# Supplementary material for: Early visual motion experience shapes the gap junction connections among direction selective ganglion cells
Source: PLoS Biol. 2020 Mar 25;18(3):e3000692. doi: 10.1371/journal.pbio.3000692 (PMC7135332; doi:10.1371/journal.pbio.3000692)
Supplement: S1 Data — The file has multiple sheets, labeled by figures and panels. (XLSX) [file pbio.3000692.s008.xlsx]

## Sheet: Fig 1 Panel a
lag(ms)	VV Pairs																	VT Pairs					TT Pairs
-200	0.00372257	0.00211486	-0.00104861	0.00621349	4.17472e-05	-0.00372959	0.00734691	2.32561e-05	-0.00243138	0.00759006	-0.00543197	0.00282439	0.00146465	0.00112386	-0.00157624	-0.000872126	-0.0005772	0.00389902	-0.000626677	0.00134382	0.000240817	0.00373389	0.00815779	-0.00164734	-0.0048871	0.00263347
-199	0.00176994	0.00392785	-0.000146869	0.00366471	-0.00124162	-0.00190777	0.00316369	0.00150705	0.000310167	-0.000941285	-0.000286712	-0.00495631	-0.00279533	-0.000271599	-0.00155927	0.00174133	0.00121508	0.000998257	0.00126306	0.00237564	0.00105202	0.00546809	-0.00655283	-0.0010799	0.000864488	0.00266995
-198	-0.00401858	0.00463528	-0.000673601	0.00639606	0.00398578	0.00317315	0.00107665	0.00515175	0.000472424	-0.000899903	0.00578273	-0.00191292	-0.00023218	2.71237e-05	0.00108221	0.00363847	-0.000571078	0.000857633	0.00210104	0.0044767	0.00145944	-0.00154905	0.00243705	-0.00311818	0.00701742	0.0044196
-197	0.00364414	0.00282458	0.000839596	-0.000512602	0.00438226	0.00136034	-0.00368876	0.00171823	0.00221511	0.0051978	0.00383124	-0.00126322	0.000304606	-0.00188364	0.000384256	-0.00226608	-0.000646863	-0.00187741	0.00276404	-0.000209331	0.000277136	0.00965932	0.00674236	-0.00221461	-0.00338842	0.00101118
-196	0.00169723	0.00364721	0.00346293	-0.000171019	0.00629181	-0.00169085	-0.00194617	0.00291315	0.000867204	0.00633623	0.00389638	-0.00126319	0.00560272	0.00313242	0.0119402	-0.000695527	-0.00168375	0.00279521	0.00354055	-0.00431383	0.00334525	-0.000661141	0.00140082	0.00386194	-0.00128749	0.00443387
-195	0.0020492	0.00347857	-0.000383363	-0.00119466	0.00377433	0.00933147	-0.00130368	0.00174318	-0.00292547	-0.00011565	0.00188913	0.00877901	0.00485566	-0.00190932	0.00182145	-8.56873e-06	-0.0010737	0.00491981	0.000571993	0.000796904	-0.00351909	-0.00489742	0.00125683	0	0.00432203	-0.000461132
-194	0.00203111	-0.000472784	0.00256247	0.00990996	0.000540168	0.00124375	-0.0030005	-0.000509065	-0.0033545	-0.00183136	-0.000331348	-0.00621891	-0.00097958	0.00173921	0.00589218	0.00121959	-0.000649306	0.00593328	0.00417599	-0.00313241	0.00273622	-0.00291845	0.00569377	-0.00164712	0.000992849	-0.0011538
-193	0.00382801	0.000753354	0.00190163	-0.00368051	0.00145631	0.00164842	-0.00282056	-0.000367202	-0.000987259	0.000934089	0.00229162	-0.00495566	0.000555127	0.00352863	0.0108009	0.0013956	0.00317412	-3.57777e-05	0.00077757	-0.00179422	0.00156139	0.00623447	-0.00173364	-0.0038066	0	0.000146185
-192	0.00673834	0.00274638	0.00348177	-0.00474778	0.00503408	-0.00566084	-0.000362143	0.00043954	0.000648125	0.00147066	0.00901382	0.00629738	0.0022005	0.00588155	0.00169978	0.000270338	-0.00122951	0.00465458	-0.000520405	0.00114682	-0.00121382	0.00598849	0.00646604	-0.00234282	-0.00272679	0.00264703
-191	0.00173067	-0.00238035	0.00467298	-0.000267359	-0.00406783	0.00335204	0.00054501	0.00454259	0.00186217	0.000822241	-0.00125844	-0.00495545	-0.00130583	-0.000249541	-0.0023449	0.00363664	0.00203916	0.00546781	0.00197289	0.00107805	-0.000873332	0.00439476	0.00348132	-0.00170192	-0.00153333	0.00141479
-190	-0.000534073	0.00273101	0.00471257	0.00198212	0.00681363	0.00824845	-0.00319326	-0.00106147	-0.00150537	-0.00159409	0.00167416	0.000297714	-0.00278356	0.00210675	0.0049319	-0.000108389	-0.00281091	0.00194563	0.00114588	0.00174361	-0.000477508	-0.000607442	0.00106939	0.00366084	-0.00164698	-0.000954636
-189	0.000774856	0.00227692	-8.18475e-05	0.000160822	0.00252898	-0.008368	0.00409926	-0.000475332	0.00198125	0.00132814	0.00185273	0	0.00102505	-0.00159313	0.00112387	0.00180619	-0.00125353	0.00046466	-7.36224e-05	-0.00460391	0.00236747	0.000811759	0.00122293	-0.00615596	0.00383338	0.00382975
-188	0.00292623	-0.00037812	0.000455556	0.00789291	-0.00348177	0.0036673	0.00384726	0.0038396	-0.000386846	0.00235665	-0.00214201	0.00473616	-0.00394232	0.012701	-0.00118453	0.00248852	0.00328231	-0.00162522	-0.00159916	0.0017718	0.00220143	-0.00217857	0.00266529	0.00212726	-0.00311751	-0.00268278
-187	-0.00193019	0.00110392	0.00306936	-0.00348879	-0.00209832	0.00289563	0.00334504	-0.00226049	0.00167728	0.000653743	0.00140404	0.00154862	-0.00129019	-0.00276432	0.00238413	0.00028316	-0.00144096	0.000518376	0.00251894	0.00261235	0.00462465	0.0127919	0.00547632	-0.00334864	0.000272719	-0.00106654
-186	0.00494008	-0.000533942	0.00338517	0.00285613	0.00212599	0.0142178	0.00382261	-0.00548028	0.000912269	-0.00203306	0.0061841	0.0114093	0.00620534	-0.00188591	0.000864589	0.000681286	-0.000724106	0.00350429	0.00448505	0.000941817	0.00166235	0.00375417	0.00520192	-0.00401364	-0.000567244	0.00248598
-185	0.0035323	-2.43364e-05	-0.00212102	0.00465506	0.00766617	0.00222295	-0.00739053	-0.000412937	-0.0010442	0.00296704	0.00368983	-0.00126289	-0.000603941	0.00159215	0.00591931	0.000400168	0.00173752	-0.000619702	0.000427162	0.00271481	0.00363348	0.00415412	0.0014818	-0.00126289	-0.00183013	-0.000672168
-184	-0.0015369	0.00491289	-7.09402e-05	-0.00505737	0.00750756	0.000739566	0.00183185	0.00296561	0.00163571	-0.000327331	0.000455656	-0.00162669	-0.00256641	0.00346372	0.00177481	0.00485861	-0.000694134	-0.000957533	-0.000650289	-0.00347849	-0.00271952	0.012911	0.00199557	-0.00056722	-0.00056722	0.000216349
-183	-0.00467108	-0.001188	0.00526701	0.0119199	0.00325974	-0.000251363	0.00290962	0.00844544	0.00475403	0.00265141	-0.000998852	0.00306389	0.00473884	0.00294055	-0.00190071	0.00102333	0.000163628	0.00365874	-0.00207139	-0.00421075	0.00506095	0.00721723	0.00551863	-0.00323857	0	-0.000471544
-182	0.000842418	-0.00116313	-0.00150191	0.000981837	-0.0013085	0.00235415	0.00528963	0.000935213	0.00127278	0.000670571	-0.00317706	-0.00508733	-0.000128534	0.000518257	0.00331277	0.00609527	0.000687917	-0.00548834	0.0021489	0.00561936	0.00255238	0.00336156	0.00851986	-0.00147814	0.00172834	-0.000420839
-181	0.00176127	0.00365492	0.00149461	0.00470891	0.00247807	-0.00219267	0.00334492	-0.00152937	0.000825424	-0.000843615	0.00208954	-0.00799654	0.000239615	0.00196945	0.00400939	0.00103792	-0.000127336	0.00299034	0.00498147	0.00329861	-0.000444057	-0.000244947	0.00904812	-0.00107948	0.00104746	0.0054285
-180	-0.0021165	0.000398662	0.00241981	-0.00035683	0.00283927	-0.00478306	-0.00370578	0.00170826	0.000280212	0.00340107	0.000897946	-0.0081292	0.00207631	-0.00433467	-0.00490095	0.00161766	0.00393756	0.00648932	-0.000645374	-0.00351135	0.00189334	0.0156148	0.0080256	-0.00182993	0.00177927	0.00261324
-179	-0.00418689	0.00100108	0.00178212	0.00444545	-0.000718781	-0.00116994	-0.00416194	-0.00227186	-0.00126856	0.00316064	-0.0033731	0.00590777	0.00658104	-0.00128982	0.00241581	0.000149511	-0.00271805	0.00442382	0.00229697	-0.000277277	0.00590307	-0.00605083	0.00298257	-0.00478777	0.00155969	-0.00128423
-178	-0.00122112	0.000152233	0.00155817	0.00454698	0.00652513	0.000877616	0.00336033	-0.000349875	-0.00504371	0.00514232	-0.00095187	0.0225934	-0.000752216	-0.0020471	0.00281226	-0.00422014	2.63788e-05	0.00407323	0.000176946	0.00301905	0.000297419	0.0114347	-0.00210233	-0.00425113	-0.00383667	0.000136148
-177	-0.000976283	0.00345701	0.00324392	0.00740398	-0.00139577	0.00130144	-0.00330723	-0.0011198	-0.000453949	0.000611287	-0.00262734	-0.00191205	-0.00221275	-0.000760876	-0.00114769	0.000739093	-0.00181008	0.000918838	0.00034138	0.00388858	0.00121923	0.00155343	0.00925969	-0.00311677	-0.00360473	-0.00563657
-176	0.00244372	0.000975646	0.00167488	0.00164543	-0.00276213	-0.00375735	-0.0048119	-0.00287794	0.000890761	0.000804657	0.00162909	0	0.000953095	0.00965615	0.00166076	0.00291628	-0.0030312	0.0019519	0.00276482	-0.0025164	-0.00147052	0.00157978	0.00683245	-0.00437232	-0.000567122	0.00293866
-175	0.0124457	0.00132209	0.00153281	0.00616907	0.00250463	-0.00187612	-0.00139648	0.00446133	0.000982745	-0.00123981	-0.00188063	0.00347221	-0.000726736	4.35161e-05	0.00501146	-0.00166636	-0.00214068	-0.00187515	-0.00150219	0.00330931	-0.00155528	0.00521151	0.00149465	0.00245964	0.00104732	0.00288618
-174	0.000255488	0.0012353	0.00462836	-0.00301724	-0.00379537	-0.00506426	0.000496217	-0.000437376	-0.00318169	-0.0045381	0.0018653	-0.00126259	0.000128873	-0.00285634	0.00672884	-0.000813536	-0.00483173	-0.00356598	0.00147461	0.000955101	0.00367497	0.00346603	0.00516701	-0.00107931	0	0.00155148
-173	0.00161306	0.000597119	-0.000417928	0.00392012	-0.00458588	-0.00555626	-0.00235786	0.000964541	0.000784869	0.0009611	0.00054804	-0.00926975	-0.00091469	0.00224531	-0.00427796	-0.00115516	-0.00160262	0.00148513	0.00758587	-0.00153801	0.00187506	0.00880417	0.00920551	-0.00170125	-0.00113417	0.00205574
-172	0.00856652	0.00158109	0.00157734	-0.00235283	-0.00335144	0.00818126	0.000851648	-0.00299846	-0.00249312	-0.00262544	0.0037177	0.00347198	0.00205343	0.00244268	-0.000569532	-0.000348141	-0.0021065	0.00433177	0.0053312	0.00261376	-0.0038315	0.00643751	0.00201867	-0.00612874	-0.00182961	0.000768835
-171	0.00424202	-0.000712596	0.000935835	0.00854862	0.00342623	0.000116491	0.000321394	-0.000193651	1.68285e-06	-0.00160755	-0.00145914	0.000910812	-0.00027038	0.00461127	0.00679605	0.000314281	-0.00106	0.00227341	0.00291602	0.00489173	0.00385492	0.0182786	0.00284727	-0.00182957	-0.00128679	-0.00257729
-170	0.0116414	2.47489e-05	-0.0024396	-0.0067296	0.00215675	-0.00454884	-0.000516413	0.00163806	0.00145348	-0.00126424	0.00269831	-0.0082843	-3.56467e-05	0.00150635	-0.000305103	0.000497004	0.000598991	0.000396347	0.00410007	0.00221834	0.00750576	0.00196257	0.00296416	-0.005458	-0.00293303	-0.00339887
-169	-0.000762388	0.000127252	0.00336923	0.00212967	0.00348401	-0.000956839	-0.00512447	-0.00233838	-0.000187385	0.00182497	0.00078409	-0.00148134	0.00112403	0.00147921	0.000956825	0.0038082	-0.00190486	0.00203024	0.00525954	-0.000740378	0.00118106	0.000311835	0.00356098	-0.00272543	-0.00021527	0.00413955
-168	0.00190689	-8.18806e-07	0.000486936	-0.00390598	0.0023793	0.00153726	0.00269546	0.000438214	-0.00072121	-0.000301695	0.0068127	-0.00317411	-0.000831844	0.00154977	0.00149511	0.00553212	0.000811249	-0.00149211	-0.000346242	0.00604027	-0.00101011	-0.00226534	0.00415852	-0.00236588	-0.00185373	-0.000753791
-167	-0.000534813	-0.00126707	0.00167443	-0.00729667	0.00137226	0.0045638	-0.00721187	0.000348158	-0.00348121	-0.000527496	-0.00410201	-0.00191164	0.000797623	0.000560085	0.00146418	-0.00233373	-0.00277462	0.00134675	0.00613726	0.0018972	0.00569754	0.000710546	9.13411e-05	-0.00329232	0	-0.0031822
-166	-0.00299555	-0.00062358	0.00703871	-0.00272186	0.000316749	0.000281766	0.0094266	-0.000827604	-0.0014585	-0.0023259	0.00328909	0	-0.00405125	-0.00140784	-0.000350097	0.000742087	-0.000130717	-0.00232238	-0.00060453	-0.000892781	0.00441908	-0.00246263	0.00605643	-0.00242065	-0.00107913	0.000423879
-165	0.00329508	0.000727265	0.00192919	0.0121989	0.00265463	0.0019745	-0.000662346	0.00102913	0.000123339	-0.00479382	0.00138962	-0.0127317	0.00108435	0.0035489	-0.00155006	-0.00234924	0.00140347	-0.00387454	0.000124064	-0.00407962	0.000373116	0.00710555	0.00570163	-0.0024206	-0.00113397	0.00370943
-164	-0.00296052	7.23441e-05	-0.00193037	0.00494813	-0.00248178	0.00250562	0.00209993	0.00332258	0.00100976	-0.00418005	-0.00106913	-0.0062269	-0.00109948	-0.00297637	-0.00533384	-4.81719e-05	-0.00185343	-0.00629474	0.00471556	0.00331561	-0.00237266	0.00797397	0.004007	-0.00113395	-0.00126232	-0.00587727
-163	0.00260857	0.00162998	-0.000697518	-0.00884998	0.000330083	0.00699597	-0.00107153	0.00972639	0.00291911	0.00411682	-0.00290014	-0.00509726	0.000945239	-0.000335236	0.00200698	0.00340598	-0.00178506	-0.00141343	-0.00016951	0.00385822	0.000261956	0.00328487	0.00723501	0.00227577	0	0.00590299
-162	-0.00235648	-0.00276538	0.00413842	-0.00121242	0.00404796	0.000406064	-0.000235229	-0.000919668	-0.00251101	-0.000708308	0.00229893	-0.00509715	-0.00159902	0.00192084	0.00769469	0.000920337	0.00159993	-0.00208882	-0.00209513	0.000335425	0.00124212	0.00528171	0.0110104	-0.00128654	0.00102047	0.00308592
-161	0.00146821	0.000208543	-0.000904315	0.00216189	-0.00264962	-0.00123282	-0.00183244	0.000354358	0.00232989	-0.00425253	0.00168224	0.0134489	-0.00234003	0.00380824	0.0053436	-0.00395539	-0.00153949	0.00276996	0.00124368	0.00641628	0.00346587	0.00269897	0.00817461	-0.00215802	-0.00293246	-0.00145779
-160	0.00368155	-0.00167766	0.00441439	0.00921133	-0.000728543	0.0010551	-0.0013894	-0.000154644	-0.00379882	0.00408557	0.000951339	0.014874	0.00184748	-0.00168219	-0.000163088	-0.00238518	-0.0033413	0.00115378	0.00219657	-0.00415633	-0.00165863	-0.00224739	0.00617812	-0.00242034	0.000863759	0.00202258
-159	-0.00485573	0.00328236	7.9569e-05	-0.00181927	0.00413838	-0.00341755	0.00120115	-0.00365636	-0.000118543	0.001064	0.0012226	0.00473319	0.000425614	0.00358262	0.000704511	0.000275768	0.00219045	-0.000107743	-0.00016107	-0.0011208	0.00398634	-0.00619353	0.00547917	-0.00221279	-0.00164588	0.00560022
-158	0.00843774	-0.00105667	-0.00210012	0.0079498	-0.00037967	0.000558394	-0.00200519	0.0011666	0.00300114	-0.00161963	0.00292935	-0.00317342	-0.000469241	-0.00306265	0.00109958	0.00339112	-0.00450436	0.00337166	0.00105023	0.00137311	0.000273851	0.00210156	-0.00341389	-0.000566901	-0.00128643	0.00268811
-157	0.000632235	0.00536511	-0.000572477	-0.00234821	0.00131736	-0.00416569	-0.00844993	0.00113694	-0.00159856	-0.00152152	-0.00148382	0	3.96787e-05	0.00216331	0.00278327	0.00170364	0.00593755	0.000299114	0.00262878	-0.000239146	0.00253532	0.00603955	-0.00251237	-0.00185329	0.00212583	0.000809194
-156	0.00311685	-0.000879339	0.00631592	0.00164124	0.000873714	0.00336374	-0.00143464	0.000597793	-0.00216714	-0.00295221	-0.00183246	-0.00444741	-0.00151955	0.00375046	0.00288153	0.00136947	-0.00153932	3.63875e-05	-0.000509635	0.00529138	-0.000590046	0.0108534	0.00819582	-0.00349902	0	0.000132508
-155	0.00199186	-0.00210856	0.000512196	0.00672444	0.00011902	0.00720633	-0.000194866	0.00217966	0.00304378	0.000104239	-0.00285823	0.00699304	0.00111391	0.00107363	-0.00329076	0.000230034	-2.44641e-05	-1.45258e-05	0.000722964	-0.00173262	7.00009e-05	-0.00291826	0.00172023	-0.00164573	0.00566319	-0.000531991
-154	-0.00673333	0.00147058	0.00320115	0.00366695	0.00259086	-0.00251592	0.000852035	0.00274062	-0.0025644	0.00079455	-0.00353156	-0.00622556	-0.000807975	-0.00287871	0.00325004	0.00383752	0.00318537	0.0036007	0.00175791	0.00203728	6.2939e-05	0.00126689	0.000979469	-0.00185317	-0.00323654	0.00314474
-153	-0.00163733	-0.00104784	-0.000389426	0.00940551	0.00189452	0.00377052	0.00435305	0.00194126	-0.00128832	-0.00125844	-0.00265777	0.0101392	0.00046964	0.000945826	0.00060285	0.00440954	-0.00201651	-0.00064	-0.00149881	0.00538987	0.00298324	-0.0030769	0.00876028	-0.00370626	0.00317792	-0.000852994
-152	0.00163062	-0.00177973	0.00176551	-0.00511549	-0.00187156	0.00383636	0.00247572	0.00846207	-0.00120667	0.00380966	-0.00250146	-0.00418561	0.000516799	0.00356886	-0.00406226	-0.0024824	0.00420945	0.00073967	0.00367763	-0.00184601	0.00128654	-0.00581433	0.0125835	-0.00185309	-0.00493759	0.00156445
-151	-0.00470263	0.000806686	-0.00250616	-0.00400831	-0.000805502	0.00259743	-0.00479636	0.000422027	0.00135336	-0.000913451	0.00626299	0.00399322	-0.00425735	-0.000516548	0.00252111	0.00329538	-0.00396464	0.00916139	-6.11743e-05	0.00444157	0.00113857	-0.00165877	0.000194989	-0.00221241	0.000863591	0.000212673
-150	-0.00376393	0.00119378	0.00453691	0.00497464	0.00242008	-0.00151747	0.00441653	0.00171396	0.000885934	0.00562696	0.000192226	-0.00209367	-0.000948562	-0.000227848	-0.00135331	-0.00277664	-0.00236114	-0.00223703	0.00160593	0.00267746	0.00796185	0.00562164	0.00760339	-0.00254815	0.00212551	0.00133607
-149	-0.00147707	0.00241147	0.00464839	0.00882923	0.00103845	0.00104124	0.00882147	-0.00531518	-0.00137425	0.000352495	-0.00461922	-0.00382179	-0.00270827	-0.00267947	-0.000805579	0.0030949	-0.000377427	-0.00207477	-0.0011226	0.0041999	-0.00375875	0.00408146	0.0032048	0.000991884	-0.00107873	0.000793897
-148	0.00223432	-0.00156919	0.00176616	0.00799041	0.0060896	0.00106003	-0.00489219	-0.000236107	-0.000808972	-0.000134974	0.000372102	-0.00303999	0.000268971	-0.00181196	0.00124816	-0.000674926	-0.000936971	0.00591183	-0.00226955	0.00331768	0.00247219	0.00567865	0.00817091	-0.0046077	0	0.00516572
-147	-0.00163768	0.00304115	0.00338647	0.00235668	0.00825804	-0.00104397	0.00555357	0.00526921	0.000533211	0.00194743	0.0032587	0.00627924	0.000629346	-0.00382658	-0.00169379	0.00298486	0.00237373	0.0106562	0.000305403	0.00109926	-0.00259223	0.00101945	0.00297012	-0.00107868	0.00374428	0.00383359
-146	-0.00325181	0.0030295	0.0013958	-0.00266362	-0.00055885	-0.00190567	0.000642549	-0.000711715	0.000939477	-0.00261498	0.0049322	-0.00191077	0.00216755	-0.0018365	-0.00112781	-0.00304181	-0.00072348	-3.74548e-05	0.00676373	0.0050851	-0.00231362	0.00672068	-0.000794168	-0.00442504	-0.00137294	-9.65426e-06
-145	0.0126542	0.0018498	0.000939203	-0.00157516	-0.00686576	0.00221527	0.00898244	-5.63423e-05	0.00351168	0.00257076	0.00272714	0.00346996	0.00148441	0.00136931	0.0027864	-0.00184933	-0.00376334	0.00287747	0.00398586	0.00354391	-0.000538344	0.00129373	0.0121014	-0.00365077	0.00227488	0.0030076
-144	0.00233877	-0.00277816	0.00102206	0.00625223	0.00441589	-0.000141278	-0.000237326	0.00361205	-0.000956062	-0.00130613	0.000758402	-0.00126177	-0.00110639	0.00267345	-2.60821e-05	-0.00352802	-0.000839044	-0.00267541	0.000714263	0.005334	0.00281563	-0.00299172	0.00661057	-0.00113346	-0.000239419	0.00401415
-143	0.00480089	0.00128552	0.0010936	0.011755	0.00371966	-0.0032769	-0.00125554	0.00172427	-0.00249829	0.000898392	-0.00188576	0.00473155	0.000793057	0.000607949	0.000666925	0.00164247	0.00469378	0.00377927	-0.00112919	0.00168806	0.00114276	-0.00676609	0.00684564	0.000185624	-0.00107859	-0.00164869
-142	-0.00471762	0.000563755	0.001709	-0.00258351	0.000288238	-0.00161637	-6.88997e-05	-0.00203989	-0.000195172	0.00298987	0.00554112	0.00876896	-0.00337148	-0.00217401	-0.00221925	-0.00290509	-0.00161324	0.00296192	0.00177094	0.00519337	0.00482065	0.023074	0.00115932	-0.00239513	-0.00236455	0.000214349
-141	-0.00603983	0.0018328	0.00422352	0.00967945	-0.0018113	0.00351505	-0.00192432	-0.000612027	0.00194502	0.00660768	0.00309938	-0.00126169	-0.0026038	0.000619326	0.000240723	0.000791324	-0.00277366	-0.000689123	0.00381459	0.00210224	-0.00129663	0.00824491	0.00631111	-0.00329047	0.0021251	0.00460495
-140	0.000819003	-0.000109109	0.00119386	0.00377768	0.00087885	0.00192356	-0.00453305	0.00707966	-0.000898796	-0.00275815	0.00172399	-0.00940788	-4.2407e-05	0.00187986	-0.00358608	-0.00043818	0.00386984	0.00604922	0.00316983	0.00235234	0.0014704	-0.000735184	-0.00359064	-0.00298597	-0.000446806	0.000771195
-139	-0.00343744	0.00437089	0.00277097	0.0075183	-0.000303504	-0.00509653	0.00632893	0.00133482	0.000714042	-0.00364553	0.000680076	-0.00939566	-0.00137486	-0.00271969	0.009298	0.000427396	0.000205639	0.00261256	0.000953238	-0.00613974	0.00160983	0.00768429	0.00505491	-0.00293107	0.00482213	0.00204594
-138	-0.00364913	-0.00190267	0.0062263	0.0020682	-0.00382538	0.00499987	0.001434	-0.00168484	-0.00283864	-0.000598508	0.00235017	-0.0114386	0.00248381	-0.000587468	-0.0005703	0.00240843	-0.00168164	-0.00181629	-0.0018653	0.00565526	0.00119483	0.00293914	0.000295118	-0.00491183	-0.00164513	0.00259212
-137	0.00668002	0.00497535	0.00409424	-0.00288878	-0.000904829	0.0021303	-0.00087212	-0.00709288	-0.00276868	-0.00136597	0.00478521	0	0.00213506	0.00675469	-0.00256098	-0.00112296	-0.0018666	-0.000541962	0.000500756	-0.00185309	-0.00304819	-0.0037915	0.00415323	-0.00463087	0.00422329	0.000210203
-136	0.00567807	0.00226545	0.000832817	0.00395823	0.00179775	-0.000813098	-0.00391614	-0.000877105	-6.9189e-05	-0.00384908	-0.00343921	0.0014568	0.00186834	-0.00323396	0.000958787	0.00243635	0.000574732	-0.00703427	-0.0029927	0.00326512	0.0025536	0.0113024	-0.000735544	-0.00116525	-0.00298571	-0.00383887
-135	0.00424589	-0.000276553	0.00578758	-0.0057555	-0.00420066	0.00283067	-0.00150964	0.00216897	-0.000952124	-0.000682606	0.00592221	0.00282042	-0.000455693	0.00457301	-0.00493062	-0.00524934	-0.000666659	1.52753e-05	0.00434403	0.00283336	-0.00240642	0.00495273	0.00270207	-0.00113324	-0.00128579	0.000799913
-134	0.00552751	0.00267975	0.00359183	0.00123381	0.00307026	-0.00156824	0.000381737	-0.00102855	-0.000997161	0.00243896	-0.00263434	0.00155886	-0.00330424	0.00213358	0.00582104	-0.0033721	-0.000812374	-0.000349232	0.00318489	0.00130066	-0.000125911	-0.00331971	0.00795493	-0.00640385	-0.00257152	0.00077716
-133	-0.00123334	0.000880779	0.00111114	0.00802816	0.000436145	0.0026242	-0.00682634	-0.000548306	0.00167321	0.00396176	0.00254999	-0.00252295	-0.0014833	-0.00385161	0.00255098	0.00187851	0.00053482	-0.00347083	0.00192125	0.00296761	-0.000927423	0.00844706	-0.00476862	-0.000566595	0	0.00295561
-132	-0.00533619	0.00201246	0.00239681	0.00106889	-0.00293613	-0.00489093	0.00012236	0.00227391	0.000121578	-0.000644056	0.00704916	0	-0.00188943	-0.00307988	0.00850794	-0.00106728	-0.00298104	-0.00199346	0.000417097	0.00173438	-0.00165237	-0.00406117	-0.00332546	-0.00380159	-0.00457554	0.000447074
-131	-0.00171382	0.00407501	0.00729914	0.0024154	-0.00216762	-0.000198279	0.00465468	-0.000861314	0.00222351	0.00502188	0.00142576	-0.00798791	-6.93212e-05	-0.00331086	-0.00342308	-0.000670804	-0.00069943	-0.00195124	0.00299914	-0.00269605	-0.00188195	0.000808726	0.0116172	-0.00565375	-0.00126142	0.0022413
-130	0.000447039	0.00441846	0.00350474	0.00552494	0.00139518	0.000621979	-0.00121852	0.000898575	-0.00349262	0.00512443	0.00260166	-0.0031715	0.00506067	0.00342819	-0.00231365	-0.00412733	-0.0024278	0.0108409	0.00350749	0.00689487	0.00635169	-0.00762817	0.0020873	-0.00215658	-0.00254704	-0.00340119
-129	-0.000455642	-0.00140829	0.00310033	-0.00280874	-0.00194922	0.00165269	0.00539697	0.000738484	-0.00234274	-0.00399648	0.00637854	-0.00191007	-0.00122057	0.000244867	0.00525669	0.000288997	-0.00332837	-0.00382246	0.00107571	0.00536044	-0.000939154	-0.00488595	0.000887687	-0.00355181	-0.00457524	0.00337293
-128	0.00095378	0.00460424	0.00128903	-0.000407521	-0.00169398	-0.00667733	-0.00378778	0.00350565	0.0023978	-0.00140662	-0.00130325	0.0130864	-0.0018495	0.00325587	-0.00309142	-0.00236306	0.0039431	0.00269821	0.00202451	0.00290915	-0.000285581	0.000969285	0.00165718	-0.0012856	-0.00236384	-0.00181579
-127	0.00490634	-0.00073444	-0.000327725	-0.00280219	-0.00353632	0.0015947	0.00620146	-0.0026138	-0.000897688	0.00286939	-0.00130569	-0.00190999	0.00391966	0.00270256	0.000335841	3.59542e-05	-3.83695e-05	0.00190766	0.00241116	-0.00402172	0.00835601	0.0110751	0.00180372	0	-0.00511801	0.00158544
-126	0.00109987	0.000854775	-0.000146039	-0.00932713	0.00292307	0.00301814	-0.00336976	-0.00349202	0.0013008	-0.000301123	0.00447665	-0.000465474	-0.00234951	-0.00118191	-0.00468815	0.00273721	0.000357062	0.00412801	0.00371163	-0.0069888	-0.000834198	-0.00269213	0.00625771	-0.00290599	-0.00380109	0.00320237
-125	-0.00343026	0.000142319	0.0025459	-0.00458015	0.00020082	-0.000272661	0.0032853	-0.00256997	-0.000384495	-0.00259547	0.0023024	-0.00509308	-0.00126474	0.00395266	0.0048764	-0.00193319	-0.00121099	0.00373009	0.000881522	0.00243764	0.0025032	0.00380567	0.00835754	-0.00493401	-0.00380803	0.0029454
-124	0.00543495	0.0020443	0.00618346	0.00637927	0.000145793	-0.00220013	0.00249066	-0.00155476	0.00379893	-0.00341496	5.67393e-06	0.00338239	-8.01959e-05	0.000689865	0.00251758	0.00043877	0.000766405	0.00154591	0.00395542	0.000930032	-0.0021955	-0.00116324	0.00616964	-0.00676161	-0.00182771	0.0019222
-123	-0.00561738	0.0014191	0.00101408	0.00202262	0.00270329	0.00531471	-0.00508003	-0.000543895	0.00027648	0.00316443	0.00346358	-0.00429955	0.00212951	0.000435216	-0.00131747	-0.00270145	-0.00110653	-0.000644755	0.00193592	0.00627929	0.00106035	0.00592716	-0.00363684	-0.0050863	-0.00491024	-0.0046212
-122	0.00605223	0.00926097	0.0026907	0.00499416	-0.00365339	0.00350328	0.00679967	-0.000272431	0.00228304	0.00220166	-0.000774721	-0.00622125	0.00257761	0.00465852	-0.00208578	-0.00404375	0.00127614	0.00151686	0.00517116	-0.003537	0.00319639	-0.00529112	0.00628836	-0.00313732	-0.00491013	0.00034275
-121	0.00575575	0.000787938	0.00110461	0.0011249	0.00610351	-0.0011088	0.00299729	-0.00365435	0.0046573	0.00058126	-0.00561807	0.00553704	0.00188082	0.0033723	0.00416634	-0.000958823	0.000285837	-0.00100521	0.00269713	0.00231025	0.00111502	0.000454132	0.00611855	-0.0012854	0.00242621	-0.00422746
-120	0.00657292	0.00150666	-0.00141882	-0.00322768	0.00472266	0.0041481	-0.00446082	0.000223504	0.0016188	-0.00194052	0.000876335	-0.00429928	-0.00213846	0.00154252	0.00350716	-0.00179734	-0.00079539	0.00177221	-0.00185053	0.0020439	-0.00035229	0.00773391	0.00764358	-0.00126112	0.000863013	0.00226127
-119	-0.00225409	-0.000182284	0.00145882	0.0019884	0.00374762	0.00353704	-0.00490862	-0.00405061	0.00758652	0.00063256	-0.00367212	0.0137589	-0.00108047	0.00182282	-0.00181817	-0.00142042	-0.000898576	0.0020846	0.0014842	0.00140159	0.00127188	0.00868413	0.00307046	-0.00455	-0.00796085	0.00367669
-118	-0.00541305	9.92165e-05	-0.000601034	0.0020801	0.00102816	-0.00206066	-0.000772052	-0.0085473	-0.000288123	-0.00139221	-0.000192943	-0.00325666	-0.00285925	-0.00378072	0.00335565	-0.00251176	0.000187207	0.00571517	0.000637024	0.00360126	0.000373225	-0.00257589	-0.00444634	-0.00460472	-0.00254638	0.00465769
-117	0.00189894	0.00335185	0.0015094	-0.00404434	0.000245299	0.00985963	0.0036861	-0.00174923	-0.0031209	-0.000450353	-0.00464768	0.0161212	-0.00426148	0.0015062	0.00247461	-0.00260177	0.00197501	0.000261485	-0.000214209	0.00167258	0.00295334	0.00203436	0.00533229	-0.00519527	-0.00290542	8.67405e-05
-116	0.00134163	0.00255294	0.00418405	-0.00380008	-0.00290893	-0.000182858	0.000661315	-0.00263247	0.00175716	0.00342513	0.00343477	-0.00021863	0.00329488	0.00119904	0.00358506	-0.00192594	-0.00290556	-5.56085e-05	-0.00391217	0.000461341	0.00241617	0.0032764	0.00329549	-0.00837423	-0.00254627	0.0042438
-115	-0.00555462	0.00468554	0.00410801	-0.00266007	0.00170046	0.000705275	0.00154818	0.000720854	-0.00441545	0.00351046	-0.00278552	-0.00317048	0.003195	0.000858262	0.00418485	-0.00162493	-0.000124717	0.00592226	0.00334071	0.00312751	0.00259439	0.00917279	0.00594361	-0.00241798	-0.00364841	0.00140844
-114	0.00153732	-0.000794777	0.000762249	0.00180907	0.00167947	-0.00780657	0.00279614	0.0009099	-0.00179054	-0.0010557	-0.0020137	0.000945718	-0.00355788	0.00348502	-0.00237794	-0.00124671	-0.00239355	0.00411366	-0.00100129	0.00219832	-0.000325529	-0.00591831	-0.00237409	-0.00128521	-0.00113272	0.0072118
-113	0.000336344	0.00262973	0.000505068	-0.0035033	0.000288058	0.000315973	-0.00152372	-0.00326646	0.00113412	-0.000472348	-0.00131773	-0.00190941	0.0046745	0.00109031	-0.000600372	0.00518358	0.000352856	0.00474741	-0.000945022	0.000415896	0.00165441	0.00605606	0.00586108	-0.00182728	-0.00341671	-0.00336107
-112	0.00250174	0.00297549	-0.000561676	0.00475934	-0.00340622	0.00109529	0.00141756	-0.00675557	0.000830323	-0.00273935	-0.00367826	-0.00429853	-0.00409504	0.00528244	-0.00267884	-0.00177203	-0.00264562	-0.00252571	0.000404839	0.000492121	0.00240436	-0.000812129	0.0104891	-0.00691234	-0.00683328	0.00223028
-111	-0.00702514	0.00114309	0.0062596	0.00316383	-0.00103327	-0.000581028	-0.000108024	0.00207001	-0.00299227	0.000905417	0.00216354	0.00472829	-0.00106773	-0.00108855	0.00620847	-0.00411934	-0.00160949	-4.93092e-05	0.000469497	0.00247242	-0.00184953	0.0064599	-0.00267504	-0.00385467	-0.00362385	-0.00183957
-110	-0.000620298	0.000181293	0.00141416	0.00124427	0.0046673	0.00798747	-0.00952299	-0.00094842	0.00053414	-0.0041806	0.00293428	-0.000606818	0.00102334	0.000540453	-0.00112421	0.00284355	-0.00122925	0.0021169	-0.00135654	0.00205094	-0.00161259	0.0112066	0.00246176	-0.00221045	-0.00652875	0.00520714
-109	0.00186899	0.000720434	0.00290866	-0.000170697	-0.00224514	0.0025811	-0.00484376	0.0052905	-0.000608448	0.000879592	0.00720434	-0.000363237	-0.00258601	0.00320781	-0.00141077	0.00157802	0.00194111	-0.00195421	-0.000632057	0.00120592	0.000243302	-0.00125671	0.00222575	-0.00935381	-0.00185137	0.00109283
-108	0.00833559	0.00175397	0.00379172	0.0157014	-0.00215283	-0.00769262	-0.000667369	0.00216527	-0.000535426	0.00275393	0.00296319	-0.00161202	0.000732744	-0.00163527	0.0017428	-0.00398959	-0.00285319	0.00189633	0.00289733	0.00109545	0.000626212	0.00232854	0.00325522	-0.00221035	0.00108012	0.00451115
-107	0.00275015	-0.000285311	0.0020701	0.00250102	-0.00106003	-0.00210367	0.00277504	-0.00488847	0.00308173	-0.00115912	0.00195047	-0.00635186	0.00276379	0.000862534	-0.000400954	0.00440031	-0.00142678	-0.00111715	-0.000305687	0.00487338	-0.00242766	-0.00187365	-0.00351272	-0.00257003	-0.00292904	0.00409819
-106	-0.00178317	0.00122714	0.00132823	0.00196364	0.00240555	-0.00098121	0.00686682	-0.00252346	0.00489335	-0.00157212	0.00620736	-0.00190912	0.00198027	0.00227974	-0.00215995	0.00305719	0.0022596	-0.00333365	0.00422586	-0.000303943	0.0029436	-0.000260369	0.0070341	-0.00185125	-0.00292898	0.0040558
-105	0.00162857	-0.00213952	0.00112482	0.00019408	-0.00522103	-0.00192454	-0.00135351	-0.00344501	-2.77316e-05	0.00237121	-0.00221305	-0.00126071	-0.00188438	0.00137547	-9.57622e-05	-0.000227627	0.000371144	0.00129601	0.00223412	-0.000771168	0.00224532	0.000440961	0.00141239	-0.00927396	-0.0070395	-0.00029331
-104	0.0051553	-0.000417579	0.00065584	0.00924907	0.00125694	0.00221746	-0.0072804	-0.000589505	-0.00243472	-0.00107622	-0.00208952	-0.00635145	0.00046202	0.00105777	0.00932605	0.00205957	0.00169258	0.002688	-0.00218067	-0.000937885	-0.000618826	-0.00584741	-0.000165275	0.00200596	-0.00292885	-0.00517015
-103	-0.00219065	-0.00246434	0.00204964	-0.00383054	0.00409171	0.00068718	0.00721531	-0.0012246	-0.00372899	0.000797342	0.00381916	0.00889419	0.00341566	0.00379454	-0.00159001	-0.000269639	0.00497902	-0.000779797	0.00135455	0.00126871	-0.00186055	0.00210887	-0.00399086	-0.00236256	-0.0070392	0.00132469
-102	-0.00362002	0.00254745	-0.00166434	-0.008886	-0.00119757	0.0112225	0.000459498	0.00135147	-0.00102807	-0.000336342	-0.00363752	-0.00126063	-0.00229149	0.000959465	0.00271041	-0.000123874	-0.000171935	0.00322189	0.00708771	0.000790789	-0.00246424	0.00512871	-0.00485374	-0.00647846	0.000570437	-0.00206357
-101	0.00449462	0.00526222	-0.00135811	0.00907554	0.00994435	0.00348986	-0.00919027	-0.00250754	-0.000480463	-0.00415943	-0.00012354	0.0111699	-0.00114892	0.00354754	0.00110356	0.00270411	0.00231872	-0.00217234	0.00612364	0.00114264	-0.00201473	0.00813289	0.000452318	-0.00498695	-0.0031359	-0.000623206
-100	0.00146403	0.00326646	0.00609859	0.00502066	-0.00509154	-0.00166352	-0.00162378	-0.00389358	-0.00228425	0.00390063	0.00152464	0.0113882	0.00316038	-0.00435393	-0.000612016	0.00323448	0.00364	0.000402262	0.00135191	0.000574717	0.000125286	-0.00693955	0.00223181	-0.00421342	-0.0078364	0.00324491
-99	0.000518276	0.00311775	0.00193043	0.00560003	-0.00538336	0.0040916	0.00188044	0.00496244	-0.00155235	-0.000253958	-0.0042224	-0.00698705	-0.00140899	0.00239823	-0.00150553	0.00544484	-0.00120773	0.00185874	-0.00274448	-0.00105449	0.0021754	0.00394664	-0.000622762	-0.00431027	-0.00619249	0.00503078
-98	0.00124224	0.00248923	0.0010077	0.000906179	-0.0033092	-0.000806895	-0.00716613	-0.00575425	0.00043455	-0.00155691	-0.00225942	0.00754513	0.00168789	-0.00566641	0.00659054	-0.00104227	-0.00129731	-0.00377504	0.00202867	-0.0010527	0.000559389	0.010611	0.00249415	-0.00729344	0.00386015	0.00265834
-97	0.000661871	0.0014712	0.000802027	0.0083932	0.00131845	-2.58362e-05	-0.00581545	-0.00382629	-0.00056798	-0.00212523	0.00556975	-0.0049454	0.000392359	-0.0025158	9.57595e-05	0.00391994	-0.0016192	0.000963174	-0.00139523	0.00418552	0.00640137	0.00519695	0.00673164	0.00364934	-0.00323256	0.001288
-96	0.00392436	-0.00085849	0.00173851	-0.000944343	-0.00303658	-0.00134068	0.00462829	-0.00297184	0.00292742	-0.00261712	0.00396946	-0.00620576	0.00161141	-0.000314334	0.00476051	-0.00287046	0.00078222	-0.00505845	-0.00158513	-0.000947054	0.00105555	0.00165694	-0.00377272	-0.00418881	-0.00164364	-0.00236955
-95	0.00755306	0.00238472	0.0036804	-0.0034888	-0.00330026	-0.00224136	0.00187967	0.00391107	-0.00144115	-0.000226203	-0.00495733	0.00571154	-0.00151525	-9.26343e-05	-0.00166343	-0.00125064	-0.000862204	0.00631073	0.00186877	-0.00239751	0.00130173	-0.0030337	0.00510931	-0.0064227	-0.00673384	-0.00175819
-94	0.00285006	0.00382944	0.00338212	0.00355578	-0.00470828	-0.00534212	0.00432552	-0.000867636	-0.00453694	-0.00109799	0.00233632	0.000285094	0.00115538	-0.000310873	-0.00140621	-0.000842936	-0.00380679	-0.00123088	0.00234016	-3.17655e-05	0.000607592	0.0035953	-0.00151156	-0.000566118	0.00147113	-0.00179714
-93	0.00728209	0.00144245	0.00205519	0.00129083	0.00670338	0.000154752	0.00266063	-0.00193745	-1.21205e-05	0.00208342	0.00389176	-0.00494497	0.00126638	0.000507565	0.00378525	0.00285656	-0.000869688	-0.00192296	0.00268298	0.00629967	-0.000281572	-0.00229609	0.00250846	-0.0028084	-0.00660538	0.00142047
-92	0.000496463	-0.00204853	-0.000287105	0.0143368	-0.00337858	0.00103396	0.00555604	0.00836429	-0.00169153	0.00296376	-0.00455242	-0.00149088	0.000798809	0.00125248	0.00103205	-0.00287021	-0.00420898	-0.00363661	0.00195344	-0.00235841	-0.00199917	-0.00437273	0.00410902	-0.00475455	-0.0036466	0.000666805
-91	0.000791713	9.92852e-05	0.000891493	0.00105222	0.000547692	0.00606568	-0.0025555	0.000380362	-0.00133719	-0.000560037	-0.00290468	-0.00126033	-0.00259373	0.00279638	-0.00448823	-0.00153417	-0.000501537	0.00542462	0.000610264	-0.00418802	0.0049472	0.00326534	0.0011631	-0.00723755	0.00466895	0.0092366
-90	0.00169214	-9.64256e-05	0.00288959	0.000586902	-0.00408513	0.00197642	-0.00363191	0.00216056	0.00149332	-0.00134409	-0.00353107	0.00326029	0.000264488	0.000737658	-0.00570183	-0.00255161	-0.00208801	0.00411046	0.00138491	0.00332282	0.000722481	0.00133062	0.000135856	0.00236424	-0.00107455	0.00361668
-89	0.000154904	0.000935106	0.00202358	0.0145937	-0.0012125	0.00204351	9.41936e-05	0.00283539	0.00240319	0.00303113	0.000261976	0.00155734	-0.000504367	-0.00563643	-0.00459578	-0.00167552	0.00103139	-0.000499457	0.00273849	0.0026337	0.00238157	-0.000854092	0.0036881	-0.00570411	-0.00508257	0.00230657
-88	0.000780734	0.00260013	0.00770081	0.00373056	0.0014205	-0.00236909	0.00197648	-0.00286962	0.00296393	-0.00166626	-0.003582	-0.00316863	0.00180923	0.00024465	0.00185414	-0.00145727	0.00282468	-0.00255317	-0.00150938	-0.00139902	-0.00147281	0.00681689	0.00678161	-0.00460174	-0.00532018	0.00114184
-87	-0.00241801	0.00492366	-0.00228187	0.0017158	0.00253086	0.00477853	-0.00236169	0.00171265	-0.000264248	-0.0014187	0.000306171	-0.014462	0.00199732	-0.00608491	0.00182242	-0.00430358	-0.00143785	0.00911066	0.00303593	0.000756917	0.000313691	0.00361484	0.00144212	-0.00343903	0.00218934	0.00374141
-86	0.00282932	0.00301119	0.000141582	0.00847859	-0.00519864	-0.00470669	0.00464361	-0.00373061	-0.00328228	0.000723926	-0.000379132	0	0.00377553	-0.000635964	0.00418574	-0.00186313	-0.00115156	0.00149164	-0.000987783	0.000575171	0.000987961	-0.00546923	-0.00362067	-0.00316683	0.00246142	0.00610432
-85	0.00268796	0.00233798	0.000699427	-0.00174776	0.0013851	-0.00387266	0.0011906	0.00212082	0.00240064	-0.000858245	0.00142546	0	-0.000673561	0.000703265	-0.00137982	-0.00243414	-0.00321984	-0.00324968	-0.000582454	0.00324928	0.00167442	-0.0080906	0.00558181	-0.00350138	-0.000566008	-0.000922842
-84	-0.00463057	0.00117021	0.00736141	0.00874146	-0.00029512	-0.00785627	-0.00165103	-0.000465562	0.000437597	-0.000131158	-0.00411657	0	0.000385511	0.00167037	0.000223428	0.000542636	1.80201e-05	0.0113495	0.00321746	0.00304009	-0.00312749	-0.00390817	0.00202179	-0.00508202	-0.0054721	0.00136066
-83	-0.00167217	0.00104011	0.00429566	0.00777616	-0.000900482	-0.00707999	0.00258902	0.00361538	-0.000358061	0.00705534	-0.00184375	0	-0.000311097	-0.00119637	-0.00169873	-0.000673508	0.00107089	-0.00296316	0.0012445	0.00347431	-0.000837902	-0.000176864	-0.000975224	-0.00785776	0.00808177	0.00466922
-82	0.00205051	0.00219772	0.00430424	0.00106868	0.00817926	0.00336479	0.0098083	0.000571712	-0.00222956	-0.00214889	-0.000167715	0.000909063	0.000255086	-0.00474674	0.00447908	-0.0014396	0.00840892	-0.000298027	-0.000425575	0.00207183	0.00587385	0.00657227	0.0108494	0.000537777	-0.0043947	0.000600243
-81	-0.000837812	0.00301696	0.000932422	-0.00284028	-0.00350385	-0.00157819	-0.00400081	-0.00162135	0.00160527	-0.000545753	0.00340947	-0.00190809	0.000464414	0.00646513	-0.00313646	0.00103787	-0.00184056	-0.00166845	0.00259216	-0.000811673	0.00845886	0.00189325	0.00151375	-0.0029274	-0.00343859	-0.00305544
-80	0.00127923	-0.000251035	-0.00092765	0.000359651	-0.00556038	0.00218642	0.00443659	-0.00252495	0.00145518	0.00164209	0.00105775	-0.00190805	0.000710965	-0.000728597	6.66631e-06	-0.00196645	-0.000264098	-0.000283714	0.00303816	0.00193039	-0.000400379	0.000805129	0.00694347	-0.00477755	-0.000805035	0.0051858
-79	0.00647245	0.006475	0.00131009	-0.00116066	0.00440097	-0.00613585	0.00378126	0.00378592	-0.0019306	0.00496383	-0.00211543	0.00397502	0.00034491	0.0013297	-0.0028077	0.000588003	0.00372061	0.00391212	-0.000412235	0.007928	-0.000480273	-0.000967374	0.00629449	-0.00220897	0.000928954	-0.00292027
-78	-0.000548809	-0.00218191	0.00246929	0.00436231	-0.00147586	0.00143093	-0.000551508	-0.000488368	0.00222488	0.00687134	-0.00513591	0.00492892	-0.00161409	0.00287262	0.00418103	-0.00227917	-0.00236766	0.00243531	0.00182617	0.00154618	-0.00108992	0.00246834	0.00247724	-0.00116379	-0.00256842	0.0052598
-77	-0.00255906	0.00397852	-0.0005217	0.00647658	-0.00445032	0.00617742	0.00288619	0.00199646	-0.00194335	-0.00410137	0.00281328	0.00168948	0.00565946	-0.00382582	-0.00119309	-0.000824858	-0.00196963	0.0033354	0.00149128	-0.00419012	-0.0018978	0.000162645	-0.00246078	-0.00472247	0.00894264	0.0013569
-76	-0.00063038	0.00257624	-0.00156466	0.00287007	-0.000657445	0.00193881	0.00603132	0.00547343	0.00593276	0.00288227	-0.0047349	0.00643911	-0.00174891	-0.00305723	-0.00456423	6.62984e-06	-0.00513006	-0.00380865	0.00285841	0.0035367	0.000667004	0.0136833	0.000912782	-0.00652396	-0.000531144	0.00441732
-75	0.00551523	0.000862903	0.00382528	0.00463409	0.00128298	-0.00532811	0.00756506	9.79287e-06	-0.00119411	-0.00120628	0.00627587	-0.00607041	-0.000532427	0.00588029	0.000561007	-0.002301	-0.00233353	0.000580637	-1.9498e-05	0.00151999	-0.00159803	-0.00177096	0.00390388	-0.00441826	0.00260652	0.0041637
-74	-0.00275707	0.00105036	0.00341617	0.00116073	0.000718633	-0.0039384	0.00278129	-0.000389482	-0.00117042	0.0021674	0.00161849	-0.00442754	0.0042606	-0.00123969	0.00038734	-0.00379842	-0.00180066	0.00672379	0.000955074	-0.00145782	0.000749164	-0.0108616	-0.00241268	0.000361808	-0.00137378	0.00224409
-73	-0.00225901	-0.000753329	0.00341233	-0.0027611	-0.000103177	-0.0023409	0.00118409	-0.00117696	-6.84119e-05	0.00288808	-0.000326691	-0.00494284	0.00228269	0.00358357	-0.00231583	-0.000474123	0.00166308	-0.00238483	0.00169163	-0.00154158	9.17108e-05	0.00404336	0.0017524	-0.00495971	-0.000804913	-0.00265208
-72	0.00252279	-0.000212588	0.00193476	0.00361706	0.00284137	-0.00360836	0.00212216	-0.00104635	-0.000678398	0.00167235	0.00550262	-0.0106419	0.00735511	-0.00665557	-0.000222293	-0.00115035	-0.00149709	-0.00295857	-0.00227842	0.00252526	0.0014173	-0.00105572	-0.00276758	-0.00298159	0.00221286	-0.00325922
-71	-0.00265681	0.00388071	0.0033378	-0.00304637	0.00513497	0.000795609	0.0050037	-0.00313424	0.00377059	-0.00651155	0.000615496	0.0110051	0.00242548	0.00476944	-0.00211301	0.000211089	0.00375439	0.00180172	-0.00192952	0.00460991	0.000269608	0.00026345	8.27875e-05	-0.00385134	0.000987238	0.00611984
-70	0.0010571	0.00241572	0.00245939	0.00765062	0.000109629	-0.00214915	-0.00080147	-0.00209265	0.00178323	0.000815612	-0.000384992	-0.0106294	0.00342287	-0.00129033	-0.00305473	-0.0016279	4.63842e-05	-0.00389146	0.00266968	0.00134327	0.00219753	0.0139115	0.00101271	-0.00107689	0.00167747	0.00360054
-69	0.000169117	-0.00192977	-0.00298686	-0.00306413	-0.00321515	0.00253012	0.000292952	-0.000249273	0.0056848	-0.00187795	0.000900441	-0.00212601	0.000669672	0.000797137	-0.00216095	0.00368396	0.0109744	-0.000218581	0.000473311	0.00648831	0.00272241	0.00320974	0.00303236	-0.0029814	0.00188821	0.00235065
-68	1.35795e-05	-0.00125528	0.00161072	-0.000442346	-0.00521686	-0.00300702	-0.00359134	-0.000380122	0.000395682	0.000145603	0.000710263	-0.00316726	0.00231295	0.00113568	-0.0038631	0.00229312	0.00013812	0.0119587	-0.000307576	-0.00040472	-0.00161509	-0.00494148	0.000191378	-0.0063642	0.00990432	-0.00111409
-67	0.000297764	-1.49027e-05	-0.00233792	9.54926e-05	0.00275909	0.00138457	-0.00245721	0.0036017	-0.000992938	0.000268243	0.00532014	0.0106173	0.00310578	-0.00105131	0.00213659	-0.000724551	0.000386519	0.00157081	0.00406191	-0.00190261	0.00578255	0.000970742	0.000549278	-0.00716746	0.0075759	-0.00326486
-66	-0.00227295	0.000796744	0.000953604	-0.000451901	-0.000174403	-0.00647673	0.00650122	0.00199663	-0.0011394	0.00203484	-0.000310386	-0.00303462	0.00106474	-0.00263296	-0.00423899	-0.00211634	-0.00367222	-0.00496886	-0.000834357	0.000276678	0.0034902	0.00205269	-0.00192829	-0.004058	-0.00220835	0.00623334
-65	0.00760434	0.00380048	0.00218657	0.000804639	-5.42942e-05	-0.00438241	-0.00402898	-0.00111022	-0.00369389	0.00362416	0.000555276	-0.00684942	0.0019416	-0.00179893	-0.00101419	-0.000707247	-0.00296985	0.00178724	-0.000321106	0.00293339	-0.00196153	0.00167338	-0.00211148	-0.00236062	0.00090445	0.000600519
-64	-0.00198969	0.00402577	0.00100401	0.012967	-0.000432987	0.00036958	0.00948101	0.00583239	-0.00349647	0.00440966	-0.00519164	-0.00494188	0.0028146	-0.00024615	-0.00200247	-7.39263e-05	-0.000965343	0.001967	-0.000837324	0.00340888	-0.00320786	-0.0040035	-0.00117124	-0.00346785	-0.00405783	0.00531872
-63	-0.009363	-0.000785258	-0.00224272	-0.00110486	0.00121548	-0.00639793	0.00663879	-0.00116041	-0.00150419	0.00344618	0.00190231	0.00346382	0.00700805	-0.00232556	-0.00191897	-0.00232994	0.000744781	0.00636756	0.00159585	0.00439014	0.00121059	0.000988016	0.00215684	0.00230812	0.012324	-0.0015482
-62	-0.00181881	0.000870742	-0.00188031	0.012331	0.00486782	-0.00152394	0.00220015	0.00409891	0.00116722	0.00489934	0.000214713	0.00992504	0.00479971	0.00230963	-0.000756092	0.000603465	-0.00176758	0.000437205	-0.00218186	0.00289468	-0.00136804	-0.00542526	-0.00221457	-0.00477569	-0.00128377	0.00215771
-61	0.014236	6.77032e-05	0.00305829	0.00139121	0.0021933	-0.00387946	0.00414138	0.00267794	-0.00174498	-0.0035095	0.00331081	-0.00190727	-0.0011326	-0.00206065	0.00292222	0.00211245	-0.000287085	0.000696104	0.00171809	0.00222045	0.00180945	-0.0037476	0.00478055	-0.0057733	0.00684333	0.000878006
-60	2.1295e-05	0.0030085	0.00123064	0.00435287	0.00467209	-0.0036405	-0.000257409	0.00258802	0.000760285	0.00466147	-0.000350761	-0.00442621	0.00828256	-0.00103334	-0.000931507	-0.00391296	0.00858139	0.00161458	0.000706834	-0.000226393	-0.00244811	-0.00143154	0.00163345	0	0.00574781	-0.00205125
-59	-0.000447794	0.00512505	0.00452726	-0.00319898	-0.00229306	-0.000353908	0.00638362	0.00423187	-0.00179514	-0.000168677	-0.000765377	-0.00316665	0.000221027	-0.00230766	-0.0015486	0.00165143	-0.00310206	0.00920593	0.000197625	0.00227312	0.00184516	-0.000231771	0.00469275	-0.000770392	0.00190658	0.00732283
-58	-0.00450096	-1.3491e-05	0.00166071	0.0121775	0.00130229	0.0004018	-0.000100788	-0.00129523	0.000809952	-0.000630788	0.000827879	0.0365431	0.00249812	-0.0034424	-0.00515677	-0.00372112	-0.000730941	-0.00209855	0.00543524	-0.000570309	0.00811562	0.00606174	0.000125041	0.00266048	-0.000204697	-0.00387761
-57	-0.00210566	0.00339553	0.00107883	0.0079093	0.00761209	0.00525547	-0.000110166	0.00247352	-0.00165731	-0.00257011	-0.00121388	-0.00555284	0.0020374	-0.00359763	0.000241828	-0.00119179	0.0038385	-0.000655395	0.00019793	0.00249208	-0.000857802	-0.00047245	0.000878701	-0.00361963	0.00446146	0.0015747
-56	-0.00134163	-0.000475626	0.00057644	0.0100797	-0.00106495	-0.00351748	0.00477047	0.00189743	0.000606078	0.00734003	0.000745587	-0.00116793	0.00239065	0.00166202	-0.000496534	-0.001501	-0.00084955	0.0022323	0.00441696	0.00278192	-0.00244769	0.0081305	0.00620645	-0.00824303	0.0104674	0.00168469
-55	-0.00411731	0.00606665	0.000441736	-0.000973094	0.000545457	-0.00696827	0.00829653	0.00620273	-0.00443453	0.0041494	0.00204547	0.0135626	0.00361492	0.00511596	-0.000522018	0.00214014	0.00843365	0.00183641	0.00276187	0.00621005	0.00500017	0.0106892	0.00137831	0.000720274	-0.00169693	0.00430198
-54	-0.000340377	0.00206243	0.00293167	0.00884429	-0.00368965	-0.00972894	-0.00299758	-8.49977e-05	0.00270084	-0.00358552	0.00702689	0.00281549	0.00214859	-0.00156629	-0.000599539	-0.00403344	0.00280756	-0.00208006	0.000276966	0.00273932	0.00041567	-0.000800782	-0.00039904	-0.00528576	0.0153335	-0.00232297
-53	-0.0027411	0.00111179	0.00318429	0.00406369	-0.00297056	0.000301192	0.0059888	0.00628623	-0.000359651	0.0053312	0.00517053	0.00154414	-0.00121762	-3.02012e-05	0.00916328	0.00132623	-0.00399728	0.000205716	0.00266713	0.000227552	-0.000709098	-0.00543242	0.00340219	0.00544261	0.00607126	0.00104748
-52	-0.000762278	0.000249093	0.003891	-0.00513282	-0.00235028	-0.0034382	-0.000511231	0.000905595	0.00377222	-0.000365797	-0.00157054	0.0218394	0.0072754	4.49763e-05	9.903e-05	-0.00136878	0.0044405	0.00306118	0.0015601	-0.00252173	0.00457651	-0.00394656	0.00398662	9.31564e-05	-0.00131542	0.00334902
-51	0.00266921	0.000610998	0.00228076	-7.36469e-05	0.000802202	0.00603338	0.00512389	-0.00141528	-0.0003665	0.00116291	0.0072148	-0.00810659	0.00159373	-0.00133477	-0.0005949	-0.00106276	-0.00258426	-0.00391575	0.00216398	0.00191761	5.83792e-05	0.00235323	0.000607734	-0.00364337	-0.00269252	-1.43944e-06
-50	-0.000169472	0.000891894	0.00391492	0.00287871	-0.00167004	-0.00109961	-0.000670712	-0.00248058	0.00200424	0.00586173	0.00288051	0.00615218	0.00189359	0.000285531	-0.00130754	-0.00311404	0.00198272	0.00220617	0.00343912	0.000160502	0.00286956	-0.00343949	0.00401744	0.00484761	0.00131817	-0.00174142
-49	-0.000477564	-0.00271357	0.0033852	-0.000916888	-0.00210474	0.000107092	0.0156228	0.00127048	-0.00139452	0.000470551	0.0036126	0.0118724	0.00264148	-0.00309637	-0.000814935	0.000445897	0.000513342	-0.00364458	-0.00090611	-0.00199483	0.00139119	-0.00324357	0.00169105	-0.00152233	0.0106629	-0.000708263
-48	0.000598785	0.00187002	0.00425466	0.00197818	0.00687318	0.010642	0.0118077	0.00517848	-0.00169556	0.00138629	0.0013679	0	0.0103691	-0.00225076	0.00162114	-0.00150779	0.00154926	0.00495496	-0.000110094	-0.000297391	0.00447178	-0.00387977	0.00140529	-0.0100046	-0.00026944	-0.00201504
-47	0.00204879	0.00399122	0.00356529	0.0121558	-0.00131621	-0.00215717	0.0106447	0.00432149	0.00131555	-0.0029806	0.00113864	-0.00147744	0.0028701	0.000592277	-2.28994e-05	-0.000176426	-0.000312724	-0.00119126	-0.00233845	0.000335933	-0.000628332	0.000140242	0.00061243	-0.00400161	0.0093206	0.0036021
-46	-0.00391996	-0.000965535	-0.00366413	0.00559956	8.3217e-05	0.00497822	0.00145768	0.00369906	0.00107969	0.00228939	0.0116369	0.0117817	-0.000567685	-0.000331931	-0.00803767	0.0026629	-0.000871473	-0.00184934	0.00775524	0.00136562	-0.00288207	0.0117389	-0.000320521	-0.00528485	0.0201716	0.00210529
-45	0.00534462	-0.00263195	0.00512572	-0.00180264	0.0163274	-0.000192088	-0.00163497	0.0103529	-0.00366428	0.00181105	0.00702612	-0.0124957	0.00516893	0.00687681	-0.00676091	0.00215635	0.00640877	-0.000698954	0.00308496	0.00289125	0.00129912	0.000333335	0.00266596	2.3432e-06	0.00042414	-0.000541335
-44	-0.00749235	0.00381881	0.0014063	0.00862906	0.000765243	-0.00159834	0.00217295	0.00374213	-0.000836509	0.00600514	0.00886805	0.00567229	0.0094738	-0.00139481	-0.00252307	-0.00220458	0.00377121	0.00461777	0.00239018	0.000829926	-0.00042155	0.0100213	-0.00355601	0.0127042	0.00451862	-0.00362256
-43	-0.00212281	-0.00343655	-0.00242995	-0.00102798	-0.000524924	0.00323544	-0.000148053	0.00397429	-0.00252008	0.00340471	0.00656811	0.00346233	-0.00209521	0.0109239	-0.00445345	-0.00302698	0.00199657	0.0059683	-0.00111122	-0.00225956	0.00110565	0.00469813	-0.00172065	-0.000410904	0.000264162	0.00641776
-42	0.00150813	0.00175497	0.0079721	0.00245056	0.0119239	-0.00457973	0.0146105	0.00241508	0.00135118	0.0036303	0.000377136	0.000339276	0.01035	-0.0050162	0.00138994	0.00231843	0.00580779	-0.00353424	-0.00113774	0.00606211	-0.00133054	0.000975981	0.00866411	0.0025138	0.00083735	-0.00501194
-41	0.00512266	0.00234814	0.00111612	0.00746947	-0.000117659	0.0012621	0.0126255	0.00236677	-0.000766861	0.000465706	0.00235731	0.0115597	0.000647528	0.00149235	0.00221013	0.00291252	-0.000981235	0.00434433	-0.00151378	-0.00189237	0.00147064	0.00768958	0.00301964	0.00373572	0.00119188	-0.000533588
-40	0.000551783	-9.00558e-05	-0.00111542	0.00219022	-0.00418925	-0.00239968	6.11167e-05	-0.00185738	0.0040326	0.00479324	0.00400293	0.000588053	0.00576719	0.000660016	0.00142699	-0.00151541	-0.0014228	-0.00533872	0.00485705	0.00110708	0.00177677	-0.00634188	0.0015069	-0.00710998	0.00693109	0.00286727
-39	0.00475029	0.00188931	-0.00128492	0.00304633	0.00116408	-0.00215927	0.00300235	0.00225271	-0.000367341	0.00364365	0.00518158	-0.00148918	0.00658702	-0.00341978	-0.000617962	7.36464e-05	0.0113786	0.00201696	0.00160895	0.0021657	0.0020926	0.012661	0.00448373	-0.00605645	0.00615212	-0.00399801
-38	0.000186487	0.000983235	0.00497232	-0.00334213	0.00377047	0.000182676	0.00397149	0.00450922	0.00013763	0.00515097	0.00549732	-0.00403091	-0.000862433	0.00454463	-0.00634051	-0.000644273	0.00439766	0.00204283	-0.0029235	0.00341998	-0.000178145	0.00476344	0.00133619	0.000926962	0.00529043	-0.00103208
-37	-0.00201637	-0.00117947	-0.00329165	0.00403118	0.0143011	0.00397337	-0.00596291	0.00117239	0.00196466	0.00110149	0.00512573	0.00472074	0.0047943	0.00821051	-0.00408686	-0.00257839	0.0141526	0.00140038	0.00281168	-0.000216184	-0.000849813	-0.00857363	0.00831647	0.000545429	0.0143529	-0.00391696
-36	-0.00359605	0.000704172	-0.00108339	0.000790412	0.00985502	-0.00135788	0.00890434	0.00845272	0.000287249	0.00577712	0.00320339	0.000938679	0.00492671	-0.000481594	0.00028718	-0.000244403	-0.00236576	0.00201187	4.40288e-05	0.00564636	-0.001012	-0.00418492	0.0119468	0.0066075	0.01269	-0.00388428
-35	-0.00428187	-0.000489062	0.000437116	0.00785933	-0.00387509	0.0040101	0.0058828	0.00740369	3.17275e-05	0.0084454	0.00520957	-0.00555021	-0.000355598	0.00368755	0.00212643	0.00427055	-0.00114422	-0.00206675	0.00110937	0.00782769	-0.000470808	0.00373785	0.00134852	0.0208602	0.00367509	-0.0022686
-34	0.00440138	0.00403739	-0.00156577	-0.00135553	0.0055949	0.00186383	0.00694873	0.00624649	0.00111367	0.00315326	0.00116391	-0.0050711	0.00458459	0.00506852	-0.00337947	-0.000393671	0.00588876	0.000409682	0.00277039	0.00544963	0.00595148	0.00730891	-0.00506656	-0.00220683	0.0146029	0.00524724
-33	0.00262632	0.000875198	-0.00219401	0.000688873	-0.000648122	-0.00225977	0.00619305	-0.00283262	0.00146231	0.00658376	0.00286102	0.0069722	0.00297423	-0.000119212	-0.00510568	-0.000744999	0.00352323	-0.00230519	-0.00313885	-0.000717246	0.000920409	0.0041195	-0.00156699	-8.96044e-05	0.00526443	-0.00563354
-32	-0.0048687	0.00233782	6.9924e-05	-0.00569261	0.0138653	-0.00178723	0.00175064	0.00766245	0.00197109	0.000166223	0.00155265	0.0190158	0.00175137	-0.00300705	-0.00122096	0.00490853	0.0020841	0.0044478	-0.00284311	-0.000575609	0.00479969	0.00630145	0.00456907	0.000689172	0.00367089	-0.00375619
-31	0.00236778	0.00193842	0.00486735	0.00337039	0.00842098	0.00912801	0.0124637	0.00532197	0.00252954	0.00552893	0.00897551	-0.00338297	0.00221874	0.00413255	-0.000266109	0.00287903	-0.000266599	0.00408716	0.004525	-0.00101926	-0.00272906	0.000817607	0.00310769	-0.0015519	0.00480151	-0.00165127
-30	0.00785182	0.00234777	0.00285793	-0.00141032	0.000496664	0.0085328	0.00407073	0.00571977	0.00255999	0.00260819	0.00221987	0.0285	0.00808943	0.00147161	-0.00346458	0.0022562	0.000859481	0.00425431	0.00371678	-0.000461781	0.000458902	-0.00562579	0.00659525	0.0129119	0.012188	-0.00506068
-29	-0.00153176	-0.0016954	-0.000757375	0.00765002	-0.000186718	0.0113749	0.00171357	0.00265127	0.000261518	0.00369039	0.00987909	0.0247813	0.00629383	0.0013703	-0.00154017	0.000501927	0.00292887	0.00627255	-0.00316106	0.00256729	0.00384155	0.00751042	0.0043689	0.0125774	0.00955729	-0.00265981
-28	0.00841283	0.000114748	0.00314843	0.00232849	0.00579219	-0.0016279	0.00258366	0.00395604	0.00703967	0.00750681	0.0124432	0.00271203	0.00399551	-0.00276401	0.00033567	-0.0061903	0.0114997	0.00102987	-0.00108495	0.00229847	0.000797087	0.00364763	0.000612998	0.0121345	0.00627444	0.00111668
-27	-0.00237819	0.00141443	-2.02116e-05	-0.00740309	0.0113765	0.00652602	0.00491334	0.00982867	0.00180011	0.00179591	0.00433661	-0.0012161	0.00856408	0.00492948	-0.00270782	0.00409117	-0.00166719	-0.00379799	0.000477138	0.00313189	0.00387243	0.00302034	0.00137641	0.00579679	0.0205806	-0.00371218
-26	0.000624887	0.00686317	0.00208578	0.00335663	0.00713607	0.00692652	-0.00255122	0.00853978	0.00382606	-0.000318671	0.000871494	0.0132524	0.00496047	0.00415262	-0.00175076	-0.00386054	0.00270355	0.00468	0.0059054	0.00240252	0.00387308	0.000379816	0.00711907	0.0087902	0.00633309	-0.00116478
-25	0.00404049	0.00230201	0.00536917	-0.00260385	0.00812782	0.00627569	-0.00155058	0.00398192	0.00123889	0.00143134	0.00255777	0	0.00693765	0.00227002	0.00427821	0.002921	0.00317874	0.00551531	0.000835144	0.00327469	0.000596814	0.0108463	0.00225127	0.0103934	0.0158573	-0.00141824
-24	-0.00591746	0.00467349	0.00355345	0.00153324	0.0038334	0.00516735	0.00474573	0.000635839	0.00357366	0.0023896	0.0037661	0.0166303	0.00168898	0.0017574	-0.000289385	0.00375776	-0.00232853	0.000203857	-0.00188792	-0.000748238	-0.0019666	0.00295974	0.00468753	0.0214288	0.0112893	-0.00493493
-23	-0.00205512	0.000456727	-0.00125704	-0.00259136	-0.000866442	0.0109184	0.0126266	0.00495485	0.000409381	0.00225905	0.00177698	0.0206772	0.0111401	0.0114637	-0.00166	0.000525211	0.00831131	0.00229363	0.0056373	0.00831115	0.00511808	0.00340854	-0.00444524	0.000393081	0.012394	-0.00260023
-22	0.00549936	0.00267738	0.00105505	0.0127289	0.00831152	0.00409901	0.0209103	0.00357167	0.00528628	0.00877434	0.00268333	-0.00316412	0.0036204	0.00880923	0.00544459	0.00941913	0.0024849	0.000602817	0.00358343	-0.00145618	0.00126912	-0.00419669	0.00694497	0.0275447	0.0210567	0.00117191
-21	-0.00451293	0.00274672	0.00449649	0.00340377	0.007861	0.000748273	0.00565459	0.00220876	-0.00213831	0.00654677	0.00568165	0.00487301	0.00749911	-0.00334323	0.00335428	0.0017135	0.000722777	0.00939812	0.0029259	-0.000702461	0.00277119	0.0125453	0.00348404	0.0183128	-0.00371638	-0.00317224
-20	-0.00122119	0.00706402	0.00277062	0.00188254	0.00469157	0.00668632	0.00349495	0.000502076	0.00332503	0.00224695	0.00530158	0.00398195	0.0120635	0.00156466	0.00131161	0.0102429	0.00412053	0.0151264	0.00596717	0.00491596	0.00235407	-0.00397566	-0.000149932	-0.00469247	0.0122136	-0.00442837
-19	-0.00293768	-0.000964836	0.00296546	-0.00456637	0.00457756	0.00340707	0.0137518	0.0123902	0.00356408	0.00917221	0.0139019	0.0058874	0.0092465	0.0067938	0.00578887	0.00699658	-0.00366401	0.00295877	0.00204311	0.00558922	0.000244428	0.00948195	-0.00346537	0.0244655	0.0244965	-0.00242095
-18	0.00720524	0.00200849	-0.000638828	0.0052833	0.00306632	0.00602046	0.00638361	0.00717552	-0.00045202	-0.00221993	-0.00223905	0.0200887	0.00395495	0.00757917	0.00473705	0.010658	0.00503753	0.00384882	0.00189972	0.00680939	0.000792956	1.85831e-05	0.00284136	0.0446211	0.00748482	-0.00108354
-17	0.0048947	0.00544611	0.00497305	0.00856175	0.00461701	0.0114742	0.0112145	0.000794501	0.00225886	0.00612945	0.006395	0.0218879	0.00254916	0.00975558	0.00301232	0.00229066	0.00285992	0.00773668	0.00988237	0.00334498	-0.000658531	-0.000170566	0.00558271	0.0203468	0.0374177	-0.00397184
-16	0.00420351	0.00459079	0.00229847	0.0029412	0.0124682	0.00750646	0.00738686	0.00284361	0.00311561	0.0020214	-0.00418051	0.0213261	0.00572752	0.00656594	0.00681192	0.0047934	-0.00121877	0.00579261	0.000835892	-0.00558073	-0.000381818	0.0124934	0.00686889	0.0370947	0.0042959	-0.0039446
-15	0.0041632	0.00244522	0.0029345	0.00790889	0.0140991	0.00510912	0.00834627	-0.00302235	0.000687904	0.00304358	0.00577929	6.6454e-05	0.00485378	0.00582239	0.0079117	0.00437324	0.00233151	-0.00246595	7.43944e-05	0.00283653	0.00176624	0.0134151	0.00244267	0.0252672	0.0137729	0.00420528
-14	0.00343289	0.000496164	0.00569455	0.0018425	0.00944745	0.0236235	0.00440336	0.00341146	0.00483278	0.00299529	0.00332462	0.00817857	0.00958142	0.00194105	0.00273931	0.0111583	0.00729204	0.00591616	0.00375882	0.00391753	-0.000646954	0.015549	0.0161566	0.0235169	0.00866505	0.00326538
-13	0.00464346	0.00862435	0.00462821	0.0029735	0.00313391	0.0201532	0.0128322	-0.000470497	0.00921756	0.00758557	0.0044096	0.0102425	0.010764	-0.00129202	0.0020281	0.0102332	-0.000227258	0.0115783	0.00990197	-0.000946499	0.000405485	0.0135781	0.0111632	0.0197372	0.0174994	0.00485019
-12	0.0105726	0.00729454	0.00196635	0.00985926	0.00443903	0.00793132	0.0204693	0.00957248	0.000924484	0.00287044	0.00260867	0.00502771	0.016103	0.00688104	0.0194388	0.00800063	0.00926147	-0.000325563	0.00158073	0.00111084	0.00825016	0.0193486	0.0143981	0.0167922	0.00343628	0.0138038
-11	-0.00235464	0.00189314	0.00638316	0.000532538	0.00487311	0.00434545	0.00392327	0.0110617	0.00143959	0.00550929	0.00287816	-0.0095021	0.00424746	0.00445049	0.0217195	0.0166014	0.00898239	0.00220719	0.00322988	0.0016426	0.00677732	0.0141118	0.010936	0.0514119	0.0257619	0.00266099
-10	-0.00196375	0.00597196	0.00767742	0.013141	0.00311608	0.0135409	0.0226159	0.00289104	0.000826693	0.00411362	0.00684623	0.022898	0.00605253	0.00835384	0.0152181	0.0134077	0.00886861	0.000452353	0.00255398	0.000347042	0.00203245	0.00156938	-0.00164734	0.0522279	0.0276483	0.00637908
-9	-0.000639641	0.00376971	0.00429533	-0.00205109	0.00220826	0.000837078	0.00526635	0.00185432	0.00609647	0.00433903	0.00102373	0.028269	-0.000371505	0.00835587	0.0115921	0.0188437	0.00662666	0.000952669	0.00564325	0.00124545	-0.000517185	0.0128608	0.0170902	0.035738	0.000482246	0.00564147
-8	-0.00210055	0.00666936	0.00401583	0.00756166	0.00931041	0.0151999	0.0149501	0.00188126	0.0124957	0.00527583	0.00298785	0.0123092	0.00304611	0.0136639	0.00856777	0.00810778	0.00125061	0.00440367	0.00722383	0.00558553	0.0105257	0.0226555	0.00742815	0.0487379	0.0114376	0.00485449
-7	-0.00890281	0.00953469	0.00252707	0.00582711	0.00667744	0.0124178	0.0121004	0.00539816	0.0240249	0.012329	0.00123969	0.0242604	0.00570316	0.00510002	0.00750491	0.00686654	0.00919405	0.00663289	0.00458394	0.0036625	0.0120438	0.00617563	0.0198651	0.0418373	0.0209117	0.00931869
-6	-0.00157404	0.0104384	0.0077257	0.00638601	0.00827431	0.0197577	0.000235301	-0.00140864	0.00213699	0.00240532	0.00155973	-0.00633805	0.0128124	0.00607525	0.0093074	0.00599511	0.00395431	0.00432402	-0.00121795	0.00472009	0.00976985	0.0177718	0.00972861	0.013945	0.0167211	0.00621933
-5	-0.000255257	0.00858628	0.00471941	0.00117995	0.00720251	0.0215025	0.0121994	0.00607092	0.000751706	0.0017	-0.00450343	0.00748508	0.00715062	0.0108136	0.00666899	0.0056561	0.00857192	0.00789472	0.00520418	-0.0022902	0.0108862	0.00306151	0.0117148	0.037387	0.00710976	0.018469
-4	0.0052023	0.00889264	0.00612025	0.00948156	0.00358594	0.0353631	0.00930185	0.00601922	-0.0036643	0.0087914	0.0124885	0.00943478	0.00550664	0.00691726	0.0375744	0.0251011	0.00882175	0.0151595	0.000624772	0.00181614	0.0150766	0.00406481	0.011264	0.0863719	0.0217094	0.0136686
-3	0.0186626	0.00800868	0.011009	0.0140227	0.00670081	0.0401297	0.00487597	0.000345622	-0.00483806	0.00644233	-0.0048005	0.00285488	0.00817406	0.00283156	0.0587709	0.0280546	0.00447938	0.00441265	0.00425281	0.00234668	0.0117392	0.00304003	0.0144281	0.0694529	0.0116465	0.0382559
-2	0.0116972	0.00547916	0.0106165	-0.00126357	0.00428658	0.0303964	0.00612133	0.00390395	-0.00275112	0.00162228	-0.00223507	0.0143777	0.0117622	0.011836	0.0561873	0.0214541	0.00407088	0.00654744	0.00289124	0.00996837	0.00202199	0.00271558	0.0312468	0.0360367	0.00158798	0.0162379
-1	0.00769087	0.00126782	0.0142806	0.00228077	0.000592346	0.0141805	0.00803135	0.000986572	-0.00175992	0.00325371	0.0064152	0.0234636	0.00399442	0.0012093	0.0315546	0.0116111	0.00860455	0.000589858	0.0120952	0.00326796	0.00295938	-0.00395326	0.0119987	0.040428	0.00176283	0.000969628
0	-0.00377245	0.00226218	0.00426666	-0.00717445	0.0162868	0.0048812	0.0112173	0.00228083	-0.00322443	0.00588642	0.00684848	0.0415952	0.00296349	0.00973981	0.0145966	0.00157204	-0.000858159	0.00718229	0.00143289	0.00321055	0.00474128	-0.00424376	0.00781776	0.00982043	0.0150787	-0.00511793
1	5.11619e-05	0.00460797	0.00991661	0.000346928	-0.00328881	0.0125559	0.00509388	0.00619427	-0.000580719	0.000163497	0.00924102	-0.00437402	0.0126235	0.00456232	0.00289405	0.00645463	0.0125774	0.00132094	0.00586923	0.00577141	0.00666925	0.00871366	0.00514363	0.0300606	0.0170832	2.97861e-05
2	0.0168563	0.0138205	0.0101127	0.0200271	0.00644489	0.0678279	0.0220535	-0.00454681	-0.00586073	0.00863203	0.00934505	0.0213646	0.0111683	0.00351251	0.0122283	0.0176869	0.0137927	0.0154983	-0.00146981	-0.00194425	0.0140058	0.0200367	0.015217	0.0930631	0.0157698	0.0149305
3	0.0119764	0.0101847	0.00699951	0.00999602	0.00538783	0.0603633	0.00873892	-0.00178106	-0.00225541	-0.00191037	0.00372997	0.00934472	-0.0010224	0.00259582	0.0192299	0.0261502	0.00641267	0.00268687	0.00721063	0.00126343	0.00904017	0.00936067	0.0117159	0.0438587	0.00528644	0.015012
4	0.0180854	0.00721309	0.0101345	0.000853951	0.00580727	0.0459378	0.0166765	0.00977727	-0.00222036	0.00317907	0.00115083	0.0194356	0.005302	0.00823874	0.0238081	0.0194943	0.0109136	0.00332631	0.00818356	0.0118834	0.00773973	-0.00147091	0.00902428	0.0628674	0.00755991	0.027342
5	0.0175487	0.00838992	0.00661092	0.00616852	0.00212098	0.0287103	0.00385352	-0.000315725	-0.00395119	0.00985952	0.00278225	-0.0126638	0.00990734	0.00594178	0.0164254	0.0273579	0.00281911	0.00719219	0.000700167	0.0102663	0.00659857	0.010688	0.0121466	0.0469511	0.0111126	0.0199115
6	0.0064369	-0.00145306	0.00922929	0.0147216	0.0184524	0.00961029	0.0048731	0.0054602	0.0184906	0.0107	0.00479506	0.00668904	0.00514756	0.0103718	0.0193679	0.0181432	0.00242183	-0.000299508	0.00587567	-0.00194638	0.00587717	-0.00171777	0.0188263	0.0276835	0.00403337	0.0114317
7	0.011856	0.00388561	0.0105037	0.00688063	0.00937356	0.0127852	0.00467695	0.00691394	0.0260192	0.00140646	0.00425472	0.0326639	-0.00125387	0.00965578	0.0205073	0.00510265	0.00593781	0.000953623	0.00236966	0.00123826	0.00477505	0.00763992	0.0151089	0.0141482	-0.000451478	0.000891678
8	0.0121917	0.00522867	0.00534523	0.00190929	0.00758031	0.00782708	0.00563268	0.00902611	0.00710473	0.0124102	0.00872746	-0.0138024	0.0117315	-0.00362458	0.00436406	0.00132734	0.00219413	0.00423708	0.00627176	-0.00212822	0.00182954	0.0103376	0.0168133	0.02877	0.00806825	0.0126823
9	0.00424367	0.0018872	0.000793682	0.0117142	0.00600299	0.00894158	0.0100158	0.00399557	0.0121475	0.000553478	0.00717711	0.0118621	-0.000468652	0.0126251	0.019461	0.0140546	0.00935627	-0.00218619	0.00178466	0.0023947	0.0040335	0.00791061	0.00778336	0.06182	0.00298544	-0.000335124
10	0.00801904	0.00191171	0.00288916	0.0142199	0.00842543	0.00669501	0.0202622	0.000369567	-0.00227605	-0.00341099	-0.00279435	0.00753082	0.00778259	0.00850847	0.00982065	0.00778285	0.000541074	0.00170459	0.00904201	0.00233953	0.000967249	0.00833695	0.00739575	0.0396206	0.0204677	0.00158403
11	2.8828e-05	0.00185004	0.00346459	-0.000159175	0.00758667	0.013027	0.0175976	0.0110355	0.00640136	0.00418933	-0.000199067	0.000296566	0.0045487	0.00528315	0.00835333	0.00831773	0.00325537	0.003845	0.00487867	0.0112797	0.00330154	-0.00272629	0.00801449	0.0521513	0.00502356	-0.00352275
12	0.00392905	0.00144332	0.00795918	0.00640383	-0.00123682	0.0078671	0.00606919	0.0077139	0.00434367	0.0128254	0.0087266	0.0296797	0.00503683	0.000757437	0.0100054	0.00787854	0.00494127	0.00484953	0.004938	0.00109381	-0.000731352	0.016115	0.0054497	0.0249416	0.0180176	-0.00139136
13	0.000724652	0.00231113	0.00457111	-0.00357722	0.00514313	0.0151057	0.014345	0.00170136	0.010278	0.00288005	0.00986121	0.0205628	0.0101936	-0.00329818	0.00697878	-0.00174585	0.00147462	-0.00188317	0.00424876	0.00262373	0.00308879	0.00297108	-0.000747254	0.0250983	0.00639617	-0.00253516
14	0.00886582	0.00268481	0.00153712	0.000936924	-0.000756325	0.00880509	0.00522252	0.00339928	0.00681843	0.0070223	0.00212218	0.0393159	0.00717153	0.00889758	0.00814896	0.00717375	0.00152087	0.00461823	-0.000577898	-0.000874631	0.00376756	0.00791916	0.00910845	0.0385907	-0.00313002	0.00129446
15	0.00920042	0.00154593	0.00101026	0.014187	0.00675415	0.0220758	0.00101306	0.00370307	0.00162533	0.00361026	-0.00020965	-0.000235176	0.00094566	0.00646065	0.0159472	-0.000158014	-0.00377921	0.00953201	0.0049209	0.00342549	-0.00190471	0.00951115	0.00206508	0.0328994	9.30822e-05	-0.00247765
16	0.00588494	-0.000272208	-0.00282493	0.00557397	0.0147469	0.00942425	0.0145393	-0.00179414	0.00643862	0.00216108	0.000725227	0.0143691	0.00840358	0.003171	-0.00164547	0.0111739	-0.00136146	0.000768001	0.00358419	0.00766411	0.000371966	0.00666702	0.00177089	0.0512057	0.0082724	-0.00140728
17	0.00269657	0.00648388	0.00695823	-0.000411231	-0.00386964	0.0139796	0.00983742	-0.00167507	-0.000268109	-0.00159037	0.00512937	0.0143398	0.00612028	0.0035752	0.00147309	0.0103124	0.00953062	0.00150998	0.00446392	0.00703296	0.00507528	0.00816433	-0.000620711	0.0184876	0.00400551	0.000508791
18	0.00354348	0.00199867	-7.5765e-05	0.00179877	0.00580877	0.00752068	0.0230568	0.00519494	0.00352826	0.0092755	0.00510523	0.0440941	0.00331347	0.00713215	-0.00468582	0.00229385	-0.0043698	0.000645645	0.00260453	0.00460701	0.00128953	0.0064405	0.00369045	0.0443851	-0.00354331	0.00297381
19	0.00620305	0.00720402	0.00171405	0.00267168	0.00135917	0.0119636	0.0171414	0.0134789	0.00615722	0.0055804	0.011141	0.020102	0.00899276	0.00409214	0.00444011	0.00293884	0.00646773	-9.39205e-05	0.0013861	-0.000445143	-0.00198555	0.00957098	0.00283966	0.0319838	0.0181866	0.00224145
20	-0.00271741	-0.000234572	0.000159397	0.00243857	0.0100616	0.0113479	0.0029423	0.00858669	0.0105461	0.00829926	0.00702315	0.0166089	0.00703324	-0.00145384	0.00659545	-0.000824079	0.00468818	0.00123324	-0.00143643	0.00367439	-0.000214215	0.00837051	0.00308936	0.0189434	0.0124935	-0.00599034
21	0.0105949	-0.000697712	0.000903024	0.00051006	0.00158898	0.00443466	0.0139565	0.00342716	4.66831e-05	0.000632698	-0.00104712	0.00145319	-0.00034183	0.00908239	0.00365773	0.00494363	0.00261465	-0.00238396	0.00239619	0.00929701	-0.00079553	-0.0050312	-0.00160205	0.0376781	-8.95812e-05	-0.00237873
22	-0.000234014	-0.00109623	-0.00108561	-0.0030912	0.00287098	0.0118143	0.00813189	0.00904784	0.00380774	-0.00122999	0.00243833	0.0134535	0.00809593	0.00484639	0.00502187	0.00606256	0.00415063	0.00899595	0.00263575	-0.00597124	0.000789745	0.0148071	0.0112472	0.0309837	0.00454068	-0.00331507
23	0.00236536	-0.00122632	-0.00227302	0.0105352	0.00342603	0.0166335	0.0110548	0.00182334	0.00115899	0.0024077	0.00830727	0.010851	0.00547507	0.00114119	-0.00439265	-0.00318967	0.000349888	0.00165815	-0.000591429	-0.00255198	0.00167088	0.0107065	0.002659	0.0329217	0.00167401	-0.00326289
24	0.00258838	0.00130968	0.00540393	0.00426319	0.00136803	-7.95222e-05	0.0227948	0.00183246	0.00253831	0.00879092	0.00712163	-0.0123923	0.00382357	0.00416966	0.00112238	0.00685999	0.00116759	0.00200126	0.00103038	0.00403487	0.0031366	0.00814856	0.00155583	0.0408062	-0.0029238	-0.000963018
25	0.00436335	0.000423219	0.00138838	0.00684818	0.0132251	0.00396326	0.0077724	0.000581994	0.00309879	-0.00443185	0.0077005	0.00656592	0.00426072	0.00454044	-0.00255423	0.0047136	0.00103376	0.00662172	-0.000390004	0.000109393	-0.00160185	0.0100877	0.0042476	0.0180032	-0.0013351	0.00948999
26	0.00464374	-0.000953784	0.000355273	-0.00947757	0.000514252	0.00152033	0.00181366	0.0019599	0.00022935	0.00720267	0.00413677	0.0343817	0.00897606	0.00346022	-0.00922766	0.00481943	0.00485694	0.00166235	0.00175809	0.00875535	0.0011338	0.0044054	0.00587088	0.026933	0.00935263	-0.00224812
27	-0.00522642	0.00476212	-0.000466787	0.00368815	0.00342304	0.0119405	0.0127508	0.0154932	0.00281816	0.00259658	0.000630973	0.00640739	-0.000931394	0.00366821	-0.00105637	0.0033124	-0.00164343	0.00164499	0.00194603	-0.00151272	0.000253047	0.00912518	-0.00304545	0.0496957	0.0064317	0.000361921
28	0.00504567	0.00224923	0.00547962	0.00294959	0.00198131	0.00802037	0.0148256	0.00931881	-0.00208824	-0.00150705	0.00349813	0.00271203	0.000813391	0.00558502	0.00398219	0.00342721	0.00371349	0.0127153	-0.00205112	0.00358573	-0.00182427	-0.00244329	0.007766	0.0144372	0.00355197	-0.00151532
29	-0.00166211	-0.000539161	0.00231478	-0.00396228	0.00337744	0.00352172	0.0133292	-0.00308525	-0.000856026	-0.000992329	0.00554471	0.0278905	0.000420761	0.006144	0.000246323	0.000250494	-0.00208057	-0.00315289	0.000381591	-0.00101609	-0.000801435	0.00818871	-0.00348209	0.0139148	0.000837116	-0.00360235
30	0.0117643	-0.000446517	0.00143725	0.00171663	-0.001187	0.00604351	0.0128607	0.0104511	0.000994054	0.00827488	0.00926662	0.0304309	0.00959404	0.00781975	0.000903386	-0.00018133	0.00365873	0.00280873	0.00128888	-0.00275218	0.00359924	0.00437356	0.00397419	0.0433265	0.00254104	-0.00165273
31	-0.00387626	0.00274845	0.000643254	0.00182347	0.0033482	0.00866022	0.0203201	0.00246414	0.00825141	0.00784775	0.00939787	-0.0143122	0.00732231	-0.00174106	-1.9906e-05	0.00580572	-0.00414233	-0.000626981	0.000381456	-0.000309189	0.00180572	-0.000613558	0.00803639	0.0343535	0.00260422	0.000541223
32	0.00370536	0.00102933	0.00531497	0.00238143	-0.00292109	0.000856006	0.00635853	-0.00126419	0.00123584	0.00229751	0.000183889	-0.00508287	-0.00217175	-2.10488e-05	-0.00209366	-0.0014207	-0.00219909	0.00900499	-0.00259908	0.000409737	0.00140008	0.00317232	-0.000175243	0.0192132	0.0104355	-0.000360249
33	0.00444966	0.00499886	0.00356515	0.00184233	-0.00256519	0.00838931	0.0174437	0.0120493	0.00394836	0.00120704	0.00641222	-0.013018	0.00428697	0.0025406	0.00346487	0.000385226	0.00566244	-0.00098688	0.00192899	-0.000833349	-0.00124983	0.00560093	0.00215659	0.0302704	0.0151474	-0.00192
34	0.0104501	-0.00136622	-0.00272698	-0.00330339	0.00168528	-0.000673173	0.00645472	0.00649229	0.00237261	0.00211817	0.00817644	0.00257111	0.00502974	0.00653845	-0.00434475	0.00545838	0.0001647	0.00355126	0.00396095	0.00255418	0.00475549	0.00548097	-0.00253516	0.0187457	-0.00163898	-0.00111075
35	0.00776169	0.000126873	0.00339336	-0.00158292	-0.00713902	0.00195083	0.0180593	0.011998	-0.00278043	-0.000283953	0.00152059	-0.0019062	0.00347955	0.0037931	-0.00140248	0.00240709	0.00763205	0.00468771	0.00446079	0.00405209	0.000462086	0.0100638	0.004016	0.00224582	0.00310969	0.0030233
36	-0.00404785	0.00178487	0.00414563	-0.00067509	0.00215052	0.00469106	0.00780587	0.00679688	0.00138173	0.0041617	0.000500785	0.00324355	0.00719372	-0.000726359	0.000599459	0.00294412	0.00610278	-0.00195306	0.000961638	-0.000725206	0.00203944	-0.000751827	-0.0013762	0.021183	0.00355259	-0.00229735
37	0.00792491	-0.00119958	-0.000295947	0.00255304	0.000110003	0.00643615	0.00590322	0.0012137	0.00259202	-0.000916283	0.00202808	0.0148346	0.0011877	0.00612538	-0.00102522	0.00594255	-0.00103727	-0.00218187	0.000490002	0.00656875	-0.00196817	0.00181984	-0.00137655	0.0310189	-0.00152194	0.00389743
38	-0.00105907	0.00257842	0.00120372	-0.000844561	0.00107736	0.006019	0.0144595	0.000841393	0.00207718	0.00555005	0.00476765	0.00714871	-0.000885476	0.00136615	0.00083799	-0.00150441	0.00450281	0.00170466	0.00201449	0.00218558	-0.000352402	0.00759134	-0.00092977	0.0170606	0.00741081	-0.00182501
39	-0.00213689	0.000441429	-0.000519594	0.00290547	0.00451984	0.00243139	0.00990803	-0.000702463	-0.00124734	0.00135132	0.00790296	-0.00443619	0.00276193	0.00366707	0.00152863	0.00134008	-0.00175627	0.00400952	0.0019724	0.00277202	-0.00258282	-0.000548238	-0.011478	0.0074999	0.00188699	0.00177526
40	-0.00153943	0.00205784	-0.0014733	0.00679999	-0.00367982	0.00470311	0.00652658	0.00722647	-0.00176825	0.00281756	0.00611542	0.0034621	0.00263477	-0.000298412	-0.000841438	-0.00229051	-0.000428177	-0.00494023	0.00470295	-0.0035611	-0.00182801	0.00835768	-0.00303946	0.0188899	0.0167334	-0.00555344
41	0.00482952	0.00224579	0.000994628	0.00330595	-0.00358255	0.00538754	0.00302381	0.00144909	0.00432453	-0.000495857	0.00395267	-0.0125412	0.00219525	0.00323171	-0.000747309	0.00197362	0.00401744	0.00346372	0.00113898	0.00285144	-0.000327023	0.000882641	0.00465115	0.0112158	-0.000920462	-0.00654621
42	-0.00040358	0.000385609	0.00567041	0.00047419	-0.00362966	0.00358244	0.0126181	0.00795377	0.00334225	0.00395193	0.00362384	-0.00606609	0.00716388	-0.00145329	-0.00127149	0.000908909	0.00157306	0.00301007	0.0015283	0.00448927	0.0024113	0.00945059	-0.00169376	0.00806786	0.00329667	-7.54727e-05
43	0.00112276	-0.00184759	0.00567991	-0.00509691	0.00172463	0.00868236	0.0144895	0.00314706	0.00339987	0.00302401	1.69676e-05	0.00630209	-0.00261083	-0.00016344	-0.00309532	0.00208079	0.00606132	0.00044026	0.00181357	0.00633741	-0.000101036	0.00750837	0.000562831	0.00636675	0.00839707	0.00167442
44	-0.000603103	-0.00038086	-0.00322771	-0.00356922	0.0082362	0.00305159	0.00265163	0.000461405	0.00396563	0.000800942	-0.00264933	-0.00383657	-0.00109416	0.00102973	0.000782721	0.00588993	0.00542194	-0.00348807	0.0025042	-0.00154194	0.00525281	0.0128793	8.81918e-05	0.0174826	-0.00397714	-0.00605549
45	-0.0024641	0.00592626	0.00205969	0.00184761	-0.00700307	0.000230212	0.00957559	0.00221059	0.000149165	0.000488786	0.000982634	0.0189986	0.00410412	-0.00535549	0.00250178	-0.00692589	-0.0011747	-0.00381373	0.00507159	0.00353198	0.000356215	0.00132131	-5.45596e-05	0.00795079	-0.00365061	0.000181347
46	0.00294713	0.00212753	0.00203066	0.00105897	-0.0052231	0.000400984	0.0128414	0.00732008	0.00470766	-0.000968298	0.014709	0.00308782	0.00147081	-0.000649979	-0.00328011	5.95073e-05	-0.00234225	0.000253592	-0.00120198	0.00202226	-0.00232839	-0.00022708	-0.00116377	0.0106452	-0.00157696	0.00946727
47	-0.000796925	0.00313799	0.00232881	-0.00314677	0.000364781	0.00400963	0.00166867	0.00508692	0.0060467	0.0054953	0.00648222	-0.00125914	0.00233927	-0.000839911	0.00220097	0.00352042	-0.00112454	-0.00176682	-0.000852549	-0.00145002	-0.0015725	0.00269097	0.00840779	0.00101094	0.00134598	-0.00280814
48	0.00487937	-0.00114761	0.00371809	0.00126792	-0.000393571	0.00108603	0.00949424	0.00258881	0.00117954	-0.000318175	0.0055008	0.00281513	0.00595723	-0.00113097	0.00353127	0.00111378	0.00149343	-0.00443934	-0.0028523	0.00264886	-0.00337871	0.0107822	-0.00102922	-0.00178999	0.00287293	0.00482524
49	0.00755965	0.00302791	0.00063184	0.00632027	0.00125195	-0.00135818	-0.00151242	-0.000158115	0.000133354	0.000377811	0.00705812	-0.00443715	0.00259737	0.00711209	0.00398283	0.00204983	0.000110189	-0.00580584	0.00153926	0.000172374	0.000607497	-0.00872479	-0.00798704	0.00403057	-0.000293661	0.00165797
50	0.00318047	0.000485823	0.00167432	0.0160413	-0.00477223	0.00268587	0.00565077	0.0029008	-0.0012493	0.00068414	-0.000857204	0.0180553	-0.000694938	-0.00188038	-0.0026315	0.00844475	0.00639797	0.00179922	0.00462451	-0.00184195	2.9524e-05	0.00187091	-0.0025215	-0.000751157	0.00367628	0.00676911
51	0.00152712	-0.00186251	0.00674616	-0.00370931	-0.00235348	0.000498236	-0.000874606	0.0058278	0.000259484	0.00558438	0.000876222	-0.00288127	0.00164167	-0.00166418	-0.00449824	0.000998323	-6.13507e-05	-0.000717517	0.00139014	-0.00049043	0.00621273	-0.003076	0.00308176	0.00672467	0.00311076	-0.00402175
52	0.00528429	0.00224785	-0.000921863	0.00709876	0.00231886	0.000853442	0.00564158	0.0089468	-0.00220031	-0.00213025	0.000624207	0.0070834	0.00305	-0.00321854	-0.00056521	-0.00545836	-0.00162054	0.00115672	-0.00114247	0.0026377	-0.00215305	0.000971661	-0.000909845	0.00690996	0.0043087	0.00222753
53	-0.00659058	-0.000365782	0.00146761	-0.00560613	-0.00508638	-0.0061244	0.00611061	0.00832445	0.00766546	0.00506217	0.00273907	-0.0135268	-0.000607991	0.00177669	0.00132458	0.00192111	0.0014646	-0.00312094	0.0013165	-0.00351771	0.000527377	-0.00699876	-0.00138852	0.00926761	-0.000683162	0.00125082
54	0.00382001	0.0012234	0.00210667	0.00506358	-0.00110043	0.00395656	0.00326493	0.00146575	0.00118946	-0.00190604	-0.00181211	-0.00125933	0.00260873	0.0068185	-0.00614505	-0.00158633	-0.000438738	0.000433732	0.00332548	0.00520334	-0.000911755	-0.00347895	-0.0025198	-0.00729352	-0.003978	3.59507e-05
55	-0.00247179	0.00107707	-0.00211733	0.00393835	-0.00420212	0.000699166	-0.00145522	-0.00166043	0.00169879	0.00362283	0.000645419	0.00250167	0.000476542	-0.00518013	-0.0074247	-0.00273525	0.00087362	0.0104472	-0.0052126	-0.000623727	0.00908405	-0.00169049	-0.00279215	-0.00125935	-0.00236012	0.00405482
56	0.00671148	0.00459014	-0.00171359	-0.000167411	-0.000762439	-0.00256013	0.0203972	-0.000802561	0.00256648	0.00359514	-0.00294956	-0.00316644	0.00142108	-0.00161524	0.00378287	0.00132585	-0.00199262	0.00484094	0.00511786	-0.00373847	0.00032324	0.009876	0.00381941	0.000713748	0.00367675	-0.00177387
57	-0.00449572	0.00128969	0.00053167	-0.00659122	-0.0011997	-0.0031112	0.00194399	-0.000406031	0.0036127	0.00186666	0.00188649	-0.00162224	-0.000157404	0.000225926	-0.0026681	-0.000711478	0.000247866	-0.00161486	-0.00349821	0.00225885	0.00361677	0.0047011	0.00137571	0.00654272	-0.00236022	0.00369036
58	0.00914865	-0.000240237	0.00307767	0.0120663	-0.00343515	0.00237455	-0.00131987	0.00704064	0.0047635	0.00348099	0.0105583	-0.00759259	0.00246769	0.00212285	-0.00246045	-0.000827943	0.00150272	-0.000761539	-0.000121534	0.00408951	0.00324553	0.00378868	-0.0024848	-0.00212952	0.00831855	-0.000992722
59	-0.000931363	-0.00226187	-0.00146229	0.0096335	-0.00148418	-0.00260006	0.000895662	-0.00360419	-0.00218085	0.00141317	-0.00108677	0.000284878	0.000113668	-0.00116667	-0.004502	0.00165806	-0.000379361	-0.000843896	0.00605346	4.44545e-06	0.0022594	-0.00174809	-0.00026592	-0.00370646	0.00209187	-0.000303205
60	-0.00155369	0.00148772	0.00485852	0.00167304	0.0023249	-0.00269462	0.00400378	0.0078148	0.00116136	0.00044182	-0.000965494	0.00622248	0.00369453	0.000838682	-0.00445031	0.00093312	0.00480016	0.00110628	0.00293349	0.00604985	0.00143458	-0.00590913	0.0103525	0.00494183	0	0.000173566
61	0.0044222	8.91023e-05	0.00912416	-0.00275962	-0.00216434	-0.000581617	-8.40215e-05	-0.00185792	0.00234085	0.00195581	-0.00286764	-0.00303429	0.00421266	0.00500353	0.00299117	-4.80648e-05	-0.00336778	0.000639701	0.00313403	0.000564352	0.00447366	-0.00465528	0.000187024	-0.00565222	0.00819503	-0.00437972
62	0.00872706	0.00642224	0.0037091	0.0019933	-3.94842e-06	-0.000644327	-0.0025925	-0.00209151	-0.00143695	0.00232466	-0.0032651	0.0106611	0.00723157	0.00287958	-0.000960979	-0.000222102	-0.000451361	0.013979	-0.00103364	-0.00308338	-0.000453134	0.00186667	0.0021345	0.00876094	0.00104477	0.0042524
63	-0.00259274	0.00182742	0.00222624	-0.000499957	-0.00220129	0.00233135	0.00558387	0.00496123	0.000477375	0.00637872	-0.00241855	0.0254859	0.000791229	-0.000717923	-0.00303377	0.00705772	-0.00505728	-0.00238412	-0.00109824	-0.0043645	-0.0011194	0.00868841	-0.00470872	-0.00377871	-0.00241527	0.00149595
64	-0.00480904	0.00248476	-0.00161968	-0.0011008	-0.00169888	-0.000833629	0.000767678	0.00101264	-0.000131469	-0.000316154	0.00263884	-0.00526877	0.00251807	0.00501019	-0.00256596	0.00307926	0.00491087	-0.00550021	0.00122691	0.00420686	0.00172076	-0.00533738	0.00703059	0.000752815	0.00395114	0.00353599
65	0.00270596	0.00270348	0.00238503	0.00552437	-0.00344439	0.000239993	0.0106934	0.00840752	-0.00248779	-0.00114383	-1.90546e-05	0.00390634	0.00227589	0.00175257	-0.0054082	-0.00197388	-0.00600092	-0.00188619	0.00211558	0.00102457	0.00409378	0.00923617	0.00494888	-0.00762341	0.00130913	-8.9719e-05
66	-0.00168851	-0.00221641	0.00170791	-0.0019958	-0.00650525	-0.00511876	0.00384422	0.00552313	0.00254583	0.00262667	0.00227521	-0.00443877	0.00110017	-0.00416028	-0.00269253	0.00226159	-0.00493177	0.000516069	0.00419829	0.00362879	0.00259071	-0.000877811	0.00457033	-0.00820408	0.00711912	-0.00204546
67	-0.00209675	-0.00101246	0.00121092	0.00250085	-0.00105019	-0.0057994	0.00308107	0.00137531	-0.000727862	0.00461326	0.00242861	0.0231671	-0.00243434	-0.00196776	-0.00232515	0.00338713	-0.000184719	0.00448684	0.00250308	0.00259444	-0.00284831	-0.00432365	0.00608358	0.0023323	0.00212171	0.000725319
68	0.00182956	-0.00126196	0.00359847	-0.00395098	-0.00292336	0.00157733	-0.00112896	-0.000152557	0.001033	0.00252214	0.00742439	-0.00873342	0.00410057	-0.000511988	-0.00476257	0.000432352	-0.00239551	0.00112753	0.00251413	0.00743332	-0.00171714	-0.00276921	0.00207798	-0.000738138	0.00110342	-0.000147788
69	3.4746e-05	0.00162374	-0.000374069	0.00172184	0.000305431	-0.00177843	-0.0060599	-0.000971115	-0.000343661	0.001563	0.00346703	-0.00316733	0.00126076	-0.000841081	-0.00319329	-0.00169183	0.00102959	0.00448706	0.00461472	-0.00453018	0.00320288	-0.00165859	-0.000256885	0.00430211	0.00218031	0.00614579
70	0.00405577	0.00510569	0.00194692	-0.00726244	-0.00557185	-0.00505289	-0.00308381	0.00627551	-0.00434136	0.00174963	0.000239762	-0.00732952	0.0044916	-0.00237361	0.00417216	-0.00195111	0.00138912	-0.000124711	0.00300275	0.00124465	0.00439614	-0.00475498	0.00511235	-0.00418647	0.00242354	0.00239544
71	0.00282792	-0.00186216	0.00630778	0.00549805	0.00199059	0.000892231	0.00593668	0.000261016	0.00386814	0.00189673	0.000722906	-0.0100298	-0.00064033	0.00811625	-0.00154642	-0.00178241	0.000852187	-0.00208856	-0.00200316	0.00428307	0.00311777	-0.00904308	0.00560638	-0.00327197	-0.00134649	0.00403237
72	0.00185493	0.00144987	0.00259026	0.00267778	0.0040979	-0.00303311	-0.00134025	0.00519461	0.000595673	0.00276284	0.000269592	0	0.00324797	-0.00502146	0.00533464	0.00366078	-0.0019756	0.00147235	0.00135458	-0.00441798	0.00209953	0.00729734	0.00622158	-0.00376226	0.000264327	-0.00164436
73	-0.000808823	-0.00197653	0.00119072	0.000141921	0.001069	0.00178119	-0.00115259	-0.00182228	0.00153215	0.00253118	-0.00443376	-0.00443944	0.00636893	0.0018698	-0.00331849	-0.00158335	-0.00302917	-0.00174376	0.000856369	0.00324566	0.00046014	-0.00111876	-0.00592346	-0.00994431	0.000990258	0.00832222
74	-0.000850731	0.00382339	0.00266706	-0.00536471	0.00477837	-0.00493922	0.00392003	0.000311167	0.000849006	0.00651512	0.00136663	0.0153884	-0.00276799	0.00108766	0.00151243	-0.00217674	-0.0020337	0.00428336	0.00101246	0.00935206	5.9746e-05	-0.0041043	0.000948365	0.00290695	0.00513571	0.00162866
75	0.00520332	0.00106884	0.00187268	0.000280585	-0.000342127	-0.0027134	0.00945438	0.000558918	0.00249626	0.00173292	0.00214539	-0.005555	0.00260767	2.78682e-05	-0.00124082	-0.00113325	0.000696765	-0.00263483	-0.00298671	-0.00394323	0.00252282	0.00802124	-0.00132707	-0.00472227	0.00104506	0.00390519
76	-0.0047109	-0.00035463	0.000893922	-0.00132888	0.00950918	-0.00643474	-0.00264714	-0.00209365	0.000945822	0.0041305	-0.00167426	-0.00149036	0.00619695	-0.000871106	-0.00339942	0.000850214	-0.00353097	0.0002806	0.000193207	0.0046556	0.0032884	-0.00323294	0.00470074	-0.00168188	0.00119278	0.000403521
77	-0.00382263	0.000522693	0.00309163	0.000240383	0.000631457	0.00423031	-0.00150178	-0.00434977	-0.00323021	0.00145291	-0.00208651	0	0.00422471	-0.000978054	-0.00125566	0.00315309	-0.00156048	-0.00278165	0.0030051	-0.00159331	0.00424155	0.0179767	0.00490869	-0.00490537	-0.00292715	0.00445322
78	-0.00459228	0.00182357	0.00421607	-0.00345731	-0.00173971	-0.00306955	-0.00217928	0.00824567	-2.8011e-05	0.000709534	0.00580786	0.00715488	-0.00227798	-0.00373744	-0.00102362	0.000186206	-0.0019942	-0.000114237	-0.00225356	-0.000150054	-0.00223226	0.00511147	-0.00073579	-0.0101518	0.00212221	0.00166298
79	-0.00570587	0.00220927	0.00371078	-0.000969664	-0.00254026	-0.000982148	-0.000363388	0.00342743	0.00226752	0.000698821	-0.00041825	-0.00303547	-2.73214e-05	0.000899312	-0.00192624	-0.000655579	0.00200159	0.000603639	0.00421845	0.0058436	0.00352937	0.00146334	0.00501592	-0.00586226	-0.00341421	0.00686627
80	-0.00401422	0.00378787	0.00207482	0.00117022	-0.00262754	-0.000228667	-0.00169361	0.00250361	-0.00255322	0.000367529	0.000918931	0.00239706	0.000232688	0.00329097	0.000882696	-0.00455264	-0.00715135	0.00548914	0.00288445	-0.00516406	-0.00266668	0.00207471	0.000732644	-0.00311024	-0.00404972	0.00501323
81	-0.00112214	-2.69043e-05	0.00808013	0.00500296	-0.00148488	-0.00227112	-0.00161411	0.00666056	0.00300251	-0.00184639	-0.00248453	0.00272713	0.00043262	-0.00143702	0.000347043	0.00151258	0.000186739	9.47764e-05	0.00308842	0.00315083	0.00350681	0.00180392	0.00279408	-0.00652467	-0.00159884	0.00191734
82	0.00663733	0.000334155	0.00711713	0.0019566	-0.000462123	0.00583033	-0.00330959	0.00101154	0.000677206	-0.00235597	0.00595522	-0.00634844	0.00148271	-0.00233816	-0.00286833	-0.000636808	0.00196894	0.000481947	0.0034103	0.000635053	-0.0016879	0.00334066	-0.00156171	0.00305141	-0.00488166	0.000395318
83	0.00107389	-0.000958535	0.00126608	-0.00094438	-0.00355436	-0.00598803	-0.00406496	-0.00269906	-0.000219419	0.0036302	-0.00127516	-0.00543949	-0.00330455	-0.00363867	-0.00214056	-0.00123769	-0.000644484	0.00305372	-0.00278098	0.00543033	-0.00334348	0.0102146	0.0048834	-0.000814371	-0.00442674	-0.00395488
84	6.12681e-06	0.0012923	0.00384983	0.00693193	0.00032952	0.00219349	-0.00542736	6.41635e-05	0.00534778	0.00230602	0.00977961	-0.0105121	0.00731729	0.00421765	0.000799588	-0.00212306	0.00237491	8.3254e-05	-0.0011807	0.0037324	6.40664e-05	-0.0108346	0.00572963	-0.00292759	-0.000293882	-0.00191432
85	-0.00193079	0.00446845	0.00661443	0.00127302	-0.00336868	0.00268853	0.00331581	0.00264491	0.00258797	-0.000692712	0.00430543	0.0250008	-0.00177691	0.00215786	0.00406845	0.00245512	-0.000601075	0.00291395	0.00471165	0.00108054	0.00165131	0.000495303	0.000272613	-0.00165798	0.000296353	0.00074543
86	0.00162039	-0.00179805	0.00566695	0.00983829	-0.000717338	0.00119418	-0.000697751	0.00171899	-0.00163093	-0.0028205	8.13874e-05	-0.00303593	0.00442787	-0.00428415	-0.000432321	1.54508e-05	-0.000581218	0.00345353	0.000451242	0.00684872	0.00349785	0.000737707	0.00449012	-0.00634244	-0.00224827	-0.00149656
87	0.00142073	0.00214355	0.000441133	0.00303553	-0.00326677	-0.00274584	-0.0037088	-7.17443e-05	-0.00209738	-0.00237575	-0.0011578	0.0148506	0.00131516	0.00117627	0.000247965	-0.00127439	0.000249525	-0.00117782	0.000588907	-0.000371609	-0.000849116	0.00800102	0.00535021	-0.00182626	-0.00617296	-0.00406149
88	-0.00307653	0.000563926	0.00480478	0.0072552	0.00251281	-0.000872766	0.00391601	-0.000755359	-0.00332463	-0.00228244	-0.00310015	-0.0114263	-0.00195363	-0.00405582	0.00573266	-0.00102513	0.00120237	-0.00206142	0.00292558	0.00240696	-0.00197999	-0.000615162	0.00694263	-0.00398092	-0.0023788	0.00231336
89	0.00837253	-0.000166698	0.00190549	0.00190641	0.00207861	-0.00113194	-0.00390165	-0.000388203	0.0011618	0.00692987	-0.00435177	-0.00494454	0.000215716	-0.00111092	-0.00336807	0.00136672	0.00154414	0.00461944	-0.00143343	-0.000537558	0.00138886	0.0036644	0.00401655	-0.00411196	-0.00383702	0.00525678
90	-0.00100921	0.000573815	0.000905134	0.00875668	0.00623395	-0.003237	0.00531822	0.00155225	0.00409418	-0.00536301	-0.00205377	-0.00318077	0.00727711	0.000354393	0.00287363	-0.00147891	-0.000501526	0.00324697	0.00191744	0.000461303	0.000973198	-0.00705375	0.0026925	-0.00550336	-0.00291846	0.00758545
91	0.00130817	0.00162496	0.00409288	-0.00360496	0.00722506	-0.00440269	-0.00204402	0.00474917	-0.0018146	0.00297492	-0.00117313	0.00680579	-0.000863419	-0.000227558	-0.00327687	-0.000264252	-0.000771096	0.00297756	0.00659468	0.00241944	0.000318915	-0.00259516	-0.000361607	-0.00403596	0.00484372	0.00514335
92	-0.00334043	0.00398616	-0.00252981	0.00850156	0.00295319	-0.00209267	-0.00364873	0.00226487	0.00278977	0.00405461	0.00173712	0.0101258	0.00218646	0.00516593	-0.00384582	-0.0020908	0.00210104	-0.00175017	0.00542832	0.00141074	0.00163587	0.00631139	0.00493688	-0.00689213	0	-0.00353096
93	-0.00491904	0.00137651	2.29231e-05	0.00465677	-0.00224437	-0.00240755	0.000665346	0.00710378	0.00145537	0.00181307	-0.000399644	-0.00732361	-0.00117064	0.00474235	-0.00128972	-0.000181449	-0.00453228	0.00375022	-0.00422891	0.0031492	-0.00224408	0.00698657	-0.00468553	-0.00367722	-0.00155433	0.00523859
94	0.00750676	-0.000212798	-0.00227219	5.14389e-05	-0.00343782	-0.000394228	0.00242751	0.00123746	-0.000595734	-0.000693163	0.00603164	-0.00318104	-0.00150743	0.0050039	-1.14132e-05	0.0049676	7.26411e-05	-0.00155211	-0.00217574	-0.00103565	-0.000987498	0.00489945	0.00654538	-0.00434736	0.00322587	0.00104252
95	0.004586	0.0031501	0.00188148	0.00737484	0.000200895	0.00218642	0.00142892	0.0022419	-0.00260049	7.73338e-05	0.00210323	0.00412099	0.00118688	-0.00156044	-5.08707e-05	-0.00144145	-0.00335115	-0.00201004	-0.00331614	0.0012321	-0.00134639	-0.000343859	0.0118816	0.00151964	-0.00737968	-0.00155342
96	0.00193705	-0.000554162	-0.00327807	0.00364263	0.00327239	-0.00421234	-0.00278109	0.00250431	-0.0015889	0.00282554	-0.000823283	-0.00429705	0.00405926	0.000208	-8.4092e-05	0.000716807	0.000869975	0.000907479	0.00292464	-6.96507e-06	-0.00105549	0.00373224	-0.00315296	-0.0061984	-0.00257714	-0.00353647
97	0.00501422	-0.00371075	-0.000884082	0.0113073	-0.00208008	0.00114807	-0.00369654	-0.00161299	-0.00324203	0.00308343	0.00102074	-0.00620589	-0.00119091	-0.00503238	-0.000330748	0.00540233	0.00328542	-0.000369167	7.47305e-05	-0.00268214	-0.00202838	-0.00627211	0.00597244	-0.00871952	-0.00378149	0.00262592
98	0.00196988	-0.000476808	0.00490545	-0.00132279	-0.00210696	-0.000167519	-0.00330728	0.00357695	0.00166373	9.27531e-05	0.00137419	-0.000218545	-0.000287927	-0.0061617	-0.00427258	0.0020823	-0.00447206	-0.00168238	0.00367284	0.00268491	-0.00130617	0.00879711	0.000837513	-0.00454794	0.00912266	0.00441946
99	-0.000859594	0.00558239	0.004736	0.000454477	-0.00445243	0.00382497	0.00130173	0.00349014	0.00241276	0.00302866	0.00128029	0.00715812	0.00395536	0.0041051	-0.00199952	-0.00237528	-0.00391224	0.00928555	-0.000989994	-0.000511566	0.000425574	-0.00139555	0.00258673	-0.00617456	-0.00380589	0.00287699
100	0.00375042	0.0053829	0.00294118	-0.00329783	0.00633549	-0.00445225	-0.00392336	-0.00829714	-0.00333125	-0.000356779	-0.00282655	0.00889361	0.00219825	0.00624018	0.00565248	-0.00259274	0.000717089	-0.000234141	0.000552762	-0.000380078	0.00517697	0.00225008	-3.70703e-05	-0.00882404	-0.0029286	0.00967778
101	0.00206034	0.00110985	0.00221892	0.00866434	0.0033794	-0.00390009	0.000717676	-0.0056126	-0.00098166	-0.00481462	-0.00127537	0.0100218	0.000237743	-0.00174052	-0.000269909	0.0018562	-3.54281e-05	-0.000158259	-0.00289563	0.00277347	0.00109033	0.0121472	-0.0041744	-0.00308741	-0.00622331	0.00727702
102	-0.000184991	-0.000242385	-5.22002e-05	0.00231676	-0.000352371	0.00296699	-0.00208203	0.000366794	0.000320636	-0.00309979	0.0015553	0.000909455	0.00135512	-0.00512162	0.000468271	0.00222635	0.00324356	-0.00161823	0.00550182	0.00623338	0.00121226	0.00720682	-6.1637e-05	-0.00182685	-0.00437235	-0.00171857
103	-0.00420275	0.00364712	0.00156437	-0.00164902	-0.00304297	-0.000663858	0.00236214	-0.00258684	0.00424897	0.001186	0.00421159	0.00811078	-0.000442818	-0.0020175	-0.00290686	0.000791759	0.000588164	-0.00089452	0.00668133	-0.00339926	-0.000274606	0.00928589	0.00640649	-0.00560886	0.000324745	-0.0016172
104	0.000497596	-0.00186259	0.00383704	-0.000965148	-0.00183451	-0.00273838	0.00741801	0.0068755	-0.00244278	0.0004297	-0.00169787	-0.00190904	-0.000870923	-0.00246787	-0.00241175	-0.00163616	-0.00127368	0.000163861	0.0028939	0.00497557	-0.0019092	0.0125352	-0.00156685	-0.0066375	-0.00722235	-0.00216213
105	-0.00459981	0.00300177	0.00531444	-0.00681302	0.00236252	0.00343643	-0.00191315	0.00162062	-0.0030775	0.000225062	0.000972476	-0.0031818	0.00343071	0.0047709	0.00320071	0.00069128	-0.00153108	0.00140344	0.000917138	0.00778769	0.0045961	0.00231104	0.0061286	0.00104178	0.00628487	0.00398968
106	0.00717564	0.00113771	0.000634509	0.000720198	-0.00101439	-0.00541491	-0.00266428	0.000614209	0.00401831	0.00966899	0.000229326	-0.000824393	0.00259179	-0.00130087	-0.00067973	0.00124836	-0.00121238	0.00124511	0.00138032	-0.00256737	0.00132837	0.00623102	-0.000466636	-0.00689421	0.00437222	-0.000315868
107	0.000618519	0.00232203	-0.0023575	-0.00227349	-0.0024914	-0.001771	0.00036011	0.00355605	-0.00273105	-0.00178409	-0.0011863	-0.00316993	0.00189987	-0.00350142	0.00489681	5.98057e-05	0.00234557	0.000537727	0.0012742	0.00989142	-0.00119369	-0.00135311	0.00124068	-0.00308781	-0.00254578	-0.00364894
108	-0.000264992	0.00123219	0.00304687	0.00175371	0.000731183	0.00236512	-0.00248693	-0.00254565	0.0047514	0.001301	-0.00112762	-0.00126079	0.000752288	0.000461103	0.000789426	-0.00222733	-0.00264975	0.00387626	0.000802902	-0.00102388	0.00162736	-0.00208186	0.0044391	-0.00560947	-0.00416213	0.00367378
109	0.0131073	-0.00127616	0.00170841	0.00697751	0.00646501	-0.00251666	0.00149219	0.000666707	0.00347168	-0.00263544	-0.000615554	0.00975431	0.00269355	0.00445039	-0.000876539	-0.000142615	-0.00383593	0.00141214	0.00247573	0.00299777	0.00293263	0.0039402	-0.000347968	-0.00416574	-0.00252164	0.00226847
110	-0.00397386	0.00482087	-0.00107293	0.00422118	0.00195188	0.00392879	0.00551641	-0.000149854	0.000495377	-0.00112041	-0.00385138	-0.00429835	-0.00036227	0.000698442	0.00131713	0.00141469	-0.000525548	-0.00496218	0.00506704	0.00564136	-0.00288366	0.00192436	-0.00291916	-0.00560971	-0.00380679	0.00597301
111	0.00226919	0.00074456	0.00388194	-0.00058934	-0.000420951	0.00899887	0.00162957	0.00741153	-0.000311283	0.00365009	0.00553086	-0.00509154	-0.00247641	-0.00318718	-0.00163362	-0.00214672	0.000428178	0.00326677	0.00455494	0.00793878	0.00235059	-0.0023771	0.010918	-0.00551357	-0.00419017	0.0075061
112	-0.00571751	-0.00438092	0.00140301	0.00137809	0.00164102	0.000202729	0.0112007	-0.00100781	0.0026238	-0.00235633	-0.00393428	-0.00318228	-0.00155559	0.00163076	0.00299535	0.000782213	-0.00259776	0.00221761	0.00845099	0.00665064	0.00243557	-0.00563699	-0.00212466	-0.00195943	-0.00236302	0.000524969
113	0.0153935	-0.0018286	-0.000722008	0.00764287	-0.00377291	-0.00399777	-0.00182942	0.00110077	0.00124462	-0.000236061	0.00239867	0	-0.000592435	-0.00124234	0.00818147	-0.00474018	-0.00167172	0.000735324	-0.000386831	0.00402732	0.00202268	0.0054971	0.00172746	-0.00424516	-0.00380704	0.00513956
114	-0.00119576	0.0022374	0.000907818	-0.00408711	-0.00148594	-0.00384832	-0.00965911	0.00320505	-0.00166107	0.00193459	0.00459491	0.0088963	-0.00181976	-0.00385738	-0.00115331	-0.00159758	0.000356665	0.00363311	0.00372166	0.00567355	-0.000629383	0.00174316	0.00357992	-0.00365464	-0.00107792	0.00390781
115	-0.0035331	-4.0414e-05	0.00363543	-0.00289459	0.00419357	-0.00559562	0.000511865	0.00299236	0.00246557	0.00484085	0.00346785	-0.00227278	0.00238051	0.000585549	-0.0007803	-0.001709	-0.00282061	-0.00596288	8.61394e-05	0.0098635	0.00082518	0.0096623	-0.00244407	-0.00359991	-0.00509244	0.00365831
116	0.00431277	0.00144496	0.00097507	0.00078846	0.00101086	0.00113352	-0.0021745	-0.00539049	-0.00278174	0.00145096	0.00107828	0.00726037	0.00224948	-0.000163897	0.000610227	0.000807467	-0.00278261	-0.000431799	0.00307576	-0.000455222	0.00152932	0.000564091	0.00319976	-0.00561044	0.0038859	-0.000695909
117	0.00876902	-0.000410595	0.00437596	-0.00202653	8.07504e-05	-0.00342742	0.00184149	-0.000582271	0.00179376	-0.00100047	0.00589693	-0.00364801	0.00277994	0.00109929	0.00408464	0.00149999	-0.00136902	-0.00168993	0.00241997	0.000645459	0.00171262	-0.00429414	0.00734469	-0.00529926	-0.00380737	0.00444938
118	0.00447285	0.000262981	-0.00141041	-0.000830901	-0.00293525	-0.00491991	0.00506091	-0.00220054	0.00499119	-0.00145969	0.0075272	-0.00126107	-0.00109555	0.00452236	0.00364048	-0.00263065	0.000918392	0.00578048	0.00296767	-0.0015956	0.00667891	-0.00129797	0.00666399	-0.00892377	-0.006896	-0.0021753
119	0.00707344	0.00128491	0.00446889	0.00485857	0.0031926	-0.0016598	0.00579436	-0.00249806	0.00170358	-0.00129391	-0.00711061	0.0047291	-0.00420539	0.00399915	0.00103658	-0.00251182	0.000221468	-0.00217138	-0.00324393	-0.00244066	0.000460441	0.0124642	0.00084423	0.00164049	-0.00152463	-0.00199469
120	0.000407964	0.00584499	-0.00101308	0.0077187	0.00292269	-0.00329726	0.000894277	-0.00170183	-0.00140555	0.00243408	0.00191577	0.0020399	0.00244691	0.00151134	-0.000199318	-0.00460946	-0.00276221	0.00164283	-0.000529156	0.001976	0.00461654	0.00696204	0.0041829	-0.00416673	-0.00126112	0.00222733
121	0.000501009	-0.000963824	0.000622117	0.00480211	-0.000855592	0.00447865	-0.00336432	-0.00136231	0.00345559	-0.000491155	-0.00193871	-0.000975889	0.000492259	0.000158027	0.00314062	0.00106768	0.000163409	0.00359715	0.00147421	0.00476274	-0.00156672	0.0132381	0.00467498	-0.00374199	-0.0012854	0.00266558
122	0.00333839	-0.000492692	-0.00315848	-0.00350383	0.0043815	0.000401726	-0.00144854	0.00510122	0.00280477	0.00138893	-0.000980488	-0.00953689	0.00383115	0.00681624	0.000706034	0.000579119	0.000830299	-0.00279198	-0.000151559	0.000744779	0.00632602	-0.000276278	-0.000842415	-0.00378353	-0.00126118	0.00142649
123	0.000569224	0.00160694	0.00253577	0.00236798	-0.00268039	0.00523367	-0.00140736	0.00398499	0.00129453	0.000949943	0.00739428	0.00821078	-0.00179635	-0.00446117	-0.00293345	0.00104787	0.0016176	0.00159401	0.00100931	-0.00123547	0.00199043	0.00511196	0.0105116	-0.00435008	-0.00252241	0.00406879
124	0.000118659	0.00449413	0.00298529	0.00130623	-0.00133915	6.78176e-05	0.00190023	0.000165153	-0.00120134	0.00501748	0.000138651	-0.00190986	0.0052632	0.00445194	0.0050284	0.000848435	-0.00201525	-0.0041626	0.00726899	0.00216534	-0.00261426	-0.0037555	-0.00284012	-0.00601906	-0.00233938	-0.00355254
125	-0.00309239	5.05925e-05	0.000330421	0.00281193	0.00564259	0.00271008	-0.00557876	-0.00381279	-0.00417525	0.00358454	-0.000434917	-0.00926014	-0.000334638	-0.000242513	-0.00150025	-0.00322211	-0.00467477	0.0117155	-0.000552621	0.00234078	-0.000692043	0.000555168	0.00762383	-0.00671395	-0.00380803	-0.00196331
126	-0.00420484	0.000172255	0.00400444	-0.00187987	-0.00596277	-0.00833588	-0.000394937	-0.00889251	0.00106258	0.0026597	0.0013963	-0.00954973	-0.00106739	-0.00151973	0.00175527	0.000298276	0.00135298	0.00115294	-0.00224037	0.00431734	-0.00371481	0.00293107	0.0032227	-0.00277772	-0.00294498	0.000346273
127	0.000939929	-0.000746703	0.000179473	-0.000963491	-0.00304735	-0.00405522	-0.00482443	0.00649419	-0.00174235	-0.00558958	0.00183432	0.00679907	0.00143609	0.00134294	0.0029046	-0.00155609	-0.00237041	0.0025215	-0.000576506	0.00527246	0.000704008	-0.000355145	0.00164435	-0.00542867	-0.0031134	0.00370449
128	0.00348924	0.00139943	0.00110677	0.0163066	0.00211311	-0.00709191	0.00284621	-0.00293831	0.00255177	0.00214517	0.000349159	-0.00317137	0.00460279	-0.0012322	0.00207644	-0.00178205	0.00309857	0.00307782	0.00395644	-0.00447308	-0.00213208	-0.00337555	0.00659296	-0.00260949	-0.00131758	-0.000771563
129	0.00409334	0.000822319	-7.84094e-05	-0.00228004	-0.00325161	-0.00165407	-8.4712e-05	0.000336046	-0.0018493	-0.00122759	-0.00344568	-0.00556148	0.000710978	-0.000338168	-0.000472691	0.00233398	-0.00302936	-0.00321821	0.000961475	0.000297989	0.00158143	0.00711037	-0.00328449	-0.002043	-0.0043749	0.00860508
130	0.00238423	0.00034193	0.00220615	0.00194488	-0.00300586	-0.00301882	0.00194325	0.00371467	-0.000694701	0.0015037	-0.000545693	-0.00762843	0.0040549	0.00456271	0.00497596	-0.00323387	-0.00242928	-0.00244994	0.0048259	0.00285996	0.00647432	-0.00548951	0.000792062	-0.00378418	-0.00290624	-0.000126338
131	0.0110447	0.0014613	-0.0036276	0.0101829	-0.00407128	0.000373641	-0.00397141	0.00153387	-0.00355006	-0.000466035	0.00396409	0	0.00227945	0.00412998	0.00558235	-0.00311949	-0.00106885	-0.000296296	-8.43499e-06	-0.00350241	-0.00143544	0.00671238	0.00359519	-0.00761002	-0.00182799	0.00418449
132	0.0022537	0.00134883	0.00305954	0.00100382	-0.000265274	-0.00190375	0.00038815	0.00524855	-0.000945176	0.00565873	-0.00274049	0.000795914	0.0018299	-0.000643065	0.00045035	0.00157015	-0.00312067	-0.000455893	0.00916385	-0.00411051	0.00459481	-0.00196941	0.0032742	-0.0029612	-0.0025229	-0.00165835
133	0.0104491	0.000394831	0.00236979	-0.00134155	0.00201728	-0.000527619	0.000525758	0.0014865	-0.00278256	0.00078777	0.003237	-0.00126148	0.000807609	0.00254814	0.000475594	0.00349596	-0.000665194	-0.00219775	0.00176007	0.0012499	-0.00111681	-0.00551095	0.0111831	-0.00290643	-0.00633163	0.00228673
134	-0.00207657	-0.0013384	0.00117439	0.00651053	0.000767184	0.00506194	-0.00541555	0.00213092	-0.00172914	-0.000442309	-0.00159757	-0.00317178	-0.00224061	0.00142826	-0.00356691	0.00750886	-0.00395992	-0.000455912	0.00188114	0.00778386	0.000947332	0.00938512	-0.00549964	-0.0022116	-0.002523	-0.000557571
135	-0.00371874	0.00335551	0.000128718	0.00232325	0.00126652	-0.00522907	0.000858846	-0.0038531	0.00142226	8.54421e-05	-0.00106975	-0.00382063	0.00315662	-0.00200014	-0.00266622	0.00159839	-0.00325759	0.00154945	-0.000855935	-0.000223874	-0.00054724	0.00279519	-0.000673422	-0.00437547	-0.00236419	-0.00084187
136	0.00187624	0.00114413	-0.00251411	-0.0031226	-0.00406299	-0.00193616	-0.00728945	0.000801818	-0.000876327	-0.00136853	0.0026162	-0.00747268	0.000465529	-0.00204051	0.00338456	-0.00109214	0.00439564	-0.00445637	0.0009562	0.00193739	-0.00170108	0.00931474	0.00431223	-0.00360154	-0.00107843	0.00311242
137	0.00061892	0.00127552	-0.000661228	0.0069296	-0.000438655	-0.000474856	0.00251511	-0.00154163	-0.00334889	0.00533669	0.00616562	-0.00813367	-0.00054375	-0.00638879	0.000414025	0.00350828	0.00187039	0.0069803	0.00419018	-0.00515701	-0.000603534	0.00712743	0.00440929	-0.00134841	-0.00276255	0.00562939
138	0.00238144	0.000171276	0.00271028	-0.0017584	-0.00315288	-0.00306296	-0.00594201	-0.000945348	0.00263381	0.00166284	0.0012717	-0.00382088	0.00271745	-0.000188731	0.00554145	-0.00280809	-0.00176439	-0.000773409	0.00181569	0.00103924	0.00507253	-0.00675575	-0.00177236	-0.00182827	-0.00671584	-0.00376424
139	0.000726636	0.00339298	0.00303271	0.012131	-0.000333867	0.00321768	-0.000315018	0.000831941	-0.00149084	0.000360272	0.000974979	-0.00668914	-0.00215338	0.00453616	0.000179248	-3.57792e-05	0.000280656	0.00167486	-0.0008312	-0.0035555	0.00158076	0.00802449	-0.0025774	-0.00836115	-0.00378492	0.00152953
140	-0.00267536	-0.00151251	0.00465846	0.00898259	-0.00261327	-0.00450748	-0.00401164	0.00365067	-0.00204977	-0.00236927	0.00181319	0.0111447	-0.00385306	-0.00105297	1.11721e-06	0.000568196	0.00120933	-0.00596791	0.00343267	0.00526616	0.00259016	-0.000149244	-0.000304934	-0.00254759	-0.00239503	0.00290235
141	0.00919353	-0.00319647	0.00397812	-0.000275217	-0.00018342	0.00358675	0.0122662	0.00187101	0.00567389	0.000750984	-0.00154452	0.00346966	-0.00357546	-0.00291638	0.000604999	-0.00162041	0.000841527	0.00366995	-0.00115261	0.00128344	0.00396106	0.0040878	-0.005281	-0.00254765	-0.00510303	0.00287529
142	0.000449178	0.00147903	0.00113521	-0.00133811	-0.00244286	-0.000993351	-0.00501952	-0.00168987	-0.000137433	-0.00354113	-0.00179444	-0.00509495	0.000711141	0.000791925	0.00673374	-0.00185642	-0.00156648	-0.00504329	0.000859551	0.0079309	0.000885774	0.00838421	0.00203174	-0.00341886	0	0.00780554
143	-0.000449646	0.00109594	0.00420449	-0.00634419	-0.00241473	-0.00327337	-0.00363932	9.22942e-05	0.00104149	0.00387882	0.0038049	-0.0025235	0.00225052	0.00628662	0.00294124	-0.000412864	-0.00355521	-0.0013981	-4.0889e-05	-0.00217068	0.00111778	0.00644107	0.00132634	-0.00491868	-0.00596669	0.00029361
144	0.00604106	0.00389161	0.00277281	0.00177429	-0.00196732	0.000185739	0.00671346	-0.00111169	-0.00358635	0.0042508	0.00299283	0	0.00223254	-0.00227023	-0.00245036	1.77943e-05	-0.00228911	-0.00108155	-0.00240174	0.00321958	-0.000721917	-0.00494808	0.00288272	-0.00290712	-0.00293138	-0.00177947
145	-0.00574952	0.00429801	0.00444939	0.00358605	-0.00701821	-0.00357027	-0.0034048	0.000397991	-0.00161539	-0.00248519	0.00163775	-0.0043016	-0.000294999	0.0022496	0.00227825	7.9344e-05	0.00469904	-0.00289614	-3.20138e-05	-0.000718391	0.00073478	0.00366335	-0.00289344	-0.00437641	-0.00435215	0.000928427
146	0.00774922	0.00374809	0.00169725	-0.00373531	-0.00287785	-0.00447733	-0.00221218	-0.000547298	-0.00248001	0.00429255	-0.00340087	0.00155926	-0.00101307	0.00418559	-0.00345331	0.00205126	0.00151826	-0.00133388	-0.00191052	-0.000777045	0.000774106	0.0032144	0.00595615	-0.00290724	-0.00416907	-0.0014797
147	-0.00108747	0.00352377	0.00654244	0.00714935	0.0022699	0.000630354	0.00222299	0.000542836	-0.00153321	-0.0010654	-0.000232243	0.0050294	0.000283018	-0.00206448	0.00314652	0.0012749	0.00088581	0.0023026	0.0046265	0.00439567	0.00166712	-0.00456238	-0.00199629	-0.0036024	-0.00486425	0.00213651
148	-0.000713175	0.000923688	0.00337608	-0.00228422	-0.00446588	-0.00198788	-0.0013723	-0.000147304	-3.83885e-06	0.000271568	0.00124726	0.0238857	-0.00388823	-0.0019745	0.0080728	0.000336267	0.00713074	0.00185886	0.00102135	0.0024922	0.00502936	0.00488678	0.00408067	-0.00671729	-0.00486436	0.0022757
149	0.00350937	0.00725885	0.00734671	-0.00506698	0.00215577	0.002139	0.00233496	-0.00163725	0.00110162	-0.000573055	-0.00130693	0.00590394	-0.00315952	-0.0018582	0.00290614	-0.00337899	0.00695346	0.000188723	0.00428307	0.00477653	0.0017435	0.000896781	0.00298822	0	-0.00615064	0.00750458
150	0.00426378	0.00197686	0.00363292	-0.000961644	-0.00254593	0.00369486	-0.00118255	-0.00273017	0.00232342	0.00121008	0.00125408	-0.00430206	0.00244371	-0.000340903	0.000312227	-7.27224e-05	-0.000443822	1.63403e-05	-0.000738179	0.00819937	-0.00256602	0.00420614	-0.00167733	-0.00581499	-0.00150139	-7.23148e-05
151	0.00123329	0.00333112	0.000391085	0.00357368	-0.00268201	0.00383607	0.00246251	0.00933388	0.00181317	-0.00369448	0.00147216	-0.00291154	-0.00107007	-0.00334317	0.00318273	0.000537314	0.00456289	-0.00110572	0.00173892	-0.00284175	9.81518e-05	0.00190951	-0.00143222	-0.00182878	-0.00468149	0.00090935
152	0.00313955	0.00186823	0.00328199	0.00490058	0.0103461	0.00221695	-0.00539647	0.000465275	-0.000874333	0.00402826	0.00282954	-0.00163759	0.0013301	-0.000610558	0.00266923	-3.54258e-05	-0.00352163	0.0040975	6.50048e-05	0.00149861	0.000493356	0.00321753	-0.000939796	-0.000566827	-0.00362706	-0.00223352
153	0.000450025	0.00251948	0.00178863	-0.00272626	-0.0033044	-0.00311518	-0.00169821	-0.0035134	2.95315e-05	0.00357268	-0.00141254	-0.00954328	0.00329404	0.000557619	-0.003767	0.00322235	0.00604549	0.00319672	-0.00130063	0.0049206	0.00358396	0.00322312	0.00278096	-0.00164566	-0.00225152	0.000936473
154	-0.00562404	0.00337145	-0.00331382	0.00155284	0.000961044	0.00311025	0.00512881	0.000988594	-0.00231539	0.00332183	0.00457262	-0.00621354	6.60113e-05	0.00768415	-0.00343638	0.00269922	-0.00215016	0.00317659	0.00252388	0.00331018	-0.000718783	-0.000608467	0.00780459	-0.00381041	-0.00360294	0.00169357
155	-0.00209586	-0.000987664	0.00304828	-0.00141291	0.00343729	-0.00229021	0.00243886	-0.00178404	-0.000218567	0.00464437	-0.00246111	0.000430253	-0.000168601	-0.00274354	-0.00412288	-0.000664849	-0.000863322	0.00134472	0.000708766	0.0018537	-0.00070622	-0.00230591	0.00345294	-0.00543196	-0.00234095	0.00409936
156	0.00325733	0.00175542	0.00490684	0.00112404	-0.000896463	-0.00489347	-0.00380471	-0.00426477	0.00321223	-0.00210793	0.00457222	-0.00195462	0.000535839	-0.00146006	0.00379145	-0.000368349	-0.00236144	0.00471632	0.00249618	0.00162402	0.00470315	0.00491504	0.00661096	-0.00344416	-0.0061273	-0.000258147
157	-0.00247007	0.00408987	-0.0024497	0.00228287	0.0117098	-0.00584621	-0.00483392	4.54996e-05	0.00463319	0.00335378	0.00461344	-0.00443548	-0.00510092	0.000397662	-0.00435687	0.00108441	-0.000378843	0.00238959	0.000864309	0.00950036	0.000673482	0.0136174	9.63993e-05	-0.00182902	-0.00290794	0.00108167
158	-0.00808547	0.000617442	0.00149124	0.00247627	-0.000307132	-0.00276039	0.0026253	-0.000323966	-0.000295138	-0.000147302	0.00269391	-0.00495192	0.00196422	-0.00236271	0.00100226	-0.00388936	0.00037157	-0.0033048	0.0022838	-0.00207016	-0.000161818	0.000529411	0.00199099	-0.000566901	-0.00531239	-0.00202532
159	-0.00591557	0.00343744	0.00251608	0.0068207	0.00246226	-0.000608132	-0.00584744	0.00215518	0.00102516	-0.0007328	0.000669776	0.0208691	-0.00184232	-0.00414233	-0.000499658	0.00067438	-0.000806951	-0.00202238	0.00364372	0.00128271	-0.00293084	0.00296009	0.00154625	-0.00113383	-0.00296292	-0.00409677
160	0.00437811	-5.47738e-05	0.00607303	0.00268211	-0.00106124	0.00531287	0.00623641	0.000220779	0.00383126	0.00526363	-0.00285281	0.00347108	-0.000769238	0.0041703	0.00768168	0.000146787	0.00208545	-0.00148019	-0.00196862	0.0059386	0.00433804	0.00239474	0.0039752	-0.00164591	0.00353783	-0.00235624
161	0.00149711	0.000468826	-0.00225843	0.00231348	-0.00763709	0.00361014	0.00068594	-0.0010262	-0.00220951	-0.0046932	0.00115712	-0.00252448	0.00272451	-0.000579883	-0.00362304	-0.000695574	0.000475704	0.000895581	0.00214293	0.000520007	0.00285001	0.00765503	-0.0020561	-0.00254875	-0.00107901	0.0071063
162	0.00369698	-0.00040331	-0.000995228	-0.00031213	0.00550181	0.000224326	-0.00196009	0.00455453	0.000488758	-0.000336421	-0.000201702	-0.00191143	-0.000745639	-0.000978112	-0.00147931	-0.00242815	-0.00443618	0.00457768	0.00439028	0.00351069	-0.000357356	-0.000401724	0.00304466	-0.00255654	-0.00255654	-0.00442786
163	0.000917684	0.00329759	0.00200694	-0.000159275	-0.00134968	0.00204494	-0.00237652	-0.000330294	0.00517818	0.00367354	0.000941478	0.0050321	-0.00150047	-0.00193006	0.0030391	0.000507658	-0.00144774	0.0022029	0.00360709	0.00462309	0.00645466	0.00286485	0.0172485	-0.00365851	-0.00252459	-0.000288895
164	0.0041655	0.000422585	-0.000145416	0.00171303	-0.00444995	0.0034296	-0.00269514	0.000414155	0.00187575	0.000161695	-0.00248714	0.0143364	0.00351667	0.00615516	0.00014251	-0.00244639	-0.000331235	-5.4929e-05	0.000126731	-7.58708e-05	-0.00125217	-0.00324181	0.00160832	-0.00164605	-0.00107908	-0.00186346
165	-0.00076972	0.000873921	0.000374574	0.00150483	0.00628887	-0.00342841	-0.00254821	-0.00212298	0.00106038	0.00100007	-0.00114806	0.00821824	-0.00213148	0.00306487	0.00594743	0.00691473	-0.00202749	0.000708343	0.000420127	-0.00577574	0.000864248	0.000835003	0.00324782	-0.000566987	-0.00234145	0.00285613
166	0.000541255	-0.000941394	0.00472775	-0.00441964	0.0118962	-0.00206145	0.00333157	-0.00733747	-0.000606044	0.000684691	-0.00087576	-0.00444837	-0.00194372	-0.000623943	0.00122998	-0.000509637	0.00660505	0.00227211	-0.00346265	0.0021995	0.000160985	0.00467799	-0.00015002	0	-0.0025733	-0.0014067
167	0.000819481	0.00147981	0.00654962	-0.00387685	-0.00101573	-0.00112528	0.00531838	-0.00105291	0.00223263	0.00474967	0.00159546	-0.00191164	-0.000806353	0.000522514	-0.00101106	-0.00207049	0.00123108	0.00419556	-0.00212505	0.00347495	0.00189823	0.000745617	0.00776387	-0.0024207	0.00155928	0.000863118
168	-0.00392126	-0.00170907	-0.000848832	0.00816617	-0.00110314	-0.00347749	-0.00424292	-0.000848178	0.00201254	0.00354024	-0.00377486	-0.00261093	0.00121898	0.00151291	-0.00297504	0.000553697	0.00488475	0.00202813	-0.000349269	-0.00319443	0.00111834	-0.00123021	0.00821328	-0.00236588	0.0029957	0.00616436
169	-0.00514721	0.00454066	0.00231888	0.00229374	-0.00273203	-0.00192296	-0.00197115	0.0058895	-0.00143567	0.00204187	0.00602774	-0.000218881	-0.00123236	-0.00357742	0.00327119	0.00179847	-0.00214333	-0.00494441	-0.00122776	0.0029414	0.00242482	0.0106032	0.0019349	-0.00365899	-0.00362839	0.00135094
170	0.000838745	-6.18074e-06	-0.000879574	0.00372808	0.00267916	0.00360572	0.00442243	0.00563709	0.00280202	0.000644428	0.000149871	-0.00191176	-0.000830244	-0.000407622	3.9952e-05	0.00186072	-0.00140677	0.00350581	0.00176932	-0.000429164	-0.00389094	0.00397607	-0.00125192	-0.00221332	-0.0016853	-0.00358771
171	-0.00462947	-0.00180265	0.00606326	0.00209077	-0.00153345	0.00104854	-0.00384922	-0.00461408	0.00396728	-0.000628969	0.00535908	-0.00126251	0.00321763	-0.00444277	-0.00245241	0.00191336	0.0016087	-0.000822824	-0.000891828	0.00280267	0.00234681	-0.00156777	0.00356894	0.00155942	-0.00056706	0.00209163
172	0.00644046	-0.00186392	-0.000929484	-0.00230264	0.000585591	-0.000803313	0.00428014	-0.00269724	0.00356967	0.00247881	-0.00240944	0.0153759	0.00162185	0.00434053	-0.00570437	0.000556916	0.00186887	0.00318009	0.00308631	0.00761193	-0.00085173	0.00379855	0.00390844	0.000839703	-0.00164634	0.00280348
173	-0.00200641	0.00212875	0.00355601	0.00816567	0.00116791	-0.00147475	0.00215689	-0.00146505	-0.000636203	-0.000659687	-6.63159e-05	-0.00318648	-0.000917968	0.000801351	0.00353229	0.00140644	0.000449066	0.00270716	0.00248217	-5.27743e-05	0.00243431	0.00178063	0.00266801	-0.00185393	-0.00252513	0.00259082
174	0.0071118	0.00432322	-6.69058e-05	0.0115835	0.00170243	0.00670637	0.00374697	-0.00463547	-0.00306371	-0.00145915	0.00343688	-0.00191193	-0.000323284	-0.00176959	0.00455525	-0.00159416	0.000603638	0.00507899	-0.000549066	0.00484783	0.00309708	-0.00686064	0.00575612	0	0.000425323	0.00115451
175	0.010258	0.00195166	0.00341813	0.00215336	0.00401637	-0.00113539	-0.00138933	-0.00182561	0.00132341	0.00159293	-0.0041422	-0.00556701	0.00123178	-0.00243392	0.00090515	0.00262748	0.0013264	0.000346533	-0.00154473	0.00137455	-0.000331705	0.00409847	-0.00461729	-0.00293335	-0.00254952	0.00933858
176	-0.00481351	-0.000359636	-0.00279671	-0.00344488	0.00839215	-0.000379172	-0.00136181	-0.0039313	0.00222627	-0.00244175	0.00027805	-0.00162641	0.000385609	0.0056225	0.00418897	4.08794e-06	0.00394719	0.00194413	0.0037956	-0.00220431	-0.000618776	-0.00154677	-0.00266064	-0.00347625	-0.00107936	-0.000196496
177	0.00330467	0.00276239	0.00182748	-0.00107677	-0.00101116	0.00486056	-0.00117438	-0.00148858	0.00389929	-0.000625078	0.00153943	-0.00444943	-0.0036597	-0.00106696	-0.00122997	-0.00198783	0.00435206	0.0035595	0.0016133	0.000323263	0.00522699	0.00696706	0.0021973	0.00155962	0.00695284	-0.00627419
178	-0.00231328	0.000946269	0.00723114	0.00189826	3.18727e-05	-0.000261672	0.00152327	7.81837e-05	7.89479e-05	0.00246825	0.00385981	0.000297637	-0.00131082	0.00141148	-0.00276576	-0.00195223	0.00537801	-0.00295574	-0.00040169	0.000133801	0.000840244	-0.00507924	0.00232107	-0.00440382	-0.00509938	-0.00341997
179	-0.00666661	-0.000309461	0.00316247	0.00135776	0.00177254	-0.00712394	0.00746052	-0.00472876	0.00228118	-0.00319059	-0.000876228	-0.00509902	0.000465712	0.00157635	0.00639884	-0.00175535	0.00250705	0.00679043	0.0007123	0.00234255	0.00800195	0.0116096	0.000190828	-0.00314118	0.00212684	0.00508539
180	0.00986482	0.00173577	0.0012996	0.00147998	-0.00379587	0.00089194	0.00124684	-0.00156173	-0.000830749	0.00849139	0.00179753	-0.00382435	-0.00110465	0.00115794	-0.000583122	-0.00110249	-0.00278939	-0.000968003	0.00386778	0.00206852	0.00458753	-0.00728709	0.000499737	-0.0025498	-0.00309268	0.00213031
181	-0.00469365	0.000893141	0.00070798	-0.00130926	-9.61605e-05	0.000952339	-0.00109467	-0.0028396	0.000820186	0.00165092	0.00555453	0.00473544	0.00532667	-0.00292065	-0.00061936	0.00578537	0.00162468	-0.00298375	0.00511704	0.00625197	0.00116063	0.00177034	0.00538005	-0.00185425	0.00212694	0.00285352
182	-0.00249935	-0.000114471	0.00348499	-0.000882672	0.00501485	0.00144024	0.00315637	0.00735377	0.00036453	0.00529439	-0.00519237	-0.0062173	0.00136525	0.0114361	0.0020667	0.000428562	-0.00233893	-0.00209543	-0.00378134	0.001894	-0.00168018	0.00472713	0.00309326	-0.002159	-0.00309282	0.00475402
183	0.000180933	0.00222599	0.00381101	-0.00133551	0.00331133	-0.000928135	0.000462923	0.00088616	0.00606806	-0.00251908	0.00031171	-0.0074923	-0.000896881	0.00244261	0.00188144	0.00252758	0.00640543	-0.0030116	0.0044364	-0.00265015	0.00492211	0.00747804	0.00326181	-0.00170162	0.000480297	0.00528099
184	-0.000333068	0.00168852	-0.00028041	-0.00471102	-0.00749424	0.00044374	0.00245954	-0.00153321	0.000686554	0.00192187	0.00293249	0	-0.00274258	0.000545753	0.00446691	0.00228245	-0.000734536	-0.00191405	-0.000340767	-0.00249799	0.00541939	0.00231624	0.00116599	0.000992634	0	0.0018988
185	-0.00737074	0.0028919	0.00662176	0.00407381	0.000548806	0.00287731	-0.000218737	-0.00374912	-0.00199035	0.00223851	-0.000842811	0.00425284	-0.00177775	0.00689177	0.0120187	-0.00151328	0.00279055	0.00155388	0.00271768	-0.00271047	0.00325898	0.0117339	0.00225987	-0.00442877	0.00083994	0.00537779
186	0.00041247	0.00141117	-0.000535316	-0.00431679	-0.000463369	-0.000207424	-0.00128099	-0.00278471	0.00184618	0.00292425	0.00094309	-0.015623	0.000816492	-0.002917	-0.00458946	0.000713735	-0.00230894	0.00687248	-0.00148786	-0.000232501	0.00481284	-0.00462811	0.00066196	-0.00442887	0.000839958	0.00414998
187	0.00278585	0.000273064	-0.00237496	-0.00156454	0.00412034	0.000356612	0.00211676	0.00202341	0.00223507	0.00455702	0.000872479	0.00282359	-0.000612428	0.00618107	-0.00281983	-0.000411673	0.00337276	-0.00395931	0.00755902	0.0045471	0.00564868	0.00312535	0.0156223	-0.0025259	-0.000215354	-0.00202012
188	0.00182816	0.000244808	0.00134599	0.00812031	-3.95918e-06	-0.000344894	-8.829e-05	-0.00142127	-0.00175525	-0.00398117	0.000414753	0.00169354	-0.00327108	-0.0014872	0.00141521	-0.00363234	-0.00120898	-0.00294378	0.00135228	0.00159983	0.00311576	0.0031529	0.00328371	-0.00126298	-0.00128726	-0.000772192
189	0.00463172	0.00228301	0.00318492	-0.00091887	0.00278802	0.00334219	0.00393645	0.00160251	0.00241021	0.00344854	-0.000255515	-0.00191255	-0.000727582	-0.00191555	0.00102211	-0.000240119	0.00271339	0.00385023	-0.0010896	0.000185285	0.0048489	0.00183237	0.000143501	-0.00437355	-0.000422991	5.47086e-06
190	0.00707476	0.00461015	-0.00129032	-0.00559445	0.000681998	-0.000747227	0.00927952	0.00498988	0.000937325	0.00124766	-0.000778109	0.00221686	0.00392564	0.00393457	0.00207278	0.0034636	0.00179426	-0.00198825	0.00313624	-0.0020037	-0.00500549	0.00595775	0.00287134	-0.00128732	-0.00164698	-0.000672684
191	-0.0032554	0.00398632	0.00346521	0.000939974	0.00192251	-0.000766869	0.00439573	-0.000954321	0.000325762	-0.00127394	0.000913539	-0.00763849	-0.00226786	-0.000659479	0.00356615	0.00051042	-0.00178615	0.000760677	0.00193986	0.000285297	0.00161575	0.00434919	0.00896491	-0.00242196	-0.00236706	0.00432573
192	0.000872943	0.00244576	-0.00350671	0.000692997	0.00347679	0.00655932	0.00423826	-0.00432897	0.000724738	-0.00202585	-0.00348654	-0.00191267	-0.00188514	-0.00286706	0.000972633	0.00142453	-0.00360935	0.000605843	0.000624985	0.0014788	0.00266781	-0.000258092	0.00715957	-0.00185469	0.000840067	0.00513285
193	0.0107582	0.00164033	0.00492443	-0.00267175	0.00341458	0.00138683	-0.00896258	0.000332636	-0.000709763	0.000156363	0.00178817	-0.000218994	-0.0013604	0.00476167	0.00245421	0.00405658	0.00302371	-0.00227953	0.00040536	0.00262943	-0.00312046	0.00487821	0.00378348	0.00156016	-0.00107976	0.00458399
194	0.00527195	0.00285867	0.000645836	-8.37426e-05	0.00310114	0.00164459	0.000239847	-0.000948529	-0.000816346	0.00223212	-0.00223694	-0.00252628	0.00171696	-0.00158575	0.00217154	0.000190788	0.00232789	0.000921974	-0.0015256	0.00244651	5.48509e-05	0.00309792	0.0073499	-0.00419769	0	6.3559e-05
195	0.000648396	0.00237953	0.00175074	-0.00600256	-8.74451e-05	0.0042077	0.00152313	-0.00128744	0.0019926	0.00308731	-0.00210094	0.00406223	-0.00215354	0.00239349	0.00843261	0.00199912	-0.00288241	-0.00129306	0.00270305	0.000741244	0.000247056	0.00045723	0.00235511	-0.00291033	0	0.00706045
196	-0.00024896	0.00279828	9.79274e-05	0.01272	-0.00587165	0.00192926	0.00834523	0.00154119	-0.000524579	-0.00118005	-0.00289292	-0.00191284	0.00231437	0.00442519	0.0022717	0.0020433	0.00344005	-0.00167337	0.000559039	0.000243353	0.00353741	0.00751058	0.00111726	-0.00576587	-3.20288e-05	0.00424758
197	-0.00680751	0.00243878	0.00704386	0.0069669	0.0131929	0.00688885	0.00290246	0.000925108	-0.0025621	0.000644495	0.00172107	0	0.00301242	-0.000967324	-0.00209439	0.00364076	-0.00301627	0.000578051	0.00186855	0.00352596	0.00367848	0.000877634	-0.0025452	-0.00286963	0.000840158	-0.000851631
198	0.00473566	-0.000258167	-0.00121397	-5.10555e-05	0.000993185	0.00224055	0.00224806	0.00316713	-0.000533479	-0.000702745	0.00285507	-0.00621945	-0.00229281	0.00437291	0.000939175	0.00122037	0.00189795	0.0121437	0.00227883	0.0071168	-6.58156e-06	0.00685627	0.00299864	0	0.000840176	-0.000912076
199	0.00129456	0.00343507	0.00862972	0.00755334	-0.00490787	-0.00130618	0.00186783	0.000730913	-0.00177881	-0.00174809	-0.00276183	-0.00126328	-0.000809222	-0.00062455	0.00286751	4.97357e-05	-0.000840043	-0.000499712	0.000322509	0.00179798	-0.00404884	-0.00599181	0.00621822	-0.000567404	-0.0010799	0.00360592
200	0.000137395	0.00129749	0.00379967	0.00293219	0.0053146	0.0061082	-0.00044966	0.000272145	0.000727968	-0.00325728	0.00269566	0.00169397	-0.000265309	0.00163299	-0.00257838	0.000356486	0.00224477	0.00104113	-0.000223528	0.000818444	-0.00126515	0.00205239	-0.000726309	0.00296802	0.00209578	0.00133457

## Sheet: Fig 1 Panel b
Lag(ms)
-200	0.000956995	-0.00592571	0.00243786	0.00350631	-0.00104041	-0.00403847	0.00357753	0.000774199	-0.00713953	0.00144755	0.00757199	0.00642037	0.00569523	-0.00108814	0.00218008	-0.00168742	-0.00199184	-0.00262772	0.00134627	-0.000221471	0.00242702	-0.00329561	-0.000232275	0.000339914	1.67088e-05	0.00246092	-0.00407122	-0.0025549	-0.000337186	0.000186649	-0.000239936	-0.0030551	-0.000218795	-0.00324068	-0.00277917	0.00119888	0.0013651	-0.00306518	-0.00119185	-0.000471494	-0.00184653	0.000516978	-0.00107592	0.000249736	-9.82824e-05	0.000208001	0.00238082	3.52603e-05	0.00182536
-199	-0.000402707	-0.00258377	-0.000165391	0.00463555	0.000874802	-0.0017701	-0.00346434	-0.0043377	0.000440352	-0.00194184	-0.000277926	-0.000180311	0.000947404	-0.000133259	0.00322118	-0.007774	-0.00433957	-0.00325695	-0.00256719	-0.0012977	0.000253656	-0.00512641	0.000890057	-0.00158366	0.000608698	-0.00603631	-0.00239397	-0.00355398	-0.00136235	-0.00224231	0.00160055	-0.00180481	0.00418393	0.00377724	0.00327533	-0.00207205	-0.000547425	-0.00223735	-0.00233529	-0.0019467	0.00141885	-0.00367554	0.000706927	0.000123056	0.00135505	-0.00270923	-9.59077e-05	-0.00476946	-0.000783637
-198	0.00170218	-0.00202885	0.00130262	0.00133061	-0.000291999	-0.000219952	-0.00405937	0.00275532	0.00295968	-0.00493309	0.00134422	0.00327169	-0.00330255	-0.000438689	-0.00372172	-0.00456414	-0.00662291	-0.00273407	-0.00129933	-0.00153581	-0.00227744	0.000294756	-0.00184448	-0.00369372	0.00220076	-0.000834449	-0.00336299	-0.000560393	-0.00088313	0.00262499	-0.00630561	0.00129031	0.00252379	-0.00594043	0.00286596	-0.00121022	-0.00178594	0.00247404	0.00146827	0.000416145	0.000516159	0.000582986	-0.000183936	-0.00148392	0.00037902	0.00423561	-0.00120804	0.00142317	0.000623431
-197	-0.00256755	0.00457252	0.000239723	-0.00372884	-0.00560185	-0.00197988	-0.000420264	-0.00131797	-0.00153552	-0.00535063	-0.0030284	-0.00499844	0.0020245	-0.00121689	-0.0027424	0.0051357	-0.00872616	-0.00355966	-0.00127625	-0.00118274	-0.00579137	0.000453615	-0.00320364	-0.00219519	0.000754414	0.00482993	-0.00219392	-0.00158921	-0.000889932	-0.00178242	0.00514266	-0.00104715	0.00155204	-0.00381423	-0.00548166	0.00182508	0.00124303	0.000417061	-0.00226157	-0.00207159	-0.00119101	0.00350505	0.000551404	0.000940062	-0.000568217	4.70797e-05	-8.99089e-05	-0.00359898	-0.000401672
-196	-0.00546386	-0.00198862	-0.00338242	-0.000349148	0.00126451	-0.00332498	-0.00259331	-0.000809277	-0.00162946	-0.0020547	0.0017579	-0.00384928	0.000702438	-0.00286364	0.00191341	-0.00473855	-0.00231059	-0.00108942	-0.00128886	-0.00128006	-0.00218777	-0.00373451	-0.00421869	0.000543248	0.00185654	0.00401652	-0.00388516	-0.00211406	0.00101228	-9.28709e-05	0.00351711	-0.00376098	-0.00166578	-0.000894971	0.00398122	-0.0021698	0.00233563	0.00131513	-1.8676e-05	-0.00228072	0.000186893	-0.00421471	-0.00159008	-0.00261553	0.000838914	0.000214056	1.59228e-05	0.00183516	0.00654652
-195	-0.00393417	0.000873421	-0.00078272	0.0024048	0.0019857	-0.00125537	4.86632e-05	0.000908171	-0.00681599	-0.00102686	-0.00101246	-0.00011959	-0.00334866	0.00155353	0.00167598	-0.000344346	0.000456395	-0.00374227	-0.0025428	-0.000995337	0.00638135	-0.00204926	-0.00106197	0.00121323	-0.00272442	-0.00408292	-0.00337708	0.00182432	0.000238023	-0.0024875	0.00231163	-0.00178375	-0.00690407	-0.00329904	0.000594227	-0.000747801	-0.00253613	-0.00180355	0.00285053	-0.000489079	-0.00121201	0.00163842	-0.000624613	-0.000971811	-0.000586121	0.000472811	0.000574084	-0.000270898	-0.00398647
-194	-0.00467097	-0.00198349	-0.00287596	-0.00391582	-0.00399714	-0.00167923	0.000601008	0.00107891	-0.000646071	-0.000983333	1.15882e-05	0.00347277	-0.000742397	0.000647695	0.00665307	-0.00648965	-0.000852479	-0.000685173	-0.00474812	-0.00220629	-0.00278743	-0.00165407	-0.00455649	-0.0030032	-0.00054112	0.00354398	-0.00325741	-0.000685684	-0.000992483	-0.00153774	-6.13315e-05	0.00272835	-0.00644312	0.00242299	0.00223005	-0.00487036	-0.00143504	-0.00106143	-0.00304518	0.0013419	0.00123723	0.00197938	-0.000598253	0.000400771	0.000426587	-0.00449379	-0.00280607	-0.00183162	0.00449715
-193	-0.00182752	-0.00211399	0.00437949	0.00183285	-0.00232218	-0.0029064	-0.000532114	-0.00461678	-0.00464626	-0.00253112	-0.000783739	-0.00344193	-0.000508041	-0.00402869	-0.00213825	-0.00734845	6.46724e-05	-0.000808561	-0.00208593	-0.00293262	-0.00441459	-0.0040124	-0.00270301	-0.00124353	-0.00367809	-0.00055977	-0.00316935	-0.00147203	-0.000772993	-0.00377938	-0.00758078	0.00108092	-0.00433324	-0.000963467	-0.00078842	-0.00136992	0.00148945	0.000857286	0.00363591	0.00063565	0.001971	-0.00348268	0.000344597	0.0014556	0.000850652	-0.00559606	0.000175373	0.000367043	-0.000900454
-192	0.00111534	0.000276515	-0.000567997	0.000337549	-0.00125636	-0.00151194	-0.00400562	0.000944388	-0.00075663	0.00766953	0.00155121	-0.00213106	0.00384411	0.00118506	-0.00331065	-0.00388838	-0.00495961	0.000294491	-0.00224786	-0.000287464	0.00172802	-0.00410978	-0.000417313	0.00177835	-0.00174282	-0.00169242	-0.00336536	-0.00123209	-0.000488618	0.0068281	-0.00349206	0.00346441	-1.23667e-05	-0.000449387	-0.00544185	-0.00116072	-0.00130438	-0.00122656	-0.00411082	-0.00215184	-0.00208467	-0.00161502	-0.000734372	0.000391483	0.00115934	0.00107501	-0.00275241	8.68828e-05	0.00130237
-191	-0.00168764	-0.000732344	-0.00330737	-0.000109193	0.00281636	0.000778754	0.000500905	-0.00199993	-0.00371672	-0.000392302	0.00179501	0.00225939	-0.00343848	0.00416286	-0.00263916	0.00228813	-0.00552735	-0.00435828	-0.00550189	-0.00310625	-0.00312037	-0.00566406	-0.00286461	-0.00164934	-0.000122094	0.00232992	0.00354911	-0.00400863	0.000104252	-0.00490037	-0.00316215	-0.000703886	0.00161188	-0.00539388	-0.00556197	0.00102623	0.00121385	0.00232294	0.000766777	-6.28677e-05	-0.000179518	-0.000735554	0.00152785	0.00112472	0.000660167	-6.56687e-06	0.000671326	-0.000371769	-0.00041922
-190	-0.0018199	-0.00137114	0.00458931	-0.000907041	-0.00151125	-0.00196355	0.000281526	0.000174389	-0.00378774	0.00193094	-0.00238333	-0.00013927	-0.00048033	0.000464291	0.00272477	-0.00268785	-0.00467521	-0.0030786	-0.000588333	-0.0033064	-0.00069293	-0.00767419	0.000308789	-0.00174918	-0.000770823	-0.00135673	-0.000978825	0.0029209	-0.000194692	-0.00348846	-0.000558515	0.00407484	0.00424428	0.00266678	0.0029239	0.00241696	-0.00436939	-0.00186014	-0.00238917	-0.00363198	0.0010932	-0.0021963	0.000604561	-0.000197475	0.000287046	0.00308642	-0.00137851	-0.00261155	-0.00176773
-189	0.000127923	-0.00139906	0.00301717	-0.00352944	0.00120658	-0.0025861	-0.00626067	0.00302718	0.0040589	-0.00566012	0.00285966	-0.00110159	0.00255771	-0.00378379	-0.000774936	-0.00478236	-0.00609155	-0.00174	-0.000550022	0.000181384	0.00163946	-0.00266163	-0.00216112	-0.00258199	-0.00050078	0.005897	0.000410827	-0.00182816	0.00128537	-0.00482344	0.00187366	-0.00288796	0.00164825	-0.00558281	0.000772277	0.00282929	0.00358227	0.00140588	0.000642878	0.000914625	0.0028619	1.47319e-05	-0.000370041	2.32192e-05	-0.000956279	0.00240211	-0.00124817	0.00308037	0.0044619
-188	-0.00282191	-0.000498851	0.00027572	0.00202374	-0.00166819	-0.0028692	0.00350121	0.00449716	0.000280424	0.00232318	-0.00149612	-0.000606298	0.0031908	0.000472292	-1.08666e-05	0.00191772	-0.000766545	-0.00153552	-0.00206606	4.13242e-05	-0.00022372	-0.000898539	-0.00436612	-0.00210551	-0.00315148	-0.00312525	-0.002448	-0.00406353	-0.00164587	-0.00207535	-0.00244995	-0.00753015	0.00261021	0.000920909	0.000653195	-0.00104489	0.00196357	0.00166705	0.000924242	0.00202504	0.00340395	-0.00125766	-0.00171741	0.000207048	0.00117179	0.00183989	0.000119822	0.000456479	-0.00463452
-187	-0.00127346	0.00118589	-0.00053348	0.00182907	-0.00157065	-0.00363075	-0.000376073	3.59512e-05	-0.00205499	-0.0051503	-0.000395313	0.00291451	-0.00152725	0.0017156	0.00244886	-0.00634153	-0.00380541	-0.00413623	-0.00555037	-0.00154792	-0.00589986	-0.00366091	-0.00194495	-0.0012827	0.00203824	0.000284451	-0.00169666	-0.00443721	0.000326258	-0.0012013	-0.00347439	-0.00365066	-0.00589019	5.96153e-05	-0.00298432	0.00222584	0.00098587	-0.00109463	0.000447125	0.002223	-0.00114372	-0.00419684	-0.000542554	0.000758906	-0.0012392	0.000983121	-0.00328692	-0.00241651	0.00227789
-186	-0.00711371	-0.00278105	-0.00295273	0.003479	-0.00349295	-0.00314368	-0.0033463	-0.00181281	0.000990533	-0.00211764	0.00127496	-0.00745321	0.001465	-0.000901057	0.000514226	-0.00197091	0.00277647	-0.00115836	0.000443654	-0.00362437	-0.00268497	-0.000355316	-0.00137211	-0.00313913	-0.00376894	-0.00126301	-0.00475383	0.00522995	0.00213039	0.00170303	-0.00214523	-0.00511645	-0.00662999	-0.00467361	0.00288002	3.53271e-05	-0.00164511	0.00204143	0.0009067	0.000347871	-0.00203942	0.000235352	-0.000970804	-0.00107086	-0.00100421	-0.00474365	0.00460539	0.000241312	0.000861528
-185	0.00183104	-0.00229105	0.00414242	-0.00167284	0.002559	-0.000451576	-0.00278657	0.0024832	-0.00687789	0.000635691	-0.00405189	0.000127171	-0.00173611	-0.00248967	-0.00397878	-0.00280602	-0.0108543	-0.00221743	-0.00411821	-0.00153436	-0.00493765	-0.00111195	-0.00102376	-0.00223397	0.000163463	-0.001375	-0.00510576	-0.00110834	-0.00236022	-0.00486357	-0.00123078	0.000988587	-0.00398198	-0.000872553	0.00539798	-0.00129645	0.00148853	-0.00247917	0.00131577	-0.00212112	-0.00286399	0.000133754	-0.000372601	-0.0023323	-0.00186216	-0.00165495	-0.00170218	0.00496574	0.00294882
-184	0.000893775	0.000382501	-0.00344254	0.000632442	-0.00103092	0.00444454	-0.0014117	-0.00339446	0.00265451	0.00120016	-0.002873	0.0025686	9.66624e-05	-0.000162727	-0.00168218	-0.00600536	-0.00439564	-0.00310655	-0.00457695	0.00109061	-0.000773231	-0.00197649	0.00407824	-0.00250079	-0.00160933	-0.000443699	0.00339867	-0.00293851	-0.000405929	-0.00170282	-0.00716069	-0.000193447	0.00526428	-0.000291714	-0.0021353	-0.0078185	-0.00226086	0.00545858	0.00410888	0.00171853	0.000195635	-0.00132221	0.00171577	-0.000210331	0.000860432	-0.000184884	-0.00201359	-0.00818305	0.000453687
-183	-0.00125139	-0.00234838	-0.00147901	-0.00603048	-0.00196701	-0.00111923	0.000997637	-0.00110742	0.0019103	-0.00711282	0.00220652	0.00028186	-0.00310484	-0.00403733	0.00149625	-0.00676841	0.000267826	-0.00465682	-0.00433364	-0.00114754	0.000558349	-0.00274295	-0.00520476	0.00178754	-0.000504237	-0.00269359	-0.00476261	-0.00243464	-0.00176864	-0.00181137	0.00516613	-0.0020356	0.00486634	0.00147736	-0.00485982	0.00283749	0.0036361	-0.000890749	0.00135515	0.000129466	-0.00187394	0.000378766	0.00144228	-0.00117347	0.0033645	-0.000800379	-0.00214436	-5.95632e-05	-0.000993523
-182	-0.00146232	0.000101723	-0.00179866	9.65078e-05	2.78369e-05	-0.00433165	0.000222148	-0.00012927	-0.000559014	0.000955177	0.000136404	-0.00358743	-0.000951109	0.0013192	0.0047989	-0.00267113	-0.00706021	-0.00106587	-0.000659334	-0.00259495	-0.00137978	-0.00363988	-0.00178402	-5.11102e-05	0.00335178	-0.000997181	0.00062577	-0.00673898	-0.00206641	-0.0022828	-0.00140358	0.0014146	-0.00486791	-0.000243423	0.00276557	0.00183684	-0.00511517	-0.00161652	-0.000715028	-5.4703e-05	0.00317634	0.00271469	-0.00126754	-0.000711053	0.00187502	0.00346962	-0.00283289	-0.000179052	0.00277969
-181	-0.00155706	0.0025073	0.00131749	-2.53866e-05	-0.00498372	-0.00131643	0.00299723	0.00532884	-0.00479709	0.000133194	0.00107933	-0.00503217	-0.00432368	0.0015532	0.00448931	0.0018186	0.00456698	0.000546475	0.000595183	-0.000322216	0.00529076	-0.00526075	-0.00330899	-0.00139653	-0.00224721	0.00148335	-0.00142741	0.000711686	-0.00141476	-0.00442429	0.00580262	0.0015389	-0.00269294	-0.00399371	-0.000523057	-0.00356612	0.00329338	-0.000787708	-0.00222846	-0.0016465	-0.00259373	-0.00415702	0.000344166	0.00117132	-0.00171146	-0.000594705	-0.00141007	-0.00126717	0.000534543
-180	-0.00224202	0.000872413	0.00289991	-0.000529935	0.00463364	0.00132234	-0.00349896	-0.000309489	-0.00322782	-0.00281915	0.00198811	-0.00435459	0.00706922	-0.00204748	-0.000488233	-0.00403941	-0.00554181	9.00065e-05	-0.0011645	0.000108994	-0.00214436	-0.00435009	-0.00453648	-0.000635928	-0.00188868	-0.00190017	-0.00285721	-0.00633716	0.00253096	0.00138433	0.00304311	-0.000184427	0.000509768	0.00188535	-0.00102759	0.0048841	0.0032594	0.000886274	0.00109697	0.00127592	0.00185081	0.00112744	0.000985384	0.00170382	0.000347429	-0.00187071	-0.00213556	-0.00485196	0.00414258
-179	-0.00312323	-0.00099621	0.00046888	0.000606591	-0.000359754	-0.00159524	-0.00813913	0.00256946	0.000438658	-0.000537554	-0.00127609	0.00213978	0.000545349	-0.00377332	0.000984199	-0.0020029	1.26657e-05	-0.00232231	-0.00278095	-0.00230998	0.00279827	0.00322244	0.00041002	-0.00301324	-0.000892452	-0.00765702	-0.00406483	0.00310524	-0.000722368	-0.00249842	-0.0085997	-0.00425972	-0.00155587	0.0032347	0.00168963	0.00231436	-0.00281735	-0.00100698	0.000146101	-0.0012235	-0.00143646	-0.00301528	-0.00185367	0.0025097	-0.000716865	0.00280487	0.00607134	-0.00121794	-0.00379746
-178	0.00107777	0.000243325	-0.00146482	0.00266816	-0.00142299	-0.00398337	0.00176441	0.000576285	0.000404992	0.0015667	0.00212687	0.00120283	-0.0007366	0.00136304	0.00182188	-0.00472141	-0.00984863	0.000448869	-0.00209682	-0.002667	-0.00137926	-0.000471622	-0.000573943	-0.000910276	0.000185074	-0.000539453	0.00258144	-0.00279919	-0.00177973	-0.00188924	-0.00161724	0.0013732	-0.00540652	-0.00326543	0.0126381	0.00418456	0.00142686	0.00181925	-0.00136243	-0.000889141	-0.00209925	0.00185825	0.00442067	-0.000317811	0.000549124	0.00299663	-0.0015655	-0.00256817	-0.000384538
-177	0.00089977	-0.00431775	0.000517096	0.00430846	-0.00016001	-0.000203862	-0.000935079	-0.00188759	-0.00300524	-0.00468024	-0.00195822	0.00291354	0.00101838	-0.00187725	0.00331485	-0.00491199	-0.0040314	-0.000910293	-0.00201919	-0.000281416	-0.00047585	-0.00422075	0.000648192	-0.000788645	0.00106473	-0.00387656	-0.00167505	-0.00324292	-0.00278022	-0.000503732	-0.00290301	-0.00336596	0.0107335	0.00259904	-0.00833849	-0.00175224	0.00165819	0.00198681	0.000721399	0.00106786	0.00149709	-0.00575763	0.00213201	0.00180687	-0.00255499	-0.00209802	0.00106121	0.0131667	0.00114716
-176	-0.000491156	-0.00238744	0.00203785	0.000949657	-0.00269649	0.00224727	0.00487064	0.00667622	-0.00332008	0.00390606	-0.00162499	-0.00400865	-0.00169779	-0.00355893	-0.00248378	-0.00388037	-0.00388123	-0.000960434	-0.00404857	-0.00113548	-0.00399517	-0.00833667	-0.00102755	-0.00256743	0.00347245	-0.00335163	-0.00189837	-0.00475771	-0.00234383	-0.000982892	-0.00483927	-0.00209599	-0.00429164	-0.00111154	-0.00247241	0.00221937	-0.00178997	0.00247913	0.00199671	-0.00336447	-0.00223049	0.00416169	-0.00379345	-0.00252323	-0.00186679	0.00243389	-0.00190362	0.000243916	0.00428187
-175	0.00185589	0.000614339	-0.000981197	-0.00256921	-0.00338848	-0.00275487	-0.00226796	-0.0022559	-8.04889e-05	0.00275246	0.000807246	8.31617e-05	0.00121111	-0.00381663	-0.0040212	0.00565719	-0.000881877	-0.00340846	-0.00306153	-0.00318168	0.00312396	-0.000529394	-0.0051023	0.000347921	-0.00200036	0.00566788	0.00264666	-0.00120956	0.000980699	-0.00137989	-0.00149428	-0.00102571	-0.00394905	-0.00270335	0.000570014	0.000931555	-0.00418149	0.00348539	-0.00156655	-0.000394016	0.000627295	0.00141982	-0.00201538	-0.00218516	2.81222e-05	0.00212106	-0.00406412	0.00121175	0.0020461
-174	0.000680673	-1.41918e-05	-0.00468774	0.000415248	0.000350536	-0.00517492	0.00104603	-0.000557766	-0.000604377	-0.00602371	-0.00102422	0.0019896	-0.00340924	0.00243793	0.00272267	-0.0053432	-0.00110183	-0.000154042	-0.00128083	0.0012628	0.00122858	0.00189241	0.000395601	0.00237374	-0.000928617	-0.00327392	-0.00281676	-0.00517625	0.00132038	-0.00460708	-0.00141551	0.00131738	0.0106394	-0.00408826	0.00259422	-0.000394435	-0.00123707	-0.00199191	0.00234681	-0.00100788	-0.00338117	-0.00326335	0.00139677	0.000682158	0.00127065	0.000626639	-0.000639729	-0.00116849	-0.00290544
-173	-0.00467274	0.00289401	0.00373905	-0.0023503	0.00180548	-0.00234947	-0.00405468	-0.00034709	-0.00374802	-0.00048861	0.0058194	0.000386315	-0.0039401	-0.000910939	-0.00566626	-0.0042979	0.00294071	-0.000559861	-0.00242408	-0.00131564	-0.00189641	-0.00296066	-0.00531801	-0.00498805	-0.0011366	-0.0022683	0.00190533	-0.00379498	-0.00496473	-0.001611	0.00197192	-0.000757226	-0.00651696	-0.00102992	-0.000569424	-0.000629586	0.00434162	0.000541232	-0.00114063	-0.000481899	0.000734512	-0.00500795	-0.00218377	-0.00253094	-0.0023714	-0.00106419	-0.00144031	-0.00429406	-0.00557606
-172	-0.000667241	0.00150765	-0.00144404	-0.000983832	0.0013741	-0.00145767	-0.00377306	-0.00239334	-0.00620462	5.18223e-05	-0.0010291	-0.00258882	0.00291439	-0.00120964	-0.00473287	-0.00529517	-0.00459701	-0.00328096	-0.00479538	-0.00118028	-0.000928526	0.00131619	-0.00369219	-0.00297386	-0.000130403	-0.00680024	-0.00650117	0.00492817	-0.00353558	-0.000589491	0.000554395	-0.00118008	-0.00240137	0.00548861	0.00361032	0.000930311	-0.00181659	0.000579792	-0.000168038	0.00168174	-0.000722458	0.00011418	-0.00140791	-0.00201522	0.00025647	-0.00213862	0.00277535	-0.00992377	0.0057658
-171	-0.000621436	-0.00436988	-0.00231276	-0.000339112	-0.00230823	0.00360785	0.00125125	0.00204487	-0.00388657	-0.00363339	-0.00338547	0.00149012	0.00399148	-0.00578737	0.00225806	-0.00574294	-0.00296639	-0.00181592	-0.00077067	-0.00411115	-0.00329387	0.00186236	0.00208728	-0.00519673	-0.000655221	0.0033957	-0.00620592	-0.00131838	-0.00124855	-0.00497014	0.00946853	0.00269498	0.00999842	-0.00321152	-0.000636449	0.000523727	0.00529684	-0.00079801	4.44935e-05	-0.0015798	4.49509e-05	-0.00269941	0.00367448	0.00117576	0.00138725	0.00323873	-0.00150399	0.00119556	0.00122962
-170	-0.0020597	-0.00506133	0.000650213	-0.00337655	-0.000969648	-0.00094191	0.003139	-0.00244733	-0.00236531	0.000577349	0.000400331	-0.00313021	-0.00174795	0.000620554	-0.00559659	-0.00340089	-0.00973509	0.000196246	0.00117923	0.00069553	0.00493343	-0.00784351	-0.00153476	-0.0047801	0.00335822	0.000381701	-0.00108217	-0.00568311	-0.000246764	-0.00297858	-0.00520894	-0.00127197	-0.00316274	-0.00206209	0.00864823	0.00466408	-0.0031376	0.00103564	-0.000928744	-0.00231496	-0.001015	-0.00265021	-7.54333e-05	0.00216395	0.00181211	0.000508323	0.000284874	0.00566057	-0.00115361
-169	0.000178122	0.00201236	-0.00336461	0.00358393	-0.00402601	-0.00222809	-0.000423745	0.00201329	0.00567156	0.00283619	-0.00105658	0.00493079	0.000627426	0.00430814	-0.00123705	-0.00409474	-0.0067786	0.00183999	-0.00266472	0.000171609	-0.00464478	-0.00255126	-0.00523207	0.00265418	0.00152009	0.0010447	-0.00544185	0.00137657	0.00126085	0.00463462	-0.00113723	-0.00133018	0.00688071	0.000864328	-0.00237796	0.00238842	-0.0021866	0.00179443	-0.00249718	-0.00264843	-0.00217483	-0.00131126	-0.00404124	-0.000654452	0.000977849	5.2228e-05	-0.00168767	0.00425664	-0.000616187
-168	-0.0027062	-0.00183934	-0.0022784	0.000213273	0.00344612	-0.00245345	0.0032416	0.00130623	-0.00441429	0.000337849	-0.00096283	-0.00102514	-0.00592057	0.00306728	0.00245363	-0.00504944	-0.00128969	-0.00367061	0.0032979	-0.00166107	-0.00115558	-0.00330408	-0.00281193	0.000739512	0.000139776	0.00242531	0.00163021	-0.00577999	0.000854766	-0.00471703	-0.00133486	0.00208724	-0.00475992	-0.00248521	-0.00170214	0.00173473	-0.00215607	0.0018631	-0.00130191	-0.000913014	-0.00256128	0.00182854	-0.000137218	0.00013727	0.00164383	-0.00154329	0.000671926	0.000852482	0.00402706
-167	0.0010931	0.0004857	0.000120393	-0.00347809	0.00434087	-0.00375512	-0.00293525	-0.00275176	-0.00154879	-0.00449502	0.000210185	-0.0051913	-0.000219086	-0.00239096	-0.000291206	-0.000754245	-0.00127212	-0.00146159	-0.00246712	0.00115255	0.00563076	-0.00884317	0.000981642	-0.00392002	-0.00103155	-0.00400489	0.000678429	0.00182878	-0.00310388	0.00039366	0.000676863	0.00131237	0.00142615	-0.00236247	-0.0053144	-0.00150603	-0.00422375	0.000421183	0.00039271	0.00118019	0.00264699	0.00466138	-0.00107347	-0.00036134	0.000859975	5.71247e-06	-0.00408977	-0.00932874	-0.00100335
-166	-0.00408718	0.0030087	6.19737e-05	-0.000283476	0.00140589	-0.00325457	-0.00746788	-0.00114124	-0.00437174	0.000217594	-0.00232003	0.00253156	-8.1996e-05	-0.00167663	0.00094462	-0.00449081	-0.00372266	-0.00139389	-0.00494846	-0.00369289	-0.00159688	0.000464632	-0.00373497	-0.00421973	-0.00129076	-0.0011869	-0.00310764	0.00280181	0.00426979	0.000498443	0.010353	-0.00104912	0.00931755	0.00205762	0.00120544	0.00282679	-0.00385264	0.00501268	-0.000244476	0.000559204	-1.03344e-06	0.000617598	9.80571e-05	-0.00150852	-0.00181242	-0.00275472	0.00307599	0.00178492	0.0010395
-165	-0.00116591	-0.00277856	0.00131274	-0.00236523	-0.006389	-7.57526e-05	-0.00225373	0.000508135	-0.00695103	-0.00300916	-0.000464001	0.00086223	-0.00309143	-0.00241202	-0.00172736	-0.00230305	-0.00357719	-0.0029108	-0.00266133	-0.00163014	-0.00080621	-0.000478531	-0.00147552	-0.00449616	0.000384228	-0.000441969	-0.00275031	-0.00819781	-0.00377114	-0.00589788	-0.00206845	-0.00150139	-0.000382824	0.000757857	-0.00254315	-1.48893e-05	7.20656e-05	0.00289881	0.0014987	-0.00209681	-0.000890361	-0.00195232	-0.000741345	-0.00250085	-0.0016312	-0.00188871	0.00249462	-0.00164709	-9.72078e-05
-164	-0.00120077	-0.00311234	0.00391761	-0.00646733	-0.00220316	7.6996e-05	-0.0049885	-0.00134997	0.00401087	0.000898063	-0.00372122	0.00103152	0.00449327	-0.00588988	-0.00124826	0.00390607	-0.000328236	-0.000822151	-0.00147262	0.000194779	0.004559	-0.00540849	0.00106316	-0.00198699	-0.000811883	-0.00758631	-0.00120813	-0.00229978	-0.00391266	-0.00270027	-0.00479491	-0.00378192	-0.00527462	-0.00615905	0.00309614	-0.00230476	-0.00243785	0.000522744	0.00258346	-0.00302771	-0.00072702	-0.00397515	-0.00157701	-0.00306993	-0.00209423	0.000676427	-0.00178654	0.00363469	0.00314289
-163	0.001859	-0.00500384	-0.00110273	6.6027e-05	0.00216502	-0.00146402	5.83421e-06	0.00138683	-0.000689081	-0.0025314	-0.00139887	0.00199025	0.00364345	-0.00413728	-0.00340968	-0.00594713	-0.0055344	-0.000750304	-0.00197252	-0.00308092	-0.00181889	-0.00535582	-0.00264485	-0.00161124	0.00293634	0.00230589	-0.000872077	-0.00569535	-0.00278444	-0.0049405	0.00249999	0.00295152	0.00121512	0.0035028	0.00281018	-0.00447845	-0.00383745	0.00635285	0.000256186	0.00206704	-0.000599053	-1.06994e-05	-0.00362938	0.000119245	0.000479219	0.00186148	-0.00170572	0.00175643	0.00184662
-162	-0.00308625	0.00172306	0.000906762	0.000398254	-0.00573736	0.00252499	5.06578e-05	-5.13093e-05	-0.00178792	-0.00177835	0.00607407	-0.00331947	0.00129179	-0.00101438	-0.00399249	-0.00292752	-0.00211327	0.0012323	0.000308007	-0.00187762	-0.00186772	0.00331035	-0.00573154	0.00180299	-0.000548792	-0.000821152	0.000621255	0.00145187	-0.00306467	0.00200739	0.00802148	-0.000900792	0.000988863	-0.0023888	0.00170469	-0.000514543	0.00521496	-0.00312089	-5.2562e-05	-0.00130743	-0.00198469	-0.00521278	0.00500672	-0.000456025	-0.00122306	0.000341027	5.81722e-05	-0.00156634	-0.000254332
-161	-0.00181582	-0.00112202	0.000304765	0.00240847	0.00133297	-0.00125207	-0.000793283	-0.00414498	0.00314905	-0.00396475	-0.00458188	-0.00488086	0.00032635	0.00340875	0.00192596	-0.00431613	-0.00108194	-0.00202136	0.00293012	-0.00228109	-0.00066455	-0.00751043	0.000206384	-0.00282578	0.000172351	-0.000730419	-4.38532e-05	-0.00498651	0.000492813	-0.00433706	-0.00483848	0.000922612	0.00286523	0.00090309	0.00113408	-0.00132494	0.000586049	-0.00212052	-0.000421688	-0.0018213	0.00190002	-0.000463447	0.0012015	0.00348955	0.0050371	0.000268104	0.000356398	0.00465134	-0.00161272
-160	0.000519384	-0.00350011	-0.00041889	0.000912548	-0.00433256	0.000190251	0.00473639	-0.00131693	0.00522663	-0.00298246	0.00188026	-0.000670254	-0.00248797	-0.000461138	-0.00453109	0.0025275	-0.00173441	-0.00278789	-0.00304337	-0.000513255	-0.0028792	0.0059925	-0.00155387	-0.000134703	0.000731871	0.000232414	-0.0050518	0.00769289	0.00379503	-0.00408927	-0.00171381	0.000483657	9.69672e-05	0.000378851	0.000783261	-0.00359004	-0.000212411	-0.00225956	0.00153478	-0.000278237	-0.00212893	-0.00359123	-0.00170529	0.00327377	0.000979429	-0.000136818	0.000278023	-0.000886046	0.000755783
-159	-0.00146416	-0.000396461	0.000543716	-0.0035976	0.000516043	0.000525764	-0.00561173	-0.000340694	0.00236218	0.00292908	-0.0019702	0.00376844	0.00107641	0.00201306	0.00548401	0.00178744	-0.00356666	-0.0024288	0.000337403	0.00214203	-0.00268251	0.00127407	-0.00104187	0.00206922	-0.00318871	-0.00125494	-0.00406975	-0.00379661	0.00148431	0.00571429	-0.00144676	-0.00317977	0.00207178	-0.00158583	0.00366485	-0.000978451	0.00226469	0.00551187	5.12317e-05	-0.000131909	-0.000686447	-0.000737347	-0.00173846	0.00236843	-0.000703339	0.000579254	0.000176252	-0.00439687	-0.00259466
-158	-0.00172742	0.000130432	0.000349151	0.000125572	-0.00231208	3.90767e-05	-0.0033988	-0.000588976	-0.00223585	0.00311316	-0.000184154	-0.00364969	-0.00160977	-0.000139768	-0.000361772	-0.00803682	-0.00394284	-0.00448932	-0.00562183	-0.000802415	0.00110747	-0.00642385	0.000184989	-0.00516688	-0.00106767	-0.00114629	-0.000451096	-0.00308977	0.00104935	-0.000285389	-0.000461049	0.00075328	-0.00211812	-0.00013838	-0.00404421	-0.00271751	0.00355855	-0.00308234	-0.00243597	-0.000503286	0.00127114	-0.00362192	-0.00163879	0.000379232	-0.000206285	0.00174863	0.00017093	-0.00259769	0.00582123
-157	-0.00281853	0.00358741	-0.00129737	-0.00192895	0.00229102	-0.00503453	-0.00586372	-0.00308718	-0.00454814	-0.0042105	-0.00587849	-0.00285026	-0.00143586	0.00166155	-0.000278773	-0.00694864	-0.00971134	-0.00267124	-0.00431717	-0.000101942	0.000253982	-0.00249801	0.000182564	-0.00250849	0.00398499	-0.00172008	0.000690778	-0.00309666	0.00059043	0.000242876	0.0134023	-0.00116412	-0.0104324	0.00101858	-0.00126484	0.00617453	-0.00415151	0.000737263	0.00267241	0.000877729	0.000850915	0.00288891	-5.29695e-05	-0.00206778	-0.00126558	-0.0015312	-0.00380723	-0.00611104	-0.00352638
-156	-0.00146161	-0.000773934	0.000381383	2.79273e-05	0.000819459	0.00211163	-0.00264866	-0.0048584	-0.00686681	-0.00454722	-0.00212069	0.00976999	0.00131148	-0.00210628	0.000703556	-0.0009383	-0.00405466	0.000175293	-0.002534	-0.00234337	-0.00245234	-0.002748	-0.000166343	0.0034001	-0.00084159	-0.0051671	0.0036824	-0.000937028	-0.00542309	-0.00259797	-0.00145713	0.00227	0.0049974	0.00113759	0.000186364	0.00565083	-0.000883533	0.00475597	-0.00189454	-0.00122313	-0.000257505	-0.000269926	-0.00191738	-0.000505579	-0.0033655	-0.00117099	0.00455836	0.00037007	-0.00042897
-155	0.00131477	-0.000238083	-0.00247097	0.00270604	0.00146674	0.000196643	-0.00115058	-8.05382e-05	0.000806209	-0.00280059	-3.54621e-05	-0.00506448	0.0005405	0.000457418	0.00364087	-0.0029777	-0.00619696	-0.000687463	-0.00214459	-0.00292667	-0.000599855	-0.00647424	0.0016367	-0.00484224	0.000361824	-0.00148161	-0.00127003	0.000983163	0.00168838	-0.00597855	-0.00379278	-0.0021187	0.0096662	-0.000365703	0.002002	-0.00116995	-0.00154286	-0.0016558	0.00160706	-0.000433797	0.000333126	-0.00113026	-0.00423544	2.95393e-05	-0.000553908	0.000431441	0.000267088	0.00688398	-0.00524974
-154	-0.00706937	-0.00100526	0.00223112	0.000506803	-0.00226081	-0.000200267	0.00239587	-0.00105943	-0.00259741	-0.0035625	-0.00217989	0.00284636	-0.00356265	0.0035135	7.80877e-05	9.85091e-05	0.0048761	0.00357411	-0.000100124	-0.00055346	-0.000634781	-0.000787124	0.000368272	0.000829526	0.000698904	-0.00239873	0.00243175	-0.00294356	-0.00310608	-0.00708434	0.00477036	0.000271644	0.000672652	-0.00200842	0.00332494	0.0010119	-0.00471656	-0.00118655	0.000527548	-0.00278372	-0.000147808	-0.000906669	-0.000984152	-0.000150445	0.001089	-0.00313572	0.00390627	0.000824101	-0.00443761
-153	0.00306456	-0.00379519	-0.000339968	-0.00070914	0.000759818	-0.00155868	-0.0033763	0.00159515	-0.00143048	-0.00598294	-0.00401524	1.87908e-05	-0.00275097	-0.00121922	-0.00423347	0.00262152	-0.00128964	-0.00126021	-0.0023235	-0.00282494	0.00251775	-0.0118426	-0.000803041	-0.00624989	-0.000963656	0.000895326	-0.000443784	-0.00290406	0.000405249	-0.00432904	-0.00140178	0.00333279	0.00475515	-0.00172811	0.00152123	-0.000149598	0.0011586	-0.00185924	-0.00284625	0.000334944	-0.00086315	-0.00057125	-0.000599991	-0.00201468	0.000736973	0.00747362	-0.00213129	-0.000243634	0.00128541
-152	-0.00155084	-0.00204529	-0.000655358	-0.00117461	-0.00169967	-0.000918482	0.00400598	-0.00158812	0.00107839	0.00232458	0.0024474	-0.00212138	-0.0012294	-0.00217129	-0.00025978	-0.00280799	0.00120231	-0.00420253	-0.00403773	-0.00129791	-0.00379987	0.0024522	0.00211145	-0.00112983	-0.00147862	0.00422057	-0.00209123	-0.000418307	-0.00419903	0.00177078	-0.00244863	-0.00422905	0.000500167	0.00188062	0.00397922	-0.0038013	-0.0028882	-0.000171611	-0.00061519	-0.00116744	-0.000228509	0.00143079	0.000968271	-0.00177582	-0.00181539	-0.00311947	0.00238182	0.00466186	-0.00367074
-151	-0.00310471	-0.00201015	-0.00150246	-0.00260902	-0.00230651	-0.00316179	0.0010135	0.00205109	-0.00245911	-0.00117251	-0.00266478	0.000447513	-0.00168504	0.000227004	-0.00143675	-0.00809842	0.00264367	0.000255582	-0.0033141	-0.00370912	0.000743133	0.0108987	-0.000912596	-0.00607172	0.00393357	-0.00077363	-0.001199	-0.0018282	0.000618356	0.00176564	0.00192548	-0.000650281	-0.00072798	-0.000328455	-0.00125137	-0.000852571	0.000956562	-0.00149926	0.000374122	0.00101657	0.00157578	-0.000230247	-0.00283129	0.00058006	0.00345855	0.00314387	-0.00522597	-0.0056159	0.0026175
-150	0.00577582	0.00106972	-0.00320549	-0.00238867	0.00210902	-0.002321	-0.00142167	0.00319134	-0.00467663	-0.000468649	0.000902256	0.000914248	0.0037114	0.00076955	0.00200667	-0.00246191	-0.008808	-0.000717157	-0.00295705	0.000380132	-0.00774939	-0.00245963	0.000990568	0.00176631	0.00134583	-0.00207299	-0.00378876	-0.00237174	0.0058744	-0.00376964	0.000528157	0.000872273	-0.0109825	0.00414716	5.27379e-05	0.00144872	9.9027e-05	0.0048667	0.0014178	-0.00201218	-0.00218312	-0.00483321	-0.000560303	0.00203764	-0.00211115	0.00100095	0.0038291	-0.00656359	0.00382467
-149	-0.000236331	0.00148316	-0.0032649	-0.00173724	0.000557837	0.00299116	-0.0035501	0.00124891	-0.00349069	-0.00111676	-0.00292542	-0.000983266	0.00907925	-0.00171991	-0.0050642	-0.00522432	-0.00540416	0.000146705	-0.000190506	-0.00110662	-0.000642906	-0.00197968	0.000133887	2.04868e-05	-0.000232323	0.00190556	0.0041084	-0.000570737	0.00314482	-0.00202123	-0.00115453	-0.00199858	0.00374565	-0.00346372	-0.00673219	0.00576291	0.000952089	0.000259583	0.00166926	-0.0003999	-0.000423688	-0.00317858	0.000294488	-7.4809e-06	0.00241551	-0.00192245	0.00145326	-0.00473805	0.00261069
-148	0.00130115	0.0043286	0.00393251	-0.00243231	-0.00148912	-0.00111238	-0.000961428	0.00473012	-0.000643368	-0.00367231	0.000807294	-7.95834e-05	0.0050114	-0.00315073	-0.00147031	-0.00159546	-0.007823	0.002858	-0.00434057	-0.00292805	-0.00163547	-0.0062878	0.00287207	-0.00316622	-0.00250103	-0.00492278	0.000569454	-0.0026295	-0.000977893	-0.00607169	-0.00743062	0.00149009	-0.00246173	-0.00237915	0.00249854	-0.00238015	0.00222354	0.002708	-0.00152635	-0.000581774	-0.00246583	-0.00130762	0.00385576	0.000983491	-0.00075825	-8.20502e-05	-0.000900835	0.000773062	0.000943351
-147	-0.00229126	-0.00201762	-0.000655626	0.00389448	-0.00523598	-0.00343263	-0.00454462	-0.00323312	-0.00373739	-0.00583459	-0.000200797	-0.00142763	-0.00236274	0.00163597	-0.00245924	0.00427651	-0.000483997	-0.00266924	-0.0014964	0.00303926	-0.00272822	-0.0106908	-3.13456e-05	-0.00239729	0.00277876	-0.00695462	-0.00360763	0.00476933	-0.00195167	-0.000761489	-0.000470098	-0.000413657	-0.00121097	-0.00522526	0.00242342	0.0095995	0.000394017	-0.00212031	-0.00396084	-0.00147647	0.00190623	0.00229305	0.00382874	-8.55212e-05	0.00178458	-0.00119623	0.000223338	0.00450867	-0.00262708
-146	0.000163524	-0.00193561	-0.00174965	0.00377774	0.000731307	0.000489358	-0.00248944	-0.00118146	0.000221901	-0.00542235	-0.000904075	0.00465583	0.000930926	-0.000666586	-0.000811223	-0.00663242	0.00034701	0.00265981	-0.000868111	-0.00198679	-0.00374018	-0.00853965	-0.00206232	-0.0079093	0.000418903	-0.00474054	-0.00172307	-0.0033818	-0.00394874	0.00100057	-0.0109799	-0.00502117	-0.00111384	0.00611312	0.000358659	0.00346633	-0.00694547	-0.000471192	0.00257099	0.00166806	-0.000333802	-0.00324217	-0.00367082	5.84783e-05	0.00312243	-3.29411e-05	-0.00448828	0.00369841	-0.00426014
-145	-0.004082	-0.00185352	0.00285059	-0.00216709	-0.00155789	-0.0021482	-0.00292631	-0.000754158	0.00361823	-0.00155246	0.000661002	0.00107982	0.00455113	-0.00324039	0.000134933	0.00558125	-0.00481719	-0.00193753	-0.00092199	-0.00164726	-0.000151796	-0.00090288	-0.00312965	-0.0040082	-0.00110602	0.00125126	0.000262729	-0.00102498	-0.00127947	-0.00092544	0.00401358	0.00207195	0.00412577	0.00201442	0.000654745	-0.00261023	-0.00156254	-9.87152e-05	0.00352545	0.00191328	-0.00150863	-0.000337506	-0.000697979	-0.000540127	-0.00175304	-0.00239468	-0.00189834	0.00155541	0.00493739
-144	-0.00217726	-0.00211036	0.000405865	0.00325241	-0.00416615	-0.000848456	-0.00144274	-0.00310447	0.00546892	-0.00521512	-0.00168038	0.00417638	0.000988522	-0.00363393	-0.00262657	-0.00372595	-0.00700566	-0.00395357	-0.00126709	-0.00144931	-0.00255418	0.0026248	-0.000893335	-0.00185684	0.00153803	-0.00297075	0.000401271	-0.000992482	0.000454404	0.00204184	0.00721816	0.00169688	0.00782468	-0.000327018	-2.12107e-05	0.001204	0.000550397	0.00149554	-0.00326676	-3.24246e-05	0.000999212	0.00158643	0.000782933	-0.00202911	-0.000125558	0.00116529	-0.00110043	0.00706028	-0.00620499
-143	-0.00205435	-0.000167449	-0.00144558	-0.000778957	-0.000806601	-0.00160682	0.000260903	-0.00435077	-0.00424895	-4.03695e-05	-0.00298295	-0.00344474	-0.00234157	-0.00478645	0.00217855	-0.00592114	-0.00454636	-0.00493017	-0.0011068	0.00166566	-0.00348716	-0.00618953	0.00241532	-0.00464421	0.00219771	-0.0022018	-0.00456457	-0.00398693	0.00122081	-0.00787646	0.0086882	0.00211738	-0.00477798	-0.00333743	0.00290488	0.000273374	-0.00405116	0.00111171	0.00118964	-0.000651699	-0.00133272	-0.00091128	-5.43129e-05	-0.00190508	0.000344615	-0.00171311	2.05784e-06	-0.00256684	-0.00254786
-142	-0.000158243	0.00457667	-0.000745271	-0.00345801	-0.000735688	-0.00107399	0.0029622	0.0073182	0.00775214	-0.00429327	-0.00082816	-0.00447417	0.00175205	0.00195358	0.00495478	-0.0077423	0.00161735	0.00124848	-0.00556312	-0.000552307	3.11358e-05	-0.00444246	-0.00398753	-0.000982498	0.00253893	0.00629128	-0.00456853	0.000750508	-0.00155272	0.000253908	-0.000992187	-0.00215061	0.00395408	0.00027015	-0.00726226	-0.00655426	-0.0019521	0.00205958	0.00333258	0.00130976	0.000675905	-0.000509074	-0.000901305	0.000995663	-0.00298821	-0.00082991	-0.000808711	-0.00314885	0.00468907
-141	-0.00180297	0.00179559	0.00323403	0.00176502	0.000742001	-0.00411191	-0.000436187	-0.00115898	-0.00243371	-0.00302388	-0.000375649	-0.00366456	-0.000979927	-0.0037289	-0.00550277	-0.00280709	-0.00274066	0.00152062	-0.00252424	-0.00123866	-0.00382033	-0.00262811	0.00115645	0.00602366	-0.00171915	-0.00414469	-0.00366036	0.00034901	-0.00207601	0.00327801	-0.00313983	0.00228201	0.00198498	0.00344111	-0.00371567	-0.000272202	-0.000939829	0.000521053	-0.00104029	0.000840076	-0.000650199	-0.00167245	0.00489187	-3.47679e-05	-0.000567031	0.000718317	0.000716375	0.0028554	0.00231977
-140	0.00211082	-0.00119547	0.00121536	-0.000580844	-0.00320474	-0.00479169	-0.00642863	0.00148572	-0.00305954	-0.00264833	-0.00141858	0.00547819	-0.00139863	0.000524147	-0.000646328	-0.00235021	-0.00536079	-0.00267885	-0.00207806	-0.000179125	-0.00118886	-0.00190678	0.000881326	-0.0020968	0.00024782	0.000871125	-3.49472e-06	0.00223572	0.0046415	-0.00219247	0.00293564	0.000658367	-0.00152645	-0.00298731	0.000209685	-0.00267422	0.00387625	-0.00162955	0.000702828	-0.00162012	-0.00231459	-0.00405541	0.00256055	-0.00127179	0.00131097	-0.000344178	0.00146493	-0.00195199	-0.000575316
-139	-0.0011926	-0.00335007	0.000307553	0.00137883	0.000338395	0.0012965	-0.00302859	0.000490212	-0.00259321	-0.0042073	0.00403314	-0.00291829	-0.0014674	-0.0063352	-5.02994e-05	-0.00054781	0.00470464	-0.00158771	0.000815059	-0.000500634	-0.00131559	-0.00555261	0.00142346	-0.00280402	5.60879e-05	-0.00321575	0.00224742	-0.00207691	-0.00168238	-0.0033758	0.00128553	0.00489537	0.00204526	-0.00257274	0.011686	-0.00142264	0.00153522	-0.00158936	-0.0015776	-0.00159029	-0.000290154	-0.00249902	-0.00419758	0.000163866	-0.000761251	0.00289881	-0.00326988	-0.0126717	-0.00377684
-138	0.000640228	0.0046293	0.000523446	-0.00191652	-0.00167302	-0.00318548	-0.000643329	-0.00166094	0.000317423	0.000884339	-0.00327772	0.00544246	-0.00115196	0.00211774	-0.00151467	-0.00146032	-0.0106416	-0.00548154	-0.00242688	-0.00405286	0.00219624	-0.00393106	-0.00131984	-0.00521948	-0.0034056	1.6402e-05	-0.000934481	-0.00333843	0.000368051	0.000953283	-0.00636849	-0.0043818	-0.00360457	0.00647852	0.00648045	-0.000728859	-0.000616909	-0.0018848	-0.000839616	0.00211527	0.00151023	-0.00266883	0.000273905	0.00138241	0.00121654	-0.00205187	0.000107925	-0.0011012	-0.00224319
-137	-0.004358	-0.0024087	2.39957e-05	0.000958676	0.000253699	-0.000710361	-0.00170596	0.00145281	-0.00176631	-0.00123985	-0.000223962	0.000286888	0.00595837	-0.00124971	0.0041883	0.00167432	-0.000861913	-0.00053331	-0.00293113	0.00167457	0.000739336	-0.0022438	-0.000826551	-0.00316236	0.00298517	0.000750722	-0.00156595	-0.00218346	0.000432932	0.00380536	-0.00850071	0.00144518	-0.00336138	0.00211256	0.00205868	0.000414905	0.00219121	-0.00153905	-0.00330415	0.00286841	-0.000766314	0.00243838	-0.000202508	-0.00353276	-0.00224352	-0.00146788	-0.00059244	-0.00498174	-0.00534257
-136	-0.00175538	0.000336485	-0.00127884	-0.000995323	0.000261506	0.00109091	-0.00133708	-0.00079115	-0.00351304	-0.0059955	0.00045816	-0.00307529	-0.00021146	0.00243257	0.000578612	-0.00308734	-0.00267068	-0.00543555	-0.00316223	0.00210671	-0.000541526	-0.00460076	-0.00153736	0.00232086	-0.000688123	-0.00250272	-0.00366725	-0.00107615	-0.000568847	-0.000262743	0.00165204	3.41253e-05	0.00601013	-0.00500594	-0.00270057	0.00898644	-0.000162263	0.00041859	0.00234675	0.000227982	0.00106915	5.90174e-05	-0.000118435	0.00168762	0.00196699	-0.0010691	0.0022773	0.0133988	0.0025712
-135	-0.000495315	0.002468	-0.00153195	0.00278007	-0.00529018	-0.00264221	-0.00527985	0.00046324	-0.000713809	-0.00564171	0.00189065	-0.00210059	-0.00122146	0.000561234	0.00223286	-0.00343156	-0.000663391	0.00171184	-0.00117516	0.00275479	-0.00294853	0.00493806	-0.00174693	-0.00051314	-0.00353344	-0.00111135	-0.000437435	-0.00444004	0.00403429	-0.0055624	-0.000945201	-0.00267092	-0.00193954	-0.00130443	0.00140984	-0.00536392	-0.00180824	0.000468435	0.000665715	-0.000509835	-0.00232114	-0.00273933	-0.000470612	0.000717548	0.00148825	0.0019864	-0.000408904	0.0114488	0.0062137
-134	0.00324042	0.00294824	-0.00321477	-0.00100929	-0.00206334	-0.00540314	0.000491607	0.00150474	0.00589021	-0.000437927	-0.000781346	-0.00350891	-0.00343542	0.00107059	-0.0057922	-0.00741697	-0.00293015	-0.002555	-0.000546463	-0.00341033	0.00154017	-0.00314667	-0.00107565	-0.006996	-0.00184551	4.70541e-05	-0.000692604	-0.00472709	-0.00121767	-0.00106859	-0.00225922	-0.00350545	0.00812465	-0.00224854	0.00167548	0.00174895	-0.00150392	-0.000215835	0.00185459	-0.000286172	-0.00437152	-0.00596351	0.000501005	-0.000183055	0.000229655	0.000433923	0.000552883	-0.00430701	-0.000305708
-133	-0.000346147	-0.000523821	-0.00049637	0.000480673	0.00142385	-0.00200573	0.00379423	-0.00340502	-1.69178e-06	-0.00123467	-0.000971513	-0.00435471	0.0035795	-0.00586702	0.000573805	-0.00208662	-0.00182554	-0.00397288	0.0020977	-0.00409775	-0.00263735	-0.000878284	-0.00533561	-0.00117632	0.00142146	-0.00324031	0.0049901	-0.00359204	0.00571616	-0.0034543	0.00803648	-0.000324309	0.00292855	-0.00292485	-0.00702186	-0.00370244	-0.00158162	-0.000801771	-0.000686158	-0.000794641	-0.00216591	-0.00105533	0.00391383	0.000884528	4.89433e-05	-0.000111586	-0.0016274	-0.00693186	0.00496095
-132	-0.00384132	-0.00223493	-0.00133874	0.00489013	-0.00463579	0.000934169	-0.0013053	-0.000610202	-0.0085566	-0.00444364	-0.00353535	6.4729e-05	-0.00152884	-0.0047623	0.00290792	-0.0053791	-0.00219233	-0.00114575	-0.00610611	0.0013876	-0.00100288	-0.00519844	-0.000179166	-0.00177176	0.00141312	-0.00621584	-0.00454105	-0.00225869	-0.00555358	0.00292062	-0.00840617	0.000267283	-0.000703787	0.00476475	0.00255954	-0.0016645	-6.57032e-05	-0.0012222	-0.00296234	-0.000473133	-0.0040568	-0.00127237	-0.000476971	-0.000276551	-0.000609169	-0.00161673	-0.00486465	0.00578089	-0.00012182
-131	0.000623666	-0.00193376	0.00185511	-0.00242571	0.00454071	-0.00611434	-0.00378403	-0.00355499	-0.00473298	-0.00421432	-0.00207176	0.00403342	0.0030164	0.00590181	-0.00353752	-0.00838539	-0.00887562	-0.00271507	-0.00121362	0.00151395	-0.00343617	-0.00684621	-0.000664441	-0.00327934	-0.000662286	-0.000975585	-0.00030491	-0.00192909	-0.00457091	-0.00350886	-0.00292196	-0.00123743	0.00183962	-0.00151842	-0.00528692	-0.00293005	-0.00483628	-8.58465e-05	-0.000647085	-0.00123504	-0.00375455	0.000951639	-0.00190026	0.00246882	0.0043482	0.00211573	0.000600001	-0.00527556	-0.00236209
-130	-0.000817327	-0.00359806	0.00151986	0.00154035	0.00373614	0.00148623	-0.00217182	-0.000338987	0.000369717	0.0013296	0.000595824	0.00361126	-0.00234981	0.000640203	-0.00340374	0.00115146	-0.00185572	0.00058631	-0.00339746	0.00177874	0.00228914	-0.00417577	-0.000893131	0.000400031	0.000507273	-0.00410502	-0.00117427	-0.00349141	0.00151646	0.000873795	0.0107656	-0.00109062	-0.00175944	-0.004347	-6.91163e-05	-0.00400289	0.00208397	-0.00203046	-0.00183425	-0.000383771	0.00350088	-0.00172284	-0.00136612	-0.00494754	0.00195542	-1.81044e-05	-0.00309586	-0.00415712	0.000287919
-129	0.00366198	0.00207793	0.00145554	0.000127292	-0.000568075	-0.00261731	-8.48028e-05	-0.00167401	-0.0013782	-0.00340395	0.00232955	0.00392363	-0.000116443	0.000780901	7.17508e-05	0.00220976	-0.00228805	-0.00215908	0.00225712	-0.00332136	-0.00594936	-0.0017229	-0.00421772	-0.000663599	8.90734e-05	-0.000347887	-0.00164691	-0.00170726	-0.00131998	-0.00128694	0.00975586	-0.0048695	0.000679587	0.00397782	0.00643204	0.00545721	-0.00372966	0.000210451	-0.000731245	0.000397017	0.00125165	-0.00296952	-0.00224901	-0.00186931	-0.00168387	-2.13252e-07	0.00106633	0.00221407	-0.000563271
-128	0.000629699	0.00323842	0.000252848	-0.0051992	0.00104372	-0.00302828	0.00118087	0.000954621	-0.00681747	0.0032302	-0.00300676	-0.00308108	-0.000968632	0.00105793	4.3192e-05	-0.0045792	-0.002167	-0.00536822	0.000462714	-0.000785195	-0.00311126	-0.0015357	-0.000925135	-0.00276488	-0.000749427	0.000764155	-0.00144858	-9.42605e-05	-0.0021103	0.00369935	0.00333091	-0.00289226	0.000981435	0.00133718	0.00166841	0.000810523	-0.000872597	-0.000671415	0.00137935	0.000555337	-0.00235264	-0.00151569	-0.000589844	0.000138575	-0.00187491	0.000133738	0.000265068	0.00208567	-0.00260726
-127	-0.00310601	0.0060224	0.00215587	-0.000495176	0.00184665	-0.00168398	-0.00473649	-0.00251406	-0.00365158	-0.00607758	0.00231581	-0.000755017	-0.00207925	-0.00266894	0.00315127	-0.000244713	-0.000779964	0.00114645	-0.00318524	0.000834547	0.00121251	-0.00184115	-0.00318934	-0.00300585	-0.00315494	-0.00203978	0.000200137	-0.00484639	0.00393337	-0.00025146	-0.00715887	0.000135923	-0.00248245	-0.00324724	-0.00685527	-0.000226738	0.000434007	0.00415921	-0.000178441	-4.94952e-05	-0.00349571	0.00206442	0.00185479	-0.00311637	-0.0018137	-0.000790651	0.000114606	-0.000380892	0.00787603
-126	-0.00276488	-9.12501e-05	-0.00167317	0.00212726	0.000365366	-0.00217413	-0.00100056	-0.000913379	-0.00143352	-0.00512286	0.00111041	-0.00273202	0.00043403	0.000325363	-0.00492942	-0.00357398	-0.0058984	-0.00438764	-0.0032707	-0.00105655	-0.002696	-0.00387099	-0.00610986	-0.00224971	0.00218282	-0.00284994	-0.00218914	0.00135069	-0.00198579	0.000963979	-4.84489e-05	0.00128539	0.0109218	-0.00355877	-0.00292079	-0.00206916	0.0018294	-0.00063426	0.0048951	-0.00123084	-0.00179531	-0.00376726	0.000571341	0.000746949	0.000515182	0.0011292	-0.00132298	0.0060509	-0.00213411
-125	0.00187799	-0.000659393	0.00222004	0.000442694	-0.0025649	-0.00343246	-0.00200271	0.00320282	-8.18148e-06	-0.00205574	0.00184203	-0.000901059	-0.00178498	0.00195699	-0.000231816	-0.00286098	-0.00668358	-0.00562297	-0.00413205	0.0031932	-0.00150741	-0.00443995	-0.00126075	-0.00427492	0.000570254	-0.00455894	0.00280368	-0.00537332	-0.00588126	0.00290215	-0.00369889	-0.00278081	-0.00977783	-0.00134995	-0.0014277	-0.00310183	-0.00232989	-0.00243862	-0.000142925	0.00145359	0.00197918	0.00145243	0.00503223	0.00143932	-0.000365945	0.00046785	-0.00245848	0.00729246	-0.00185754
-124	-0.00161716	-0.00341954	-0.00115008	0.00160667	-0.00373979	0.000850005	0.00142151	-0.00309482	0.000946894	-0.00280449	-0.00098017	-0.00158324	0.00255346	0.000651959	-0.00209474	-0.00923855	-0.00433796	-0.00482362	-0.00064992	0.00131474	-0.0021814	-0.00270028	-0.002814	-0.0016004	-0.00203746	-0.00396046	-0.00197393	-0.00372924	0.000144563	0.000483459	-0.00263665	-0.00286054	-0.00187211	0.00294668	0.00390386	0.00242037	-0.00423803	0.0037061	0.000540926	-0.00127345	-0.000284184	0.00338092	-0.00517102	0.00343122	0.000782158	-0.00093959	0.0012313	0.00246873	0.00422756
-123	-0.00442915	0.00255703	0.000942093	-0.00276391	0.00204936	0.000987115	0.00130537	-0.000628648	-0.0032497	-0.00546321	0.000759019	0.00685074	-0.00691069	-0.00542402	-0.00375885	0.00291064	-0.00756678	-0.00429928	-0.00155923	0.00015214	0.00263679	0.00366307	-0.00222771	-0.00299018	-0.0034638	-0.00219489	-0.0042745	-0.00343631	0.00107579	0.00302177	-0.00811743	-0.00222884	0.00176357	-0.000767602	0.00272234	0.00244515	0.0032873	-0.000177001	0.000403501	-0.000524197	-0.000154246	0.00185056	-0.00239738	-0.00166434	-0.00247682	0.00135346	-0.0038534	-0.00801054	0.00544996
-122	-0.00265677	-0.00395858	-0.00183356	0.000388911	-0.00353785	0.00150661	-0.0091812	-0.00147975	-0.00745887	-0.000743352	-0.00239956	-0.00289165	0.00346627	0.000668218	-0.00112651	0.00284315	-0.00360569	-0.00402094	-0.00187694	-0.00024447	-0.00376605	-0.00633257	-0.00284211	0.00118283	-0.00136927	-0.000736303	-0.00526038	0.00130505	-0.000400725	-0.00261557	-0.00258999	0.00745917	0.00337503	0.00127069	-0.00235131	9.31618e-05	-0.0046781	-0.00247687	0.000451179	0.00276989	-0.00204401	-0.00310824	8.66382e-05	0.000347746	-0.00134218	-0.00424954	-0.00124314	-0.000805672	-0.00205587
-121	-0.00226961	0.00402411	-0.00225235	-0.000517161	-0.000410357	-0.00235917	-0.00279121	0.00669773	0.000738172	0.00295424	0.000547361	0.00308332	-0.000374833	0.00151788	-0.0060721	-0.00938906	-0.0029508	0.00108465	-0.00251861	0.00050314	0.00229875	-0.00517128	-0.000401228	-0.00321279	0.000724085	-0.00243128	0.000273709	0.00399608	-0.00596665	-0.0042029	8.61774e-05	-0.0019543	-0.00157851	0.00486159	-0.00205369	0.0050791	0.00119557	0.00102881	0.0036489	-0.000554086	-0.000925217	0.00147157	-0.000913341	0.00136154	-0.00200031	-0.00282958	-0.00367241	-0.00610137	0.00169709
-120	-0.0028522	0.000774393	0.00209643	0.00176175	-7.35465e-05	-0.00647418	-0.00805723	-0.00240963	-0.00204273	-0.000634447	-0.00279384	0.000861393	8.28007e-05	-0.000719627	0.000810618	0.00100354	0.00044358	0.000317072	-0.000517118	-0.00251896	-0.00211744	-0.00203445	-0.000102555	-0.00113919	-0.003026	-0.0011235	-0.000763468	-0.00212419	-0.00144016	-0.00224211	0.00621444	-0.00509679	0.00439648	0.000632075	0.00461849	-0.00820038	-0.00103305	0.00340765	0.00393341	0.000742394	-0.000399699	-0.00550497	0.00314522	-0.00441022	0.0017239	0.00186746	-0.00120865	0.0102297	0.00229301
-119	0.00474175	-0.00115697	-0.000104323	-0.0011751	-0.00100025	-0.00247875	0.00126817	-0.0012743	-0.000485661	-0.00367453	-0.000404727	-0.00490066	-0.000295058	-0.00208517	-0.00389438	0.000982909	-0.00373574	-0.00464168	-0.00139349	-0.00285522	-0.00172655	-0.00284276	-0.00609873	0.000850405	-0.000577429	-0.00110863	-0.00268279	-0.00173552	0.000238198	0.00232922	-0.00327975	-0.00218744	0.0076083	-0.00843292	0.000326304	-0.00410239	0.00401692	0.000726873	0.000232398	-0.00127779	-0.0028429	0.00253415	0.00133519	-0.00192398	0.00143764	0.00278071	0.0030872	-0.000777526	-0.00387446
-118	-0.00450194	-0.00126506	0.00100448	0.00545102	0.00122733	-0.00189681	0.000163926	-0.000501717	0.00219302	-0.00133248	-0.00257935	-0.000994172	-0.00185424	-0.00485302	-0.00344922	0.0022269	-8.9527e-05	-0.00319275	-0.00283862	0.000767079	-0.00120613	-0.000980822	0.00103886	-0.001331	-0.000929906	-0.00206883	-0.00125462	-0.00297043	-0.00541015	-0.00176444	-0.00509175	-0.00358576	0.000215824	0.00249137	-0.00523183	0.0039544	0.00300568	-0.000551786	-0.00050246	-0.0035118	0.00106826	0.00101188	-0.00428386	-0.000679271	0.00205065	-0.0032329	-0.00144368	0.00157983	0.00395211
-117	0.00209372	-0.000142841	0.00142669	-0.00449711	-0.00317824	-0.00200823	-5.3047e-05	-0.0012523	0.00648978	-0.00432226	0.00311849	-0.00343256	0.0028564	0.00289312	0.000609007	-0.00555543	-0.0063276	-0.00157907	-0.00382366	0.00041705	-0.00367746	-0.00810723	-0.000797678	-0.00271492	-0.0039769	-0.00771451	-0.000905205	-0.00584349	0.00343516	0.00500536	-0.00595538	-0.00181821	0.00133765	-0.00104667	0.00346934	-0.00261323	0.00178264	-0.000584336	-0.00518043	-0.000402859	-0.00216907	0.0081502	-0.00327317	0.00367279	-0.002779	0.00473872	-0.00121906	0.00356718	-0.0069911
-116	-0.00156415	0.00148822	-0.00113485	-0.00044448	-0.000703009	-0.00312036	0.00329441	-0.00403438	-0.00650615	-0.00428798	-0.00104146	-0.0024737	0.00389482	-0.00343498	0.00174799	-0.00334211	-0.00234015	-0.00546192	-0.00127037	0.000427913	0.00327655	0.00668976	-0.00224576	-0.00254778	-0.00330078	-0.00287387	-0.0030073	-0.00394211	-0.00246254	-0.00167412	-0.00336974	-0.00550827	-0.00597976	-0.00784807	0.00369735	-0.000775669	-0.00245146	-0.00102618	-0.00050673	0.000399826	-0.00133391	-0.00483661	-0.00164568	-7.22179e-05	-0.00130232	-0.00159599	-0.00211964	-0.00311966	0.00541858
-115	0.00168142	0.00108715	0.000752478	-0.00197991	0.000132317	-0.00248173	-0.00149944	0.00461995	0.00443293	-0.00344501	0.000221268	-0.000663419	-0.00347583	-0.00181767	0.000890311	-0.00656035	0.00440836	-0.00212155	-0.00541764	-0.00364921	0.00018166	-0.0055045	0.000292438	-0.00138813	0.000389653	0.000362885	-0.00143484	-0.000135693	-0.00261021	0.000115376	-0.00328415	-0.0018805	0.00612775	0.00901586	0.00376309	0.00557351	-0.00103578	0.000840032	-0.000658794	-0.0032185	0.000942444	0.000617184	0.000799091	-0.00280529	0.00120653	0.000236431	-0.00480856	-0.00313314	0.00135105
-114	-0.00201894	-0.000131939	0.00157981	0.000386273	0.00107431	-0.00262517	0.00284541	-0.00129783	-0.00375733	-0.00464042	-0.00250688	0.00172558	0.00570936	0.00118819	-0.000285341	-0.00411121	-0.00626896	-0.00308646	-0.00025483	0.00122699	-0.00539535	0.0028621	0.000364665	-0.00417068	-0.00234457	-0.00113737	0.00159288	-0.00314674	-0.000505961	0.00133593	-0.00323166	0.00282146	-0.00371981	0.00437392	-0.00100775	-0.00314302	-0.00142014	-0.000270397	0.00153339	0.0014656	-0.00288925	-0.00161912	-0.000433669	-0.00112186	0.000352425	0.0012044	0.000788949	-0.00550463	0.00501624
-113	0.000144475	0.000176124	0.000735953	-0.00100809	-0.00202124	-0.00238624	4.50968e-05	0.000971005	-0.00372514	-0.00366915	-0.000467433	-0.00139469	-0.000233483	0.00155461	2.14269e-05	-0.00168515	-0.0063622	0.00356885	-0.0041462	-0.00113155	0.00137205	-0.00534673	-0.00481459	-0.00236482	-0.00153608	-0.00069221	-0.00167079	-0.00589995	-0.00597248	-0.00274454	0.000661756	-0.00411817	0.003026	-0.000182533	0.00295257	-0.00286693	-0.00606532	-0.00440431	-0.0014495	0.00217923	-0.00148622	0.00150302	0.00448758	0.00194342	0.00220274	-0.0026778	0.002478	0.00506017	0.000451666
-112	-0.00288253	-0.00148424	0.000634969	0.00129527	-0.000659197	-0.00348551	-0.00569058	0.000822633	-0.00392037	-0.00247096	0.000781031	-0.00351	0.00124369	-0.00661328	0.00161554	-0.00335933	-0.00103076	-0.00109755	-0.000658207	0.00101621	-0.000118882	-0.00558574	-0.00396552	-0.00222808	-0.00183276	-0.00333728	-0.00274806	-0.00595358	0.00127101	0.00215029	-0.0013928	-0.00400805	0.00797945	-0.00509319	-0.00522342	0.000393554	0.00506524	0.000160786	0.00107635	-0.00265751	0.000876129	-0.0028948	-0.00268476	-0.00372589	0.000583202	4.03152e-05	-0.00594564	0.00284262	-0.00140422
-111	-0.00211938	-0.00199446	0.00354286	0.00104093	0.00134424	0.00292956	0.000368206	0.0013908	-0.00651807	-0.00343225	-0.00079982	-0.00263136	0.000336453	0.0111132	-0.00318597	0.00384691	-0.00227075	-0.00119987	-0.00118488	-0.00186677	-0.00170366	-0.00410208	0.00152224	-0.00630549	-0.000673908	-0.00139895	-0.00257093	0.00240359	0.00382942	-0.00311187	0.00713744	-0.00345356	-0.00388724	-0.00405517	0.00353957	-0.00165492	-0.00366339	0.00439054	0.000236554	0.00218198	-0.00259234	0.00200831	0.00130915	-0.00211816	-0.00381664	-0.00352554	0.00395529	0.00669933	0.00362942
-110	0.00159981	0.0011311	-0.00211217	-0.00319712	-0.00165563	2.87065e-05	-0.00108484	0.00324473	-0.000506372	0.00338777	0.000369703	-0.000392716	-0.00733598	0.00224203	-0.000957347	0.00359576	-0.00304478	-0.000427426	-0.00577341	-0.00232741	-0.00252559	-0.00677269	0.000455445	0.00331914	-0.000123082	-0.00267882	-0.00491873	-0.00121239	-0.00180455	-0.00288569	-0.00149215	0.00374275	-0.00456583	-0.000506328	-0.00133846	0.00027629	0.00460156	-0.000633101	0.00106028	-0.00202047	0.000727191	-0.000783159	0.000247714	-0.0020562	0.000273578	0.00194059	0.000626023	-0.000768675	-0.0051144
-109	-0.00394757	-0.00253308	0.00317959	-0.00314206	0.00396903	-0.00651478	0.000781404	0.0028307	-0.00199712	0.00499589	-0.00274821	-0.00501976	0.000628738	-0.00755619	-0.000181343	-0.00119717	-0.0050765	-0.00458709	0.00021019	-0.00156016	0.000174368	-0.0113976	-0.00434906	-0.0050573	0.000129528	0.00102289	-0.00188716	0.00223398	-0.000242722	0.00199592	0.00534414	-0.00179773	0.0050976	0.000751069	-0.00127223	-0.000177833	-0.00399217	-0.000191237	0.00293041	-0.000590451	0.000117159	0.00212899	-0.00361607	-0.000337571	-0.00439253	-0.00187618	0.00233787	0.00224481	0.00410629
-108	0.0034322	0.00393766	-0.000965076	-0.000314622	9.19508e-05	-0.00363692	0.00196912	-0.00429611	0.00302367	-0.00375162	0.000491287	0.00324345	-2.20164e-05	-0.00137525	-0.003377	0.000411797	0.00124072	-0.000619254	0.00235113	-0.000698538	-0.00288031	-0.0024362	0.00189954	0.00205016	0.00157179	0.00233275	0.00331655	-0.00268018	0.000223309	-0.00105859	0.00041744	0.00116754	-0.00100364	0.0015186	0.00491404	0.00445955	-0.00463948	-0.00153004	4.84513e-06	-0.00295148	1.39298e-05	-0.00188133	-0.0025737	0.00200956	-0.000863493	-0.00379482	-0.0034966	-0.0049021	-0.00595595
-107	-0.00281182	-0.000512677	0.000690868	0.000117633	-0.00224454	-0.00260183	0.00115702	-0.00476366	0.00203432	-0.00332925	-0.000910015	-0.00122115	0.00226598	-0.00484977	0.00357919	0.00100321	-0.00382002	-0.00374644	-0.00178602	0.00158957	0.00154857	0.00124207	-0.00302979	-0.00197739	0.00106247	-0.00476871	-0.000770955	-0.00160431	-0.00408347	-0.00415361	-0.0101709	5.60723e-05	-0.00185119	0.00126726	-0.000747344	0.00243117	-0.00267198	-0.00180139	0.00113887	0.00201884	-0.00127464	-0.00167199	0.00241	-0.00295311	-0.000565535	0.000637825	-0.00422598	0.000133001	0.00303936
-106	-0.000935077	0.00293733	0.00171161	0.00198728	-0.0011462	-0.000394256	-0.0039868	-0.000649062	-0.00286195	-0.00109658	0.00282915	-0.00116471	0.00224452	0.00148976	0.00231196	-0.00532105	-0.00236143	0.0015519	-0.00112154	-0.00196022	0.000415049	-0.00294938	-0.00394817	-0.0019679	-0.00536902	-0.00525718	-0.00324015	-0.00589137	-0.00328236	0.00273856	-0.00493437	-0.00504648	0.00213075	-0.000773766	0.00512541	0.00385009	-0.000181646	0.00102349	-0.00066124	0.00386568	-0.00345805	-1.00262e-05	-0.00385796	0.0030118	0.00238727	0.00360039	-0.000431895	-0.00402592	0.0072283
-105	0.00250881	-0.00593033	0.00607963	0.00526286	0.000341942	-0.00031727	0.000801444	0.0040279	-0.00858017	-0.00515314	-0.00485425	0.000881292	-0.00234157	-0.000898415	-0.000772416	0.000401502	-0.000562738	-0.00405753	-0.00436885	0.00160592	-0.00313839	-0.00766412	-0.00484565	-0.00284555	-0.00532607	-0.00286262	0.000918417	-0.00720415	-0.00267209	0.00245021	0.00107721	0.00300942	-0.00611347	0.00307211	0.00442035	-0.0038856	0.00182736	0.00120361	-0.00191646	0.000233392	0.00134162	0.00162696	0.00364812	-0.00154655	-0.00325172	-0.00329415	0.000913945	0.00883182	0.00318534
-104	-0.00526716	0.00277159	0.00119174	0.00107596	0.00190183	-0.00459966	-0.00267535	-0.00288963	-0.00125328	-0.00416974	0.00309972	-0.00285946	-0.00242061	-0.0012093	0.00265484	-0.0026787	-0.00524676	0.00129545	2.62698e-05	0.00122562	-0.00208487	-0.0120259	-0.00335056	-0.00661479	-0.0019499	-0.00139492	-0.000748555	-0.00613294	-0.000570342	-0.0059489	-0.00254633	-0.00215861	-0.000243154	-0.00150121	0.00143208	0.000243596	-0.0029133	0.0020581	-0.00429563	-0.000412964	3.17117e-05	0.00195533	0.00406566	-0.00136324	-0.00250981	0.00195539	0.000965773	2.33112e-05	-0.00368456
-103	0.00288306	0.00192202	-0.00403532	-0.00414168	-0.000250147	-0.00145236	-0.00460231	-0.000742545	0.00323345	0.00199484	0.00161782	0.0024181	-0.00154152	0.000887281	-0.0018039	-0.000252616	0.00280837	-0.000403712	-0.00126818	-0.00129301	0.00191629	0.00483014	-0.00412162	-0.00453484	-0.00337957	-0.000669782	0.00247885	0.00548548	0.000474589	0.00336998	0.00171628	-0.00122378	0.00115535	0.00101452	0.000981376	-0.00185436	-0.000483612	0.00346926	0.000862135	0.000512196	-0.0012652	0.00190144	-0.00270777	0.00149351	-0.000189053	0.00331749	-0.00284936	0.00769334	0.000362159
-102	-0.00278845	0.00167221	0.0014028	0.00465527	-0.00247457	-0.00312434	-0.00480828	-0.001834	-0.00834852	-0.000776065	-0.00200194	0.000539585	-0.00378316	0.000122462	0.000226164	0.00115247	-0.00270712	-0.00225161	-0.00272111	0.000682768	-0.00279667	0.00196277	0.00365147	0.000183828	-0.00286	0.000375888	-0.00361123	-0.00768551	-0.00459771	-0.00449509	0.00305839	-0.0022584	0.00189092	0.00118343	-0.000459722	0.00167115	-1.73709e-05	0.00381335	0.000135803	0.00199691	-0.00138953	-0.0028932	0.00143698	0.00294669	0.000575883	0.000557424	-9.0583e-05	0.00314943	0.000240688
-101	-0.00148684	0.000241451	-0.000556937	-0.000416654	-0.00353801	-0.00197816	0.0012939	0.00106304	-0.0020543	0.00266913	-0.0021188	0.00172384	0.000774295	0.000131318	-0.00089735	-0.00039658	0.000745469	0.00177469	-0.00296535	-1.60272e-05	0.000521724	-0.00418692	-0.00179007	-8.79415e-05	-0.00174585	-0.00196449	0.000749787	-0.0024755	0.00243049	0.00112561	-0.00609827	-0.000809601	0.00422963	-0.0018968	-0.000737875	-0.00203688	-0.00132005	-0.000548952	-0.000569261	0.000919685	-0.00475558	-0.00202998	-0.00117248	-0.00347519	-0.00184772	-0.00566791	-0.00124951	-0.0105439	-0.00165377
-100	-0.00134451	0.001706	-0.000186732	0.000198732	-0.00341108	0.000830231	0.000554103	-0.00256317	7.19544e-05	-0.000116072	0.000150134	-0.000685812	-0.000521601	0.00184422	0.000959611	0.00193712	8.85566e-05	-0.00255559	-0.00113482	-0.00162425	0.00133705	0.000622155	0.00248659	-0.00515152	-0.0014431	0.000118078	-0.00301838	-0.00549884	0.000456466	-0.00249352	0.00212664	0.00340519	0.0048576	-0.0019486	-0.00356606	-0.00439435	-0.00420176	-0.00114633	-0.000831006	0.000837617	-0.00110568	-0.00289871	-0.000687538	-0.00219796	0.00240771	0.000299509	-0.00209956	0.0028058	-0.00288896
-99	-0.000102203	0.000700242	-0.00035046	-0.00216246	-0.00168473	-0.00127841	-0.00325518	0.00315131	0.00898636	-0.00545356	-0.00208454	-0.00183335	-0.00273172	-0.00065512	0.00221598	-0.00730531	-0.00455973	-0.00373509	-0.00174289	0.000528789	0.00153985	-0.00346866	-0.00224402	-0.00149563	0.00178254	0.00309263	-0.000572286	0.000854415	-0.0014596	0.00194585	0.00546378	-0.000716444	-0.000628227	-0.00207274	0.00633799	0.00135792	-0.00278784	-0.000654451	0.00103976	-0.00327705	-0.000399258	-0.00197839	-0.00277646	0.00446147	0.000735075	-0.000556968	-0.0025067	0.000477777	-0.0025975
-98	0.00104819	-0.00152828	-0.00322951	-0.00506249	-0.00216906	-0.00152225	0.000209972	-0.00219789	-0.00405409	-0.00505178	0.00273383	-0.00342727	-0.000749862	-0.000853306	-0.00312359	0.00112333	-0.000548416	0.000166453	-0.00257219	0.000540232	-0.00382509	-0.00419841	-0.00561777	-0.00279974	0.00068414	-0.00444199	-0.00502592	-0.000127426	-0.00289365	-0.000775998	0.00840629	-0.00217825	-0.000805703	0.0019516	0.00180322	0.00183933	-0.00425292	-0.00427775	0.00195775	0.00184245	6.64091e-05	-0.000116132	-0.000814682	0.00065703	0.000595494	-0.00207968	-0.000830655	-0.00520894	0.00153516
-97	-0.00350171	0.000457692	0.00230371	-0.00283908	-0.00249746	-0.00375364	0.00134589	0.00113645	-0.00201991	-0.00181978	0.00118686	-0.00258134	0.00252122	-0.00141286	0.00255134	-0.00369853	-0.00217554	-0.00226784	-0.000327938	0.00123098	-0.000220304	-0.00504696	1.58839e-06	-0.00188078	-0.00613961	-0.0070324	-0.00365199	-0.00192931	0.00150436	0.00337855	-0.00819832	-0.0028412	-0.00522605	-0.00246575	0.0071127	0.000619973	-0.00078923	-0.000735293	-0.00222795	0.00200507	-0.00121421	0.000499831	0.00368879	0.00210034	-0.00319489	0.000375499	0.000459196	0.00421739	0.00889054
-96	0.00103945	-0.00173625	0.00150027	-2.40083e-05	-0.00103568	-0.00215108	0.00545469	0.00137177	0.00190981	-0.00472693	0.000226874	0.000918351	-0.00299571	-0.00209191	0.00259737	0.00322437	-0.0027076	0.00199803	-0.00407714	-0.000622033	0.00421281	-0.000381391	-0.00377834	-0.00348131	0.00188885	0.00347374	-0.000726563	-0.00403472	0.00196838	-0.00163634	0.00198927	-0.00363113	-0.000478301	0.00597213	0.0052518	-0.0013512	0.00295409	0.00236771	-0.00136458	0.00188905	0.00407607	0.00122306	0.00595928	-0.00241583	-0.0023352	-0.00290642	-0.00251608	0.00428396	0.00441525
-95	-0.00350316	0.00368881	-0.00111715	0.000285791	0.000406603	-0.00316882	-0.00508999	-0.00464906	-0.00116615	-0.00149606	-0.00352391	-0.000684073	-0.00178659	0.000987457	0.0014855	0.00157327	-0.00631655	-0.000224184	0.00059195	-0.00373022	-0.000271861	-0.0087452	-0.00247513	0.00309945	-0.00169535	-0.0013532	0.00089699	-0.00405098	-0.00104117	0.00293835	-0.00443191	0.00339397	-0.00751095	0.00367721	0.00147926	0.00378411	-0.00279263	-0.00138257	0.000254062	-0.00252909	-0.000503439	0.00141965	-0.00273399	0.00422143	0.000108124	-0.00097937	-0.00323425	0.00520442	-0.000775007
-94	-0.00118278	0.00453363	-0.000483842	0.00554277	0.000156106	-0.000104761	-0.00431317	-0.00221947	-0.00433121	0.000969528	0.0027983	0.00143455	0.000298209	0.00435343	-0.00166643	-0.00142765	-0.00335493	-0.00220655	0.00319235	0.0002331	-0.00570407	-0.00166433	-0.00250491	-0.00111251	-0.00284331	-0.00341743	-0.00280006	-0.00295077	-0.00180281	-0.000931288	0.00298534	0.00238315	0.00518526	-0.00334895	-0.00175373	-6.98721e-05	0.00377906	0.00215852	-0.00136884	0.001614	0.00107389	0.000866846	-0.00112294	-0.000779024	0.000286553	-0.000402112	-0.000371807	0.00106649	-0.00450695
-93	-0.00159925	0.000945501	-0.000454832	0.00153917	-0.00216719	-0.0029583	0.00257653	3.70929e-05	-0.00499709	0.00228759	0.00187382	-0.000613448	-0.00471495	0.00731893	-0.000413053	0.00355319	-0.00140043	-0.00107235	0.00132783	-0.00340933	0.000661599	0.00392396	0.000447246	-0.000287976	-0.00172861	0.000695397	0.000304418	-0.0043354	0.00041826	-0.00284701	-0.0017944	0.000565408	0.0087146	-0.00136869	-0.00333122	0.0026325	0.0042399	-3.96249e-05	-0.000701071	-6.12152e-05	4.91886e-05	0.000257982	0.000546784	0.0036064	-8.9301e-05	0.000531329	-0.000546637	0.00441917	-0.0056001
-92	0.00201335	-0.00133197	-0.00225199	0.000946123	-0.00226637	-0.00130692	-0.000210844	0.00261197	-0.00299713	0.00172863	0.00137832	-0.00292753	0.0015776	-0.00198439	0.0040959	-0.00173813	-0.00100742	-0.00125018	-0.000943221	0.00156308	0.000928292	0.00489745	0.00183341	-0.000422428	0.000686204	0.00146352	-0.00594306	0.00332696	0.00194428	-0.00122929	0.00348582	-0.000537096	0.00011552	-0.0052867	-0.00295665	0.00174534	-4.71462e-06	0.00019869	0.00258025	-0.00121511	3.62384e-05	-0.00288085	0.000718636	-0.00157799	-0.00135653	0.00205686	-0.00303126	-0.0145685	-0.00127323
-91	-0.00371757	0.00164062	-0.00114042	0.00104129	-0.00104943	-0.000738731	-0.000951278	0.00308472	-0.00778824	-0.00190237	-0.002527	0.00115392	-0.000335518	-0.00254861	0.00203284	-0.00262369	0.00723771	0.00461736	0.00304386	0.00230185	-0.00253078	-0.00392647	-0.000946319	-0.00451946	-0.000927873	0.000456583	0.000537578	0.00201492	0.00268587	0.00300719	-0.00329341	-0.00147509	0.00118161	0.00197714	0.00226473	0.000514439	0.00050734	-0.00296181	-0.000427982	-0.00213901	-0.00101394	-0.000293502	-0.000228409	-0.0046445	-0.00230766	-0.00031277	0.00322849	0.00316524	0.0042682
-90	-0.000588255	-0.00122124	-0.00171363	0.000335497	-3.04009e-05	-0.000198434	0.00113438	-0.00329342	0.000422233	-0.00226682	0.000262186	-0.000880239	0.003844	-0.00339162	0.00267218	-0.00661085	-0.00359169	0.000986855	-0.00270927	-0.000951331	0.00202509	0.000503044	-0.00135258	0.0013534	0.00186341	-0.00806821	-0.00252714	0.000692377	-0.00176763	-0.00510794	-0.00539685	-0.00566963	-0.00850464	0.00150722	0.00316514	0.00168435	-0.0047254	-0.00158498	-0.00145139	0.00140364	-0.00105058	-0.000990781	0.00133439	0.00207525	-0.0034834	-0.00130216	-0.000637945	0.00171291	0.000852861
-89	-0.00179051	0.000963066	0.00148889	-0.000433821	0.00173165	-0.00163762	0.000787528	-0.0011979	-0.00150211	0.00122516	-0.0023227	0.0049889	0.00422463	-0.00446976	-0.00482777	-0.000482875	-0.00198331	-0.00233673	-0.00606084	0.000721546	0.00167287	-0.00592059	-0.00335041	-0.000438195	0.00219308	-0.00343303	-0.000568025	-0.000766256	0.000166582	0.000389545	0.00473077	-0.000459834	-0.00804582	0.00848223	0.00556403	0.000370181	-0.000281949	-0.00227614	0.00273289	-0.0013069	0.00285183	-0.000916127	0.000684901	-0.00317896	-0.000778859	-0.00119232	0.00065844	0.00431847	0.00040554
-88	-0.00413506	0.0012869	0.00013925	0.00184753	0.000604105	-0.00672079	-0.0102225	0.00182846	-0.00224102	-0.00720993	0.00111592	0.00628962	-0.0022876	0.00342662	-0.00325504	0.00718508	0.00198381	-0.00405202	-0.000517923	-0.000468361	0.00212766	-0.0130333	0.0012007	0.00147561	0.00107013	0.00552611	0.00056002	-0.00227874	-6.06448e-05	0.00351228	0.000102807	0.00211974	0.00559103	0.000209313	0.00455662	0.00169125	-0.00222064	0.00226094	-0.0032636	-0.000803948	-0.000736331	0.00122229	-0.000715326	-0.000438433	-0.000530464	-0.00251185	-0.00213054	0.00166518	0.00678391
-87	0.00220601	0.000338407	0.000912738	-0.00397837	-0.000844627	-0.00172242	0.00207709	0.00567821	-8.28082e-05	-0.000468602	0.00480841	0.00356369	0.00396578	0.00243863	-0.000615882	0.00594845	-0.00406625	-0.00397918	-0.00264731	0.00151008	0.00403622	-0.00661742	-0.00682806	0.00402703	-0.00177438	-0.00214491	0.00233628	0.00159553	-0.000958973	-0.000734957	0.00447707	-0.00152524	0.00159911	-0.000613778	0.00253596	0.00564205	-0.00386668	0.00255613	0.000697571	0.001658	-0.00172032	0.00509233	0.0043057	0.00227184	0.00428717	0.00365839	0.00132645	0.00151276	0.00196993
-86	-0.000121739	-0.00193066	-0.0088866	-0.00343254	0.00105846	-0.00386609	-0.00141118	-0.000210077	-0.00106152	0.00116562	-0.000101099	-0.00124812	0.000387703	-0.00333578	-0.00162738	-0.00259083	-0.00277456	0.00227707	0.00097757	0.000437117	-0.00387128	0.000467837	-0.00392301	-0.00169285	-0.0034368	0.00453532	-0.00355062	-0.000840151	0.0014966	-0.00359794	-0.00753	-0.00157016	-0.00220099	0.00239192	0.00199177	-0.00193249	-0.00624208	-5.41512e-05	0.000363234	0.000237407	-0.00403793	-0.000668857	-0.00232022	0.00118927	1.58511e-05	0.00411896	0.000171539	-0.00564415	-0.000469201
-85	-0.00301391	0.00286411	-0.00195768	-0.000943096	-0.00210977	-0.00264044	0.00390925	0.00489902	-0.00491368	0.004061	0.000111892	-0.00446677	0.00512936	0.00518904	0.00203801	0.00105839	-0.00237329	0.00117161	0.00310646	0.00477241	0.000473976	5.7017e-05	-0.00170742	-0.0080741	-0.00302779	-0.00500901	-0.000745655	0.00263208	-0.00221402	-0.00243238	-0.00230923	0.00734117	-0.00483734	-0.00295636	0.00347168	-0.00375532	0.00401154	0.00069076	0.000414027	-0.000427609	0.000706047	-0.00023816	-0.000349995	0.00203282	0.000828191	-0.00601311	-0.0031544	0.0011184	-0.00629477
-84	0.00340165	0.00342979	-0.00240493	0.00132716	-0.000977374	-0.000196337	0.00436726	-0.000855415	0.00317412	0.00161325	0.00138725	-0.000801863	-0.00325863	0.0017968	0.0021092	0.00259927	0.00212542	0.00071904	-0.00270375	-0.000746229	-6.763e-05	0.00714873	0.00306178	-0.00278864	0.00268061	-0.000103949	-0.00296489	0.00203249	0.00707147	-0.00433091	0.00509359	0.0014265	-0.00214461	-0.00539048	0.0095747	-0.00260381	-0.00639646	0.00131503	-0.00305259	0.000270086	0.00288951	-0.00101089	0.00389318	0.00163446	-0.00516015	-0.000228629	-0.0023797	-0.00157206	0.000495961
-83	0.00133595	-0.00090662	-0.0022453	-0.00175283	-0.00144452	0.00517172	-0.00345013	-0.000458148	-0.00369586	-0.00148635	-0.000714038	-0.00368825	-0.00267217	0.0012935	-0.0026006	0.000866668	0.00437136	-0.00154629	-0.00182161	0.00187476	-0.00108693	0.00111116	-0.00367863	0.00541733	-0.00158876	-0.00255588	0.00120974	0.00337588	0.00442378	-0.00105185	-0.00525137	-0.00346026	-0.00311987	0.000400803	-0.000779215	0.00284154	-9.71962e-05	-0.00268141	0.000668902	-0.00190262	0.000282397	-0.00443151	-9.67227e-05	0.00122544	-0.000895805	0.000864653	-0.00177745	-0.000605211	0.00278108
-82	3.61575e-05	-0.000231793	0.00236637	-0.00237936	-0.0050029	-0.00260826	-0.00274683	-0.00169726	0.00794463	-0.00301723	-0.00595752	0.00614323	-0.0030802	-0.00415706	-0.00289949	0.00212406	0.00308769	-0.000360589	-0.00585817	-0.00332345	-0.000199599	-0.00352896	0.00384646	-0.00110943	-9.35371e-05	-0.00074623	-0.00313882	-0.0067784	0.00406235	0.00608503	0.00354456	0.00720791	-0.00892808	-0.00284891	-0.000642401	0.000905121	0.0065239	0.000550909	0.00370374	-0.00170892	0.00117035	0.00453863	-0.00304181	-0.00401009	0.000151756	-0.00236459	-0.00637459	0.0119493	-0.00277753
-81	-0.00729555	-0.000255812	0.00354047	0.000851907	-0.00146359	-0.00314865	-0.00425608	-0.00270124	0.00712187	-0.00666375	-0.000770265	-0.00446787	-0.00354456	-0.00154726	0.00295828	0.00460581	-0.00272275	-0.00294856	-0.00022102	-0.000894584	-0.0002351	-0.0043313	0.000293056	2.67786e-05	-0.00137577	0.0061695	-0.00437429	-0.00179088	0.00264772	-0.00307507	0.00386515	0.00187511	0.0102354	-0.00584896	-0.00214678	-0.000201683	0.00721105	-0.000667546	-0.00156234	0.000492903	-0.000249464	-0.00415024	-0.00014351	-0.0029561	0.00164769	-0.00211987	0.000505845	0.00279784	0.000535078
-80	-0.0014192	-0.00482267	-0.000799255	0.00382228	-0.000975622	-0.00219967	-0.00278807	-0.00304711	0.00343056	0.00351056	-0.000997104	-0.00385734	0.00689148	0.00227411	-0.00192425	0.00192732	-0.00232274	0.000762887	-0.000664585	0.0001485	0.000572869	-0.00389633	-0.00429123	-0.00550302	-0.00543904	-0.00356317	0.00116741	-0.00485082	-0.00224102	0.00118314	0.00184292	-0.000645652	0.00819762	-0.00152831	-0.00633534	0.000780814	-0.00767683	0.00162875	0.00106134	-0.000307341	-0.00303202	-0.00289092	0.000213799	-0.000107702	-0.000638944	0.000498065	0.00569716	-0.0103669	0.00665638
-79	0.000650251	0.00351936	0.00201759	0.00164234	0.00648336	-0.000200199	0.00701897	6.84097e-05	-0.00167452	0.00054751	0.00085379	0.00200873	-0.00214004	0.00401037	-0.0011494	0.00761546	-0.0107192	0.00168273	0.00233975	-0.0047952	0.00293377	-0.0037099	-0.00390151	-0.00142428	-0.00395025	0.00415657	-0.00313682	0.00358617	-0.00432765	0.00201468	0.00127634	-0.00437055	0.00292659	-0.001962	0.00542596	0.00118477	-0.00650361	0.0004155	-0.000765811	-0.000119787	0.00490388	0.000182218	-0.00271353	-0.00104867	-0.000581173	-0.00395373	-0.00249597	-0.00038447	0.00154685
-78	-0.000574423	0.00111668	-0.00321932	0.00187302	-0.00359688	0.00137359	-0.00527681	0.000330413	-0.0021625	0.000146255	0.00102459	0.0035409	0.00251207	-0.00538646	-0.00286818	-0.0034036	0.00541913	0.00442987	-0.00308179	0.00286157	0.00353462	-0.00210981	-0.00305974	-0.000142556	-0.000538489	-0.00734058	0.00216706	-0.00548579	-0.00215245	-0.00170284	-0.00238896	0.000930123	0.00174255	0.00340921	0.00770024	0.000208772	-0.00328125	-0.00222576	0.00103774	-0.00123877	0.00216897	0.00649749	0.00358667	-0.00214019	-0.000892838	-0.0024912	0.00108391	0.00104615	-0.00466741
-77	-0.00600039	0.00325591	-0.00200681	-0.000391558	-0.0002967	-0.00864896	0.00131094	0.000392676	0.00268234	-0.000370212	0.000850739	0.00117073	-0.00309379	0.00437921	0.0036032	-0.00208674	0.00268307	0.000901117	0.00148783	0.00225309	0.00189669	0.0047267	0.00141	-0.000531909	0.000451086	-0.00131457	0.00305925	0.00416053	0.000267401	-0.00284324	-0.00371588	-0.00107154	-0.00503258	-0.00501389	0.00556201	0.000804249	0.004262	0.00434214	-0.000468284	0.00159413	-0.00254967	-0.000831731	0.000795328	-0.00010012	-0.000581883	-0.000801891	0.00229355	0.000642561	0.00415698
-76	0.00452186	0.000284634	0.00527423	0.00337407	0.000549603	-0.000806728	-0.00137151	-0.00466157	0.00456786	0.00220841	-0.00270767	-0.000521666	0.00594414	0.00328214	0.00279343	-0.00282427	0.00199757	-0.0013302	-0.00435108	0.00278042	0.0108626	0.00575614	-0.000693233	0.00101152	0.00603011	0.005855	-0.00425249	-0.000335	0.00210435	-0.00230693	0.00240718	0.00324623	-0.00618891	-0.00077894	-0.00126569	-0.00537043	-0.00274728	-0.00525927	0.00242414	-0.00430669	-0.000309689	-0.00296472	0.000605801	-0.00131985	-0.00110097	-0.00370224	-0.00231775	0.00137905	-0.0070644
-75	0.000931826	-0.000874348	-0.00208923	-0.000302841	-0.00390067	0.00183095	0.00411531	-0.000949335	0.00277715	0.00338353	0.0039679	0.0057448	-0.00495085	-0.00282394	0.000822591	0.0174525	0.00385846	0.00191014	-0.00276622	0.00136042	-0.00101836	0.00671567	0.000432729	0.000433462	-0.000125713	0.00441659	-0.00374268	-0.00450084	-0.0055477	0.00354509	0.000753882	0.000486123	-0.000826007	0.00513593	0.00188495	0.000599886	0.00402963	0.00255174	-0.000267384	0.000764821	-0.00117617	-0.00501334	0.000117057	-0.00341219	0.00316801	-0.00311665	-0.00026656	0.00695865	0.00174564
-74	0.000642675	0.00446723	-0.000616888	0.000284689	0.000123218	-0.00117575	0.00587374	-0.00242525	0.00313436	-0.00656961	-0.00284697	-0.0010278	0.00169752	-0.000987745	-0.00288947	0.000218854	-0.00701013	0.00123904	-0.00323017	0.000646316	-0.00193473	-0.00233253	-0.0024351	0.00510671	-0.000705296	0.00146767	-0.0018935	-8.24177e-05	0.00148274	0.00049784	-0.00665481	0.00101528	0.00103527	0.000986714	0.00461524	-0.00210068	0.00254774	-0.000377639	-0.00346599	0.00200374	-0.00105424	-0.00207003	-0.000339285	0.000653225	-0.00135955	0.000278628	0.00259348	-0.00275113	-0.000135475
-73	-0.00309416	-0.00117231	-0.00301899	-0.0026454	-0.00216897	0.00206108	0.00486113	0.00174848	-0.000115066	0.00277317	-0.00285937	-0.00138134	0.00595739	0.00222175	-0.00187121	0.00768875	-0.00176215	0.00279523	0.000322794	-4.8454e-05	-0.00239505	-0.00395249	-0.00128442	-0.00205542	0.00258005	0.00363851	0.000413166	0.0069109	0.00129005	-0.00271907	0.00820782	5.0187e-06	0.00613503	-0.000583213	0.00221342	0.00436615	0.00047021	-0.001392	-0.0004174	-0.000774046	0.00354475	0.00306565	7.28375e-05	-9.61894e-05	0.000574505	0.00364158	-0.00254936	0.00184959	0.000319361
-72	0.00136674	-0.00190313	0.00104348	0.0032427	-0.0030755	-0.00354512	-0.000229843	0.00306328	0.00291684	-0.00120113	-0.000256566	0.00248664	0.000555978	0.00120826	0.0055962	0.00308056	0.00784469	-0.000508088	-0.00104435	-0.00112289	0.00226278	-0.0010609	-0.00136981	0.00196622	0.000619684	0.000522933	-0.00314897	-0.00389328	-0.0034023	-0.00338266	-0.00225827	0.00322518	0.000620827	-0.00144673	0.000109221	-0.00012987	0.000246804	-0.000164212	-0.00156809	-0.00201782	-0.00440096	-0.00210964	0.00348843	0.000301728	0.00118911	-0.00123105	-0.000889524	-0.00207141	0.0067558
-71	-0.00089872	-0.00224947	0.00138066	0.00230514	0.00397543	-0.00401324	0.00156222	-0.000462838	-0.00417311	-0.000170935	0.000115087	0.00106846	-0.00423498	0.00192132	0.000334721	0.0067543	-0.00642209	0.000355068	0.000247662	0.00120455	-0.00182212	0.0036927	0.00657849	-0.000336096	-0.00376285	-0.0040499	0.000250816	-0.00108948	0.00317497	0.0045883	-0.00175003	0.0020875	0.00101555	0.00102336	0.0114121	-0.00413787	-0.00342042	-0.00148775	0.00125578	-0.00264364	-0.00168699	0.00124228	0.00106712	-0.00355762	0.0015949	0.00115888	-0.00160116	-0.0100876	-0.00231676
-70	0.00335429	-0.0004082	0.000258913	-0.00215401	-0.000767429	-0.00153837	0.00394344	-0.000541229	-0.0035945	0.00526158	0.00150574	-0.00300662	-0.00158061	0.00111648	0.00161323	-0.00293136	-0.00562687	-0.00176292	-0.00281462	0.000758671	0.00145978	-0.0051169	-0.00082462	-0.000797507	-0.00261402	-0.00125818	0.00577743	0.00277232	-0.00359965	0.00314927	-0.00711113	-0.00198624	0.00609865	0.00286209	0.000640988	0.00587244	0.000157086	0.00201867	-0.00110735	0.00195889	-0.00042933	0.00188606	0.00512201	-0.00340832	-0.000921287	-0.00210128	-0.00241999	0.00201777	0.00163964
-69	-0.00160332	-0.000486389	0.00165269	-0.000318504	0.00597686	-0.00110685	0.00232334	0.00769001	-0.000995741	-0.000137866	-0.000565413	0.00202601	-0.00158973	-0.00114383	0.00387603	0.00397502	-0.000187388	-0.000537119	0.00118472	0.00136824	0.00716657	-0.00429294	-0.00305733	0.00268195	0.00171283	-0.00079088	-0.00849567	-0.00262367	-0.00239024	-0.00361463	0.00589813	-0.00164363	-0.00321177	0.00037015	0.00144993	-0.00127487	0.00801335	0.00329672	0.00311984	0.000498028	0.00300242	0.00464342	-0.00504526	-0.0015893	0.00234454	-0.00449447	0.00118351	0.00328658	-0.00223842
-68	0.00168648	0.000794951	-0.000798318	0.00410662	0.00456198	-0.00161613	-0.003784	-0.00254189	-0.00294787	0.0069335	-0.0037566	-0.000897728	-0.00240888	-0.00437801	0.00332515	0.00163023	0.0015138	-0.00348443	-0.000215284	-0.00248013	-3.81268e-06	0.00493655	-0.00115379	0.00107929	0.00115481	0.000539502	0.00685003	-0.00127487	-0.00275008	-0.00329664	-0.00135096	-0.00138439	-0.00318305	-0.00295022	0.000220901	0.00134286	-0.00414097	-0.000750426	-0.000189414	-0.00265615	0.00184106	0.000810284	-0.00321538	0.000269265	-0.00214043	0.00268933	0.00233107	0.00179917	-0.00105614
-67	-0.00411698	0.00141062	0.00291452	-0.000779859	-0.00117285	-0.00288009	0.000293939	-0.000466153	0.00178876	0.00233779	-0.000618799	-0.00224792	-0.002373	0.0063918	-0.00138167	0.00938419	0.00489711	0.00269026	-0.00303038	-0.000127204	0.00251032	0.00332303	-0.000527445	-0.00143256	-0.00126871	0.000570867	0.00498348	0.00408405	-0.00299387	0.00201406	0.00327386	0.00317805	0.00571555	-0.00268207	0.00179483	0.000846293	0.00697292	-0.00246357	-0.00200275	0.00128346	0.00233054	-0.00285414	0.00015788	0.00937668	-0.00236171	-0.00180727	0.000226412	-0.00265636	-0.00416401
-66	-0.00185835	0.00180321	0.00204983	-0.00137741	-0.00402378	0.00309574	0.00265838	-0.000490727	0.00973588	-0.00374724	0.00350695	-0.000358224	0.00207344	-0.000394025	-0.00260833	0.0136064	0.00672912	0.00129163	-0.000596844	0.00402063	0.00253314	0.00262016	-0.00154665	-0.000805009	0.00180818	0.00584917	0.00394298	-0.000339462	0.00346376	0.00858528	-0.00945233	-0.00193498	0.0056647	0.00250349	0.00292974	0.00247293	-0.00379051	0.00207847	0.000203957	-0.00127343	-0.00275153	0.00213122	0.00614068	0.00195718	0.00385069	-0.000294523	-0.000642777	2.47359e-05	-0.000525056
-65	0.00388571	-0.000903712	-0.00322822	-0.000508878	-0.00442665	0.0026065	-0.0047762	-0.00258622	0.00599365	0.00337386	0.00120206	0.00454975	-0.00300248	-0.000394788	-0.00158767	0.00278682	0.00138369	0.000155072	-0.000650775	0.00121277	-0.00218531	0.00156036	-0.000411938	-0.00096358	-0.00287135	0.00183305	0.000490998	0.00275269	-0.000766213	-0.00453957	0.00220828	-0.0027747	-0.00321383	-0.00401343	-0.000364011	-0.00121606	-0.00413746	0.000222249	-0.000108191	-0.00159041	0.00322405	0.00198287	-0.000607088	-0.00335082	0.000970907	-0.000485251	-0.00296336	0.00790531	-0.00235223
-64	0.00136177	0.00260758	-0.00407157	-0.00192731	-0.00100387	-0.00247112	-0.000418397	0.00354135	-0.00410868	0.00318214	0.000766776	-0.00267368	4.67726e-05	0.00297641	0.00392095	-0.000774998	-0.000254491	0.00864261	-0.00206449	-0.00022937	0.0011685	0.00265341	-0.00112611	0.00912576	-0.000190615	0.00483651	0.00398937	-0.000853222	-0.000223939	0.0016839	-0.00178748	0.00153725	-0.00247386	0.00879751	0.00106661	0.000730061	-0.00168668	-0.000412148	0.00115053	0.00166183	0.000636751	0.00126353	-0.00162316	-0.00220115	-0.00333888	-0.00194435	0.001093	0.00129138	0.00831217
-63	0.00205796	-0.0020095	-0.000691207	0.00419991	0.00129617	-0.00332133	0.004418	0.00355313	0.00349965	0.00153666	-0.00244753	-0.0012291	0.0013962	-0.000421889	0.00400663	0.00549617	0.00151999	-0.00720282	0.000433938	0.00261422	0.0076856	0.00592464	-0.00198233	-0.00049649	0.000346828	-0.000914407	0.00439904	0.00193806	0.00615468	0.00299954	0.00847434	0.00298955	0.00493217	0.00093962	0.00555314	-0.00235396	0.00220587	0.00251805	-0.00204227	0.00205045	0.00503124	0.0023567	0.00438833	-0.00521565	0.000766321	0.000960411	0.00495706	-0.0128702	0.000668426
-62	-0.00621328	-0.00152451	-0.000634677	-0.00204109	0.00285865	-0.00332921	0.00366155	0.00131191	0.00256526	0.00193497	-0.001494	0.00562366	-0.00182953	-0.00569153	-0.00360683	0.00218608	-0.00429299	0.00132141	-0.00149249	-0.0036744	0.0012038	-0.00214805	-0.00135423	-0.00264817	-4.88142e-05	-0.000368062	0.00145986	-0.000823034	-0.00214741	0.0130893	-0.00236114	-3.05232e-05	0.00273545	0.000888618	-0.00414576	-0.00482025	0.00105447	0.000142841	0.00108837	-0.00393858	-0.00329853	-0.0054051	-0.00137601	-0.00059474	-0.000410324	-0.00113255	-0.00536259	-0.003596	0.00225411
-61	0.00177907	0.00122326	-0.00484813	0.00401487	-0.00276836	-0.00313279	-0.00203896	-0.000208293	-0.00438885	0.005132	-0.00110888	0.00290977	0.00207124	0.0110956	0.0025191	0.00740785	0.0002286	-0.00114763	0.00871567	0.00182224	-0.000717797	0.000621065	0.00403716	-0.00131714	-0.00575713	-0.000617783	0.00286329	0.00105057	-0.00127418	0.000795548	0.00222838	-0.00394294	0.000585474	-0.00245062	-0.00251574	-0.00131482	-0.00279853	0.00101975	0.00179564	-0.00224561	-0.000939516	0.00179744	-0.00582808	-0.00100049	0.00101435	-0.00193082	-0.00225308	0.00234894	-0.00338558
-60	0.00229048	0.00162575	-0.000883789	0.000421468	-0.00289649	0.00172413	0.00148714	0.00172353	0.00178336	0.00050827	-0.000345707	0.00171688	-0.00299683	-8.81449e-05	-0.00231754	0.0130566	0.0042241	0.00099994	-0.000638324	0.000136774	0.00446177	-0.00328535	0.00337464	2.06281e-05	-0.000319683	0.00217999	-0.00386893	0.00590453	-0.000598022	-0.00203887	0.00329054	-0.00249586	0.00638713	-0.00294608	0.0013348	0.00206569	0.00247096	-0.00505152	0.00101511	-0.000662764	-0.00494388	-0.00214906	-0.00102832	0.00105043	-0.00142614	-0.0028267	-0.00168397	0.00209324	0.000514031
-59	-0.000987496	-0.000352847	0.000495736	0.000938658	0.0038913	-0.00106971	0.000573713	-0.00420087	-0.00462345	0.000967772	2.94752e-05	0.00225636	-0.00244648	0.00955921	-0.000399116	0.0136531	0.0145267	0.00682106	0.00250348	-0.00451435	-0.00433836	0.0054358	-0.000317457	0.00143119	-0.00285267	-0.00167849	-0.00152887	0.00337347	-0.00342916	0.00353655	-0.00317174	0.0034082	0.00113903	0.000233644	0.000881471	0.000274891	-0.00229978	-0.000450383	-0.000571712	-0.00200535	0.00145519	-5.08232e-05	0.00247028	0.00114768	-0.000662582	0.00184896	0.000307857	-0.000377956	-0.0043778
-58	-0.00587715	0.000503432	-0.000248051	0.000660721	-0.00144097	0.00359074	-0.000784358	-0.000399521	-0.00283444	0.0100601	0.00261037	0.00194382	0.000642896	-0.00322043	0.000888626	0.00100726	0.00613069	0.00122284	0.00262666	0.00377365	-0.000314888	0.00472095	-0.000402455	0.00321106	0.00511047	0.000762667	0.001404	-0.00887148	-0.00401414	-0.000846023	0.00596636	0.00196777	0.00140241	0.00781852	-0.00375343	-0.00176553	0.00165982	0.000503406	-0.000343021	-0.000381032	0.00069036	-0.000258363	-0.00123982	0.000691551	-0.00299784	-0.00337403	-0.00314091	0.00759044	-0.00220079
-57	0.00296796	-0.0015157	-0.00133531	-0.000565544	0.00870317	-0.000342688	0.00446272	-0.0010553	-0.00385547	0.00752783	-0.000751822	-0.00283375	-0.00151308	-0.00793551	0.000385119	0.00506619	0.00177529	0.00151502	-0.00499085	0.00274093	0.00167533	0.00256131	-0.00152799	-0.000664034	-0.00117569	-0.0021317	0.000963026	0.00386479	0.00176877	0.000246297	-0.00426916	-0.00862926	-0.000923184	-0.0055374	0.00472948	0.000468766	0.000191927	-0.00449086	-0.000399177	-0.000984155	0.00274357	0.000640352	-0.0022823	-0.00106661	-0.000445864	-0.00310263	0.00445759	-0.00126038	-0.000596505
-56	0.00486276	-0.0020378	0.00104985	-0.000977953	-0.00346035	0.00288578	0.00979743	0.00209547	0.0114181	0.00680006	0.00160548	0.00590831	-0.000382302	0.00171924	0.00443741	0.00782679	0.00415468	-0.000811641	-0.000111856	-0.000168876	0.0144283	0.00552833	-0.00354212	0.000488768	0.000159433	0.00307809	0.000768816	0.000284422	-0.00113184	0.00683725	0.00262577	0.000776605	0.000683867	0.00215926	0.00752757	-0.000479513	0.00574058	0.00103246	-8.52068e-05	-0.000200847	0.00132299	-0.000172814	-0.00373358	-0.00384686	-0.000848117	0.000183872	-0.00106412	-0.00350771	0.00174369
-55	0.003497	0.00323503	0.000316487	0.003829	0.00157586	-0.00118175	-0.000680422	0.000785129	0.00454077	0.00474879	0.000571985	0.00278711	-0.00155804	-0.00234553	-0.000638552	-0.000309675	0.00385174	0.00113058	0.00171247	0.00199003	-0.000309694	0.00262636	0.0022011	-0.000528641	-0.00388586	0.00835187	0.0076804	-0.00311528	-0.000381354	0.00134946	0.00305634	-0.00550266	0.00675057	-0.00132812	0.00431408	-0.00239986	-0.00367456	-0.00155533	0.0016959	-0.000391059	-0.000170581	0.004921	0.000460524	-0.000485222	-0.000154519	-0.00495747	0.00243789	0.000949035	0.0016857
-54	0.00159107	0.00161986	0.000330189	0.00149433	-0.000561261	0.00172401	0.00115462	-0.00323952	0.00657007	0.0113019	0.00174502	0.0031201	-0.000291254	0.0011976	0.000950627	0.00502683	0.00216185	0.00294291	0.00101586	0.000295761	0.00166578	-0.00184092	-0.0029719	0.000216471	0.00139974	0.000634007	-0.0016997	0.0103233	-0.00227024	1.67117e-05	0.000187853	0.00165806	0.00530544	0.00528064	0.000558457	-0.00375329	0.00223857	0.00617617	-0.000473442	0.00193464	-0.000580678	0.00274779	0.00311393	0.000852701	-0.00231428	0.000201441	0.000783047	-0.00233192	0.000176988
-53	0.00149501	0.000274686	0.000262833	-0.00036872	0.00440192	-0.00239486	0.00531716	0.000455398	0.0149765	-0.000424162	-0.000192279	0.00816764	3.84898e-05	0.00121179	-0.00495948	0.00902358	0.00669654	-0.000712784	0.00240936	-0.00435798	-0.00302624	0.005609	0.00256331	-0.00174209	-0.00164588	0.00219636	0.000705397	0.0134492	-0.000798756	0.00447356	0.00178136	-0.00100154	0.00744722	-0.00759449	-0.00524487	0.00120399	-0.000488698	0.000721271	0.00348599	-0.000757814	-0.0019383	0.000646843	-0.000960798	-0.00372164	0.0020706	-0.00282268	-0.00161461	0.00231902	0.000682517
-52	-0.000904467	0.000549045	0.00111736	0.00113082	-0.00419512	-0.00200019	0.0033956	0.00456096	-0.00425848	0.00360693	-0.000583429	0.00158349	0.00478698	-0.00238564	0.00699688	0.0164604	0.00627296	0.00688839	-0.000479542	0.00394281	-0.000298383	0.00354773	-0.000450439	0.00309046	-0.00209682	-0.0024303	0.000459179	0.000287985	0.00300363	0.00639044	0.00148817	-0.00215617	0.00330232	0.00404855	0.00366117	0.00345392	0.00475086	-0.00354195	-0.0040933	0.00166452	0.00240949	0.00077092	-0.00456397	-0.00239941	-0.00258478	-0.00199444	-0.000632427	-0.00484471	-0.000538229
-51	-0.00445681	-0.000333295	-0.00130575	0.00162757	-0.000611316	0.000906533	-0.00175118	0.00487995	-0.00455312	0.0064681	0.00131919	0.00013347	-0.00339521	0.00439949	0.0071851	0.00389791	0.00554357	-0.000156714	0.00313473	-0.00131767	0.000168269	0.00449574	-0.00302026	-0.00221986	-0.000735691	-0.00298492	-0.0036015	5.13849e-05	-0.00104433	0.00152059	0.00913245	-0.00564361	0.00105294	0.000994259	0.00146472	-0.000291901	-0.00615602	-0.0033999	-0.000484237	-0.00402896	-0.00176582	0.00273889	-0.000243653	0.00276052	-0.000745721	0.00186658	0.000929255	-0.0147548	-0.00217223
-50	-0.00388767	-0.00228335	0.00266342	0.00210975	0.00123226	0.0020617	0.00247475	0.00128366	-0.00647481	0.00606235	0.00248284	0.00604457	0.00325578	0.00672837	0.00177383	0.011125	0.0122826	0.00149753	-0.00405831	-0.000456436	0.007847	0.0136086	0.00411831	0.00507595	-0.00124976	0.00377898	0.00204426	0.000577461	0.0022477	-0.000489731	-0.00276653	-0.00356554	0.00393251	-0.00440947	0.00736648	0.00125145	0.000221053	0.00100337	-2.08699e-05	-0.00278975	-0.00149272	0.000212843	0.001554	0.00123527	-0.00340501	0.000271768	0.00933524	0.00281735	0.00225931
-49	0.000712584	0.000584601	-0.0021461	-0.000111405	-0.0036311	-0.000123659	-7.09642e-05	-0.00490519	0.00176344	0.0106018	0.000475438	-0.000552216	0.00415626	0.00553562	-0.00265639	0.00649036	-0.00142834	0.00270585	0.00482068	0.00154344	0.00366925	-0.00368232	-0.000143623	0.0024717	0.000879405	0.000637579	-0.00068966	0.00105509	0.00160089	0.00380587	0.00857131	0.0042884	0.00474148	0.00523521	0.00134201	0.00180172	0.00761184	-0.00467665	0.00119463	5.70333e-05	0.0039168	-0.00169748	0.000298508	0.00269343	0.000822508	0.00435643	0.00196892	-0.000178654	0.00317838
-48	0.0031878	0.00406844	-0.00246562	0.00271263	0.00138203	0.00274257	0.00398216	0.00245972	0.00145437	0.00801237	0.00429965	0.00314094	0.0020759	-0.00220721	-0.00248519	0.00962726	0.00525891	0.00299439	0.0081041	-0.0010349	0.00612658	0.00293667	0.00621153	-0.00113311	0.000715884	-0.000711223	-0.00117665	-0.001196	-0.00188413	0.00334374	0.00907538	0.00178958	0.00215042	0.00774047	0.00355106	0.00363514	0.00165216	0.00279918	-0.000872708	0.000262069	0.00375262	0.00289652	-0.00552223	-0.00108532	-0.00264184	-0.00536285	-0.000194334	-0.00335716	-0.00347832
-47	0.00323524	0.00307753	0.00623083	-0.00314396	0.00280634	0.00052354	0.00400654	-0.00230984	-4.79275e-06	0.00248308	-0.00226123	0.00190752	-0.00140278	0.000565952	-0.00320674	0.00429547	0.0137467	-0.00347337	-0.000942756	0.00418589	-0.00116036	0.00135981	-0.00256192	0.00229259	0.00169821	-0.00157241	0.00972616	-0.00107915	0.00177749	0.00024824	0.00353111	0.00385516	0.00934183	-0.00263193	0.000936621	-0.000397909	0.00231172	0.00367449	-0.00387606	0.00342822	-0.0012821	0.00492896	0.00382591	0.00174704	0.000590808	-0.00105296	0.000866906	-0.00440186	-0.000995441
-46	0.00959881	2.82867e-06	-0.00159594	0.00270861	0.00415717	0.000940586	0.00233807	0.00512605	-0.0002525	-0.000645724	0.00270597	0.00545457	4.81949e-05	-0.00116332	0.00336975	0.0117698	0.00173333	-0.00232235	-0.00157987	-0.00305471	0.000274859	0.00402453	-0.00301735	0.00550294	0.000568981	0.00346157	0.00381674	0.00294241	0.000725962	0.00505527	0.00317633	-0.00100507	0.00741683	0.000899886	-0.000748172	0.00292167	-0.0015738	0.000425338	0.000337232	0.000722708	-0.00114691	0.00191881	0.00231588	0.00284408	-0.00487191	-0.00204985	-0.00175838	0.00530717	-9.28525e-05
-45	0.00129209	-0.00181043	-0.000807249	-0.0016558	-0.00416171	-0.00234871	-0.00220514	0.000149381	0.00557582	0.00654248	-0.000634963	0.00124931	-0.000298834	0.00279696	0.00124554	0.0145482	-0.00205158	0.00683855	0.00423444	-0.00574949	0.00521383	0.0107212	-0.00420755	-0.00497043	-9.81954e-06	0.00190221	0.00246199	0.00622315	-0.00150399	0.00507261	0.007431	-0.00635047	0.00543945	-0.00278531	-0.002897	-0.000250245	-0.00183912	-0.002506	-0.00284304	-0.00207255	0.000650569	0.00086901	0.00139133	-0.00176971	-5.71682e-05	0.00290886	-0.00125185	0.00395366	-0.00119618
-44	0.00306233	-0.000718422	0.00168026	0.00186075	-0.00318012	-0.00108754	0.0013302	0.00147986	0.00186358	0.0102039	-0.00262952	0.00650833	-0.00401868	0.00272951	0.00614356	0.00847766	0.00264206	-0.000988368	-0.00372461	0.00423212	0.000870597	0.00868781	0.00332875	0.00215909	-0.00143555	0.00434303	0.00398948	0.00421968	0.0001606	0.00211437	-0.00266325	-0.000417766	0.00584775	0.00106762	0.00982616	0.00201261	0.00815453	0.00154864	0.00174459	0.00263887	0.00224	-0.00045408	-0.000148339	-0.0032411	-0.00452385	-0.00206999	0.00350839	-0.0029638	-0.00300616
-43	0.00737887	-0.00268587	0.00476533	-0.00103268	0.0019062	6.68008e-05	0.000962633	-0.00242515	0.011624	0.00488284	0.00593957	0.00554727	0.0096651	0.00310718	0.00461207	0.00910102	0.012543	0.00712062	0.00608258	-0.00047869	0.00198792	0.000203697	0.00096803	0.00279056	-0.00199071	0.00370146	0.00293331	0.000360487	-0.00120705	-0.00294306	0.0010814	-0.00141676	-0.0109576	-0.00433435	0.00353528	-0.00153263	-0.00379162	0.000103318	0.000226793	-0.00199622	-0.00038076	0.00302202	0.000302713	0.00202209	-0.0028599	-0.000848538	-0.00248351	-0.000361501	0.00182859
-42	0.00298476	-0.0016194	0.00234559	-0.00377914	0.0023503	0.0016312	0.00271585	0.000814861	-0.00124182	0.00635211	0.000279123	-0.00219529	-0.00323666	0.000940696	0.00071969	0.0105348	0.00482029	-6.64668e-05	0.00186155	0.00380712	0.000818745	0.0111552	0.00125252	0.0021254	0.000313703	0.00134136	0.00500968	-0.000460643	0.00213272	0.000350141	0.00721727	0.000388321	0.00449906	-0.00902851	0.001801	0.000385807	-0.00146652	-0.00380284	0.00383762	-0.000815436	-0.00446794	-0.00185108	0.0004094	-0.00542749	0.00246384	-0.00157338	0.00521667	0.00492367	-0.0036884
-41	0.00733316	0.0022911	0.00455244	-0.00108692	0.00519724	0.00508784	0.00188559	0.0054702	-0.00105166	0.00757482	-0.000394337	0.0046295	0.00096215	0.00592249	0.00114949	0.0118121	0.0105202	0.00347928	0.00878018	0.00300991	0.000987474	0.000512915	0.00153266	0.00211146	0.0030181	0.00051085	0.00200948	0.00830205	0.00368157	0.00447672	0.00465179	-0.00440821	0.00286907	0.00143524	0.00323947	0.00730844	0.00335176	-0.000231044	0.00185326	-0.000227037	0.000984703	0.00310884	-0.00137293	0.00326066	0.000523814	0.00165807	3.37145e-07	0.00243064	0.00564662
-40	-0.00440526	-0.000162053	0.000549143	0.00434436	-0.00036122	-0.000807338	0.00377729	-0.00193474	0.00659313	0.00433222	0.00710268	-0.00209619	-0.00142332	-0.00120505	-0.00617036	0.00157996	0.00938631	0.00757931	-0.00121143	-0.00257143	0.0034834	0.00333931	-0.00225564	0.00648895	-0.000254569	0.00420629	0.00445608	-0.00125108	0.00265499	-8.55201e-05	0.0101361	0.003456	0.00737525	0.00123169	0.00153365	0.00302771	0.00209739	0.00225848	-0.00266982	0.00474867	0.000921258	0.000992421	-0.00190901	-0.00124135	-0.00153584	0.00314049	0.00226471	-0.00297395	0.000199754
-39	-0.00281615	0.00608392	-0.000715138	-0.00110332	-0.00174991	0.00361368	-0.002742	-0.00281757	0.00590951	0.00558458	0.000371324	0.0038098	0.00712456	-0.00302264	-0.00164542	0.0149987	0.00667786	-0.00138852	-0.0048008	-0.00473491	0.00202086	0.0129991	0.00284383	-0.000280976	-0.00208383	0.000316761	0.00332328	0.00436887	-0.001316	0.00936435	0.00413864	0.00261555	0.0109441	0.00591257	-0.00367946	0.000506637	-0.000990498	-0.00265496	-0.000206615	-0.0008754	0.000467475	-0.00402311	-0.00608325	0.00312898	-0.0070601	-0.000578784	0.00613218	0.00274119	-0.00988174
-38	0.00409704	0.00107455	0.00247824	0.002558	0.0011786	0.00563378	0.00580081	-3.80292e-05	0.00563904	0.00840778	-0.00120366	0.00994099	-0.00285261	0.00260732	0.00195513	0.00978674	0.0104778	-0.0014594	0.0014844	0.00137729	0.00440677	0.00647743	0.0100947	0.00642046	-0.000797809	-0.00054647	0.0031111	0.0059146	-0.00213605	0.00734342	-0.000291084	-0.00186058	0.00825624	0.00577408	-0.00147269	0.000431596	0.0100702	0.0019884	0.00359762	0.000526863	0.00199765	0.00829153	0.00378282	-0.00195577	-0.0021588	-0.00175777	-0.000654307	0.00075196	0.00985179
-37	0.00254363	-0.00160362	-0.00361983	-0.00160457	0.00292541	-0.00228527	0.00315009	0.000793996	0.00123118	0.00441228	0.00123021	0.00231712	-0.00562567	0.00296505	0.000301428	0.0116801	0.00364418	0.00371825	0.00376455	0.0013683	0.000150059	0.00699213	-0.0044035	0.00107907	-0.00137193	0.00571331	0.00452689	-0.00582935	-0.00169787	0.00751311	0.00587043	0.0069408	0.00300647	-0.00221943	0.00672142	0.00043783	-0.000644308	-0.00249816	-0.001206	-0.000569204	0.00257822	-0.00249118	0.00326541	0.00180646	0.00131172	0.000915149	0.00115332	-0.000602865	0.00227748
-36	-0.00187672	-0.00101476	-0.00111496	0.00602176	0.00563781	-0.00180288	-0.000512743	-0.00102037	0.00161293	0.0103051	0.00262275	0.00614549	0.00146969	0.000168829	0.0044495	0.0117539	0.00942658	0.00280269	0.0075077	-0.00226234	0.00441619	-0.001033	0.00371646	0.00173178	0.00211517	0.00100783	-0.000647134	-0.00457346	-0.00132336	-0.000284217	0.0148459	-0.00214925	-0.00357407	-0.00194474	-0.000184991	-0.000615359	-0.000846541	-0.00334255	0.000729264	5.09175e-05	-0.00387485	9.46224e-05	-0.00222739	0.00196669	0.00635987	0.00284233	-0.000967275	-0.00550805	-0.00503228
-35	0.00578162	-0.00256556	0.00186849	0.000307051	0.0059552	-0.00385882	0.0067255	0.00175128	0.00827632	0.0100153	-0.00103207	0.00297758	0.00882752	0.00525181	-0.00145629	0.0100074	0.0164345	0.00787098	0.000771464	0.00296866	0.00493414	0.00792228	0.00122801	0.00095919	-0.00231463	6.63561e-05	0.0012962	0.00573587	-0.00437029	0.00649369	0.0120215	0.000312555	-0.00046707	0.00288729	0.00704504	0.00281265	0.00266193	-0.00100817	-0.00117782	-7.71895e-05	0.00437283	0.00368643	0.00498671	0.00224755	-0.00205471	-0.00139457	0.000854051	0.000178388	0.00454329
-34	0.00466019	-0.000783477	0.00303459	-0.00255754	-0.00191216	0.00863824	0.00282183	-0.00153544	0.00249041	0.00643888	0.00486923	0.000371824	0.00246234	0.00087694	0.00237306	0.00638716	0.0107048	0.0104178	0.00495381	0.00176101	0.00230092	0.0135944	0.0125627	0.00428558	-0.00204622	0.00284722	0.000806548	0.00638544	0.00609579	0.00256024	0.00675264	0.0025202	0.00769852	-0.00163064	0.00317942	-0.00035621	0.00771836	0.00186594	-0.000173811	0.000252588	-0.00199132	0.00633979	-0.00119476	0.00176592	-0.00202019	-0.00226805	0.00536597	-0.00240727	-0.00581608
-33	0.00884726	0.00299294	-0.00169368	0.00199549	0.00367286	0.00677142	-0.000128089	0.00240047	0.00602133	0.00286306	-0.00113113	0.00274921	-0.0086174	-0.00439836	0.00770579	0.00957088	0.00530917	0.0010659	0.000859981	-0.00366606	-0.000430025	0.00371293	-0.000300202	0.00693911	0.000639441	0.00477182	0.00225332	0.00228026	0.000913158	-0.0017617	0.00171142	0.000517865	-0.000932326	0.000564634	0.000975266	0.00188894	-0.00780487	-0.00122521	-0.003714	-0.00102975	0.00507498	0.00249969	-0.00191692	-0.00404272	-3.16313e-05	0.00237049	0.00274457	0.00489708	0.00320697
-32	0.00651927	-0.00175802	-0.00280086	0.00190867	-0.00200077	0.00351323	0.00161062	-0.00329086	0.00502264	0.00551339	0.00511319	-0.00136402	3.79234e-05	0.00785516	0.00480113	0.0161412	0.00737602	0.00154757	0.00664398	-0.000820107	0.00191371	0.0147113	-0.00239361	0.00601947	0.00118858	-0.00239412	0.00606841	0.00307689	-0.00318243	0.00378639	0.00961458	0.00467867	0.00637923	0.00154818	0.00412329	0.000597975	0.0118314	-0.00120375	0.00107437	0.0015077	-4.84486e-05	-0.00238379	-0.00291654	0.00327242	0.00300296	-0.00346714	0.000440533	0.00587052	0.000306984
-31	0.00306159	0.00386459	-0.000919254	-0.00093195	0.0045942	0.00345769	0.00909145	-0.00246593	0.00366451	0.00873848	0.00525073	0.00360117	4.82835e-05	0.00324312	-0.00245715	0.00727352	0.00565669	-0.00111523	0.00416405	0.00113816	0.00556002	0.00918887	0.000728811	-0.00205701	5.73992e-05	0.000341365	-0.00447244	0.00700566	-0.00110605	0.000164091	0.00318682	-0.00316294	0.00836412	-0.00170402	0.00376622	0.00655124	0.00812811	0.00232175	-0.000888571	-0.00199562	-0.00170545	-0.00281188	-0.00135696	-0.00163501	-0.00153904	0.00338499	0.00388216	0.00475611	0.00317563
-30	8.23535e-05	-0.00205339	0.00121424	0.00368762	0.00234451	-0.00411523	0.00631512	0.000932842	0.0076391	0.0128668	0.00274524	0.00642997	0.00683391	0.00453095	3.09527e-05	0.0138118	0.00582486	0.00444208	-0.0020782	0.00201192	0.000954127	0.00969137	0.00596945	0.0030778	0.00432164	0.00173827	0.00772276	0.000593671	0.000230395	0.0060879	0.00418439	0.00334933	0.000314884	-0.00232826	0.00365085	-0.00168523	0.000949549	-0.00237971	0.00230885	0.00520178	9.03675e-05	0.00104675	-0.00321995	0.00112233	0.00150811	-0.000885493	-0.00233788	0.000252584	-0.00263345
-29	-0.000556907	0.00254429	0.000672656	-0.000393285	0.00700961	0.000734428	0.00592998	0.00349428	0.00364372	0.00503002	0.00189836	0.00426235	0.00432628	0.000978531	0.0018056	0.0119346	0.0223101	0.00332884	0.00611787	-0.000673297	0.000988415	0.0110956	0.00582437	0.000612884	-0.000326045	0.0054228	-0.0017432	-0.000392467	-0.000386674	0.00337963	0.0146786	0.00242517	-0.000612582	-0.000593496	-0.0010072	0.00809287	0.00168308	-0.000968458	-0.000741744	-0.00105094	0.0016687	0.00414766	0.00552146	-0.00120845	0.00016164	-0.00144637	-0.00143094	0.00261978	0.00195766
-28	0.00260071	-0.000934589	0.00221517	0.000920219	0.00553871	0.00637431	-0.00022682	0.00887784	0.00970881	0.0131115	0.00349969	0.00355322	-0.000292253	0.00398993	-0.00127831	0.0107334	0.0127798	0.00324852	0.00648105	0.00114331	0.00436494	0.0110132	0.007421	0.000740699	0.0012524	0.00660179	0.00196181	0.0110106	0.0017739	0.00617537	0.011936	-0.000365184	0.0016395	-0.00135449	0.00519244	-0.00025303	-0.00300064	-0.00636835	0.00521796	-0.00126501	0.00128671	0.00358798	0.000863847	-0.00266319	-0.0037345	-0.00475423	-0.00139771	-0.00201574	-0.00136529
-27	0.00205052	0.00101958	0.0013009	0.0027791	0.00446981	0.000282558	0.00146489	-0.00131352	0.00472236	0.0114184	0.0020773	0.00378148	0.00409741	0.00663186	0.00515187	0.0118516	0.00493753	0.00125878	-0.00113092	0.00158401	0.00146696	0.0109938	0.00161094	0.00550486	-0.00251063	-0.000406981	0.00161353	0.0038493	-1.60088e-05	0.00331168	0.00309116	-4.63449e-06	0.00441802	0.00379766	-0.000673195	-0.00400233	-0.00187636	0.00370865	-0.00108536	-0.000108657	-0.000273731	0.000673826	0.00281851	-0.00281631	0.000369452	0.00106898	0.00688948	-0.00628294	-0.00675395
-26	0.00336618	0.00256639	0.00143541	0.000860559	0.00159498	0.00336625	0.00855453	-0.00218379	0.0022491	0.00391119	4.41391e-05	0.00293454	-0.00402455	0.00935034	0.00248856	0.0134536	0.00600452	0.00537849	0.00896142	-0.00156215	0.00508215	0.0211554	0.000510804	0.00588197	0.000977937	0.00212969	0.00667437	0.00123136	-4.28581e-05	0.00453868	0.0195878	0.00690239	0.00522468	0.00220998	0.000971828	0.00185719	0.00854999	0.00480769	-0.00249349	0.00484687	0.000286569	0.000685837	-0.00433906	-0.00151158	0.00147836	0.00333169	0.00570558	-0.00139393	-0.00310605
-25	0.00339854	0.00228049	0.000113828	0.00128799	0.00495421	0.00816204	-0.00141297	-0.00489081	0.00174058	0.0116294	-0.00118697	1.90153e-06	0.00233989	0.00547134	0.000503322	0.00533359	0.0204677	0.00737363	0.00377819	-0.00152781	0.00452935	-0.000146261	0.000885288	0.000595166	-0.00201422	0.00775228	0.00376343	0.00363932	0.00267193	0.00588747	0.014914	-0.000251647	0.0143876	-0.0042906	0.00165126	0.00397445	-0.000104884	0.000254275	-0.00301371	-0.00253523	-0.00405236	0.00153726	0.00132794	0.00321978	0.00290647	0.0019677	0.0031826	0.00293852	0.00241517
-24	0.0142932	-0.000803872	0.00153924	-8.00752e-05	0.00122309	0.0065593	0.00291137	0.00177615	0.00646333	0.00497995	0.00170335	-0.0025961	0.001198	0.00335016	0.00286803	0.00722507	0.00607098	0.00321781	0.00279933	-0.00185571	0.00924098	0.00915578	0.000795234	0.00726449	-0.000169285	0.00723172	0.00475664	0.00245296	0.000732622	0.00318095	0.00618687	0.00468658	0.00220859	-0.000698572	0.00393905	-0.000678564	0.00168806	-0.00359314	0.00303934	0.00178479	0.00275019	0.00238521	-0.000623894	4.74993e-05	0.000488558	0.000760258	-5.38714e-05	0.00563061	0.00360531
-23	0.00725619	0.00304354	-0.00112374	-0.00240032	-0.00294126	-0.00269232	0.00191445	-0.00115984	-0.00151071	0.00945351	0.00182753	0.0113158	-0.00253854	0.0094699	-0.00482207	0.0195167	0.0122857	0.00939264	0.00275293	0.000934902	0.00417639	0.00767455	0.00670467	-0.00148765	0.000724242	0.00698044	0.00321095	0.010282	0.00440967	0.00474201	0.0066852	-0.00705916	0.00335967	0.000303469	0.00168291	-0.00231058	0.0107365	-0.00092277	-0.000295651	-0.00258774	-0.00394135	0.000144241	-0.00544572	-0.000125366	0.00363365	0.00039286	0.00527818	0.0054108	0.000705041
-22	0.00445463	-0.00213597	0.00208367	0.00350263	0.00512952	8.90572e-05	-1.69408e-05	0.00473941	0.00656336	0.00125864	0.00711508	0.00440285	-0.00212764	0.00489672	0.00446048	0.0116732	0.0168356	-0.000781965	-0.00207914	0.00358005	0.00139998	0.019596	0.00593966	0.00212727	0.00150455	0.00296656	-0.00234046	-0.00239327	0.00309295	0.00584167	0.0034336	0.00532628	0.00873689	0.000732111	0.000316495	0.00443111	0.00232868	0.00342181	-0.00113148	-0.00157624	-0.00185257	0.00215295	0.00235327	0.00288658	-0.00237943	0.00314293	-0.000912214	-0.0048322	-0.00162396
-21	-0.00256254	0.000920613	0.00569205	-0.00249768	0.00166451	0.00187778	0.00598445	0.00459993	0.00285915	0.0108668	0.00201137	0.00285678	0.00308436	0.00365288	-0.00145348	0.00844078	0.0109497	0.00240013	-0.00151895	0.00375839	0.000785337	0.0131858	0.00792159	0.0051312	-0.000382807	0.0102596	0.000104686	-0.00435067	0.00358405	0.002723	0.0042653	0.000110163	0.00478894	-0.00179337	0.00663984	-0.00145114	0.00296774	-0.00234389	-4.87042e-06	0.00224902	0.000419249	0.0022705	0.000329143	-0.00223047	-0.00199186	-0.00573547	0.00107661	0.0111715	0.00412382
-20	-0.000125646	0.0055693	0.00327533	0.0019657	6.64611e-05	0.00277971	0.00997845	-0.00135705	0.0146782	0.0110656	0.00366214	-0.000879951	0.00626021	0.00531362	-0.00201371	0.0176427	0.0154505	-0.00440409	0.0044225	0.00156623	-0.00117332	0.019101	0.00496277	0.00443263	0.00108751	0.00325574	-5.9873e-05	0.0172352	-0.00744671	0.00498202	0.00509463	0.00030421	0.00487228	0.00312205	-0.000511324	0.0017017	0.00191435	0.00229473	-0.00096226	-0.000398962	0.00139435	0.00319108	0.00214285	0.00559659	-0.00173036	0.000503827	0.000405497	0.00283676	0.00300307
-19	0.00626265	0.00491941	0.00239752	-0.00167014	0.00272689	0.00357877	0.00079344	-0.00221993	0.0120083	0.00792656	-0.000179214	-0.000891393	0.00216503	-0.000675421	0.00827489	0.0114927	0.00375195	0.00510427	0.00949303	0.00124509	0.00749445	0.0106924	0.00237921	0.00418214	0.00482583	0.00680034	0.0073614	0.00374351	0.00529011	0.0046975	0.0189504	0.0103411	0.00639563	0.00171411	0.00167521	0.00169525	0.00273908	-0.0035756	-9.12598e-05	-0.000987444	-0.00168213	0.00110742	0.00121512	0.000308384	0.00352821	-0.00327895	0.0038863	-0.00524804	-0.0045788
-18	0.00407478	-0.000347684	-0.00118702	0.00310597	0.00665433	0.00523395	0.000399638	-0.000570433	0.00234272	0.0128515	0.00174363	0.00858997	-0.0019419	-0.00142814	0.00338556	-0.00297152	0.0107185	0.00107032	0.00249777	-0.00214626	-0.00147462	0.0140194	0.000579959	0.00367312	-0.00304832	1.82444e-05	0.00734606	0.0119503	0.0028608	0.00196903	0.0125101	0.00216675	0.00441314	0.00415253	-0.000432758	2.36094e-05	0.00520171	-0.00184274	0.000411702	0.00103024	0.002205	-0.000109657	-0.00634181	-0.00085226	0.00388211	0.000815856	0.00118288	0.00055331	-0.00376002
-17	-0.00181013	-0.00134377	-0.000982034	-0.00119938	-0.00116418	0.00280386	0.000131171	0.00324652	0.00637974	0.0044422	0.00128275	0.00267811	0.000122139	0.00280049	0.00343944	0.0206922	0.00987553	0.00818847	0.00577306	-0.00230584	0.00305588	0.00385625	0.00769444	0.00179544	-0.000839227	-0.00150934	0.0043009	5.37453e-05	0.000896511	0.00545626	0.0127402	0.000214834	-0.00561689	0.00845273	0.00140842	0.00299787	0.00304434	0.000848814	0.00163509	0.00111521	0.00257307	0.00213704	0.000987145	0.00150483	-0.00294269	-0.0014568	0.00184677	-0.00374179	0.00453671
-16	0.0105189	-0.00307801	0.00103745	-0.000440092	-0.00359298	0.00990374	0.00271456	-0.00362588	0.00249544	0.00996538	0.00321636	0.00216934	0.000194273	-0.00306667	0.00235137	0.0166074	0.0146534	0.0137722	-0.00260514	0.000704893	0.00875756	0.0104656	0.00158735	0.00384061	-0.00481528	0.00263947	0.00658882	0.00522079	0.000502433	0.00390201	0.0119052	0.000808735	0.00727734	0.00158687	0.000827553	0.00390881	0.00305954	-0.00458068	0.000524435	-0.00130383	0.00201222	-0.0011641	-0.00596623	-0.00170579	0.00104391	0.0015503	-0.00273439	0.00693273	0.00212799
-15	0.00664553	-0.00576729	0.000840771	0.00338085	0.00626645	0.000342933	-0.0019165	0.00431056	-0.00146535	-0.000371873	0.00113607	0.00652773	9.78698e-06	0.0106258	-0.00150458	0.00804465	0.0149009	0.00462321	0.00684619	0.00114079	0.00370232	0.0229945	0.00312491	-0.00207032	0.00332794	0.0069546	-0.000722165	0.00337859	0.00011103	0.00688694	0.00160546	0.00263543	0.00310391	-0.00298407	-0.00112456	0.00255816	0.00293181	-7.12719e-05	0.00158807	-0.0028177	-0.00313799	0.00262856	-0.00410671	-0.000961905	-0.00498602	0.00217295	0.00566319	-0.00511401	-0.00607627
-14	0.00079	0.00188967	0.00154884	0.000403971	-0.00161257	0.00556641	0.00450576	0.00357873	0.00736662	0.00767597	0.000412055	0.00084334	0.000134259	0.00812174	0.000886689	0.0249483	0.020795	0.00796057	0.00274921	0.00314421	0.00140672	0.0200521	0.00611306	0.010741	-0.000103515	0.0125547	0.0076103	0.0153608	0.00268823	0.0089151	0.0104468	0.00675371	0.00586461	-0.00259872	0.0038583	-0.00219919	0.0021267	-4.96647e-05	0.00198809	0.00363452	-0.0017388	0.0139162	0.00344116	-0.00380294	0.00484268	-0.00483524	0.00367768	0.00641225	0.000716096
-13	0.00655178	0.00202614	-0.00177831	0.00624856	0.00152423	0.00269075	0.0034647	0.00225125	0.00825842	0.00887547	-0.00163947	0.00174189	0.00703027	0.00699661	0.000691031	0.00646999	0.0274487	0.00418296	0.00229615	0.00377169	0.00137454	0.0169701	0.004509	0.000381137	-0.000400924	0.0103984	0.0048659	0.010108	0.000107027	0.00490834	0.0127701	0.00179941	0.00328572	-0.00320115	-0.00200674	0.0027703	0.00255804	0.00385712	-0.00118907	0.000491917	-0.00323723	0.0035065	0.000915352	0.00458254	0.00202358	0.00196037	-0.00277797	0.0116212	0.00525167
-12	0.00907231	0.00319069	0.000405041	-0.000368524	0.0041893	-0.00204958	0.0049033	0.00105611	0.0045088	0.00761337	0.00115145	0.000392499	0.00129011	0.00295819	0.00405228	0.0116693	0.00717271	0.00220141	0.00729372	-0.0034131	-0.000642579	0.0118064	0.00751597	0.00594041	0.00174717	0.00526107	0.00842193	0.0111834	0.00216778	0.00403916	0.00220301	0.00297066	0.0100632	0.00248875	0.00731295	-0.00250895	0.00270994	0.000784303	-0.00114174	0.006193	0.00316661	-0.000178254	1.98994e-05	0.00119459	-0.000733635	-0.00245678	0.00313522	-0.00230281	0.00567359
-11	0.00733957	0.00292964	0.00455321	0.00115109	-0.000400357	0.00530672	0.00208614	-0.00128001	0.012357	0.0032853	-0.000105243	0.00682978	0.00240575	0.0047854	0.00103533	0.0138861	0.0118808	0.00108393	0.0108381	0.000781183	-0.000772742	0.0146558	0.00366915	0.00286214	0.0025813	0.00103119	0.00413484	0.00599852	-0.00436994	0.00670187	0.0116396	0.00705512	0.00784716	0.000734965	-0.00184368	0.000922294	0.0118393	-0.00227115	0.000500862	-0.00189669	0.00426379	-0.00117852	0.00580726	0.00307766	0.0081633	-0.0061692	0.00617929	0.0032153	-0.00942529
-10	0.00638674	0.00163589	0.00490073	-0.000191421	0.00780455	0.00679385	0.00468686	0.00627605	0.00896606	0.0201766	0.00539011	-0.00074264	0.00286985	0.0120328	0.0069692	0.0099716	0.028646	0.00670457	-0.00255516	0.00596482	0.00291403	0.0140957	0.0115468	0.00819754	-0.00180576	0.0115069	0.00612004	0.0186167	-0.000287796	0.0020286	0.00885008	-0.000755689	-0.000182935	0.00921899	0.00169919	0.00287893	0.000182781	0.000671072	0.00208296	-0.00116323	-0.000595334	0.00326031	0.00219126	8.30603e-05	0.00499925	0.00201785	0.00225796	1.16649e-05	-0.00243338
-9	-0.000278083	-0.00251348	-0.00259486	-0.00171667	0.000628557	0.00228353	0.00363358	0.00259721	-8.78229e-05	0.00520908	0.00116229	0.00610692	0.00552324	0.000124604	0.00692234	0.0093702	0.0217932	0.00211641	-0.000139625	0.00145912	0.00371216	0.0201396	0.00327893	0.00301713	-0.00259811	0.0069854	0.00718177	0.0034705	0.00220548	0.00165497	0.00271	0.00623862	0.00124054	0.003219	0.00102258	-0.00204452	0.00364087	-0.00207105	0.00442769	0.000326832	-0.00477436	-0.0018174	0.000945667	0.000318853	-0.00392198	0.00154998	0.00027589	-0.00536028	0.00250996
-8	0.000155059	-0.0017733	0.000661266	-0.000415167	-0.00183183	0.00267202	-0.00150627	-0.00282063	0.00612419	-0.000424235	0.00524064	0.00351287	0.00198804	0.00468138	0.00402258	0.00918788	0.016535	-0.000152815	0.00618489	-0.00382026	0.00850401	0.0122734	-0.00140282	0.00764364	0.000526443	0.0062539	0.00596038	0.00419182	-0.000668202	0.0104896	0.00403248	-0.000148682	-0.00179028	0.00591521	0.00316166	-0.00460109	0.00744348	-0.000347473	0.0020743	0.00105111	0.00510367	0.00197809	-0.00755343	0.00379756	0.00359211	-8.49498e-05	-0.000136138	0.00185025	0.00113377
-7	-0.000847388	0.00372168	-0.00105977	0.00402207	0.00287031	0.00783744	0.00296427	-0.000194391	0.00395075	0.000684628	2.84623e-05	0.00430599	5.97875e-05	0.0046541	0.00881256	0.0207638	0.00875177	0.00448146	0.0129443	-0.00377915	-0.00171702	0.0173877	0.0134887	0.00609137	0.00311428	0.0133392	-0.00140996	0.00291929	-0.000969292	0.012909	0.00944075	-0.00388657	0.00573479	0.00384758	0.00647582	0.00029783	0.00144925	0.00254861	-0.00236234	0.00225178	0.000259113	0.00351429	0.000423876	-0.000744836	-0.00150308	-0.00175672	0.00106252	0.00249521	0.00404043
-6	0.00574623	0.000464546	-0.0016725	-0.00141188	0.0047697	0.00205839	0.0122755	0.00246345	0.00476169	0.00597982	-0.00368806	0.00836253	-0.00253939	-0.00163568	0.0086898	0.0109473	0.0131173	0.0104866	0.00412931	0.000759775	0.00509574	0.00862195	0.00176383	0.00215769	-0.00182856	0.00767485	0.00152145	0.0131877	0.00418141	0.00503044	0.00531064	-0.00519999	0.000231867	0.00207232	4.594e-05	0.00133883	0.00123643	-0.00525998	-0.000373964	0.00302392	-0.000606631	0.000407603	-0.002542	0.00116801	2.08676e-05	0.000998489	0.00332913	0.00414018	0.00536642
-5	-0.000199523	-0.00215725	-0.00131851	-0.00505062	0.00977548	0.00410146	0.00281307	0.00107303	0.0025302	0.014679	0.00165354	0.00407921	-0.000583114	-0.000591902	-0.00335078	0.0224806	0.0018283	0.00923049	0.0025726	0.00132672	0.00339947	0.0141548	0.00502894	0.0139417	-0.00276976	0.00628935	0.00588236	0.00067282	0.00358385	0.00788	0.017216	0.0130965	0.00810258	-0.00446003	0.00901247	0.00157271	-7.54574e-05	0.000823307	0.000678663	0.00140541	-0.00118687	0.00671804	0.00534949	0.00295815	-0.00298296	0.00190216	-0.00366218	0.0071112	0.000738623
-4	0.013407	-0.00288005	0.00388214	0.00164127	0.00289462	0.00658415	0.00601625	0.00798807	0.00855074	0.00692427	-0.000426248	0.00118532	0.00252445	0.0073715	-0.0020313	0.0203302	-0.000606979	0.00720998	0.0076225	0.00508584	0.00249149	0.0276022	0.0159511	0.0036835	0.001521	0.0109499	0.00843109	0.000291588	0.00249667	0.00349675	0.0102103	0.00268732	0.0150546	0.00538728	-0.00476535	0.00352378	0.0082828	0.0040782	-0.000491466	0.000965725	-0.00199688	0.00505558	0.00368412	0.00149805	0.000741949	0.000240749	0.00788904	0.00239665	0.00574719
-3	0.00401305	0.00274336	-0.00136007	0.00302186	0.0044039	0.00360708	0.00625202	0.0120417	0.0167715	0.0148397	0.000630826	0.0018088	-0.000318035	0.0179414	-0.0026431	0.0110087	0.0252785	0.00278861	-0.00118338	-0.00188006	0.00157077	0.0310748	0.00604653	0.00322126	0.000387413	0.020158	0.00807282	0.021959	-0.00484041	0.00433362	-0.00531823	0.00454307	0.0133034	0.0095852	0.0029761	0.000559778	0.00219941	0.00133579	-0.0018829	0.00270391	0.000333967	-0.00187086	-0.00427367	0.00508793	0.00144813	0.00266485	0.00185799	0.00122769	0.0025582
-2	0.0113338	0.00492852	0.00348967	0.00912854	0.00392598	0.00802775	0.0059347	-0.00160277	0.0241721	0.014095	0.000760545	0.00603467	0.0010938	0.0253744	0.0116901	0.00811549	0.0621817	0.00889781	0.00694699	-0.00196401	0.00666328	0.0296052	0.0138541	0.0166042	-0.00180433	0.0115402	0.0157426	0.0151932	0.00200292	3.08711e-05	0.0244833	-0.000458317	0.00590513	0.00291552	0.0049237	-0.00078171	0.0114962	-0.00262114	-0.00195539	0.000533489	0.00212716	0.000496744	0.00923032	0.000195433	0.0026501	-0.000701056	0.00285859	0.00723668	-0.00689606
-1	0.00651226	0.00197907	0.0011397	0.00114983	-0.000314032	0.00209177	0.007372	0.0043733	0.0119558	0.00589529	0.00420171	0.000132042	0.0052284	0.00742746	0.00231766	0.01019	0.0223225	0.00928844	0.0117636	-0.000980242	0.0019334	0.00988556	0.00468194	0.00216936	-3.81974e-05	0.00479859	0.00157604	0.00884863	-0.00189116	0.0034671	-6.44509e-05	0.0126707	-0.00639539	0.00747983	0.00570885	-0.0018111	-0.00129832	0.00225045	-0.00144031	0.000787242	-0.00577753	0.00919675	-0.00534124	0.00524236	-0.0011641	-0.0016498	-0.000112608	-0.00519019	-0.0065906
0	0.00495237	0.00076024	0.00351105	-0.00102184	0.00586322	0.00171883	0.000298801	0.00335566	0.0104134	0.00310951	0.00132296	0.0045597	0.00486296	-0.00650029	0.0141274	0.0123365	0.00689808	0.000642672	0.0120332	0.00710636	0.00455401	0.0210934	0.00773175	0.00224748	-0.00219472	0.00616383	0.00683808	0.0142264	0.00519032	0.00964191	-0.000693868	-0.00479887	0.00698295	-0.000323887	0.00381178	-0.000550134	-0.00216119	0.000991033	0.00246923	-0.00449354	0.00371939	0.00082288	-0.00339086	0.000893785	0.0017707	0.00186091	0.00224821	-0.00659533	0.00943056
1	-0.00160376	0.000102613	-0.000461084	0.00321471	0.00317386	0.000727855	0.00332216	-0.0046994	0.00570924	0.0031931	-0.00241826	0.000811878	-0.0032539	0.0183171	0.00293629	0.00943745	-0.000337848	0.00377942	0.00546346	-0.00197119	0.00386649	0.000911197	-0.000466383	0.00652238	0.00318557	0.00133586	0.00741383	0.0130436	0.000259778	0.0145633	0.0210499	0.00168388	0.00291659	0.000754947	0.00520133	0.00418438	0.0107641	-0.00466339	0.00637755	0.0024721	0.00141106	0.000100433	-0.00366913	-0.000235628	-0.000899353	-0.00138385	0.00682125	-0.00279924	0.000347524
2	0.0218458	0.00396907	0.003264	-0.00175694	0.00601554	0.00619625	0.0046603	-0.000385325	0.0356593	0.00786591	0.00153511	0.00374274	0.00639916	0.0203009	0.0165104	0.0141071	0.0388463	0.0103567	-0.000693388	0.00222853	0.00135671	0.0318926	0.00891333	0.010662	-0.00267568	0.0113538	0.0223733	0.0208794	0.00601151	0.00627542	0.0143022	0.00662625	0.00869417	0.00284417	0.00219789	0.00171374	0.00436893	0.00187839	0.00336555	0.00233751	0.00269786	0.00821848	-0.000230772	-0.00298929	-0.00146948	-0.0013499	0.00267044	0.0107809	-0.00509233
3	0.0128592	-0.00464203	-0.00123698	0.00555378	0.00444425	0.00101971	0.000850904	-0.000339883	0.00618996	0.0124997	-9.29169e-05	-0.00378341	-0.00157471	0.0111171	-0.0021479	0.0166912	0.0340598	0.0029463	0.00814124	-0.00329369	8.33717e-06	0.0356281	0.0061865	0.00695931	0.00693438	0.00504315	0.0061695	0.00536772	-0.00101862	0.00182585	0.00473618	0.00408038	0.00274573	0.00695191	0.00505886	-0.00295401	0.0104285	-0.000151622	0.000114312	0.00243375	0.00168596	0.00378398	0.00317452	0.000861143	-1.2491e-05	0.00223691	-0.00453513	0.0115327	-0.00493853
4	0.0144098	-0.000414873	0.00240516	-0.0015573	0.00905514	0.00452892	0.0104047	0.0056031	0.00686637	0.0094895	0.00159457	0.00817846	0.00582738	0.0116609	-0.000731061	0.0232859	0.0279243	0.00431828	0.00837668	4.07139e-05	0.00931973	0.0277556	0.0144517	0.0191226	0.0038797	0.0128214	0.0148452	0.00680775	7.56419e-05	0.00629803	0.0183795	0.00733596	0.0010515	0.00918739	-0.000380053	0.00385662	0.00717735	-0.000999738	-0.000248042	0.00136451	0.00134251	0.00128555	0.00657039	0.0060537	-0.000946432	0.00245545	0.0031156	0.00874612	0.00703481
5	0.000143068	0.0051783	0.000492611	0.0036574	0.00567273	0.0152134	0.0116217	0.0044371	0.00611137	0.00827233	-2.77009e-05	-0.0010655	-0.0025615	-0.000508843	-0.00425359	0.00970719	0.0182515	-0.00345956	0.00323113	0.00323772	0.00261794	0.0277094	0.0160283	0.00458546	-0.00646693	0.0131666	0.0128832	0.0109652	0.000794183	0.00937077	0.011028	-0.00160565	0.00615907	-0.00670662	0.0008966	0.00177465	0.0155289	-0.00179943	-0.00115137	0.00336769	-0.00135236	0.00102423	0.000390992	0.00638916	-0.00240352	0.00190949	0.00462353	0.00508683	0.0106932
6	0.00211797	0.000694877	0.00533861	0.00218932	0.00474036	0.0128285	0.00203374	0.000336507	-0.00162575	0.00368939	0.00110377	0.00164071	0.00156582	-0.00582672	-0.00331775	0.0145246	0.010502	0.0104729	0.009767	0.00067875	0.00458115	0.00371815	0.0173515	0.00565013	-0.00280336	0.00660366	0.00421668	0.0098562	-0.000163456	0.00386539	0.000994623	0.00103497	0.00552724	0.00233311	-0.00304075	-0.000585379	0.00221004	0.001308	0.00101581	0.00131394	0.00111397	0.00730217	0.00299491	0.00182305	0.00274308	0.000268494	0.00693608	-0.00198429	-0.0037889
7	0.00253855	0.000706743	0.000336414	-0.00488393	0.00471274	-0.00106748	0.00650337	0.00303226	0.00776115	0.00450846	-0.00080211	0.002954	-0.00155707	0.00422039	0.0010631	0.0107286	0.00349412	0.00923478	0.000919188	0.00361483	-0.00101091	0.0113623	0.0100054	0.0112759	0.00369814	0.0035608	0.0106293	0.00382604	0.00722069	0.00437151	0.0079299	0.0060987	0.00284329	0.00127004	0.000120621	-0.00535759	0.00217233	0.00251848	0.00206902	-0.000585448	0.00248378	0.0065749	-0.000613523	-0.000142192	0.00144832	0.00101662	0.00522429	0.000238948	-0.0016229
8	-0.000928726	0.00196069	0.0055103	0.000116922	0.00298308	0.00351454	-0.000379597	-0.00352166	0.00916689	0.00183538	-0.00114679	0.00196558	0.00339128	0.00595096	0.00755292	0.00851873	0.0205056	0.0121215	0.00591844	-0.00111958	-0.000486465	0.0282913	0.000124672	0.0101107	-0.000895271	0.00197817	0.0117356	0.00873736	0.00326392	0.00774887	0.00921089	0.00358597	0.00531195	-0.00384126	0.00475719	-0.00383445	-0.00387592	-0.00311652	0.00343749	-0.00054905	-0.0015679	0.00923477	0.000985264	-0.00102183	-0.00349384	-0.00158789	0.000842886	-0.00572158	0.00192472
9	0.00868292	-0.00142331	-0.00204919	-0.0024616	-0.0078212	-0.000981066	-0.00175412	-0.000200458	0.00417842	-0.00148823	0.00183233	0.000309915	-0.00221687	0.00794726	0.00148709	0.00518915	0.0085015	0.00249983	0.00939757	0.00144748	0.000814892	0.0191285	0.00377706	0.00344452	0.00323825	0.0100163	0.00446157	0.000741256	-0.00376195	0.00149132	0.00490167	0.000993724	0.0060836	-0.000625359	-0.00244356	0.00119294	-0.00287201	-0.00342694	-0.0031439	-0.00239943	-0.00475916	-0.00253941	-0.00202444	-0.00267115	0.00134002	0.000136507	0.0020902	-0.00398514	-0.0098522
10	0.00932696	-0.00241105	0.00227785	-0.00130011	0.00475093	0.000731527	0.00207354	0.000784938	0.0138463	0.0117309	0.00174557	0.00255011	0.00298369	0.00134733	0.00589176	0.00394247	0.00872617	0.00342528	0.00824128	-0.000455517	0.00620304	0.02642	0.0125161	0.00935407	0.00884092	0.0109355	0.0101715	0.00450188	0.00130178	0.00272961	-0.00193447	0.00276641	0.00236742	0.00240217	-0.000280256	0.00332923	0.00054138	0.00528105	-0.000421692	0.00295223	0.00135196	-0.000898893	0.00219288	0.00172278	0.00202199	0.00658421	0.00319693	-0.000300094	0.00360757
11	0.00631138	-0.000665683	-0.00128358	-0.00339707	0.0088384	0.00188745	0.00164464	0.00387361	0.0144207	0.00287065	0.00312888	0.00559147	0.00564245	0.00661775	0.00267313	0.0120265	0.0270916	0.00169103	0.0128026	0.00460174	0.00367914	0.0129302	0.00564179	0.0111929	-0.00646881	0.0196643	0.0135259	0.015866	0.000473051	0.00574435	0.0141806	-0.00161351	0.00698106	0.00321057	0.0112081	0.00154396	-0.000553658	0.000198753	0.00306958	-0.00094077	0.0021629	0.00247844	0.000807568	-0.00129559	0.000823433	-0.00117244	-0.00280375	0.0148784	0.00357663
12	0.00403226	0.00269948	0.0030995	0.00871001	0.0020293	0.00522248	0.0134919	0.0055154	0.0109387	0.00637431	0.000525544	0.00287017	0.000510465	0.00332988	0.00911841	0.0136384	0.026917	0.000424672	0.00188381	0.00517941	0.00939529	0.00778137	0.0177945	0.00900247	0.00345107	0.00909568	0.0110146	0.0113904	-2.99106e-05	0.00128302	3.71212e-07	0.00121066	0.00355398	0.000138737	0.00506771	-0.00353232	0.00379658	-0.00036716	0.00605601	0.00245159	0.000876986	0.00310198	-0.000469705	0.000600664	-0.00392291	-0.00215783	0.000826809	0.00898737	-0.00202935
13	0.00433285	0.00343547	-0.00491631	-0.000400948	-0.00163748	0.00298061	0.00199346	0.00360973	0.00353452	0.004413	-0.000294436	0.000296045	0.00156182	-0.0005136	0.000575916	0.0207568	0.0160059	0.00886081	0.00175802	-0.00551446	0.00490286	0.023859	0.00942851	-0.00218076	-0.0023557	0.00359219	0.00603137	0.0146838	0.00162709	0.0111858	0.00182418	-0.00385081	-0.00424747	0.0030813	0.00348731	-0.0048827	0.0144885	-0.00236523	-0.00300846	0.00318424	-0.00157009	0.00685875	0.0029702	0.00242993	-0.00144448	0.0016023	-0.00194361	0.000966669	0.000338961
14	0.00128676	-0.0019114	0.0054033	0.00222784	0.00155022	0.00385284	0.00702782	0.00168601	0.00567851	0.00342471	0.00268901	0.000785014	0.00228377	0.00150698	0.00226057	0.0150684	0.0231818	0.00653317	-0.000735089	0.00131489	0.00164556	0.0126693	0.00558887	0.0122308	0.00093081	0.00604257	0.00636278	0.00170378	0.00866264	0.00727364	0.00407768	0.00549457	0.000797845	0.00617633	0.000760876	0.00181758	0.00399227	0.000982041	0.000652572	0.000591576	0.00381147	0.00375372	-0.00105841	0.00301183	0.00360663	0.00404574	0.00639212	0.00342203	0.0113336
15	0.00434533	0.00150908	-0.00286968	-0.00163284	0.00397654	0.00863894	-0.00144705	0.000774391	-0.000618724	-0.00129236	-0.00285987	-0.000251244	0.00425043	0.00277104	-0.00397538	0.0101713	0.00774284	0.00542425	0.00569723	-0.000123155	-0.000559811	0.018257	0.011018	0.0033161	0.00618581	0.00597958	0.0126666	0.00967978	-0.00105408	0.00770541	0.00163094	-0.00199507	0.0108385	-0.000336103	0.00156067	-0.00239728	0.00109366	-0.00151023	0.00105603	-0.00189203	0.00376412	0.00191292	0.000584959	-0.000954775	-0.000161959	-0.00161387	-0.000211038	-0.00100617	0.000876998
16	0.00453581	-0.000237327	0.00593638	-0.0039423	0.00461125	0.00564164	0.00831362	0.00206102	0.00185512	0.00214067	0.000823783	0.00209744	0.00219985	0.00222953	0.00483615	0.0123585	0.00948162	0.00854839	0.00836639	0.00165846	0.00565248	0.0107937	0.00796177	0.00750505	6.27842e-05	0.00787696	0.0103924	0.00626425	0.00190427	0.0118083	0.00536826	0.00257852	0.00555335	0.00156206	-0.00178764	0.0016926	0.00776906	0.00479769	0.00303358	0.000103671	0.00663085	-0.00311927	-0.00238258	-0.000371018	0.00269306	0.00152886	-0.00283882	-0.0102458	-0.00577581
17	4.83265e-05	0.00450272	0.00661835	-0.00260038	-0.00448746	0.00923746	0.0059403	-0.00213971	0.0095334	0.0030324	-0.00233981	-0.00169655	0.00472437	-0.00075047	0.000139315	0.00578746	0.0224822	0.0014537	0.00936144	-0.00589926	-0.000886127	0.0228761	0.00706397	0.0121914	0.000267718	0.00971453	0.0128254	0.0040267	0.00210877	0.00100107	0.0116448	-0.000943717	0.00533818	1.77027e-05	-0.00207429	0.00539623	0.000161066	-0.00291793	-0.00138897	0.00153335	-0.00244248	0.00570023	4.30766e-05	-0.0019129	-0.000199957	0.000125	0.00575601	-0.00268379	-0.00544231
18	0.010446	0.0016243	-0.00218048	0.000791933	0.00409382	0.00220603	0.00536773	0.00141772	1.2501e-05	0.00260355	0.00269087	0.00184842	0.00177163	0.00140752	0.00211722	0.00542963	0.0170751	-0.000145672	-0.00149311	0.0022884	0.00446377	0.0161075	0.00358472	0.00741296	0.000870935	0.0114019	0.0109988	0.00640676	0.000393446	0.00130723	0.00712849	-0.00139619	-0.00606311	0.00621553	0.0013926	0.00193244	-0.00606335	0.000624036	-0.00464587	0.00256507	0.00290667	0.00410375	0.00381356	0.00331136	0.00384973	0.0032175	0.00119886	0.00438102	-0.0115006
19	0.00235936	-0.000737455	-0.00133075	0.00331162	0.00211853	0.00257561	0.00187613	0.00117827	0.0128739	0.0108215	0.00231575	0.00245992	0.00160321	-0.00216242	-0.000318112	0.0136996	0.00466191	0.00352538	0.00402725	-0.000638331	0.00760373	0.0228999	0.00904773	0.00100829	0.00236168	0.00724145	0.00519788	0.0152584	0.0031996	0.00686207	0.00320358	0.00666722	0.00385817	0.00537952	-0.00229009	0.00131841	-0.000637631	0.00316522	0.0023249	0.00218667	-0.00210701	0.000348567	0.00455768	-8.24944e-05	0.00262243	0.00410772	0.00575349	0.000900867	0.000815579
20	0.00669687	-0.00132972	0.00168418	-0.00504676	0.00786327	0.00809456	0.00864802	0.0105656	0.0107602	0.00357474	0.000488346	0.000513131	0.00484694	0.000781411	-0.00118274	0.0116696	0.0122785	0.0148901	0.00726861	0.00162838	0.000723202	0.017878	0.0119163	0.0116167	-0.00224339	0.0133131	0.00951225	0.00804692	0.00185839	0.00939346	0.00796636	0.00843432	0.00195875	0.00370733	0.00667422	-0.00289591	0.00124963	-0.0029217	0.00418986	-0.00237786	0.00599829	0.00581169	0.00290925	0.000631963	0.0022161	0.00588952	-0.00258961	0.00350424	5.39057e-05
21	0.00269763	0.00444521	0.00444804	-0.000713165	0.000464874	-0.0018531	0.00451632	0.00209648	0.00646605	0.00536069	0.000393288	-0.000670986	0.00130826	0.00385992	-0.00493747	0.00698207	0.00988383	0.00487264	0.0123255	0.00122321	-0.000195923	0.0184068	0.000198773	0.00764579	-6.99642e-05	0.00707028	0.0105825	0.00637417	-0.00530161	0.00945643	-0.00504188	-0.00592667	-0.00636875	-0.00162182	0.00425509	-0.00130572	0.00444082	-0.00390045	-0.000951347	0.00137587	0.00298307	-0.00340377	0.00475724	0.0041214	-0.00013025	-0.00147068	0.00300845	-0.00030224	0.00913948
22	0.00282654	0.00117667	0.00371113	0.000964092	0.00740113	0.00563208	0.00887618	0.007187	0.00502972	0.00361662	0.0026846	0.00160578	-0.0026454	0.00894839	0.00232878	0.0124684	0.0115112	0.00189367	0.00836218	0.00539036	0.00367012	0.00990892	0.00859837	0.00157577	0.00337664	0.00307907	0.0130363	0.00948285	0.000122885	-0.00126605	-0.00398077	-0.00177813	-0.0007127	-0.00485086	-0.00178508	-7.9907e-05	0.000594387	0.0017451	0.00305405	0.00132602	0.00173696	0.00345281	-0.00137603	0.00158968	0.000363389	0.00516225	0.00380931	0.00554254	0.00859739
23	-0.00230543	0.000609956	0.00125458	0.00135211	0.00487244	0.00318651	0.00190255	0.00554391	0.00889109	0.00320565	-0.00314575	0.00578471	0.00576424	0.0027199	0.00300419	0.0142685	0.0113101	0.00284414	-0.00146749	-0.00411732	0.00121477	0.00993895	0.00845087	0.00575669	-0.00235972	0.00280243	0.012422	0.00723411	-0.000848972	0.00648673	-0.00372698	0.00597696	0.00339104	0.00242384	0.00829708	-0.00317871	0.00806142	0.00184038	0.00206356	0.000798303	-0.00122877	0.00561255	-0.00736015	-0.00769446	0.00199701	0.00314275	0.00482874	0.000745338	0.00785171
24	0.00577846	0.000979227	-0.00181607	0.00219612	0.00857401	0.00582854	0.00906289	-0.00207562	0.00632853	0.0031357	-0.00113748	0.000726236	0.000497243	0.00736509	-0.000463975	0.0079375	0.0206054	0.0042002	-0.000251405	0.00176991	0.00659733	0.00952668	0.0123186	0.00355014	0.00361374	0.00299655	0.00604135	0.001621	-0.000391097	-0.000766107	0.0027585	0.00187884	-0.00317736	-0.00023754	1.49412e-05	3.25227e-05	0.00126867	0.00287902	-0.00242165	-0.000569672	-0.00198413	-0.00550208	0.00120588	-0.000222311	-0.00569061	0.00365126	0.00146168	0.00448285	-0.00118128
25	0.0103689	0.0025861	0.00522257	0.00189901	-0.00145478	0.00411938	0.0132185	-0.00358392	0.00385564	0.00177188	0.000629034	0.00125462	-0.00172533	0.00069631	0.00849719	0.0067208	0.00691584	0.00223052	0.00521296	-0.00297494	0.00237073	0.0242777	0.0121168	0.00837474	0.000475349	0.00767912	0.0119048	0.0122702	-0.00243372	0.00423152	0.0131567	-0.00575723	0.00241883	0.00332786	-0.00409639	-0.00383238	0.00105972	-0.00143684	0.00354077	0.0063945	-0.00147901	0.00143532	0.00277653	-0.000542743	0.00367147	-2.31203e-05	-0.00461885	-0.00492564	-0.00663007
26	0.0107487	-0.00393896	0.00565689	0.00154728	0.0072535	0.00883523	-8.15988e-05	0.00551837	0.00789103	0.00498794	0.000186592	0.00302993	0.00141111	-0.00512096	-0.00198881	0.0139203	0.00797674	0.00689366	0.00459813	0.00590505	0.00199567	0.0221931	0.0100525	0.00531568	0.00137987	0.0149415	0.00527525	0.00233973	0.00172792	0.0091361	0.00810751	0.00569014	0.000429411	0.0044419	-0.000722333	0.00639351	0.00135021	0.00816068	0.00282475	-0.00108592	0.000875846	0.00621133	-0.00591935	0.00871515	-0.000744392	0.00245944	0.00250889	0.00182951	6.42385e-05
27	0.00350007	0.000813235	-0.000459976	-0.00618942	0.00029501	0.00466617	0.00261642	0.00369905	0.00804881	0.0036962	0.000628399	-0.00183458	-0.00391472	-0.00263407	0.00504374	0.00552419	0.00827473	0.0039306	0.00699737	0.00132476	0.000697829	0.0130076	0.00919646	0.00871768	-0.000427301	0.0100215	0.0097981	0.000240824	0.000180606	0.00331507	0.00465543	0.000746654	0.00343239	0.00187454	9.11072e-05	-0.00635695	-0.00359292	-2.85527e-05	-0.00078421	1.31214e-06	0.00121419	0.00260109	0.000843042	0.00347821	0.00177839	-0.000289649	-0.00455734	0.00188939	0.00698517
28	0.00424636	0.000454611	-0.00233394	0.000660272	-0.00100149	0.0022739	-0.00114993	0.000140584	0.00358746	0.00378702	-0.00101355	0.000165957	0.00364179	0.00340265	-0.00329576	0.00680063	0.00556414	0.0101091	0.00534933	0.000925987	0.00227927	0.00745572	0.00695939	0.0113398	0.00147873	0.00944694	0.00222531	0.0162628	0.00409272	-0.00226441	0.00472284	0.000844898	0.000596424	-0.00130979	0.00188425	-0.00015422	-0.000909002	0.00106301	-0.000272416	-0.000578547	-0.0022081	0.00462235	0.00661496	-0.00617597	-0.000596744	0.00299039	0.00058103	0.0013172	-0.00506401
29	0.00466365	-0.000947016	-0.00098739	0.000547554	0.00118532	0.00697109	-0.000148366	0.00705117	0.000517097	0.00514044	0.000933302	0.00274118	0.00119213	0.00305982	-0.000180137	0.0189046	0.0179515	0.00733576	-0.00130442	-0.0063228	-0.000355489	0.000680659	0.00689235	-0.00264313	-0.00260653	0.0066937	0.0196733	0.00127457	0.00528823	0.00661114	0.00394755	-0.00147673	0.00803527	0.00810202	-0.00115433	0.00215309	0.00622141	-0.00391979	-0.00268996	-0.00256747	0.00233053	-0.00209972	0.00397588	0.000702474	0.00361676	-0.00016042	0.0148069	-0.00438244	-0.00294568
30	0.00603479	0.00116714	0.00736271	0.00114952	0.00584702	0.00387919	-0.00131401	-0.00387637	-0.00403002	-0.000870003	0.00159758	-0.000122116	-0.00287898	0.00283276	-0.00263108	0.0169997	0.00985324	0.000355223	0.00421583	0.0015246	0.00576179	0.0115918	0.00230943	0.00692712	0.000314278	0.00381463	0.000738039	0.00747812	0.00193286	0.00431193	-0.00488906	0.00522984	-0.00334819	0.00459595	-0.00372026	0.00257238	0.00126756	0.00155899	0.00341974	7.36105e-05	0.000394612	-0.000335296	0.000487119	-0.000812258	0.00228405	0.000909414	0.00355789	-0.00630166	0.0046317
31	0.0123202	-0.00138928	0.00308703	-0.000171755	0.00489009	0.0063225	0.00692421	0.00450061	0.00524496	0.00649486	-0.00175017	0.000891512	0.00249617	0.0025448	0.00471556	0.000697231	0.0134072	0.010795	0.00908986	0.00364583	0.00315233	0.00801204	0.00784927	0.00764392	0.00316798	0.00917164	0.00528515	0.00569323	0.00148512	0.00575205	-0.00207612	0.00177177	-0.00251992	0.00636295	0.0101257	-0.00180926	0.00164337	-0.000419665	0.00521689	0.00120294	0.00886102	0.0026225	-0.00247886	-0.000959062	0.00133639	5.13831e-06	0.00580278	7.51638e-05	0.00446736
32	-0.00666602	-0.00120691	0.0038181	-0.00103833	0.00363234	0.00929248	0.0069344	0.000166426	0.00948623	0.00370785	0.0038387	-0.000554646	0.000107204	-0.00440599	-0.00274865	0.00783474	0.00737075	0.00984995	0.0115772	-0.000383	0.00741507	0.0278294	0.00924435	0.00903781	0.00508849	0.00974962	0.0169794	0.017479	0.00239243	0.00700008	0.00118983	0.00132948	-0.00323137	0.000339329	-0.000426496	-0.00320085	-0.00145977	0.00391358	-0.00554786	0.00537534	-0.00429065	-0.00051719	0.00714598	0.00111802	-0.00257057	0.005857	0.000421238	0.000517695	0.00110828
33	0.00527552	0.000797306	-0.000563753	0.00385433	0.0075848	0.00126968	-0.000864295	-0.00288898	0.00969287	-0.00420783	0.00117018	0.00577006	0.000269965	-0.000608051	-0.000944805	0.0085969	0.0106462	-0.000163794	0.00676948	-0.00385512	0.00352048	0.0117674	0.00123659	0.0018371	0.00218791	0.0124137	0.00923983	0.00160047	0.00334116	-0.00310276	-0.00573542	0.00133423	0.00021994	0.00560985	0.0084206	0.00247896	-0.000234269	-0.00773256	0.00085721	0.000661182	0.00128427	-0.00190726	-0.00213703	0.000950806	0.000413709	-0.00286006	-0.000445166	0.00137638	-0.00421323
34	0.00655519	0.00438642	0.000472333	0.00197429	-0.0040966	0.0067341	0.00337967	0.00410072	-0.00258935	0.00654297	0.00093575	-0.000203721	0.00272888	-0.00256316	0.00189804	0.00806605	0.0141489	0.00114358	0.00929498	0.00199446	0.0042293	0.00719649	0.0153149	0.010942	0.000562705	0.00579988	0.0127674	0.00211738	-0.00230998	0.00582362	0.0146962	0.00697014	0.00512778	-0.00343642	-0.00415314	0.000286794	0.00278742	0.00259232	0.0026608	0.00336885	0.00180012	0.000389528	0.00778034	-0.0011909	-0.00198195	0.00362641	0.00632838	0.00607671	0.00145329
35	0.00408145	0.00322472	0.00209057	-0.000961185	-0.000614911	0.0048463	0.00601813	0.00221625	-0.000511239	0.00178623	0.000719579	0.000684843	-0.000302952	0.0036759	-0.00163368	0.00984058	0.00513191	0.00661913	0.00177822	0.00116673	0.00245726	0.00650116	0.00623442	0.0042411	0.000628354	0.00489648	0.0123877	0.0080029	-0.00231878	0.00102809	-0.00151021	0.00140194	0.00581164	0.00423663	0.00101374	0.00119589	0.00386064	0.00316761	0.00184952	-0.00125904	0.000600194	0.00646019	-0.00974413	0.00293262	0.00435063	0.00214196	0.00387919	-0.00263209	0.00337863
36	0.00429159	-0.00296585	-0.00162707	0.0019677	0.0114156	0.000310716	0.0039307	0.00238813	0.00106053	-0.00165013	0.00462726	-0.00320473	0.00342156	-0.000916655	0.00160758	0.00466491	0.00583065	-0.000534046	-0.00215077	-0.00367611	0.00289342	0.0127332	0.0140238	0.00235514	-0.00227241	0.00347878	0.00853035	0.00292892	-0.00259752	0.00332086	0.00244809	0.00039837	0.00315063	-0.00330615	-0.00321102	-0.00111798	0.00212361	0.00047409	-0.0035491	-0.00206483	-0.00281776	-0.00482024	-0.00305214	0.00140467	0.00221203	-0.000834924	0.000869684	-0.00338175	-0.00701578
37	0.00343077	-0.0012367	0.00439545	-0.00416107	-7.1838e-06	0.00279474	-6.67954e-05	0.00111156	0.00459328	0.00516982	0.00304419	0.00162191	0.00176694	0.00612324	0.000372802	0.0144012	0.0147737	0.0104844	0.00814644	0.00855387	0.00278277	0.00373625	0.00560764	0.00475172	-0.0025595	0.0124529	0.00402992	0.00278827	-0.00189544	0.00857094	0.00495002	0.00404947	0.0056898	0.0027156	-0.00436899	-0.00139166	-0.00712099	0.00281821	0.000608565	-0.00155785	0.00687502	0.00441315	0.00363217	0.000991068	-0.0019989	0.00302409	-0.00206832	0.00688757	0.00142116
38	-0.00117101	-0.00131117	-0.00243767	-0.00346191	0.00425566	0.00714313	0.00245708	-0.000720118	-0.00104234	0.00601704	0.00130987	0.00271598	-0.00114747	-0.0039176	0.00437934	0.00612669	0.00338827	0.00934329	0.00201173	-0.000475494	0.00137648	0.0108218	0.0147395	0.00350147	0.00570613	0.0036254	0.00350228	0.00795281	0.0023251	0.0115588	0.00918895	0.0018676	-0.00250135	0.00983474	-0.00264675	-0.00371164	-0.00484654	-0.00140612	-0.00326277	-0.00140735	-0.00119996	-0.00309541	-0.000408869	0.00192832	0.00402578	0.00270252	0.00137436	-0.000969352	-0.00149301
39	0.0106269	-0.00232413	0.00279295	0.000495545	-0.000453494	-0.00196474	-0.00293718	0.00370936	0.00451727	0.000419487	0.00104987	0.0040981	0.00127283	0.000851888	0.00199051	-0.00233691	-0.00491735	0.0019218	-0.0012461	-0.00299715	0.00153588	0.0113611	0.00622687	0.0101063	0.00550143	0.0102096	0.00697704	0.00238758	0.00179593	0.00157277	0.000227613	0.00190023	0.0024537	-0.00341396	-0.00180967	-0.000664603	0.00274198	0.000361392	0.00205291	-0.00227491	-0.000323216	0.00235433	-0.00214065	0.00762753	0.00029017	0.000248525	-0.00438336	-0.00630452	0.00542637
40	0.0084214	0.00110689	0.000658929	-0.00318283	0.00122495	0.00440029	0.00428771	0.00341254	0.00200705	0.000374929	0.0006752	-0.000447715	0.0039799	-0.00799551	-0.00511618	0.0104465	0.00451705	0.00773847	0.0126014	0.000581915	-0.00142823	0.00273643	0.00215159	0.00323189	-0.00368588	0.00395892	0.00696659	0.0121507	0.000984368	0.00569272	-0.00041917	-0.0094693	-0.00075356	0.00412783	-0.00078412	-0.00263197	0.00585318	0.00164159	0.00520991	0.00111798	0.00424884	0.00670179	-0.00190837	-0.00235227	0.000758294	-0.00162448	0.00262711	0.00221843	0.00391952
41	0.00166051	-0.000803385	-0.000619226	0.00357514	-0.000818795	0.00425093	0.000339286	0.00566498	0.0037813	0.00590505	0.000191193	-0.00023863	-0.00362619	0.00153856	0.000553576	0.00434484	0.0119556	0.00458219	0.00340382	0.00358053	0.00722598	0.00678191	0.00495356	0.00274347	0.000791617	-0.000406699	0.0111322	0.00559682	-0.00145765	0.00298664	0.00981943	0.00232082	0.00379663	0.00147951	0.0120841	0.00183985	0.0034402	-0.000744301	0.00222202	0.00223849	7.76699e-05	0.00543674	-0.00111486	-0.000174502	-0.000788507	0.00236897	-0.000527262	0.00120244	-0.00503793
42	0.00647864	0.00287037	-0.00138988	-0.00232248	0.00104817	0.00356977	0.00290298	0.00170747	-0.00209871	-0.00655531	0.00117673	-0.00165195	-0.00176282	-0.000896384	-0.00112778	0.00704685	0.0105505	0.00067929	0.000857322	5.22619e-05	0.00321597	0.0132269	0.0056778	0.00160508	0.00112384	0.00510037	0.010986	0.00557362	-0.000475532	-0.00381755	0.00936345	0.0018759	0.00075497	0.00461904	0.00425302	-0.00216694	1.3743e-05	0.00134418	0.00158486	0.00383435	-0.00381442	0.00582152	0.00374396	-0.00280423	0.00356159	0.0011962	0.00125162	0.00155131	0.00158794
43	0.00339738	0.000261201	0.00366648	-0.00470626	0.00450305	0.0116845	0.00368697	0.000414319	0.00181451	-0.00138752	0.00140297	-0.000718381	-0.000597933	0.00389185	-0.00333407	0.00188687	-0.00242367	0.00280035	0.012322	-0.00123068	0.00978186	0.00708538	0.0073525	0.00921481	0.00163629	0.0104814	0.000989978	0.00700862	0.00046017	-3.03121e-05	0.00224566	-0.00261948	0.00259251	0.000385132	-0.00601451	-0.00128807	0.00137362	-0.00193095	-0.00251077	0.00269379	0.00343895	0.00324153	0.00108073	0.00652937	-0.00434588	0.00289341	0.00518936	-0.00711383	0.00296566
44	0.00748099	0.00302156	-0.00279335	-0.000915079	0.00200005	0.00404136	-0.00166313	0.00347364	0.00247647	0.00213715	0.000680187	0.00426739	-0.000995668	0.000490051	0.00131891	0.00202558	0.00720879	0.000545081	0.00640177	0.00383631	0.00456045	0.0117053	0.0131308	0.00609287	-0.000467436	0.000252284	0.000383751	0.011942	0.00175542	0.00650455	-0.00480216	0.00666256	0.000135444	0.00631958	0.000443568	-0.00117302	0.00116177	0.00154014	6.47083e-05	0.00440185	-0.0017479	-0.000585372	0.00762681	-0.000469917	-0.00172538	-0.00103495	-0.000585906	0.00452517	-0.000478654
45	0.00374244	-0.00288089	-0.00298151	0.00110704	-0.00171614	0.00166792	0.00314928	0.000894203	0.00104559	0.00402912	0.00240216	-0.00513336	-0.00438545	-0.00354027	-0.00174015	-0.000949341	0.00642669	0.00558716	0.00268619	-0.00273553	0.00376808	0.005225	0.00489041	0.000946346	0.000930932	0.00688743	-0.000580569	0.0126397	0.00101668	0.00638355	0.00346156	0.00118394	-0.00156392	-0.00303957	0.00260893	-0.00161285	-0.00277176	0.00388019	0.00245277	0.000586031	-0.000216973	-0.000872031	-0.00287524	-0.00516717	-0.000198043	-0.000696595	0.000316824	-0.00364714	0.00110224
46	0.0059273	-0.00208801	-0.00348129	0.00424396	0.00996545	0.000174296	-0.00157433	-0.00145011	0.000718247	0.00279971	0.00033277	0.00233105	0.00302324	0.00503178	0.0032402	0.0157843	0.00523607	-0.00109941	-0.000741115	0.00421694	-0.00418558	0.00517839	0.0097137	0.00494657	0.000394761	0.00690729	0.00710409	0.00457161	-0.00098678	0.00151998	-0.00358564	0.00195971	-0.00118351	-0.00435801	-0.00416608	-0.00240026	0.00195568	-0.00336677	0.00321596	0.000931597	0.00364431	-0.0032864	-0.000878462	-0.00142786	-0.00022521	-0.000455025	-0.00387541	-0.000484509	0.000246259
47	0.00533812	0.00299902	0.00305998	0.00109958	-0.00134947	0.00339105	0.00717708	-0.000383074	0.00136446	-0.00449764	0.00131376	0.00593223	0.00238765	0.000495547	0.0029313	0.00577119	0.0039978	0.00421175	-0.00178136	-0.00172345	-0.00398064	0.00486774	0.0035367	0.0064937	0.00194119	0.00914098	0.00993332	0.0023135	0.00357703	0.00128773	-0.00228833	-0.00252478	0.00258531	0.00675948	0.000823745	0.00527352	-0.00498994	-0.00145635	0.000105929	-0.00331801	0.00035553	-0.00040714	0.0046558	0.00572672	0.00439979	-0.000738661	-0.00214352	0.00143583	0.00642097
48	0.00145665	-0.00166693	0.00162606	-0.00167695	-0.00242834	0.00493233	-0.00174246	0.000732166	0.00145257	0.00370311	0.00378009	0.00756853	0.00706519	0.00123401	0.00404891	0.00647674	0.00221181	0.00749055	0.00542712	-0.00169062	0.00672846	0.0115732	0.00252664	0.00520234	0.00275148	0.00323471	0.00720135	-0.0026245	-0.00277678	-0.00213073	0.00231455	0.00173306	-0.000333947	0.00339378	0.00496408	-0.00175189	0.00142866	-0.00372905	0.00133773	-0.00172165	-0.00327856	0.00855293	-0.00595933	0.00313079	0.00545122	0.00396938	0.00807658	0.00448493	-0.00414465
49	0.00939122	-0.000296119	0.0028997	-0.0011058	0.0015852	0.00609008	0.00491182	-0.000483178	0.0044049	-0.000562806	0.00270997	-4.37154e-05	0.00118777	0.00516839	-0.000468281	-0.00311251	0.00780977	0.0049366	0.00463798	0.000456189	0.00771181	0.00160647	0.00776955	0.000976677	0.00433239	0.00700158	0.00122637	0.0117421	0.00465244	0.00052509	-6.78625e-05	0.00647005	0.00564441	-0.00133996	-0.00261481	0.0028155	0.00586702	0.00273603	-0.00269905	-0.000240502	0.000567955	0.0023874	-0.000634794	-0.0030308	0.0015418	0.000161569	0.0020409	-0.00137562	-0.00212356
50	0.00138219	0.00285141	0.00381954	0.00158792	0.00124564	0.00537351	0.00311626	0.0029557	-0.00422766	0.0038472	0.00124141	-0.0055076	0.000235071	0.00152636	-0.00158948	0.00545029	0.00117294	0.0017609	0.00304646	-0.000308057	0.00482717	0.00937874	0.00970375	0.00930435	0.00500813	0.00408631	0.0134904	0.0149002	0.00297987	0.00526446	0.00411534	-0.00723005	0.00464022	-0.000944237	0.0021957	-0.00336859	-0.00143553	0.000101763	0.00592858	0.00122023	0.000230272	0.00276552	-0.000205614	0.00369668	-0.000939995	-0.00207621	-0.00121447	0.00423365	-0.00206178
51	-0.000225297	0.001055	-0.00122717	0.00135837	0.000132787	0.00231778	-0.00416639	0.00137834	-0.0020069	-0.00138539	4.65814e-05	-0.000329099	0.00146196	-0.0031934	-0.00127257	-0.00385907	-0.00565673	0.0103535	-0.00214576	0.00195156	-0.000647497	0.00751396	-0.00207384	0.00196654	-0.000897257	0.00377575	-0.00100823	-0.00221184	-0.00486867	5.35422e-05	0.00375751	-6.23431e-05	-0.00225722	0.00219292	-0.00072937	0.00432567	-0.00315322	-0.000314615	0.000800095	0.00322056	-0.00221876	-0.000540677	0.000687333	0.00706263	-0.00221076	0.00184708	-0.00222289	-0.0031511	0.00303567
52	-0.00267149	-0.00316314	0.00187877	-0.000938919	0.00299865	0.00578888	0.00320502	0.00035561	-0.00208107	0.00110599	0.00258751	-0.00228144	0.00563799	-0.00474451	-0.00414238	0.0041817	0.00471553	0.00689139	0.00960382	-0.00327232	0.00101569	0.00579945	0.0064365	0.000643146	-0.00119174	0.00690974	0.0027071	-0.00265874	0.00181723	0.00230571	0.00156408	0.00031462	-0.00461058	0.0039177	0.00102142	0.00240427	-0.00148002	-0.000912444	-0.00153247	0.00274708	0.0056215	0.000197051	-0.00352262	-0.00502145	0.000421296	0.00152317	0.00633261	-0.000365731	0.00205459
53	0.00779142	0.00316385	-0.00106735	0.00161689	0.000585932	0.00454111	-0.000414401	-0.00412171	-0.00451423	-0.000212316	0.00167671	0.000959461	-0.000611157	-0.00053638	0.00482261	0.00471323	0.0134244	-0.00261789	0.00249785	0.000528706	0.00438039	0.00570686	0.0147175	0.00762896	0.00568104	0.0114219	0.0150887	0.00336289	-0.000195823	0.000326114	0.00554438	0.00130992	0.003867	-0.00412062	0.00225528	0.00379843	0.00615553	0.00278616	0.000800254	0.00363718	0.00294847	-0.000195584	0.00319097	0.0011309	0.0017256	-0.00222859	0.00160532	-0.00381656	-0.000632301
54	0.00384358	-0.00219155	0.000115167	-0.0072673	0.00366862	-0.00232714	-0.00157542	-0.0023351	-0.00658997	0.00229612	0.000673418	0.00131507	-0.00196364	0.00282225	-0.00395756	0.00021366	0.0106662	-0.00406414	0.0124567	0.00223471	0.00173748	0.00720454	0.00462878	0.00378235	-0.00258752	0.00767049	-0.00297902	0.00333425	0.00277045	0.00213851	-0.00530907	0.00359566	0.00317997	0.0095633	-0.00178706	0.000821461	-0.00340841	-0.00769037	0.00268745	0.000394237	0.00063066	-0.00443944	-0.000405679	0.00258183	0.00171192	0.000743662	0.000615397	-0.00607424	0.00392187
55	0.00170086	0.00283717	-0.00122809	4.82409e-05	-0.000401942	0.0027106	0.0059784	0.00123469	0.00202105	-0.00400194	0.00174263	-0.00270453	0.00126127	-0.00180751	-0.00519314	0.00580533	-0.00054432	0.0110745	0.00619919	0.00111405	0.000658969	0.00742524	0.00414531	0.00486734	0.000647954	0.00469442	0.00439548	0.00340567	0.00314382	0.00174626	-0.000802472	-0.0018462	-0.00286184	0.0035645	-0.00330254	0.00321739	0.00234881	4.0712e-05	-0.000572127	-0.00266471	-0.00360632	0.00276058	0.00440094	0.00295081	0.00293496	-0.00135858	0.00103537	0.00921452	-0.0056616
56	0.0126527	0.00480646	0.00510205	-0.00227957	0.00218858	0.00328131	-4.4444e-05	-0.0017445	-0.00435495	-0.00592058	0.00198405	0.00143447	-0.00152	0.00180018	-0.00519701	0.00905896	0.00293349	0.00656135	0.00446542	0.000457063	0.00192801	0.00490767	0.00250023	0.00488287	-0.000133109	0.0105021	0.000644387	0.00937145	-0.00274222	0.000647822	-0.00228111	0.00106502	0.00542198	-0.00134835	-0.00027853	-0.000798379	0.0027976	0.000566865	0.00512269	-0.00212163	-0.00215034	-0.00199514	-0.00254414	0.00835801	-0.00134388	-0.000150602	-0.000439804	-0.00811239	0.00227658
57	-0.00159201	0.00105222	0.000161158	-0.00102742	0.001911	-0.00354229	-0.00645232	-0.00500366	0.000890957	-0.00574444	0.000524191	0.00108416	0.00251736	0.000371474	-0.00551568	0.010371	0.00140045	0.00238421	-0.0110829	-0.0031841	0.00380462	0.00269619	0.00299686	0.000338929	-0.000130826	0.000276232	0.0082402	-0.00296869	-0.00392717	0.00770637	0.00267158	-0.00228381	-0.0073592	0.00128703	0.000755755	-0.0027003	0.00250019	0.000484493	-0.0027182	0.00467347	0.00187814	0.00196983	-0.00344788	-0.00036298	0.00387324	-0.000259184	0.000967168	-7.34081e-05	0.00276746
58	0.00852915	0.00010543	-0.0016755	-0.00524984	0.00485598	0.00987254	0.00161277	0.00332164	0.00136264	0.00101791	0.000174254	-0.00226519	0.00353704	-0.00253299	0.00239008	-0.00216337	0.0007942	-0.000470897	0.0108417	0.00334171	0.00307432	-0.00170683	0.00333119	-0.00119469	0.0027636	0.00956405	0.000279866	0.0045351	-0.000915334	0.00373134	-0.00527629	-0.00795489	0.00038151	0.00456478	0.00109549	0.00379421	0.00212374	0.00209814	-0.00253393	0.000433467	0.00439698	-0.00158277	-0.0022677	-0.00378054	-0.0015305	0.00135116	0.00644711	-0.00112906	0.00140528
59	0.00531634	-0.00499949	-0.00626911	0.0052807	-0.00198526	0.00459374	0.00783965	0.00100548	0.000752865	0.00297074	0.00456251	0.00396155	-0.00217823	-0.00201858	0.000404098	0.00283284	-0.0033076	0.0035716	8.54434e-05	0.00379153	0.000845269	0.00527164	0.00511354	0.003814	0.00343938	-0.000961483	0.00172257	0.00650774	-0.000376637	0.0019831	0.0089822	0.00677431	0.00171771	-0.000731642	-0.00344249	0.00247812	0.0023944	-0.00170335	-0.00155708	0.00259379	0.00133856	0.00741669	-0.00246098	0.0121969	0.00816708	-0.000447704	0.0022781	0.00404756	-0.000785746
60	0.000960932	0.00321964	-0.00252225	0.00255377	-0.00788205	0.00566498	-0.000157541	0.00177172	0.00151103	0.00429081	4.15608e-05	-0.00242889	0.00159914	0.000778252	0.00256653	0.00499053	-0.00140367	-0.00219961	-0.00148448	-0.00235695	-0.000157571	0.00393583	0.00698059	0.00473016	0.0014267	0.00306916	0.00312455	0.0059042	0.00126359	-0.00033271	0.00011646	0.00335664	0.00159909	-0.00220637	-0.00195251	-0.000729974	-0.00292099	0.00312216	0.00476787	0.00224054	9.50841e-05	0.00151074	-0.00539883	0.000526435	-0.00357505	0.00545598	-0.00654322	-0.00204035	-0.000160984
61	-0.00145904	-0.000228056	0.00668591	0.00312167	-0.00265843	0.00265018	0.00173804	-0.000993174	-0.00191153	-0.00120494	-0.000121072	-0.00226163	0.000325683	0.00192752	0.00499561	-0.0043367	0.0176709	-0.00434339	0.00537204	1.40039e-05	-0.000931264	0.011368	0.0010713	0.00448035	0.00168445	0.00374087	-0.000558776	0.000571034	-0.000398692	0.00019179	0.00532611	-0.00107902	-0.000239445	-0.00200765	-0.000220113	0.00151544	-0.00154695	0.00662827	0.00323636	-0.000915639	0.00355633	0.00420685	0.00877107	-0.00201497	0.00411829	0.00330259	0.00215329	-0.00682233	-0.00368463
62	-0.000854124	-0.000531647	0.00360736	0.00028657	0.00767473	0.00375134	0.00140359	-0.00494471	-0.00620629	-0.000244866	0.001077	-0.00382188	-0.00403674	0.00205498	-0.00337439	-0.000978095	-6.60209e-05	0.00318235	0.00331543	-0.00371434	0.00543104	0.00183254	0.00526495	0.00348403	0.0045915	0.00599796	-0.000950195	-0.000290678	0.00304851	-0.00161273	-0.00387477	0.0066729	0.00263295	-0.00539179	-0.00224657	-0.00424519	-0.0049497	-0.00812266	0.00661951	0.00120356	0.000666421	-0.00137908	-0.00546125	-0.00359958	-0.00260743	0.00139105	-0.000410755	0.00675193	-0.000769626
63	0.0058626	-0.000466726	-0.00442033	-0.00102157	0.00121022	0.00113805	-0.000822381	0.00688231	-0.00407565	-0.00229478	0.00165314	-0.00320075	0.000661152	-0.0030462	0.00233451	0.00509233	-0.00220155	0.0100745	0.0111108	0.00100674	0.0021115	0.0127416	-0.000602038	0.00162522	-0.0019513	0.00806152	0.00465985	-0.000404565	-0.00173653	0.000131547	0.00864071	0.00289528	-0.00488673	0.00101953	0.00627224	-0.00190075	0.000517107	0.00147907	-0.000577213	-0.000494875	0.0127164	0.0087614	-0.0020481	0.00401749	-0.00228087	0.00282238	-0.00561777	0.00214677	0.00708872
64	0.0028188	0.00228966	8.11288e-05	0.00341325	0.00434949	-0.00109498	0.000903117	-0.00192401	-0.000273935	-0.00490113	0.00168862	0.000149936	0.000818194	-5.42156e-05	-0.000965889	0.000357138	0.00689198	0.00160832	0.00171397	0.00361952	-6.02439e-05	0.00490041	0.00480419	0.00345639	0.00315395	0.00785277	0.00224853	0.000808633	0.000410231	-0.00731015	-0.0116264	0.000878418	-0.00552123	0.00765284	0.000646156	-0.00206996	0.00025854	-0.00166658	-0.00246977	-0.000482295	-0.00463402	0.000580696	-0.00133037	0.00288698	0.00597765	0.00279736	-0.00100833	0.0012303	-0.00300088
65	-0.00273152	0.00242398	-1.65681e-05	0.000702728	0.00104102	-0.00202169	0.000361095	-0.000965402	0.00350665	-0.00245195	-0.00374531	-0.000973691	0.00266104	-0.00461624	-0.000758372	0.010534	-0.00602554	0.0010528	0.000707637	-0.000441045	0.00536637	0.000276233	0.00396481	0.00153587	-0.00124336	0.00731374	-0.00241437	-0.00178935	0.00499268	0.00263385	-0.00133255	0.00182841	0.00280608	0.000114882	0.00121568	0.00375027	0.00441783	0.000420415	-0.00291396	0.00284353	0.00147857	0.00326273	0.00105395	-0.00504655	0.0035158	-0.000529453	0.00344365	-0.00429702	0.00230394
66	0.000214784	-0.000751413	0.00570253	0.00297617	-0.000650668	0.00341008	0.00783672	-0.00297761	0.00166088	-0.000712389	0.00217414	0.0038324	0.00013269	0.00455673	-0.000802947	0.00223128	-0.00232823	-0.00155294	0.000173973	0.00153722	0.000702665	-0.000202186	0.000858105	0.00551664	-0.00157068	0.009531	0.00138598	0.0042332	-0.000417474	0.00678184	-0.00130055	0.00192555	6.83708e-05	0.00171982	0.00150374	0.00196215	0.00216686	-0.00139449	0.00134343	0.000498988	-0.00196648	-0.000335702	0.00222118	0.00939121	0.00415461	0.00177574	0.00165582	0.0034915	0.00368329
67	0.00989945	0.00370893	0.00127748	-0.00143953	-0.000624889	0.00573208	0.00162105	0.00122183	0.00212672	-0.000109489	0.00284683	0.00128617	0.00942274	0.00172382	-0.00166091	-0.0027651	0.00188731	0.00573827	-0.00429471	-0.000544035	0.00456092	0.00776698	0.00890647	0.00679645	0.00582249	0.00172837	-0.00012331	0.00864554	0.00137052	0.00133822	0.000191497	0.00533701	0.00773589	0.00534485	0.00206627	-0.00378975	-0.00748513	-0.00252757	-0.0040821	-0.00213116	-0.000442039	-0.00707933	0.00452796	-0.00190378	-0.00126644	-0.0011937	0.00190542	-0.00012583	-0.00145128
68	-0.00526663	-0.00113112	-0.00144333	-0.00163589	0.0010761	-5.27509e-05	0.0041777	-4.12708e-05	-0.00248715	0.000578475	-0.000885825	-0.000916457	-7.56962e-05	-0.00663513	0.00120575	0.00407116	-0.000489141	0.00183638	-0.00205738	-0.000984913	-0.00367678	0.000715507	0.000767936	0.00413061	0.0033442	0.00724952	-0.00229733	-0.00104073	0.000374588	-0.00619817	-0.000618178	-0.00694986	-0.00305219	0.00091155	-0.00541632	0.0016258	-0.00112027	0.00128508	-0.000974563	0.004819	0.000754655	-0.00703276	-0.000883159	0.00400247	-0.00105664	-0.000927678	-0.00066093	-0.00180282	0.00311547
69	-0.00839132	-0.00175814	0.00105203	0.00021337	0.00305012	0.000975618	0.00176265	0.00487218	0.00579465	0.00216396	0.000539273	-0.00421142	-0.00424277	-0.00223532	0.00303537	0.00740533	0.0035816	-0.000141026	-0.00269954	0.00122578	0.00171036	0.00229102	0.00635436	0.0104316	-0.00779501	0.00693171	0.00192608	0.00475626	0.000896745	-0.00212807	0.0103193	0.00503653	-0.00128618	0.000786515	0.00459221	-0.00341369	-0.00124581	0.00552453	0.00183501	0.000245729	-8.45399e-05	0.000149552	0.00316521	0.00574882	0.00313563	0.00221236	0.00480195	0.0022375	-0.00234635
70	0.0136016	0.0010504	-0.00266482	0.00243217	-0.00339827	-0.00250189	0.000423986	-0.000800572	-0.00425716	-0.00551142	0.000250122	-0.00654914	-0.000786901	0.00524018	0.0073597	-0.00796018	-0.00152589	0.00707994	0.00216552	-3.8487e-05	-0.00431971	0.00774898	-0.000612353	-0.0017464	0.00296237	-0.00351818	0.0073689	0.00865164	-0.00276372	-0.000804145	-0.00304692	-0.00330161	-9.06852e-05	0.00741958	-0.00105493	0.000723332	-0.00809408	0.00328011	0.0066788	-0.000310248	-0.0071512	0.00130483	-0.00209524	-0.00350094	0.000289475	0.00352308	-0.00495293	0.00173749	-0.000699329
71	0.000219962	0.00438217	-3.74307e-05	-0.00193436	-0.000815602	0.000996365	-0.00439834	-0.00199427	-0.00816588	-0.000782258	0.000207162	0.00109911	0.000985871	-0.00268258	-0.000880503	-0.00215485	0.000329349	0.00548198	-0.00125404	-2.99951e-05	0.00152556	-0.00251061	6.22128e-05	-0.00414901	0.00308015	0.00366863	0.00061312	0.0040817	-0.00287719	-0.00246155	-0.00124736	-0.00422697	-0.00359298	-0.00314534	0.00447927	-0.00131958	-0.00273787	-0.00406476	0.0012198	-0.0024712	0.000474542	0.00416336	-0.00870843	-0.0036112	-0.00174107	-0.00168006	-0.000152823	-0.000425562	-0.00234179
72	0.00818925	0.00227707	0.000491962	0.000366469	0.00272735	-0.00375426	0.00099486	-0.000184691	-0.00654878	-0.000407486	-0.00260976	-0.00316714	0.00457442	-0.00110612	-0.00337858	-0.00288418	0.00129587	0.00129376	0.0174528	0.00226709	0.000564088	0.00643305	0.00151407	0.0032122	0.00428915	0.00321989	0.000791034	-0.00219503	0.00356331	0.00848718	-0.00291541	0.00171252	-0.00314123	0.0024287	-0.000602539	0.000682461	0.00173145	-0.00122422	0.000539412	-0.00147798	0.00353555	0.00148029	-0.00143887	-0.00330971	-0.000128244	-0.0011824	0.00249025	-0.000955766	0.00400879
73	-0.00397206	-0.00157002	0.00201849	-0.00142193	0.00309896	0.00447895	-0.00855307	-0.000677322	-0.000230045	-0.000236171	0.00179067	-0.00288863	0.00209418	-0.000207659	-0.00340955	0.00520211	0.00439511	-0.0038907	0.00190381	0.00504052	0.0049567	0.0020278	0.00484246	0.00386572	0.00518793	0.0035791	0.0042201	-0.00199627	0.000859191	0.00199223	-0.00684929	-0.000910406	0.00577428	-6.2561e-05	0.00598363	0.000846658	0.00135383	-0.0012907	-0.00679158	0.0023201	0.00681298	0.000413171	0.00182993	0.00404984	0.00363431	0.00125377	0.00180619	0.00359254	-0.00281273
74	-0.00335248	-0.00123847	-0.00099579	0.00449807	-0.00308829	0.0050889	0.00233248	0.00134759	-0.0035271	-0.00138251	-0.00242218	-0.000890522	0.00112516	-0.00638985	0.00617988	0.00315869	0.00849666	-0.00154001	0.00103669	-0.00645358	0.00465064	0.000100218	0.00302847	-0.00359849	3.0779e-05	0.0088461	-0.000529351	0.00450768	0.00260188	-0.00816195	0.00222807	-0.00128142	-0.00452722	-0.00307332	-0.00214357	-0.000474699	0.00808169	-0.00161303	-0.00150862	-0.0012907	0.00223973	0.00210767	0.00274113	-0.00374219	-0.00321861	-6.97613e-05	0.00191089	-0.00290769	-0.00139115
75	0.00658825	0.00298513	-0.00344352	0.00704613	0.00184939	0.000236181	0.00255018	0.00087417	0.00521253	-0.000751773	0.00420508	0.000713032	-0.00110715	0.00279642	0.000233185	0.00590233	-0.00361589	-0.00394191	0.0027435	-0.00379429	0.00217482	0.0012243	0.00741981	0.00721215	0.00580486	0.0048906	0.000856084	0.0115512	0.000679545	0.00525821	-0.00188739	-0.00191271	-0.00381424	0.00361394	0.00106189	0.0018264	0.00321287	0.000128488	-0.000340365	-0.0015239	0.000973895	0.00334914	0.00332168	0.00108812	0.00180416	-0.0037488	0.00144336	-0.00114739	0.00534472
76	0.00875212	0.00280674	-0.00436445	0.00386989	0.00114455	-0.00126316	0.00176145	0.000211537	-0.00166072	-0.0019548	0.000603415	-0.000883248	0.000355699	0.00306199	-0.000155874	-0.00319691	-0.00366577	-0.00293799	0.00166478	0.00204274	0.00162969	-0.00121735	0.00457645	0.00431103	-0.00521957	0.00697973	-0.00197567	-0.00666405	-0.0051911	-0.00713739	-0.00388253	0.00149172	0.00366999	0.0017945	0.00193343	0.00178099	-0.00627782	-0.00268481	0.00718645	-0.00282955	-0.00336998	0.000347088	-0.00231643	-0.00243629	0.00433949	0.00663063	-0.00501771	0.000486234	0.00934945
77	0.00603236	-0.000967587	-0.00115424	-0.00211347	-0.00184378	0.00545148	0.00255545	0.000574653	-0.0036766	-0.0014068	-0.000832565	-0.00348766	-0.00309752	0.00179906	0.000978059	-0.00152758	-0.00156998	0.00592289	-0.00588566	-0.00359865	-0.00223413	0.00268993	0.00283132	0.000885809	0.00628078	0.00285143	-0.00995139	0.00192313	-0.00111101	-0.00292369	-0.00200228	0.00238195	0.00130437	-0.00131574	0.00172657	0.000166848	-0.00934076	-0.00117605	0.00057986	0.00515844	-0.00344977	-0.00198027	-0.00074219	0.00575227	-0.00259968	-0.00198692	0.000280433	0.00303225	-0.0018669
78	0.000401007	0.000611554	0.000445586	-0.000993663	0.00403207	0.0058608	0.00203127	-0.00842698	-0.00312405	0.000391777	-0.00280631	-0.00287477	-0.000214074	-0.00625256	-0.000832327	0.00607451	0.00189073	0.000314151	-2.75361e-05	0.00763591	-0.00208192	0.0024645	0.00213579	-6.40371e-06	0.00149054	-0.000335323	0.0026376	-0.00168119	0.000874017	-0.000680366	-0.00207843	0.000335972	-0.00307169	-0.000760102	3.50072e-05	0.00303511	-0.000714793	0.00460583	0.000638293	-0.000159211	0.00160986	0.00347485	-0.00342896	-0.00251324	-0.000377151	0.000973872	-0.000840093	0.00435801	0.00022286
79	0.000888016	-0.00344792	0.00268238	-0.0016147	0.000859623	-0.000808691	-0.00495666	-0.000717031	0.00244336	-0.00214767	0.00215258	-0.0024433	0.00409182	-0.000270787	-0.00144691	-0.00709091	-0.00302501	0.00270154	-0.00618171	-0.000479484	-0.00353455	-0.00201241	0.0025082	-0.000116199	-0.00119111	0.00896019	0.000792833	-0.00628801	0.000704293	0.00699057	-0.00257539	0.00751717	0.0103742	0.00498819	-0.00322396	-0.000416353	0.00145887	-0.000376625	0.00281913	0.00153181	0.00131706	-0.00246862	0.00129369	0.00576958	0.00210775	0.00350561	0.000365098	-0.00153415	-0.00506436
80	-0.000269901	0.00515215	-0.00723499	0.00357133	-0.00437348	-0.000179568	0.000451218	-0.00132799	-0.00587901	0.00214037	-0.000217052	0.00210832	0.0052338	-0.00120664	0.00390935	0.00476796	-0.00450238	0.00361071	0.00620801	0.00478944	-0.00108294	-0.000130971	0.00160921	0.00124767	-0.00268554	0.00102549	0.0019614	0.00316793	0.00631205	-0.00116716	0.00414707	-0.000947698	-0.00460536	-0.00278226	0.00694546	-0.00373655	-0.00282568	0.00168032	0.00205766	-0.00439763	-0.00190527	0.00154326	-0.00370674	-0.00340344	0.00220411	0.00251003	0.00150547	-0.00151023	-0.0089497
81	0.000322076	-0.00101004	0.000995324	-0.0017847	-0.00211541	0.00225082	-0.00307458	0.000594634	-0.0014696	0.00293902	0.00242168	0.000795899	7.09974e-05	0.000494596	0.00237016	0.00141122	0.00386769	-0.00551429	0.00714285	0.00178643	0.00185482	0.004255	-0.00530289	0.00764101	0.00480909	0.00660901	-0.00197662	-0.00606294	-0.000282008	0.00175062	-0.00352133	-0.0026637	0.00222885	0.000626469	0.00583134	-0.0018813	-0.000294452	0.00459676	-0.00473285	0.00186674	-0.00417491	-0.00250754	0.00170529	-0.000133653	0.0020329	0.00432666	-0.00338617	0.00156337	-0.00365967
82	0.00646942	0.000810814	0.00104529	-0.00316635	-0.0028422	0.0039083	-0.00595352	0.00161141	0.00194833	-0.0042962	0.0001215	-0.0027975	0.00124305	0.000934899	0.00115807	0.00101705	0.00234094	0.00365592	-0.000952147	-0.00227875	0.00312137	0.00543813	0.0044649	0.0032303	0.00171082	0.00680616	0.0152703	-0.00309151	0.00113704	0.00641344	0.00367803	0.0012953	-0.00152944	0.000265933	0.000611949	0.000571816	0.00420778	-0.00202521	-0.00224813	0.00342364	0.0031022	-0.00013944	0.00329006	-0.00521215	-0.00371074	-0.00284823	0.00277584	-0.00755743	0.00878028
83	-0.00432175	-0.00422299	-0.00122359	0.00138763	-0.00526998	0.00646404	-0.00689323	-0.000583573	-0.00315835	0.00139769	0.000340264	-0.00209474	0.00198463	0.00151053	-0.0015161	0.0066067	0.000581318	-0.00506457	-0.00254508	-0.00049822	0.00425713	-0.0065245	0.00317507	-0.00156317	0.000726774	0.00500911	-0.00139559	0.00898856	-0.00576213	0.0010388	0.0048298	-2.84223e-05	0.00738775	0.00206184	0.00107739	0.00214603	-0.000462647	-0.00215556	-0.00444595	-0.00127962	-0.00134633	-0.000968873	-0.00336173	0.0111834	-0.00181992	-8.31313e-06	0.00289927	0.00134379	0.00378072
84	0.00254286	0.0025643	-0.0036109	0.00166906	0.00632115	-0.00619052	0.00567999	0.000961675	-0.00657267	-0.000792721	-0.00327552	-0.000845295	-0.001872	0.00118288	-0.00305902	-0.0010733	0.00124093	0.00497575	9.11732e-05	-0.00287382	-0.000364154	0.00592004	0.000695532	-0.00494966	0.00368951	0.00520084	-0.00204105	0.00401249	0.00260537	-0.00174203	0.00469819	-0.00176454	-0.00470891	0.000239288	-0.00109001	0.00491307	0.00268877	0.000795752	-0.00118116	-0.000815934	-0.00120372	0.00123098	0.00525625	-0.00392696	0.000478568	-0.00410542	-0.0012972	0.00462759	0.005483
85	0.00626504	-0.00170422	-0.00356901	-0.00159593	0.00181403	-0.00377472	0.00490927	-0.00178849	-0.00100612	-0.00325087	-0.000680092	0.00138771	0.00385757	0.00324013	-0.00156941	-0.00437398	-0.00124102	0.000593699	-0.00237045	-0.000733102	0.00512967	-0.00310919	0.000339143	0.000212059	-0.00471955	0.000319166	-0.00577896	-0.00140839	0.00499331	-0.00544381	-0.000448613	0.00592603	-4.90267e-05	0.00436836	0.00235883	0.000599581	-0.00113647	-0.000201576	0.00295866	-4.20137e-05	0.00712749	0.00582241	-0.00204232	-0.00719522	0.00526282	0.000812848	0.00574845	0.0136461	0.000106936
86	-0.000758141	-0.00021218	0.00352161	-0.00249814	0.00111743	0.00291415	-0.00358821	-0.000563416	0.00532231	-0.00283454	-0.000282392	-0.00132454	-0.00225851	-0.000336663	-0.003849	-0.000841318	-0.00505255	-0.000156739	0.000345552	0.00578249	-0.00264238	0.00114552	0.000937322	0.00408678	-0.000854768	-0.00197563	0.00356476	0.00128569	-0.00196294	0.00229908	-0.00698285	-0.00202818	0.00515613	-0.0013326	0.000453633	0.000959745	-0.00216994	0.00330513	0.000565211	-0.00105775	-0.00339447	-0.00708917	-0.00366679	-0.00270926	-0.00318632	0.00254581	-0.00116527	0.000392761	-0.00704692
87	0.0038744	-0.00226005	-0.00335785	0.000449826	-0.00123388	0.00457656	-0.00357782	-0.00092651	0.000729313	-0.000404738	-0.00123711	0.00034971	0.0042163	-5.15117e-05	0.00321099	0.00766962	-0.00169449	0.00428297	-0.00252433	-0.00329584	-0.00282362	-0.00516448	0.00519531	0.00756018	-0.00104861	-0.00219311	-0.00437194	0.00432439	0.00600277	-0.00129968	-0.00402032	-0.00382264	-0.000456604	0.00150609	0.002685	-0.00277134	0.00161495	-0.000488206	0.000324271	-0.001424	0.000398284	0.00660389	-0.000956156	0.003885	0.00166986	0.00207781	-0.0010867	-0.00098657	-0.00526487
88	-0.00190485	0.000973251	-0.00320162	0.00210549	-0.000427425	-0.000697059	0.000539709	0.00192337	-0.000299269	-0.00318519	0.000106978	0.00344369	0.00205779	0.000351984	0.00262006	-0.00498625	-0.00428611	-0.00661405	0.000366203	0.00412897	-0.00113837	0.00383419	-0.00091218	0.00117622	0.000509791	0.0119461	-0.00204266	0.00600557	0.00531465	0.00079328	-0.00361534	0.00292864	-0.000381642	-0.00382142	0.00723281	0.00448342	0.000794785	-0.00149792	0.000498434	-0.00287879	0.00306311	-0.00129015	0.00217216	-0.00166435	0.00029358	0.00246142	-0.00166267	-0.00692876	0.00342611
89	-0.00214166	0.00584107	-8.76661e-05	-0.00161158	0.00245336	-0.000310874	-0.0031919	-0.000400154	-0.00104533	0.00201127	-0.00027682	-0.00317334	-0.00498122	-0.000849656	0.00301202	-0.00301072	-0.00198241	-0.00299274	0.00886687	0.00128196	-0.00282508	0.00214393	0.00540423	-0.00519876	-0.000872484	0.00183352	0.00401347	-0.00471439	-0.0014841	-0.00546136	-0.00366465	-0.00651326	0.00193855	0.0106527	-0.00115373	-0.00136956	-0.000494136	0.000992536	-0.00327472	-0.00459136	-0.000895099	-0.0013139	-0.00246244	-0.00472881	-0.000746705	0.00305039	-0.00340664	0.00148633	-0.00371384
90	0.000352994	-0.000487948	2.82326e-05	-0.0018973	0.00122259	0.0032693	-0.00487174	0.00176988	-0.0038265	-0.00124227	-0.00130014	-0.00113741	0.000193355	-0.00287319	0.000781178	0.00274293	-0.0011374	0.00211205	-0.00330566	0.00466213	0.000556217	-0.00381756	-0.00224532	-0.00124488	-0.00138235	0.00186132	0.00598737	-0.00286243	0.00180876	0.00253072	0.00252776	0.00653183	0.0010257	-0.000622222	0.00328186	-0.00103367	0.00334313	0.00081344	0.00408089	0.00132312	0.00130267	-0.00416843	0.00752611	0.00248795	0.00139858	-0.00160224	-0.00573637	-0.00807982	0.00245271
91	0.0034278	-0.00114404	-0.00328674	-0.00199453	-0.00458273	0.000447046	0.00171039	0.00083448	-0.00449852	-0.000319987	0.00149967	-0.00114363	-0.00275039	-0.00336748	-0.00378981	-0.00213221	-0.00122443	-0.000113103	-0.00236366	-0.00268699	0.000995263	0.000499356	-0.00218483	2.6967e-05	0.00217155	0.0065023	0.000328238	-0.00207108	-0.00128376	-0.000366036	0.00274592	-0.00131522	-0.000631726	0.00529172	0.00056788	0.00221672	0.00526098	0.00126949	0.0044688	0.00848313	0.000794011	-0.00368847	0.000338345	0.00847715	0.000897575	-0.00417627	-0.000611709	0.00241039	0.000280162
92	0.0037502	-0.00229485	0.00130383	-0.00152503	-0.00223493	-0.00367258	0.000485134	-0.00131862	-0.0069111	-0.00268166	-0.0010106	-0.00463114	-0.000642053	-0.00665866	0.00350306	0.000327447	0.00393656	0.00370246	-0.00167469	0.00407719	-0.00449207	-0.00242573	-0.00517675	0.00413519	0.00175681	0.00267104	-0.0022014	0.00195788	0.000949373	-0.00421065	-0.00188799	0.00491303	0.00439815	-0.0022697	-0.00141091	-8.2763e-06	-0.00883529	0.00377822	-0.00583362	-0.00541452	-0.00185002	0.00202508	-0.00113054	-0.00267231	0.00362993	-0.00042555	0.00211974	0.00311516	0.00763125
93	-0.00844142	0.00531174	0.00252371	0.000389643	-0.00425394	-0.000166436	-0.00324982	-0.00529593	-0.00371	-0.00290087	0.000653817	-0.00316003	0.000315818	0.00172779	-0.00365656	-0.00170709	-0.00532932	0.0009433	-0.000537879	-0.00195504	0.00420985	0.000586307	-0.00192825	-0.00352455	0.00452688	-0.00753411	0.000662107	-0.0025614	0.00188612	0.00147876	-0.00382283	0.00397342	-0.00278884	0.00509059	0.0048116	0.00137507	-0.00150782	-0.00547539	-0.00545801	-0.0044237	-0.00197217	-0.00125029	0.00182664	-0.00568326	-0.00309233	-0.00231322	-0.000921919	0.0048079	0.00345139
94	0.00251434	-0.000798773	-0.00622032	-0.00422914	0.00274212	0.000407355	0.000310521	-0.00405277	-0.00354307	-0.00468778	-0.000176469	-0.00247157	0.00196833	0.00171399	-0.00211461	0.00685832	-0.00118345	0.00127646	0.00634335	0.00438324	-0.00248801	0.00383338	0.00077898	0.00224085	0.00473646	0.00298149	0.00324327	-0.00239726	0.00322694	0.00224671	-0.00305269	-0.00200621	7.01948e-05	-0.00746886	0.00441572	-0.0027344	-4.07903e-05	0.002525	0.0037896	0.00417654	0.000167302	0.0027782	0.00197193	-0.000248057	-0.00116593	0.00578704	-0.00177583	0.00494359	-0.00370505
95	0.00254589	-0.00730021	0.00987161	0.000860586	0.0016781	-4.04662e-05	-0.0026717	-0.0020559	-0.00394362	-0.00225615	-0.00246505	0.00247117	0.000854966	-1.82801e-06	-0.00314294	-0.00180639	0.00132715	0.000464894	0.00349905	0.0033154	0.00339919	0.00179	0.00500976	0.00293099	0.000435967	0.0120841	-0.00497942	-0.00247159	0.00609315	0.00240352	-0.00134896	-0.000645286	0.00611923	0.00271244	-0.00352635	-0.00160298	-0.00337837	-0.00526397	-0.00188378	-0.00109406	-0.00449915	-0.00213211	0.00385227	-0.00438701	-0.00740511	0.00212242	-0.00408215	0.00405187	0.0010992
96	0.00436457	0.00333203	-0.00567778	-0.000351542	-0.00574008	0.00261097	-0.0019088	-0.00138071	-0.00248575	0.000147238	-0.00138489	-0.0024317	-0.000489471	-0.00388599	0.00129074	-0.00489302	-0.00615829	0.000151147	-0.000399822	-0.000350994	0.00400225	-0.00254776	0.00457607	0.0102224	0.0016869	0.000733217	-0.000125442	-0.000633231	-0.00128995	0.00333163	-0.00692396	0.0047362	0.00191671	0.00208926	0.00219139	-0.00380667	0.00237803	0.000574146	0.00309043	0.000273537	0.000755009	0.000633833	-0.0058682	0.00348342	0.00094285	0.00156056	-0.00207018	-0.00883244	-0.00112587
97	-0.00562666	0.00131767	-0.00139572	0.00273216	-0.00217434	0.000877113	-0.000491606	-0.000895506	0.00656585	-0.0070014	0.00164178	0.000911353	0.000734659	-0.00297038	-0.00133575	-0.00177025	3.70773e-05	-8.52137e-05	0.000283338	0.00178524	0.0012159	-0.0017958	-0.00189829	0.00607891	0.00163243	0.0018105	-0.00575501	0.000777531	-0.00353776	-0.00424229	0.005977	-0.00727014	-0.000176225	0.0052691	0.00070361	-0.00266971	0.00071188	0.000923327	-0.00396407	0.00195872	0.00165893	-0.00365186	0.000586475	0.00886301	-0.00109175	-0.00275204	0.000427765	-0.0066847	0.00827799
98	0.00158697	0.00452968	0.00210808	0.00236121	-0.00011181	-0.000533731	0.000624775	0.00322711	0.000547715	-0.00230626	-0.00380463	-0.00169546	0.000849659	-0.00313492	0.00409697	-0.00500544	0.000714597	-0.00315253	-0.00648249	0.00240673	-0.00221021	-0.0100154	-0.00495599	-0.00500949	-0.00196933	0.00267847	-0.00308029	-0.00148604	0.00109854	0.000846876	-0.0046996	0.00128704	-0.00363569	-0.00408208	0.00117496	-0.00357203	-0.000235675	3.72439e-05	0.00178236	-0.000794693	-0.000355174	-0.0022354	-0.000768885	-0.00318516	0.00325536	-0.00397899	-0.00238946	0.00208767	-0.00678375
99	0.00300483	-0.000450863	0.0041538	0.00309844	-0.00112861	-4.4104e-05	0.000609415	-0.00106021	0.0012382	-0.00391644	0.00263658	-0.00331527	-0.0016183	-0.00335171	0.00320939	0.00315696	0.002909	0.00266479	-0.00111987	-0.00517453	-0.00214863	-0.00366895	0.00233121	-0.00433607	8.96812e-05	-0.00120209	0.0107638	0.00652397	0.00428151	0.00102706	-0.00438359	0.00757155	0.00234908	-0.00323282	0.000208946	-0.000160242	0.00106157	0.00482901	0.00377808	-0.000603806	0.0011689	0.00203886	-0.000722637	0.00465044	0.0024101	0.00025482	0.00113637	0.00334893	0.0054075
100	-0.0021252	0.00215521	0.00518188	-0.00470198	-0.00123965	-0.001439	0.00146112	8.90424e-05	-0.000998094	0.000377953	0.00293241	-0.00102869	-0.00064727	0.00276619	-0.000164575	-0.00240778	-0.000506569	0.00134516	0.00625742	0.00556915	-0.00308321	0.000493568	0.00093993	-0.00805959	-0.000524316	-0.00058495	0.006142	0.00918798	-0.00312023	-0.00031029	-0.000529268	0.00564892	0.00218005	-0.00135458	0.00118215	0.00343899	-0.00440068	0.000881161	-0.0022005	0.00149236	0.00457344	-0.000780525	-0.0012801	0.000612967	-0.001345	0.000975486	0.00121457	7.57008e-06	-0.000312619
101	0.00131679	-0.000552901	0.0024849	0.0033858	0.00294481	-0.00417402	-0.00439993	-0.00378242	-0.0054586	-0.0011253	0.00102788	-0.00125518	-0.000962284	-0.000945463	-0.00213068	-0.00581879	-0.000345053	-0.000955561	0.000982163	0.00303706	0.00281045	0.00202707	-0.0011474	-0.00811484	0.00221885	-0.00142738	0.00185128	0.00369107	0.00375593	0.000874945	-0.00254653	-0.00643025	-0.000695787	-0.00179827	0.00288418	-0.00180695	0.00304045	0.000707401	-0.00135475	-0.000444261	-0.000961031	-0.00147934	0.00592705	0.000610249	0.00150624	-0.000221601	-0.00180633	0.00172684	0.00598504
102	-0.000211906	-0.00254217	-0.00517377	0.00188431	-0.00202306	-0.00576288	0.00119266	-0.000852236	-0.00432005	0.000473096	0.00106073	-0.00242307	-0.000128437	0.00147161	0.000572405	-0.0045932	-0.00799775	-0.00340691	0.000370375	-0.00160624	-0.0037572	-0.0059871	0.00198446	0.00650742	-0.000729089	-3.92999e-05	-0.00188735	-0.000636055	-0.00168506	0.0018325	0.00339581	-0.00258662	0.00784197	-0.000865833	0.00207518	0.000495133	0.00403672	-0.00587215	-0.00325395	-0.00200419	0.00547021	-0.00203998	0.00788255	-0.00531995	0.00051524	-0.000466824	-0.00125613	-0.00353433	-0.00101265
103	0.00329889	0.00117536	0.00505464	-0.00215325	0.00216499	0.00611426	-0.00493756	-0.00104915	-0.00340207	0.00252965	-0.00262181	-0.00346541	0.00365815	0.000160619	0.000623365	0.00631446	-0.00441273	0.00182394	0.000750822	0.00520068	0.00158402	0.00148291	0.000641701	0.00433131	0.000625132	0.00795809	-0.00576732	-0.00471267	0.00155526	-4.30083e-05	0.00182381	-0.00171205	-0.0030961	0.00443976	-0.00158735	-0.00462771	-0.00205159	-0.00410181	-0.0042791	0.000330548	-0.00313495	-0.00664447	-0.00568198	-0.0012347	-0.00640172	-0.000352108	-0.00366323	0.00526214	-0.00758126
104	-0.00101238	-0.000369654	-0.00176497	-0.000815261	-0.00169525	-0.00249676	-0.00225031	0.000640797	-0.00598825	-0.00170011	0.00113138	-0.000522357	-0.00154149	-0.000927531	0.000204958	-0.00479142	-0.0127146	0.000295297	0.0011884	0.00120824	-0.00344494	-0.000774723	-0.00362273	0.00784745	0.0051915	0.000142146	-0.00651383	-0.00315343	-0.00221519	0.00184401	-0.0041458	-0.00368795	0.00164537	-0.00549463	0.00156748	-0.0028625	-9.08777e-05	-0.00253422	-0.00191076	-0.00271439	-0.00441267	0.00410821	-0.0029699	0.0046831	0.00178782	0.00244163	-0.00145592	0.00323689	-0.00500925
105	0.00130058	-0.00132157	0.00382952	-0.00169159	-0.00333316	-0.000917599	0.00188077	0.00136098	-0.00143282	-0.00696656	-0.00340899	0.0026787	0.000606236	0.000557536	0.00238491	0.00213119	0.00056939	0.00215032	-0.000981043	-0.00563686	-0.000124438	0.00598783	0.000544073	0.00557115	0.00124002	0.00484641	-0.000641676	-0.00226461	0.00265742	0.00231864	0.00371005	-0.00843271	0.000198456	-0.00117503	0.00117535	0.00340143	0.00554494	0.0055048	-0.00405473	0.00192842	0.00179733	-0.000111916	0.00289292	0.00808031	0.00408193	-0.00499816	-0.000960371	-0.00498673	-0.00277031
106	-0.0116856	0.000500052	-0.00240664	-0.00639563	0.00270477	0.00180008	-0.00631278	0.00190394	0.000667862	-0.00176535	0.00408577	-0.00355819	0.000662757	0.00933148	-0.0045062	0.00652584	-0.00601717	-0.00236444	-0.00157033	0.00305046	-0.00331401	9.81494e-05	0.00514291	0.0055772	0.0022807	-0.00588204	0.0040878	0.00650444	0.00725276	-0.00201343	-0.00154697	0.000321301	-0.00314156	-0.000588043	0.00311264	-0.000257612	-0.00133533	0.00484457	0.003327	0.00155617	-0.00285581	0.000874608	-0.0019237	-0.00183041	0.00630715	0.00197435	-0.00193081	0.00142281	0.00884371
107	-0.00511458	0.00115932	-0.00640116	-0.00055216	0.00221493	0.00214897	-0.000352493	2.93129e-05	-6.52514e-05	-0.00224358	-0.00273393	-0.00451274	-9.02297e-05	-0.000644901	0.00166826	-0.00834744	-0.00153854	-0.00201771	0.000974699	0.00441927	0.00359517	-0.00824781	0.000986622	-0.00642404	-0.00312028	0.00151855	0.00165585	6.62999e-05	0.00539919	0.00089542	-0.00625367	0.00793591	-0.0101049	0.00513906	0.00193892	0.000950355	-0.00196561	0.000995588	0.00612054	0.0037782	0.00141842	-0.00372198	-0.00318315	-0.00294349	-0.00264174	0.00104842	0.00125596	-0.00636967	-0.000946191
108	0.00945332	0.00145334	0.000829128	-0.00137096	0.00964252	0.00200172	-0.0021601	-0.00693114	-0.000161698	-0.000392175	0.000870239	-0.00113854	-0.000415334	-0.000863999	0.0023257	-0.000681896	0.00437759	-0.00520499	-0.00602818	0.000778594	-0.00125115	-0.00492899	0.00656039	-0.000912227	0.00143126	0.0016759	-0.00701633	0.00168358	0.000535233	-0.00342736	-1.67026e-05	-0.00753021	0.00538143	0.00341547	0.00166163	-0.000315678	0.00237524	0.00254955	0.00430822	-0.00228786	0.00445129	0.000341906	0.00184452	-0.0035667	-0.000683594	-0.00275831	-0.00657259	0.00143508	0.00348704
109	0.00451183	0.00118915	0.0029612	-0.000120287	-0.00113214	0.000572839	-0.00188839	-0.00377903	0.00170638	-0.00421274	0.00151559	-0.000192233	0.00365627	-0.00629601	0.00390957	-0.0021864	0.00173178	0.00388066	-0.00498052	-0.0036613	-0.0040559	-0.00331429	0.00553846	0.000522082	-0.00019542	0.00245935	0.00654954	0.00905847	-0.00327916	0.00956405	0.000185528	0.00820523	-0.000181096	0.00216323	0.000375381	0.000721368	0.00244409	-0.00503936	0.000129369	0.000104598	0.00154593	0.000819037	0.00637629	-0.00272799	-0.00089908	0.00269635	0.000499129	0.0104862	0.00357817
110	0.00618816	0.000243911	-0.00252495	0.000520581	-0.00455718	-0.00731673	-0.000889713	0.00174399	-0.00404432	-0.00201666	-6.85223e-05	-0.00184519	-0.00122703	-0.00138749	-0.00192156	-0.00160643	-0.00328358	0.00378289	-0.00373889	-0.000304728	1.66478e-05	0.00384837	-0.00533167	-0.00225393	0.00197291	0.000104015	-0.00289688	-0.00349036	0.00811244	0.000489638	-0.000711902	-0.00239649	0.00449852	-0.00418342	0.000480664	0.000110189	0.00112211	-0.00810416	0.00108595	-0.0032098	-0.0031812	-0.00749477	0.00629338	0.00567131	-0.00424004	-0.00404302	-0.00108396	-0.00675523	-0.00780343
111	-0.000197198	0.00169278	-0.00298106	-0.0028836	0.00176702	-0.00425937	0.00287873	-0.000362724	0.00375422	-0.00212753	-0.00302789	0.000404756	5.21298e-05	-0.00199961	0.00494082	-0.00610871	-0.00298997	0.00254861	0.000810779	0.00997785	-0.00338254	-0.00940018	-0.00149439	0.00686987	-0.000102165	-0.0029693	0.00664106	-0.00786594	-0.00202692	0.00337229	-0.00663288	-0.00206491	-0.00591672	-0.000835923	0.00266885	0.00187671	-0.00164475	-0.000266678	0.00038328	-0.00318736	0.000844321	-0.00391184	0.00216643	-0.00675175	-0.00422392	-0.00453573	-0.00630317	0.00933181	0.00143022
112	-0.00123224	-0.00169615	0.00316766	-0.000640986	0.00395874	-0.000649629	0.00587621	-0.000836653	-0.000109442	0.00145633	-0.00366523	-0.00224365	-0.00104338	0.00653165	0.00432551	0.00260296	0.00296542	0.00585165	0.00397667	-0.000302008	0.00349172	0.000268813	-0.0021957	-0.00154294	-0.00123605	-0.0056903	0.000256113	0.00712015	-0.00192036	0.00574147	0.000536209	0.00350537	-0.00180616	0.004678	0.000447192	-0.00128019	0.000724603	0.000189367	-0.00433918	-0.000411611	-0.00284495	-0.00450932	-0.00609433	-0.000147632	-0.000984772	-0.00150639	-0.000481968	-0.00396713	-9.40026e-07
113	-0.00253883	0.00132334	0.000615817	-0.00316125	-0.00124051	0.0015642	-0.00766703	-0.00202194	-0.00554278	-0.00168745	0.000625572	-0.00376029	-0.004299	-0.00221568	-0.00192605	-0.0010283	-0.00779991	-0.00475113	-2.22964e-05	-0.000776378	-0.00103852	-0.00400946	0.00410197	0.00173121	-0.00145849	0.00503208	0.000790939	-0.00406463	0.00259741	-0.00337508	-0.000962767	-0.00265429	-0.00414473	0.00327285	0.00285472	0.00295607	0.00129748	0.00670081	-0.000763128	0.00207513	-0.000901422	8.85807e-05	-0.000331996	-0.000619587	0.000654893	0.00505419	-0.00160614	-0.00547423	0.000169441
114	0.000799636	5.22433e-05	0.00230449	0.00431103	-0.00309223	0.00251148	-0.00265709	0.00349246	-0.00418987	0.00115766	0.00231675	0.00242226	0.00035402	-0.00128667	-0.000905407	-0.00509158	-0.0053634	0.00469654	-0.000825165	0.00321132	0.00425165	0.00328812	0.0021384	-0.0035006	-0.00309949	0.00168659	-0.0027466	-0.00283745	0.00371058	-0.00258408	-0.00182152	-0.00762523	-0.00236737	0.00534388	0.00124868	-0.000363033	0.00516368	0.00214486	-0.000979596	0.00101268	-0.00258005	-0.00560818	-0.00105132	-0.00664983	-0.00442801	0.00248966	-0.00191727	0.00225363	-0.000130588
115	0.00252591	-0.00615982	0.00068205	0.000540938	-0.00788033	-0.00432257	-0.00379674	-0.00467889	0.0036483	-0.00699156	0.00258248	0.000900473	0.00358453	-0.00525573	-0.00115152	0.000907911	-0.000337595	-0.00153186	0.00320307	-0.00631082	-0.00462437	0.0083518	0.00326975	0.000383345	0.00766008	0.00183668	-0.00598903	-0.000895631	0.00416679	-0.00543386	-0.0024597	-0.00084389	0.0053429	-0.00260614	0.00147228	-0.00175688	0.000972736	-0.00470634	0.00355403	0.00415198	0.00934026	-0.000577168	-8.03884e-05	0.00800607	0.00180544	0.000895379	0.000540613	-0.00869956	0.00473761
116	-0.00406574	0.00352833	-0.000464779	-0.00228152	8.5973e-05	-0.00493352	-0.000714638	-0.00372197	-0.00640059	-0.00240612	-0.0015971	0.00391254	0.00169886	-0.00329073	-0.00422871	0.00269132	-0.0063414	-0.00608594	0.00345393	-0.00126261	-0.00154219	-0.00723862	0.00513735	-0.00289922	0.000313547	-0.00346262	-0.00134053	0.000989725	-0.00528791	0.00345735	-0.00275813	-0.00297102	0.00178899	-0.00732406	-0.00176424	0.00326753	-0.00570875	-0.00236285	-0.00303812	-0.000473189	-5.53138e-05	-0.00380148	-0.000413323	-0.00411765	0.00229538	-0.00199251	0.000247289	-0.000347641	-0.00172441
117	0.0036625	-0.000594714	0.000395745	-0.00333411	0.00282511	-0.0016809	0.00286969	-0.000522072	-0.0051428	-0.00258734	-9.5892e-05	-0.00242073	0.00531923	-0.00487125	-0.00117702	-0.00141464	-0.00650988	-0.00191277	-0.00408804	-0.000624842	0.000328625	-0.00249166	-0.00352451	0.00184158	0.00295865	-0.00328457	-0.00750446	-0.00244316	0.00431082	0.00124448	-0.00599858	-0.000611681	0.000789265	0.00217566	0.00377861	0.00086184	-0.000528811	-0.00514535	-0.000376204	-0.000997208	0.00079098	0.00389324	0.00441551	0.00206616	-0.00619035	-0.00207203	0.000352059	0.00104764	0.00278585
118	-0.00134716	-0.00148623	-0.000231863	0.00450838	-0.0009726	0.00195274	-0.00172824	0.00207859	-0.00411123	-0.00027964	0.00226484	-0.0014827	-0.00101516	0.000834222	0.00159455	-0.0018366	-0.00319211	-0.00287201	-0.0107247	0.00828086	0.00151104	0.000291796	-0.00770751	0.00387376	-0.000930917	0.000237287	-0.00168828	0.000563076	0.000824731	0.00873368	0.00696283	0.00146756	-0.00342648	0.00204844	0.0102507	-0.00105415	-0.001474	-1.778e-05	0.00318456	-0.00255013	0.000717483	0.00156658	0.00743852	-0.000160672	0.00208013	0.00355085	-0.00361596	0.00572932	0.00284375
119	-0.000418219	0.00801924	0.00604057	0.00263968	0.00292323	0.0011798	-0.00412744	-0.0049785	0.00554091	-0.00354328	-0.00191286	-0.000708703	-0.00233939	0.00411896	0.000446802	-0.00451749	0.00419501	2.18108e-05	0.0051312	0.00172062	-0.00049651	-0.0103767	0.00581	-0.000753744	0.0069189	0.00575474	-0.00353421	-0.00759229	0.00308539	0.00258248	-0.000680755	2.13574e-05	-0.0039613	0.00725883	-0.00103708	0.00037392	-0.00182592	0.00040473	0.00397838	-0.00355598	-0.00313209	-0.00314943	-0.00860383	-0.00249258	-0.00454757	-0.00185986	0.00535161	0.00540974	-0.0053063
120	-0.00452857	-0.000655962	0.00211881	0.00135804	-0.00153003	0.00108326	0.00307815	-0.00433293	-0.0035341	-6.64282e-05	-0.000319959	-0.00205372	0.00052359	-0.000932056	0.000183693	0.000128937	-0.00384	0.00537813	-0.000577608	-0.00242023	-0.000309243	-0.00601826	0.00887586	0.00282752	0.00350762	-0.000698774	0.00227141	-0.00153449	-0.00137255	0.00203429	0.00746131	0.00995204	0.00291971	-0.000667316	-0.00419229	4.08755e-05	7.47274e-05	0.00721148	-0.0086258	0.00506678	-0.00145156	-5.35631e-05	-0.00171203	-0.00134922	0.00237512	0.0031648	-0.00150321	-0.00111401	0.00183268
121	-0.0012672	-0.0022547	9.31312e-05	0.00107856	0.00321421	0.00206007	-0.00151412	-0.00360606	0.00180133	-0.00273859	-4.29175e-05	-0.0026342	0.00446438	-0.00221557	0.00132599	-0.00471662	-0.000641952	-0.00523323	-0.0004245	-0.00765047	0.00142376	-3.53563e-05	-0.00949729	0.00307859	-0.00208603	0.00313839	0.00508016	-0.00608	0.00138781	0.000740335	0.00148579	0.00068741	-0.00642413	-0.00189392	-0.00135737	0.00111002	0.00122525	0.00553233	0.000839329	-0.00102435	-0.00532466	-0.00633675	0.000316151	0.00217786	0.000389225	-0.00263219	-0.00644468	-0.00157512	0.000306266
122	-0.007142	0.00186566	0.00254791	-0.00156612	-0.00592516	-0.00390464	0.000444524	-0.00488663	0.00177233	-0.00235892	0.00055025	-0.000586756	0.000560733	0.00361321	0.000172582	-0.00703485	-0.00446767	0.000121562	0.00490121	-0.00321465	0.000348919	0.000577112	-0.00165988	-0.00473509	-0.0019547	-0.00578888	-0.0054264	-0.00592029	0.00224145	-0.00446485	-0.00337709	0.00178452	0.000873791	-0.00561771	0.00573754	-0.0019466	-0.00366482	-0.0021848	0.00147811	-0.00130378	0.00316384	-0.00454507	-0.00211308	0.00352644	-0.00133239	0.00272115	-0.00157591	-0.00434966	-0.00485741
123	-0.00315527	-0.00321999	0.000804914	0.00352774	-0.00319482	-0.00723951	-0.00445933	0.0010828	-0.00190649	0.0013048	-0.00267056	-4.38411e-05	-0.0013986	-0.00169409	0.000504977	-0.0019781	-0.00837334	-0.00176872	-0.000147468	0.00398917	0.00473858	-0.00313281	0.0046425	-0.0035446	0.00272907	0.00108862	0.00497193	-0.00143203	-0.00488718	0.00169332	0.00159567	-0.00412424	0.00130835	-0.00283491	-0.00100176	-0.00136677	0.00316288	-0.00299282	-0.00351369	0.00163128	-0.00526823	-0.00482125	0.00261356	0.00344148	0.00210398	-0.00282733	0.00462123	-0.00258906	-0.00488682
124	0.00492785	-0.00567346	-0.00519906	-0.00382179	-0.00162645	0.000295202	-0.0026168	-0.0025266	-0.00565749	-0.00231049	-0.0039003	-0.00396918	8.44829e-05	-0.00218541	0.00187444	0.000823191	0.00240775	0.000344272	-0.00619771	0.00223624	0.000216301	0.0030729	-0.00442574	0.00199136	-0.00348482	-0.00322591	-0.00510863	-0.000858101	0.00122353	0.00186327	-0.00407914	-0.00327347	0.00580418	-0.00346723	0.000653629	-0.00902797	-0.0028418	0.00193236	-0.00466395	-0.00209874	0.0026586	-0.00441089	0.00150583	-0.0033826	-0.00699153	-0.00371043	0.00016429	0.00153544	0.00091565
125	4.71425e-05	-0.00110844	0.00419479	-0.00557629	-0.00169584	-0.000726088	0.00270318	-0.00139867	0.00133261	-0.00380102	-0.00316402	-0.000198058	-0.00102014	0.00519871	0.00376493	0.00316241	-0.000284608	-0.00356045	-0.00600843	0.00156633	-0.00441616	-0.00179329	-0.0069018	-0.00142857	-0.00356434	0.00170012	0.00310428	-0.00301841	0.000897796	-0.000724876	-0.00436734	0.00821534	-0.00397658	0.00134822	0.00100504	0.00388322	-0.00517359	-0.00493135	0.00252295	-0.00117401	-0.000121067	0.00297854	-0.00227889	0.000573369	0.00450059	0.00247558	-0.00251382	0.00395647	0.00165376
126	0.00452935	-0.00335328	0.00222868	-0.00361002	-0.00187531	-0.00600974	-0.00718512	-0.00167797	-0.00154336	0.000812341	0.0011495	-0.000896726	-0.000915552	-0.0022514	-0.00604901	-0.00323049	-0.00545918	-0.00100069	-0.00294526	0.00145857	-0.00180611	-0.00992913	-0.00072248	0.00394438	0.00184183	-0.00136224	0.000243039	0.00991364	-0.000870655	0.00212148	0.00305652	-0.000785437	0.00264379	0.000936575	0.00430175	-0.000804418	-0.000322864	-0.00544307	-0.00271064	-0.00106409	-0.00268776	0.000984198	-0.000850246	0.00477912	-0.00748632	0.000221255	-0.00286105	0.0132468	0.00217826
127	-0.00130066	-4.11242e-06	0.00554731	0.00123736	-0.00225543	-0.00130673	-0.00370722	0.00052439	-0.0061617	-0.00165246	0.000524675	-0.00075637	-0.00394665	-0.00414432	-0.00107934	-0.00142497	-0.00234222	-0.000369522	0.000177195	0.00335167	0.0013008	-0.00340937	-0.00281621	0.00220652	0.00800952	-0.00340137	0.00582798	0.000367247	0.00128937	0.00375388	-0.00339884	0.00228368	-0.00314967	-0.00124407	-0.00011653	-0.000292829	-0.00323431	0.00120093	-0.00188862	-0.00157709	-0.00180043	-0.000464312	0.00274635	-0.00763485	0.0034991	-0.00486325	-0.00189414	0.00229865	0.00656961
128	-0.00595053	-0.00204989	0.00125243	-0.000501941	0.000756526	0.00422564	0.00455547	0.00209159	-0.00108629	-0.00248507	0.000343265	0.0012509	-0.00156156	-0.000233903	-0.00206191	-0.00301434	-1.84179e-05	-0.00261105	-0.000266996	-0.00418052	0.000390888	-0.0041443	0.00331246	0.00273882	-0.00398223	-0.00711312	-0.00435702	-0.00712442	-4.877e-05	0.00187961	-0.00385866	-0.00421755	-0.000840006	0.00175594	0.00296455	-0.00252526	-0.00200555	0.00210141	0.0058101	-0.00394907	-0.00130082	-0.00081522	0.00367215	-0.00239689	-0.00150033	-0.00156555	-0.00516998	-0.00230078	-0.0012546
129	-0.00504504	-0.00094123	-0.00462644	9.31579e-06	-0.00261174	0.0017288	-0.00386376	-0.00309525	-0.00254266	-0.00154452	-0.00392086	-0.00321383	-0.00367344	-0.00402248	-0.0011241	0.0019555	-0.00103595	-0.000383092	-0.00245682	0.000871327	0.00277032	-0.00774583	-0.00527053	0.00458524	-0.00452997	0.00377817	-0.00297555	-0.000412965	0.000650801	0.00234641	-0.0053008	-0.00265843	0.00385954	0.00128538	0.00873701	-0.00017371	-0.000975181	0.00258787	-0.00587265	0.00259975	0.00379868	-0.00364514	-0.00235733	-0.00284979	0.000792754	0.00270436	2.15798e-05	-0.00391915	-0.00474858
130	-0.00501257	0.00720836	-0.00125116	-0.00438675	1.32026e-05	-0.00379419	0.0032414	-0.0027346	0.0027208	-0.00239936	-0.000575787	-0.0023803	-0.00353047	0.00173502	0.000837638	-0.0104345	-0.00511093	0.00628249	-0.00211945	0.000667849	0.00773692	-0.000647274	0.00716159	-0.00415955	0.000815202	-0.00412677	-0.000173169	-0.00518855	0.00437369	-0.00317629	-8.94026e-05	-0.000486677	0.00290867	0.000613101	0.00402903	-0.00166333	0.00285337	-0.00130436	0.00107824	-0.000829015	0.00423465	-0.00200485	0.000293205	0.00397696	-0.00645486	0.00468031	-6.17633e-05	0.00257947	-0.00161362
131	-0.00781405	-0.000151773	0.00469161	0.00117964	0.00151635	-0.00289275	-0.00139443	0.00446614	0.000507372	-0.00427888	-0.00145319	-0.000808916	0.000894448	0.00114756	0.000243064	-0.00145547	-0.00119261	-0.00483428	0.00789197	-0.000838543	-0.00212552	-0.00318417	-0.00495094	0.00630966	0.00450421	-0.000673594	-0.00322279	-0.00566826	8.70768e-05	-0.00386651	0.00395597	0.00698214	-0.00129299	-0.000396743	-0.00142324	-0.00300526	0.004108	-7.46648e-05	0.00025463	-0.00335916	-0.00367944	5.57417e-05	-0.00146055	-0.00147545	-0.00208213	-0.0012414	0.000275394	-0.00850164	0.00409355
132	0.000304794	-0.00192551	-0.00384552	-0.00261566	0.00265449	-0.00347949	0.00123626	-0.00176628	0.00222967	-0.00142884	-0.00167067	-0.00177877	-0.00267961	-0.00395306	0.00477403	-0.00201411	-0.00830395	0.00585487	0.00518678	0.00430776	-0.00304385	-0.00114182	-0.00182375	0.00257616	0.00460431	0.000648545	-0.00612882	-0.00705891	-0.00161038	-0.0051307	-0.00420254	-0.00392831	-0.000739173	0.00556536	0.00483089	0.000588811	-0.00502231	0.00134671	-0.000253278	-0.00154111	-0.000298168	-0.00383962	0.00268877	0.000724863	0.00658838	-0.00102443	-0.000755551	0.000489457	-0.00567488
133	-0.000906643	-0.00655432	0.00510278	0.00363021	0.000975504	-0.000213058	-0.00269806	-0.000105011	5.75967e-05	-0.00192935	-0.00112825	-0.00233431	-0.00266037	-0.00114956	0.00541662	-0.00134327	0.00441911	-0.00115885	-0.00832751	-0.00552285	-0.00475964	0.0025334	0.0018359	-0.00218731	-1.25222e-05	-0.0015487	0.00444512	0.00227672	0.00066193	-0.00238472	-0.00152996	0.00722138	0.00279281	-0.00193973	0.00121369	-0.000593574	-0.00473181	-0.00373148	-0.00374407	-0.00240943	-0.00228812	-0.0016275	-0.00507861	0.00437722	0.00307974	0.00149093	0.00305269	-0.00212284	0.00225401
134	0.00256433	0.00089684	0.0026787	0.00174875	-0.00028962	-0.00455	0.000884369	-0.00318139	-0.0103573	-0.00254918	-0.00160724	-0.00149922	-0.000826698	-0.000139493	0.00413388	-0.00522042	-0.00126178	-0.0101479	-0.00166967	0.00262681	-0.00170209	-0.00381354	-0.00436756	0.0012933	0.00205388	0.000528701	-0.00418076	0.00136267	-0.00574755	0.00276016	-0.0047272	-0.000879589	-0.000464391	-9.72208e-05	-0.00568169	0.0011151	-0.00335182	0.000724159	0.00265983	-0.00401387	-0.00130471	0.000181397	0.00286948	-0.00517662	-0.00159675	-0.00284928	0.000665671	0.00520198	0.00625032
135	0.00182182	0.00398943	-0.00144457	-0.00130544	-0.0010463	0.0061465	-0.0027962	-0.00242257	-0.00322389	-0.00342352	0.000563189	0.00218535	0.000570942	-0.000417734	0.000464077	0.000842031	0.00436194	0.00255137	-0.000582291	0.00369277	0.00504496	-0.00714939	0.000987111	0.00195356	0.0036962	0.000472855	-0.00238524	-0.000399998	0.00297905	0.00259808	-5.54008e-05	0.0011428	0.000858865	-0.003993	-0.00571233	0.00192849	0.00135744	0.00248499	-0.00145563	0.000133922	-0.00426119	0.0032877	0.000575108	0.00482131	-0.00205647	-0.000161849	-0.00299275	0.0107381	-0.00269641
136	0.00355554	-0.000910745	0.00444523	-0.0056479	-0.00279384	-0.00244134	0.00126335	0.00419147	-0.000544608	-0.00253589	0.000745361	-0.00489741	0.0019709	0.00240745	-0.00253199	-0.00157242	-0.00105603	0.00119154	-0.00454729	0.000699315	0.00303231	-0.00458636	-0.00780195	-0.0030216	-0.00553837	0.00241595	-0.00250847	-0.00348743	0.00117783	4.78381e-05	0.00561829	0.000333911	0.0021809	-0.00112549	0.00107022	0.00163894	0.000968872	0.000864491	0.000116763	0.00432132	0.00142749	0.00227799	0.0024009	0.00482339	-0.00340575	0.00393825	-0.0034183	-0.00308139	-9.55638e-05
137	0.00117876	0.00124964	0.00236947	-0.00371567	0.00228608	-0.000846977	-0.00307909	0.00180784	-0.00460484	-0.00750304	-0.00249167	-0.00307958	-0.00130287	-0.00395817	0.000913106	-0.00555853	-0.00247161	-0.00252616	-0.000584274	-0.00183877	0.00400462	-0.00395108	-0.000357394	0.00123595	-0.0011802	-0.00437957	-0.00611506	-0.00197796	-0.00168042	0.00541933	-0.00451401	-0.00359358	0.00395517	0.00603555	0.00522167	-0.00120856	-0.00433357	-0.00293116	-0.00140708	-0.000963908	-0.00135904	-0.00492308	-0.00028704	-0.00308247	-0.00119646	0.00299808	-0.000196987	-0.00106063	0.00253434
138	0.00142044	0.000824087	-0.00199099	-0.00181716	-0.000515088	-0.00111722	0.000920757	-0.00425917	0.00205422	-0.00249346	-0.00159626	-0.000180564	0.00199214	0.000443746	-0.00105802	0.000778097	-0.00668274	-0.000298693	0.00745816	-0.0050883	-0.000216231	-0.00318314	-0.00259164	-0.00417565	0.000536045	-0.00881642	-0.00158941	-0.00683436	0.00491172	-0.000605569	0.00235702	0.00516223	0.00218631	0.00164841	0.00617863	-0.00171878	-0.000942219	-0.000189496	-0.000891219	-0.00104514	0.00183278	-0.00625092	-0.00413953	-0.00713738	-0.00460446	-0.00232184	0.000923594	-0.00799734	-0.000818234
139	-0.00207922	-0.0019727	0.000161881	-0.00556789	-0.00152821	0.00228034	0.000620931	0.00274171	-0.0023759	0.000477542	0.00240211	-0.000684645	0.000413203	-0.00323142	0.000389088	-0.00371102	-0.00558124	-0.00765336	0.00701142	0.00594249	0.00477085	-0.0043388	-0.00642326	0.00125752	0.00413208	0.00329415	-0.00202056	-0.000250316	-0.0032208	-0.00449081	0.00166587	0.0010847	-0.00917334	0.000264675	0.00505599	-0.00163069	0.00136572	0.000629158	0.000950991	-0.00213443	0.000148671	0.00225697	0.00397633	-0.00256792	-0.00535557	0.00171762	-0.00151938	0.00275396	0.00185719
140	-0.00124013	-0.00567215	0.00123648	0.00146868	-0.00184644	-0.00374138	-0.00431669	0.000685578	0.000128075	-0.00216839	-0.000669299	-0.00148057	-0.0023986	-0.000871381	0.00400476	0.000565295	-0.00316635	-0.00112541	0.00427873	0.00120925	-0.00762918	0.00124081	0.00839494	-0.00442632	-0.00163915	-0.00623197	0.00224716	-0.00582407	-0.00142032	-0.000862185	-0.00513238	-0.00238428	-0.00199393	-0.0035789	-0.00268905	-0.00144029	-0.00477833	-0.000760199	-0.00337038	-0.00160914	-0.00359807	-0.000758495	0.00136531	-0.000763934	-0.00030768	-0.00325607	-0.000963047	-0.00334505	-0.00103815
141	0.00191256	-0.00116163	-0.00335549	0.00617071	-0.00578521	-0.0011902	0.00571168	0.00311932	-0.00389922	3.92365e-05	-0.000603535	-0.00141923	0.000332903	0.00201806	0.000575101	-0.00386491	-0.00257887	-0.00310504	0.00046805	0.000460998	-0.00280419	0.00433875	0.0045695	0.0106274	0.00191219	0.00618494	0.00103447	0.00195984	0.00288148	-0.00233051	0.00336966	-0.00645448	0.000164479	-0.00201877	-0.00244806	0.00481554	0.0029043	-0.00420283	-0.00304723	-0.00295184	-0.00264599	0.00100787	-0.00860378	0.00559723	-0.00121511	-0.00368281	-0.000497666	-0.00169372	-0.00168849
142	-0.0104376	-0.00076138	-0.00102877	-0.0026079	-0.000556339	0.00200408	0.00117837	-0.00242938	-0.00439753	0.000622522	-0.000826664	0.000272348	0.000230266	0.00271658	-0.00698763	0.00265103	-0.00033631	0.00446132	-0.00496588	-0.00431962	-0.00362501	-0.00261175	-0.00131217	0.00598836	0.00228781	0.00272563	0.000828723	0.0053992	0.000577738	-8.11213e-05	0.00296033	-0.000927754	0.00734889	-0.00475928	0.000665051	0.00425004	-0.0068186	0.00564302	0.00633866	0.00152064	0.00662753	-0.00299116	-0.00167545	-0.00520032	0.0041133	-0.00213038	-0.000235902	0.0119306	-0.000847591
143	-0.00261363	0.00301248	0.00464239	0.0019834	-0.000184935	-0.00326616	-0.00222021	7.1621e-05	-0.0039491	0.00139027	5.62506e-05	-0.00051083	0.00303956	-0.0012882	-2.15364e-06	-0.00410093	-0.0105336	0.00465492	-0.003777	0.000445501	-0.000493535	-0.00681873	0.00817381	-0.000199665	0.000764559	-0.00375025	0.000126036	-0.00180843	-0.00356436	-0.00158978	0.0019177	-0.002634	0.00651492	-0.00342788	-0.000687039	-0.00121298	0.00219221	-0.00269204	-0.00394051	-0.00486343	-0.00168365	-0.00373244	0.0074645	0.00196696	-2.70112e-06	-0.000996464	-0.00415527	-0.000685233	-0.00169085
144	0.00146496	0.0101381	0.00390605	0.00179575	-0.00772689	-1.40196e-05	-0.000580583	0.000620145	-0.00233935	-0.00643747	0.000599399	-0.000655415	0.00219295	0.00150446	-0.00107546	-0.000346113	0.00185366	-0.00243994	0.00863355	0.00584226	0.000965993	-0.00538854	0.000162523	-0.000382557	-0.00394129	-0.00607201	0.0019766	-0.00218817	-0.000756525	-0.00441165	0.00417103	0.00103126	-0.00319721	0.00274449	-0.00293297	0.00115244	0.00195868	0.000359338	-0.000351956	-0.00435081	-5.6071e-05	-0.00256178	0.00654855	-0.0018589	-0.00300274	-0.00408026	-0.00421885	-0.00304657	0.00243589
145	-0.00743296	-0.00153494	-0.0011944	0.00059563	-0.00348844	6.1949e-05	-0.0040697	-0.00267962	-0.00493276	-0.000882534	-0.00059416	0.00279073	-0.00386107	-0.000437169	-0.00223414	-0.00467035	-0.00166121	-0.00218696	-0.00664725	-0.000300046	-0.000291733	-0.00337494	0.00484478	-0.000107464	0.00511348	-0.00183023	-0.00798349	-0.00772446	-0.000265254	-0.000933557	-0.00500211	-0.00193443	-0.0032999	0.00163865	0.000988806	-0.00367358	-0.00100385	-0.00151213	0.00179173	0.00305826	-0.000434799	0.00253131	-0.000404834	0.00941629	-0.000194863	-0.00189226	0.000491665	-0.000258769	0.00432015
146	0.00893125	-1.96878e-05	0.00268088	-0.00473668	-0.00115295	-0.00404472	-0.00283953	-0.00322179	-0.00473187	-0.00230777	-0.000343596	-0.000638756	-0.00170637	-0.00351661	0.00112114	-0.0120273	-0.00762316	-0.0092272	-0.00479653	-0.000705897	0.00823154	-0.00437044	0.000994092	-0.00621289	0.00101347	-0.00681006	-0.000559664	0.00762251	-0.00176644	0.00251102	0.00373182	-0.00544906	-0.00509859	0.000629656	0.00274602	0.00109656	-0.000225254	0.00095961	0.00153313	-0.000530168	-0.00200535	-0.00435737	0.00566242	0.000163267	-8.01303e-05	-0.000926036	-0.0033822	-0.00340589	-0.00527722
147	0.00289722	-0.00264758	-0.00331834	0.0019329	-0.00234236	-0.000396325	-0.00617095	0.00158333	0.00318699	-0.00404802	0.00185654	0.00255304	-0.00410326	0.00290779	0.00624439	-0.00345274	-1.22721e-05	0.00313119	0.00852985	0.000150418	0.000908316	0.00403163	-0.00614448	2.55233e-05	0.00137329	-0.000983338	-0.000120433	0.00385641	0.00133141	-0.000757597	-0.0034862	0.0038981	0.00739686	0.00158108	0.00378746	0.00223071	-0.00183592	-9.51537e-05	-0.00609988	-0.00167019	-0.00356638	0.0045934	-0.00369294	0.00444219	0.000249112	0.00681817	0.00283669	0.00274025	0.00309039
148	-0.00319021	-0.00330074	0.00191591	-0.00531172	-0.00142102	-0.00402324	0.00100966	-0.00376742	-0.00500396	0.00256079	-0.00147991	-0.00229824	0.00168406	-0.00232847	0.000701984	-0.000544207	0.00218117	-0.00422179	-0.00767488	0.00467561	-0.00267624	-0.000618227	-0.000952047	-0.00150453	0.000251976	-0.00115103	0.00287832	-0.00487301	0.000661793	0.000361438	0.00153249	0.0024286	0.00112996	0.00252748	-0.00262759	0.00284428	0.000687219	-0.00127208	-0.00258185	-0.000355673	-0.00105315	-0.0018245	-0.00901227	-0.0059711	-0.000501943	-0.00256287	-0.00425645	0.00123113	0.00208437
149	0.0038262	-0.0054713	-0.00403771	0.00130843	0.000666933	-0.00310721	0.000332876	0.0047459	0.00283194	-0.00410481	0.00185723	0.00201405	-0.002385	-0.0058809	0.00179267	0.00525042	-0.00321207	-0.00625943	-0.0048673	-0.0027503	0.00209826	-0.0113534	-0.000684543	0.00512144	0.00211192	0.0103074	0.00128859	-0.00963374	0.00131111	-0.00365768	-0.0041058	0.00535696	0.00121147	-0.000210288	-0.00305147	0.00187442	-0.00640241	-0.00352998	0.00170936	-0.0026324	-0.00179969	0.00399118	-0.000159731	-0.00192275	-0.00164084	-0.000404652	-0.00456169	-0.00106112	0.00142719
150	-0.00527329	-0.00272793	-0.00555947	-0.00474318	0.00101736	0.00383584	-0.0014917	-1.96398e-05	0.000472307	-0.00404017	-0.000783972	-0.00293112	-0.00371192	-0.00238968	0.0037532	0.00223279	-0.00201104	-0.00503557	-0.00483525	-0.005173	-0.000129924	-0.0071911	-0.000750681	0.00793817	0.000998283	-0.00198126	-0.00723833	0.00203908	0.00780159	-0.00461847	-0.00100373	-0.00194521	-0.00261789	-0.00517864	-0.00518735	-0.0015594	0.00184298	0.000572947	-0.000605939	-0.00169115	-0.00373568	-0.000497506	-0.000667992	-0.0077927	-0.00391203	-0.0012831	-0.00360112	-0.00153487	0.0029237
151	-0.00117333	0.00634803	0.0018238	-0.0042896	-0.002487	0.00102577	0.000933295	-0.00399624	-0.0031042	-0.0035156	-0.0022166	-0.00324626	0.00512638	-0.000320143	0.000389356	-0.000697647	-0.00348469	-0.00128042	0.00237002	0.0059513	-0.00233451	-0.00509903	0.00378909	0.00374152	-0.00306717	0.00453481	-0.000760953	0.00528157	0.000762635	-0.0027373	-0.00271417	-0.00287838	-0.00351946	-0.000266055	0.00334229	-0.000649633	0.00813203	0.0024483	-0.00126391	-0.00073025	-0.00018598	-0.00512942	0.00288235	0.00679424	0.00261146	-0.00256115	-0.0013135	0.00448312	0.00254977
152	-0.00230244	-0.000177686	0.00232633	0.00183839	-0.00794041	-0.00325323	0.00372944	-0.00194739	-0.00382237	-0.000396381	0.000907729	-0.0016788	0.00262328	-0.0026543	-0.00086523	-0.00942871	-0.00236809	-0.00132175	0.00911539	-0.00310506	0.000200053	-0.0017265	-0.00520392	-0.00412655	-0.00341054	-0.00923447	-0.00970234	8.1789e-05	-0.00126985	0.000111674	0.000572074	0.00125405	0.00199183	-0.00148127	0.00326304	0.00165141	0.00642714	0.00174471	0.00387997	-0.00148395	-0.000923143	-0.00556418	0.00331909	0.00015573	-0.00518379	0.000378369	0.000235362	0.00203939	-0.00580444
153	-0.00567585	0.00210842	0.00084135	-0.00240075	0.000628777	0.000547001	-0.00162792	-0.00103409	-0.00283952	-0.00437041	0.00077497	0.00322703	-0.00587036	0.000659805	-0.001223	-0.00235707	-0.00483957	0.00606558	0.00722769	-0.00105052	-4.11614e-05	-0.000591193	0.00116193	-0.000889785	0.00407527	-0.00272635	0.00236466	0.000926088	-0.00177915	-0.00634205	0.00442067	0.00292695	0.00141776	0.00157638	-0.000150275	-0.00172705	-0.00713803	2.94832e-05	0.00107478	0.00153905	0.00435504	0.000114002	0.00122182	-0.00163279	-0.00119843	-0.00420707	0.00109284	-0.00378966	-0.000106527
154	-0.00610718	-0.000366616	-0.00105712	0.00180314	-0.00203005	-0.00464491	-0.00129229	-0.0018756	-0.000550338	-0.00136632	-0.00199422	0.00191769	-0.00127804	-0.000921326	-0.00242668	5.53222e-06	0.00129402	0.00765668	-0.00155735	0.00465834	0.00286061	-0.00142431	0.00160246	-0.00146402	0.00582772	-0.000420017	-0.00256368	-0.00449569	0.00238564	0.00395777	-0.00168735	0.00466802	-0.00417971	0.000449071	-0.00165041	0.00395228	-0.0044377	0.0026155	-0.00618223	-0.000843955	0.00142174	0.00117143	0.00058795	-0.0026103	0.00107958	0.00108251	0.00249515	0.00263553	0.0064834
155	0.00044842	-0.00166255	0.00139976	5.65032e-05	0.00417313	-0.000254449	-0.000950135	-0.000240135	-0.00365914	-0.000929087	-0.00148622	0.00242152	0.00203329	0.0026412	-0.00220279	-0.000677956	-0.0080106	-0.00914182	-0.00299968	0.000696676	0.000622456	-0.00210268	-0.00392019	-0.00444359	0.00422056	-0.00183734	-0.00101512	0.00658888	-0.00202171	0.00113105	0.0014596	-0.00213344	-0.000676032	0.00385923	-0.000504317	-0.002754	0.00151311	-0.00322896	0.0013636	-0.00672379	0.00189564	-0.001581	0.00122539	0.00151462	0.000716523	-0.00286474	0.00233284	-0.0115179	0.00382868
156	0.00123534	0.00410881	0.00536648	-0.00211758	-0.00293216	0.00217681	0.00227964	-0.00177684	-0.000377336	-0.000364324	-9.04943e-05	0.00365313	-0.00481384	0.00142521	0.00125293	-0.00197208	0.00191348	-0.00055349	0.00228597	-0.000694878	0.000847599	-0.00333711	-0.000933147	0.00301013	0.000769267	-0.00485039	0.00440596	-0.00212924	0.000815416	0.00526239	0.00347485	0.00118274	0.00427265	-0.00788963	-0.00179779	-0.000397986	0.000913963	-0.00108441	-0.000527833	0.00220522	-0.00298971	-0.000290013	-0.00424133	0.00396742	-0.00110301	-0.00546889	-0.00129673	0.00354858	-0.00124308
157	0.00168464	-0.000970887	-0.00263496	0.00309901	-0.000787752	0.00154797	0.00300246	0.00101707	-0.00114925	-0.00243987	0.00105178	-0.0002761	0.00170039	-0.00516686	-0.00549316	0.00332674	0.00211977	-0.00428045	-0.00494201	-1.22217e-06	-0.00141575	-0.00405996	0.00290502	-0.00397496	-0.00537002	-0.00316925	-0.00485633	0.00407149	0.00322563	0.00215637	0.00234882	0.0037181	-0.00530838	-0.00171021	-0.0042736	0.00109382	0.00347716	-1.32034e-05	0.00333718	-0.00127106	-0.00423354	0.00653705	0.000397736	-0.00378159	-0.0027855	5.01614e-05	-0.00146722	0.00424933	0.00379622
158	-0.00244982	-0.000643891	-0.000391615	-0.00318002	0.00336973	-0.00425996	-0.00466384	0.000435383	0.00266361	-0.00185335	-0.00225445	-0.00146824	-0.00331623	-0.00223504	-0.00153459	-0.0030027	-0.00522181	-0.0104104	0.000372564	-0.00313775	-0.00801751	-0.00136272	-0.0038229	0.00176674	0.00122968	-0.00164396	-0.00390908	0.00271773	2.76195e-05	-0.00301271	-0.00382127	-0.00239743	-0.00279352	-0.00530118	-0.00223233	-6.01436e-05	-0.00888588	-0.00695951	-0.00332418	-0.00401307	-0.0016471	-0.00502678	0.00230367	-0.00407603	-0.000774033	-0.00652782	-0.00634572	-0.00217679	0.00561552
159	-0.00318133	0.000650612	-0.00726668	0.00302008	-0.00198532	-0.000684218	0.00360408	-0.00385862	-0.000801438	-0.0013037	-0.0015162	-0.00353906	0.00218254	-0.000123228	0.00209097	-0.00334709	-0.00700796	-0.00489116	0.011812	0.00508121	-0.000158759	0.00107588	0.00819509	0.00550203	0.00226888	-0.00384319	-0.00161399	-0.0017906	-0.00266322	0.00260404	-0.00397568	0.00121529	0.000662505	0.00338124	-0.00476286	-0.000698865	-0.000202876	0.00452835	-0.00471793	-0.000954343	0.000125937	-0.00170859	-0.000838342	0.00285372	-0.00171411	-0.00368648	-0.00217555	0.00201013	-0.00631687
160	0.000203475	0.000471392	-0.00151642	0.0026914	0.00196652	-0.00044276	0.00264276	0.00242403	-0.00532845	-0.00245915	-0.00208145	-0.000219558	-0.000262914	-0.00360938	0.00143421	-0.00367175	-0.000907872	-0.000442364	-0.00174574	0.00388027	0.0105036	-0.00107754	-0.00559056	0.00219792	-0.00129223	0.00661156	-0.00552685	-0.000955708	0.00131036	0.00410519	-0.00165207	0.00337382	-0.0042091	0.000826223	0.00155716	0.000431571	-0.00587805	0.00621	0.00250832	0.000408075	0.00164489	-0.00350382	0.0103378	-0.000195783	-0.00380609	-0.00148282	0.00610574	0.0043895	-0.00228485
161	0.0026722	-0.000782351	-0.00127818	-0.00261539	-0.00271433	0.00879395	-0.0023132	0.0030869	0.00251671	-0.00156462	-0.000716369	0.00146129	0.00129025	0.00252294	0.00310067	-0.00342528	-0.00148662	0.00488604	-0.00219068	-0.00282567	-0.00499309	-0.0034069	-0.00502844	-0.00318525	0.00798577	0.000264951	-0.000379723	0.0017915	0.00541609	-0.00139684	0.00179982	-0.000799892	0.00309541	0.00419713	-0.00135551	0.00299249	0.00286025	-0.00260897	-0.00110472	0.00118853	-0.00130435	-0.00279424	0.00152324	0.000959911	-0.00332857	-0.00207762	-0.00481463	-0.00209612	-0.00167578
162	-0.000549936	0.00249126	-0.00211761	0.00136243	-0.000280629	0.000571212	0.00153984	0.000303096	-0.00549431	-0.00228745	-0.0030587	-0.000828054	2.27146e-05	-0.00387128	-0.000577167	0.00128248	-0.00626084	-0.00218251	-0.00012426	-0.00184642	-0.0013571	-0.0034362	-0.000888298	-0.007111	-0.0048169	-0.00425466	-0.00871278	-0.00477067	-0.000511104	-0.00406921	-0.000343161	-0.00170653	0.00025196	0.00465632	-0.000407128	-0.000600971	-0.00181492	0.00249203	0.00601514	0.00342494	0.000270313	0.000277116	1.03961e-05	0.00118501	0.000799363	0.00200481	0.000405521	-0.0052309	0.000419673
163	0.000741521	-0.000519831	0.000643818	-0.00492802	-0.00290865	0.0035897	0.00579183	-0.00230156	0.0012874	-0.00459741	0.00133493	0.00389618	-0.00401657	-0.00452629	-0.00081517	-0.0073922	-0.00641378	0.00486695	0.00467624	-0.00213741	-4.1761e-05	-0.0033279	-0.00155438	0.00626678	-0.00174826	-0.0034591	-0.00201169	-0.00436462	-0.00299986	-0.00307479	0.00277716	-0.00149261	0.0022421	-0.00317337	0.00379961	0.00243259	0.00182163	0.000708677	0.000693757	0.00190412	0.00093146	-0.000557437	-0.00335913	-0.00336846	-0.00196199	0.00331704	-0.00341458	-0.00785336	-0.00134568
164	-0.000319349	-0.0032428	-0.00171199	0.000802269	-0.00399361	-0.00588345	-0.00577338	0.000147274	-0.00344006	-0.00263406	-0.00158928	-0.00368279	-0.00434047	-0.00297942	-0.0038666	0.000784321	-0.00153158	0.00379044	-0.00111444	-7.08037e-05	-0.00325501	-0.00402777	-0.00181032	-0.0021207	-0.00115258	0.00329532	-0.00773106	-0.0030958	-0.00315755	-0.00620773	-0.00243426	0.000277696	-0.00273924	-0.00303575	-0.00333711	-0.00398703	-0.0046267	-0.000702249	0.00296321	-0.00314052	0.00202992	0.00315142	-0.000723615	0.0065191	0.00786377	-0.00607605	0.00103346	-0.00089841	-0.000728591
165	-0.000370649	0.0025275	-0.000956266	0.000193545	0.00308452	-0.00305973	-0.00200445	-0.00137162	-0.00329589	0.00128225	-0.00260627	-0.000338747	0.000234539	-0.000101807	-0.000288562	0.00344643	0.00134866	-0.000228983	0.00643799	0.00116985	-0.00366332	-0.01008	0.0014824	-0.00166683	-0.000325619	0.000752624	-0.00343405	-0.00724258	-0.00199676	0.00367826	-0.00297321	0.00107589	-0.00184986	0.00388732	-0.00289955	0.00290233	0.000839135	0.00571091	0.00516477	0.000923501	-0.00506166	0.00339123	0.00546382	-0.00341798	-0.00230661	-0.00106271	0.00258943	0.00555405	0.00451141
166	-0.00301772	0.00127827	-0.000441605	0.000176708	-0.00311871	-0.00214256	-0.00273413	0.000535082	-0.00202025	-0.00266612	0.00122362	-4.54181e-05	-0.000553293	-0.00481973	0.00299629	0.00052936	-0.00431429	-0.00932471	0.00380914	0.00444801	-0.00409412	-0.00139486	5.71812e-05	-0.00730423	0.00957505	-0.0025637	-0.00546982	0.00596497	-0.00115218	-0.00277672	0.00207134	0.00533154	-0.00417281	-0.00338997	-0.00485091	-0.00197992	0.00293414	-0.00326985	-0.00032746	-0.00194566	0.000396668	-0.00760741	0.00135279	0.00366032	-0.00691192	0.000322892	-0.000579173	0.00219509	0.0015882
167	0.000777004	0.00217401	-0.000730653	-0.00168068	0.000499166	-0.00111209	-0.000366763	0.00106768	-2.49441e-05	-0.00563679	-0.00251709	0.00208177	0.00259905	0.00187825	-0.00306432	-0.00560187	-0.000207403	-0.00731373	0.00242345	-0.00342904	0.00608585	0.00183987	0.0036351	0.010524	0.000865556	0.000232763	0.00327585	0.000251645	0.00210644	-0.00413502	-0.00131284	-0.00243433	-0.00302131	-0.002123	-0.00154113	0.000640405	0.0029409	-1.65695e-05	-0.0032313	0.00161993	-0.00434776	-0.000964392	-0.00262736	-0.00500287	-0.00435715	-0.00530247	-0.00369922	0.00579173	-0.00798009
168	-0.00361916	-0.00575772	0.00249843	0.00430998	-0.000700488	0.00463213	0.00110372	-0.00321211	-0.00314026	-0.00264088	8.8162e-05	0.00182004	-0.000815416	-0.00635612	-0.00210932	-0.00308896	0.00110653	0.00270551	-0.00430776	0.00649406	0.00246041	0.000466746	0.00614776	0.00111637	0.00188993	0.00145296	0.00152895	-0.00264193	-0.00319261	0.00816258	0.00548613	0.00165922	0.000303826	0.00303385	-0.000484627	-0.00135304	-0.0100812	-0.00551628	0.00429696	-0.00236969	-0.00192036	-0.000101741	0.0100347	0.0044752	-0.00295919	0.000657914	0.00725832	-0.00545074	0.00310432
169	-0.00356922	0.000641886	-0.00306824	-0.00305952	-0.000230411	-0.00395183	0.00102104	-0.00434376	-0.00645088	-0.00119162	-0.00160586	0.00372086	-0.00276362	0.000683752	0.000590607	-0.00205959	-0.0071462	-0.00551482	0.0033054	-0.0064096	-0.00275221	-0.00472634	-0.00583087	0.0042146	-0.00455729	-0.00140989	-0.000310798	0.000398918	-0.000600081	-0.00570392	0.00122224	0.00190328	0.00111191	0.00458297	0.00104891	5.23174e-05	0.00215643	0.000986433	-0.00529814	-0.00271092	0.000435198	-0.00329802	0.00810081	-0.00604706	0.00116317	-0.00198058	0.00475351	-0.000543168	0.00673123
170	-0.00248795	-0.00294231	-0.00459208	-0.00223034	-0.00370042	-0.00501036	0.00094506	0.000854987	0.00688647	-0.00369054	0.00341964	-0.00410032	0.00400386	-0.000661404	0.00177013	-0.00996376	0.000983743	-0.00281078	0.000501341	0.00377854	0.00191733	-0.0115889	-0.00665075	-0.0026559	0.00597941	-0.00960347	0.00097288	-0.00648632	0.00123851	-0.00644313	-0.00631222	-0.00340576	-0.000955012	-0.0014141	-0.00350663	-0.00436166	-0.00412068	-0.00167805	-0.00611408	-0.00673143	-0.000630898	0.00134641	-0.00356588	-0.00408014	0.00181336	-0.00354961	-0.00170258	-0.00454294	-0.00383359
171	-0.00216448	-0.00106948	-0.000436725	-0.000100905	0.00194182	0.00181838	-0.00192787	-1.02756e-05	-0.00440396	-0.00316276	0.000684739	-0.00147006	0.00455643	0.00426821	-0.00120027	0.00150256	-0.00634182	0.00297344	-0.00319848	0.00299713	0.002328	-0.00251922	0.00223539	-0.00281753	-0.000551899	0.00335847	-0.00439332	-0.00788418	-9.55803e-05	0.00280826	-0.00777787	-0.000825474	-0.00100396	-0.00390672	0.000153211	0.000437171	0.00351586	0.000268109	-0.00112443	0.00136676	-0.00201357	-0.000531355	-0.0037115	0.00302581	0.000602453	0.000880859	-0.00518174	-0.00490543	-0.00341193
172	0.00240762	0.0051707	0.00358318	-0.000195245	-0.00374193	-0.00245671	-0.000811121	0.000897861	0.00304726	-0.000461608	-0.00363138	-0.00214396	-0.00315014	-0.00194654	1.90487e-05	0.00308987	-0.00377809	-0.001284	-0.00150682	-0.00455673	-0.00245954	-0.00037422	-0.00642961	-0.00252647	0.0010031	0.00300763	0.00117478	0.00122425	-0.000919784	0.00323506	0.00610721	-0.00542087	0.000681843	0.00710952	-0.00010201	0.002554	-0.00160958	0.00556984	-0.00189858	0.0045139	-0.00263802	-0.00443044	-0.00526326	0.00916198	0.00352481	-0.000127509	-0.0021316	0.00774821	-0.00289615
173	0.00221459	0.00240035	-9.75154e-05	0.00358948	-0.00163011	-0.00526523	0.00235656	-0.00257242	0.00134668	-0.000292925	-0.00260483	-0.000408705	-0.00452553	-0.000941624	0.00494905	0.000222935	-0.000737312	-0.00282154	0.00142925	-0.000709346	-0.000227606	-0.00471369	-0.000901187	0.000780152	0.0110846	-9.19792e-05	-0.00866607	0.000227611	-0.00603637	0.000830383	-0.00348619	0.0126801	0.000477656	0.00312669	-0.00240184	-0.00055666	0.00462855	0.00120935	-0.00129807	0.000380598	0.00360728	0.00106775	0.00472648	-0.00465309	-0.00715324	-0.00142673	-0.00244438	0.00181305	0.00403079
174	-0.00505254	0.000960471	-0.00123191	0.00586361	-0.00488754	-0.000772536	-0.00312199	-0.00247488	-0.00204818	-0.0059628	-0.00190226	-0.00189129	-3.8574e-05	-0.00559851	0.000596762	0.00167884	-0.00413053	0.00692049	0.00606729	0.000684076	-0.00287278	-0.00456773	-0.00607588	-0.00129754	-0.00300332	0.000557393	-0.00125455	-0.00740318	0.00159151	-0.00377772	-0.00244414	-0.0019399	-0.00263669	0.000690817	-0.00202998	0.00581979	-0.00676948	0.00558983	0.00555986	-0.00276389	0.00071568	0.00557603	0.00180449	-0.00557723	-0.00371653	-0.00393677	-0.00134423	-0.00244515	-0.00387579
175	0.000129966	0.00408414	-0.000287254	-0.000312119	0.000268067	0.00544293	-0.00536421	-0.000557705	-0.00540509	0.00150067	0.0014322	0.00286808	-0.0011902	-0.00139266	-7.59403e-05	-0.00158584	-0.000378967	0.00268391	0.00182419	-0.00172254	0.00126035	-0.00502294	0.0109565	-0.00438744	-0.00267998	-0.00225752	-0.00278751	-0.00357545	0.00348428	0.00126488	-0.000351663	-0.000199405	0.0040214	0.000159546	-0.00234084	0.00254063	0.00117568	0.000366379	0.0045849	-0.000499096	-0.00338044	-0.000486541	0.00161026	0.00403704	-0.00686141	0.00132707	-0.000204824	0.000892456	0.000800026
176	-0.00103469	-0.003336	-0.00290227	-0.00406179	0.000645529	-0.00113612	-0.00292161	0.00132516	0.0014686	-0.00560395	-8.04698e-05	0.000564232	-0.00128397	-0.000996496	0.00237488	-0.0118693	-0.00273345	-0.00888036	0.00179129	0.00390992	-5.47005e-05	-0.00807793	-0.00245325	-0.00123678	0.00103758	-0.00471828	-0.00651113	-0.0047468	-0.00158691	0.00486347	0.00179552	-0.00610347	-0.00412035	0.00135132	-0.000847415	-0.00245569	-0.00478143	0.00377117	0.000195848	0.000821491	0.00386729	-0.00254349	0.0025304	0.00242298	-0.000943331	0.00281506	-0.000327951	-0.000534645	0.00116016
177	-0.00254094	0.00217192	0.000409881	-0.00332262	0.00528791	-0.000204783	-0.00249708	0.0016871	-0.000556998	0.00186145	0.000742174	-0.00373744	0.00158135	-0.00396703	-0.00110547	-0.000577661	0.0017855	-0.00102465	-0.00795876	-0.00217435	0.00587016	-0.00263488	0.00459028	0.00167012	-0.000382233	-0.00123008	0.00664813	-0.00482106	-0.00365911	-0.00605962	-0.000939608	0.00122795	0.00244331	0.0015745	-0.00591163	0.00145953	-0.00332485	-0.00252557	0.00196565	-0.00442503	0.00230769	-0.0025868	-0.00427256	-0.00305705	-0.00199359	-0.000180818	-0.00236262	-0.0111871	-0.00306429
178	-0.000779134	0.00061336	-0.00383498	-0.00212378	0.00151907	-0.00255676	-0.000194648	0.00057405	0.00145973	-0.00341278	-0.00178788	-0.0038425	0.00409704	0.00333379	0.00318896	-0.000647364	-0.00537598	-0.000664507	-0.00169574	0.00629032	-0.00563629	-0.000994388	5.66297e-05	-0.00853361	0.00379733	-0.00160689	0.00348306	0.00490104	-0.00351176	0.00396427	-0.000696791	0.0073926	-0.00128233	0.00506098	-0.000145153	-0.00265104	0.00097976	-0.00333472	-0.00576374	-0.00123158	-0.00202521	-0.00318618	0.00457511	0.00319064	0.00164776	-0.00685576	0.000125979	-0.000181914	0.00179936
179	-0.00584751	-0.00182345	0.00241273	-0.00171192	-0.00128938	-0.00187978	0.000861329	0.00269456	-0.0021431	-0.00288467	0.00289706	0.0022358	-0.0022473	-0.00215299	0.00283365	-0.00457995	-0.0015232	-0.0063048	0.0103808	-0.00267186	0.00837339	-0.000776677	-0.00409767	0.000334993	-0.00692492	-0.000393124	0.00318163	-0.00387618	-0.00546935	-0.0045356	-0.00316577	-0.00196918	0.000365974	0.00103896	0.00401735	-0.00217247	0.00553427	-0.00557421	0.00121037	0.00591087	0.00144718	-0.00667044	-0.00207129	0.00253312	-0.00130535	-0.00124424	-0.000735361	0.000235682	0.00100774
180	-0.00255557	0.00363501	-0.000768361	0.00458393	-0.00791165	-0.00100805	0.000501806	-0.00105344	0.00107581	-0.00223102	-0.000266182	-0.00384393	-0.0022233	-0.000590654	-0.00394964	0.00344096	-0.00473587	-0.002617	0.00782921	0.00653136	-0.00449413	-0.0017955	9.41271e-05	8.64149e-05	0.00450868	-0.00319133	-0.001899	0.00231914	-0.00273569	-0.00521643	1.90933e-05	-0.00288699	-0.00224726	-0.000249361	0.00235249	-0.000636365	-0.000394056	-0.00102523	0.00421569	-0.00151097	-0.00219851	-0.00397748	-0.00603733	0.00315826	-0.00105708	0.00125668	-0.00439277	-0.0017157	-0.000212422
181	7.01837e-05	-0.00321611	0.00600894	9.10653e-05	0.00325994	-0.00835517	-0.0018871	-0.00266319	-0.00274893	-0.00207209	-0.00113226	-0.00186858	0.00323297	0.00465407	0.00165212	0.00595585	0.00383229	-0.00151835	-0.00219134	-0.00682873	0.000131024	0.000907897	-0.000605823	-0.00297161	-0.00468937	0.00569708	-0.0032446	0.00343129	0.00593119	0.00266489	0.00508641	-0.00455809	0.0021503	-0.00213135	-0.00108169	0.00335171	0.00224011	7.14652e-05	-0.00366704	0.00551147	-0.000124616	0.00081984	-0.00725303	0.00749774	0.00654772	-0.00196857	-0.00105124	0.00416809	-0.00343062
182	0.00117978	-0.00331861	-0.000314443	-0.000964122	-0.0035201	-0.00157956	-0.00491495	0.00144643	0.000570274	-0.00282183	-0.000309364	-0.00131693	-0.000694104	-0.00185373	0.000710731	-0.00661723	-0.00648419	0.000570104	0.00227591	-0.00135672	-0.000768968	-0.00376581	-0.00999237	-0.002285	-0.0042846	0.00557879	-0.000683528	-0.00274877	-0.0032814	0.000275211	-0.00472054	-0.00265704	-0.00391937	0.0040729	-0.000617511	-0.000526137	-0.00335535	-0.00105519	0.000305203	-0.00278937	-0.00263595	0.000242728	0.00142945	-0.00776608	0.00260871	-0.00271903	-0.00217199	0.00524851	-0.00440658
183	-0.00152897	-0.00168307	-0.00219986	-0.000430672	-0.00305951	0.00319435	0.00127042	-0.00226356	-0.00210855	0.00124131	-0.00127218	0.0026149	-0.00298158	-0.00195686	-4.0925e-05	-0.000801123	0.000540584	0.000944482	-0.00209082	0.00219989	-0.000589074	-0.00148111	-0.00252697	0.00227888	0.00695852	-0.00496981	-0.00508744	-0.004274	0.00150829	-0.000935416	-0.00109044	0.00569702	-0.00104339	-0.00176721	-0.00465646	-0.0012773	-0.000427543	0.00106535	0.00380281	-0.00180926	-6.73676e-05	-0.000237046	0.0115823	-0.00883518	-0.00789052	-0.00135505	0.00247638	-0.00857784	0.00910009
184	9.39164e-05	-0.00248643	0.00416357	-0.00219256	-0.00222651	0.00342692	0.00357317	0.000845805	0.00493085	-0.00131558	-0.00188936	-0.00322983	-0.00164623	0.00272135	-0.000808044	-0.000646639	-0.000830623	0.00191807	-0.00137035	0.000337222	0.000292072	-0.0024147	-0.000502682	7.1919e-05	0.00296942	-0.00640071	-0.00631485	0.000794871	0.00148073	0.00339228	-0.000610787	0.00122406	-0.000457432	-0.0010086	0.00132029	-0.00394406	-0.00481919	0.00208832	0.000424838	-0.000327083	-0.00261814	0.0036153	0.00769444	-0.0019076	0.00408402	-0.00132304	-0.00378233	0.00598925	-0.00468037
185	0.00683605	0.00698769	-0.0017592	0.00098923	0.00132307	0.00454374	-0.00381717	0.000841744	0.00202127	-0.00134223	0.00148218	-0.00191301	-0.00149815	-0.00134254	0.00198121	-0.00502355	-0.00242266	-0.0021629	-0.00303208	-0.00213473	0.00198411	-0.00895191	0.00550769	0.000151408	-0.00344419	0.00350306	-0.00283343	-0.00902893	-0.00266368	-0.00055395	-0.00334569	-0.00216358	0.000431499	0.00212071	-0.0022202	-0.00154604	0.00271633	-0.000648027	0.00198429	0.00256146	-0.000608106	-2.2893e-05	0.00055092	-0.00334123	-0.00634317	0.00200403	0.00418002	-0.00624208	-0.00680772
186	-0.00636831	-0.00417214	-0.00239115	0.000887047	0.00218141	-0.00185087	0.0012927	-0.00288462	-0.00462854	-0.00514561	0.000815952	0.00367392	0.00206471	-0.00144716	0.00147467	-0.00113247	0.000873608	-0.00502187	-0.00340908	0.00587608	0.00341172	-0.00662939	8.75309e-05	0.003391	-0.000822006	-0.0034146	0.00256135	-0.000496216	-0.00345069	-0.00350453	1.4782e-06	0.00015248	0.000817128	-0.00700412	0.00102841	-0.00216457	0.000921141	0.00289724	-0.00666375	-0.00330124	-0.00161341	0.00180362	-0.000699515	0.0134865	0.000292137	0.000988147	0.0048365	0.00490838	-0.0016919
187	-0.00142475	-0.000431138	-0.00340304	-0.00205436	-0.00371796	-0.00491261	-0.00273351	-0.000584803	-0.00365216	-1.71849e-05	-0.000573239	-0.00129729	-0.0039681	-0.00612217	0.0011497	-0.00269892	-0.00405046	-0.00254705	0.00714105	0.00423867	-0.00641493	-0.0059744	-0.00161275	-0.0128072	-0.00110645	0.0030892	-0.000908979	-0.00173328	-0.00147031	0.00127085	0.00312135	-0.00389204	0.0018805	-0.00143121	0.0034642	0.00046459	-0.00795257	-0.00383953	-0.00334975	0.00246066	0.00405886	-0.00227162	-0.00254731	-0.00142556	-0.00106978	-0.00509848	-0.00190825	-0.00635247	0.00204166
188	-0.00836923	-0.0011523	-0.00237053	-0.00033726	0.00112486	-0.00666433	-0.00274077	-0.00389167	-0.000445578	0.00069759	0.00268753	-0.000149697	-0.000859165	-8.08253e-05	-0.0010516	-0.00268583	-0.000254838	-0.00273198	0.00895155	-0.00474614	0.00559018	-0.00141351	-0.0079476	0.00298522	0.00145462	-0.00363408	0.00387768	0.00315374	-3.95942e-05	0.000155519	-0.00205447	0.00340754	0.000923186	0.000709234	0.00213987	0.000904488	0.00691419	0.001507	0.00233039	-0.00133482	-0.0031591	0.00410848	0.00622484	-0.00583088	0.00176733	-0.00214539	-0.00353345	0.00269393	0.00272254
189	0.00623888	0.00115661	0.00148857	0.00386309	0.000103148	-0.0029573	0.00307412	-0.000472576	-0.000768433	-0.0023235	-0.000714513	-0.000939206	-0.00127576	0.00322564	0.00195852	-0.00141083	-0.004566	-0.00488293	0.000668448	0.00156213	-0.00331891	-0.00199682	-0.00245625	-0.00434258	0.000655407	-0.0022513	0.00958272	-0.00398712	-0.00309816	-0.00400327	-0.00561333	0.0036896	0.00364245	-0.00259209	-0.00757705	-0.00178807	0.00266516	-0.00134761	-0.00030691	0.00183466	0.00224901	-0.00158102	-0.00691406	0.0101669	0.00217529	-0.000376943	-0.00110527	0.00029838	0.00411742
190	-0.00137761	-0.000230411	-0.000426992	-0.00195262	-0.00211391	-0.00372407	-0.00325817	-0.00374492	0.0018023	-0.00222259	-6.64118e-05	-0.0039974	-0.0019667	0.000469272	-0.000891386	0.00143677	-0.00471473	0.00106761	-0.00686858	-0.00283126	0.00291431	-0.00146207	-0.000291415	-0.00411376	-0.00878783	0.00473162	-0.00329648	-0.000647725	0.00261187	-0.00284309	-0.00666481	0.000316165	0.00255133	0.00230157	-0.000843598	-0.00269668	-0.00164998	0.00192774	-0.000383421	-0.00334434	0.000223115	-0.00699353	0.00113293	0.00129478	-0.000865766	-0.00239437	-0.00126399	-0.00246684	0.00526509
191	-0.00329336	0.00625089	-0.00193322	-0.00202899	-0.00369181	0.00135085	0.0063725	0.00258602	0.000663197	-0.00371346	-0.000511328	-0.000236776	-0.001061	-0.00085666	0.00167746	0.0017969	0.00379308	0.00271454	0.00589597	-0.0042975	-0.00235675	-0.00467274	-0.00196146	-0.00447391	-0.0024633	-0.00115219	0.00797135	0.000766355	0.00312601	-0.000404137	0.00246315	0.00541567	-0.00102927	0.00474622	0.0043304	-0.00106467	-0.00136154	-0.00513272	0.0044267	-0.00278289	-0.000278908	-0.000394694	0.00536188	-0.00313527	-0.00208493	-0.00282294	-5.42456e-05	0.000203267	-0.00568588
192	-0.000610078	-0.00285386	0.00482804	-0.00293361	-0.000347823	0.00125089	4.08334e-05	-0.00150212	0.00176671	-0.00385981	-0.000109359	-0.00185911	-0.00129414	0.00179864	-0.00071067	-0.00195323	-0.00172089	0.00511224	0.0017689	0.00827302	0.000135729	-0.0012141	0.00181048	0.000730146	0.00211756	0.00462025	-0.00608769	0.00363848	-0.00081701	0.00165379	0.00337126	0.00305398	-0.00391485	-0.00471869	-0.00342642	0.00189616	-6.66794e-05	-0.00434355	-0.00125101	0.00398242	-0.00494315	-0.00606832	0.00676716	-0.00156258	0.00193711	0.00472329	0.000790995	0.00342975	-0.00321899
193	0.00143935	-0.00626509	0.00341232	-0.00155431	-0.00819204	-0.00101346	-0.00203022	-0.00429886	-0.000959514	0.000797409	0.000575023	0.000920223	0.00269392	0.0027502	0.00436128	-0.00192577	-0.0027141	-0.00353549	9.26752e-05	-0.00129039	-0.00295433	-0.000831772	-0.00128362	0.000639823	0.000704736	-0.00211702	-0.00555342	-0.0047438	0.000748646	0.00398716	-0.000889006	-0.000252917	-0.00299588	-0.00444186	0.00033718	-0.00445937	0.00371042	0.0037737	0.00132845	-0.00211128	-0.00188855	-0.00632434	-0.00883559	-0.00360533	-0.0018829	0.000983275	0.00246625	-0.00887754	-0.00611119
194	0.000882399	0.00156721	0.0053127	-0.00119087	-0.00188156	-0.00172965	-0.00321164	-0.0010071	-0.00392149	-0.00472035	-0.0015085	0.00471887	-0.000461782	-0.00125797	0.000274881	-0.00139011	-0.00327785	0.00120951	-0.00247409	0.00572514	0.0029206	-0.00527476	0.00182197	-0.00752097	0.00440944	0.000265941	0.00199959	-0.00028525	0.00530558	0.00025448	0.00368114	-0.00616068	0.00044405	-0.0060814	-0.00107336	0.00244153	-0.00143231	9.30658e-06	-0.00156848	-0.0012961	-0.000163544	0.00104532	0.00137517	0.00682294	0.00215949	-0.00233111	-0.00144645	0.0090101	-0.00117475
195	-0.00297324	0.00412304	-0.00236897	0.000622535	-0.00559868	0.00275951	-5.39636e-05	0.000355503	0.00267357	-0.00220293	0.00477361	-0.00432663	-0.0017134	-0.00249122	-0.00407561	-0.00515322	0.00586116	-0.0109046	-0.00189893	-0.00149096	-0.00433641	0.00213556	0.00488123	-0.00110938	-0.00147677	0.00690223	-0.00299846	-0.00426051	0.00485017	3.59786e-05	0.00326796	0.0116237	0.000690696	0.00282796	-0.00101034	-0.00161289	-0.00304526	-0.00046303	-0.00366465	0.00072111	-0.0022297	0.00674458	-0.00482959	-0.00879543	0.00263399	0.00161969	-0.0069889	0.000912188	-0.00261178
196	-0.006547	0.00109435	0.00307063	-0.000118325	0.00462641	-0.00458688	-0.00354477	0.000670702	0.00210582	-0.00135263	0.00125233	-0.00328442	-0.000602834	0.00266865	-0.00671203	-0.00536392	-0.000383866	-0.0048107	9.86032e-05	0.000565813	0.000767623	-0.00102616	-0.0131586	0.00142491	0.00504064	-0.00731943	-0.00223118	0.00541023	-0.00419885	0.00416882	9.07965e-05	-0.0102063	0.000741537	-6.17146e-05	-0.00609849	0.00466216	0.000153138	0.00443287	-0.000646512	-0.00377469	-0.0062418	0.00221665	-0.00653108	0.000463164	-0.00198481	0.00263034	0.00429359	-0.00120905	0.00490172
197	-0.000940823	0.000457066	0.00276284	0.00215656	0.0009618	0.00157711	0.00670596	-0.000497205	-0.00255088	-0.00127139	-0.00282836	-0.000695186	0.00139388	0.00104351	-0.00216022	0.00311662	-1.75129e-05	0.00577536	-0.00539277	-0.00251704	0.00121454	-0.00378877	-0.000406569	0.00607198	0.00311898	0.00033053	-0.00176824	0.000927872	0.00537027	0.00074102	-0.00229094	0.00706789	-0.00283383	-0.00833367	-0.000157112	-0.00215141	0.000621599	0.00464515	0.00259423	0.00165499	0.00168046	-0.00366624	0.00772694	0.000531489	0.00450588	-0.003872	0.00081667	-0.000260481	0.0102671
198	0.00312189	0.0015041	-0.00149092	-0.00497515	0.00148413	0.00185164	-0.00327041	-0.00129834	0.000534603	-0.00332898	6.21957e-05	-0.00427022	-0.00385143	0.00221942	-0.00104157	-0.00118403	-0.00229267	0.001566	0.00312174	0.000244207	-0.00116871	-0.00637698	0.000395937	-0.000629806	-5.96042e-05	0.000948309	0.00334183	-0.0118398	-0.000405539	-0.00284445	-2.55489e-05	-0.00925341	-0.00199419	0.00532153	-0.00130495	-0.00433656	-0.00254836	-0.00419989	0.00288052	-0.00218765	-0.00222127	-0.000286111	-0.00319251	0.000875318	0.00324653	-0.00227453	-0.00474261	0.00437579	0.00149336
199	-0.000547206	-0.00140534	0.00356752	-0.00171088	-0.00307202	-0.00499557	-0.00456778	-0.00161003	0.00112119	-0.00263497	-0.000390753	-0.000961278	-0.00245343	-0.00205888	-0.00182546	-0.00481061	-0.00355323	-0.00238395	-0.000623598	0.000195778	0.000165195	-0.00882334	-0.00765784	-0.00122489	-0.00294145	-5.83644e-05	5.98609e-05	0.00405414	0.00385308	-0.00205456	-0.00939712	0.004854	0.00646619	-0.00512009	-0.000430636	0.00192275	-0.0105408	-0.00538823	0.00650304	0.000529128	-0.00261679	-0.00252828	-0.00102801	-0.00226844	-0.00522947	0.00359231	-0.00039941	-0.00525277	-0.00167104
200	0.00173823	-6.51065e-05	0.00232266	-0.00425708	0.0017442	-0.000148611	0.00116347	-7.63807e-05	0.00178532	-0.00444063	-0.00234849	-0.00149964	0.00129273	-0.000216915	0.00166329	-0.0020738	-0.0011748	6.47235e-05	-0.00259813	0.00274765	-0.00232803	0.000142747	-0.00570928	-0.00497139	-0.00119097	-0.0020865	0.00349789	-0.000390711	-0.00303385	-0.00270835	0.00514632	-0.0015706	-0.00463765	-9.0229e-05	0.00555767	0.00522306	0.00245016	-0.00137462	0.00107864	0.00384938	0.00191622	-0.00109162	0.00407903	0.00297173	0.000595289	2.75875e-05	0.0040644	0.000439264	-0.00109074
	0.0011364	0.00137093	0.000901875
	0.000386035	0.000622703	0.000149366
	0.000760276	0.000993123	0.00052743
	0.000809894	0.00102976	0.000590031
	0.000956443	0.00122685	0.000686039
	0.00131605	0.00154706	0.00108504
	0.000902386	0.00113367	0.000671097
	0.000934783	0.00118453	0.000685032
	0.00117359	0.00140476	0.000942431
	0.00114837	0.00136566	0.00093109
	0.000772648	0.00102563	0.000519667
	0.00134268	0.0015878	0.00109756
	0.00110869	0.00134874	0.000868641
	0.000766838	0.000989756	0.000543919
	0.00125131	0.00147878	0.00102384
	0.00100674	0.00124141	0.000772065
	0.00140172	0.00167606	0.00112738
	0.00155494	0.00182563	0.00128426
	0.00119807	0.00142957	0.000966557
	0.00119586	0.00145513	0.000936585
	0.00155687	0.00179004	0.0013237
	0.00151082	0.00177544	0.00124621
	0.00109182	0.00133014	0.000853506
	0.00138831	0.00165151	0.00112511
	0.00229511	0.00254885	0.00204137
	0.000861576	0.00109402	0.000629134
	0.00146501	0.00173629	0.00119373
	0.00197804	0.00226314	0.00169295
	0.00138937	0.00166867	0.00111007
	0.00165228	0.00192625	0.00137831
	0.00201833	0.00230361	0.00173306
	0.000882554	0.00112437	0.000640736
	0.00212183	0.00239125	0.00185242
	0.00219175	0.00247136	0.00191213
	0.00198757	0.00225043	0.00172471
	0.00209692	0.00237122	0.00182262
	0.00216118	0.00242369	0.00189867
	0.00131251	0.00158361	0.0010414
	0.00216721	0.00245795	0.00187646
	0.00175307	0.00199558	0.00151057
	0.00232852	0.00263429	0.00202276
	0.00192037	0.00219276	0.00164799
	0.0017169	0.00199264	0.00144117
	0.0022849	0.00258444	0.00198537
	0.00232721	0.00260502	0.00204941
	0.00217386	0.0024599	0.00188782
	0.00282947	0.00313364	0.00252529
	0.00190534	0.00217056	0.00164013
	0.00185741	0.00212845	0.00158637
	0.00295482	0.00328191	0.00262772
	0.00269641	0.00300984	0.00238299
	0.00275238	0.00304296	0.0024618
	0.00300546	0.00335052	0.0026604
	0.0024384	0.00272561	0.0021512
	0.00208444	0.00240519	0.00176368
	0.00250476	0.00282387	0.00218564
	0.00325982	0.00356978	0.00294986
	0.00255713	0.00288441	0.00222985
	0.00326034	0.003596	0.00292469
	0.00289913	0.00325365	0.0025446
	0.00213581	0.00243338	0.00183824
	0.00356043	0.00390176	0.0032191
	0.00333382	0.0036756	0.00299205
	0.00276647	0.00310433	0.00242861
	0.00340929	0.00376823	0.00305035
	0.00375772	0.00410869	0.00340675
	0.00245702	0.002766	0.00214804
	0.0035464	0.00390995	0.00318284
	0.00330039	0.00363633	0.00296444
	0.00346247	0.00383167	0.00309327
	0.0037676	0.00415598	0.00337921
	0.00309322	0.00343431	0.00275213
	0.0028081	0.00313726	0.00247894
	0.00400812	0.00436556	0.00365068
	0.00365645	0.00402954	0.00328335
	0.00412647	0.00452661	0.00372633
	0.00378988	0.00419989	0.00337987
	0.00381855	0.00419416	0.00344293
	0.00311311	0.00347103	0.00275519
	0.00449896	0.00489462	0.0041033
	0.00435831	0.00477983	0.00393679
	0.00402225	0.00441962	0.00362489
	0.00449951	0.00495729	0.00404173
	0.00403287	0.00438774	0.003678
	0.00334351	0.0037262	0.00296082
	0.00464255	0.00506246	0.00422264
	0.00443321	0.00485041	0.00401601
	0.00434296	0.00479863	0.00388729
	0.00517203	0.00562636	0.00471771
	0.00468794	0.00513513	0.00424075
	0.0035377	0.0039648	0.0031106
	0.00484474	0.00529581	0.00439368
	0.00401456	0.00443071	0.00359842
	0.00412827	0.00458004	0.0036765
	0.00466425	0.00513866	0.00418985
	0.00485053	0.00533335	0.0043677
	0.00573652	0.00628113	0.0051919
	0.00723414	0.00788841	0.00657988
	0.0044045	0.00486651	0.00394249
	0.00411928	0.00458055	0.00365801
	0.00423823	0.00464651	0.00382995
	0.00732792	0.00800929	0.00664655
	0.00562025	0.00617858	0.00506192
	0.00541738	0.00587048	0.00496429
	0.00473451	0.00516163	0.00430739
	0.00418938	0.00462207	0.00375668
	0.00398899	0.00448101	0.00349697
	0.00492083	0.00539837	0.00444329
	0.00408513	0.00451255	0.00365771
	0.00427581	0.00469335	0.00385827
	0.00456953	0.00500078	0.00413827
	0.00457801	0.00499183	0.00416418
	0.00426494	0.00469867	0.00383121
	0.00479419	0.00524034	0.00434804
	0.00365548	0.00405711	0.00325386
	0.0036624	0.00403977	0.00328504
	0.00407408	0.0044855	0.00366267
	0.00357776	0.00394374	0.00321178
	0.00440802	0.00485078	0.00396526
	0.00370175	0.00406541	0.00333809
	0.00348842	0.00386662	0.00311023
	0.00372315	0.0041032	0.0033431
	0.00367953	0.00406421	0.00329485
	0.00361737	0.00398019	0.00325455
	0.00359671	0.00399267	0.00320074
	0.00371828	0.00411405	0.00332251
	0.00351548	0.00387444	0.00315651
	0.00327612	0.00362774	0.00292451
	0.00377424	0.00409889	0.00344958
	0.00321973	0.00354813	0.00289133
	0.00322379	0.00356251	0.00288507
	0.00332454	0.00369176	0.00295733
	0.00243793	0.00275565	0.0021202
	0.00348582	0.0038382	0.00313344
	0.00367748	0.00402584	0.00332912
	0.00273704	0.00308411	0.00238996
	0.00303695	0.00338918	0.00268472
	0.00318999	0.0035289	0.00285108
	0.00226298	0.00259915	0.0019268
	0.00273956	0.00305152	0.00242761
	0.00340814	0.00375508	0.00306121
	0.00242865	0.00273515	0.00212215
	0.00298238	0.00329955	0.00266521
	0.00271401	0.0030538	0.00237423
	0.00202958	0.00233723	0.00172193
	0.00282835	0.00318786	0.00246884
	0.00261106	0.00291912	0.002303
	0.00254054	0.0028281	0.00225298
	0.00250422	0.00277509	0.00223336
	0.00241905	0.00272293	0.00211517
	0.00151817	0.00177284	0.0012635
	0.00236146	0.00266976	0.00205317
	0.00202889	0.00231159	0.00174619
	0.00200897	0.00230261	0.00171533
	0.00247026	0.00277103	0.00216948
	0.00230375	0.00258816	0.00201934
	0.00150743	0.00178178	0.00123309
	0.00217499	0.00245731	0.00189268
	0.00236006	0.00267205	0.00204806
	0.00148638	0.0017536	0.00121915
	0.00220927	0.00250041	0.00191814
	0.00107041	0.00133797	0.000802846
	0.00254782	0.00283056	0.00226508
	0.00179552	0.00205658	0.00153446
	0.00117401	0.00141338	0.000934641
	0.00208957	0.00237187	0.00180726
	0.00186825	0.00214401	0.00159248
	0.00100706	0.00127584	0.000738288
	0.00164784	0.00189484	0.00140085
	0.0020962	0.00234994	0.00184246
	0.00130876	0.00155227	0.00106524
	0.00181324	0.00205964	0.00156685
	0.00163285	0.00189968	0.00136603
	0.000820018	0.00105957	0.000580464
	0.00189027	0.00216514	0.00161539
	0.00155634	0.00178759	0.00132509
	0.00117783	0.0014214	0.000934255
	0.00145163	0.00171008	0.00119318
	0.00162342	0.00189245	0.00135438
	0.000322868	0.00056045	8.52857e-05
	0.0011126	0.00133862	0.000886586
	0.00125079	0.00148734	0.00101424
	0.000804832	0.00101129	0.000598372
	0.00173149	0.0019901	0.00147287
	0.00134322	0.00163475	0.00105169
	0.000658407	0.000898217	0.000418598
	0.00156295	0.00178805	0.00133785
	0.000936925	0.00117393	0.00069992
	0.00105941	0.00129285	0.00082598
	0.00100316	0.00124933	0.00075699
	0.00102771	0.00126857	0.000786849
	0.000640157	0.00086023	0.000420084
	0.00107746	0.00131175	0.000843172
	0.000743543	0.000952459	0.000534627
	0.000358838	0.00056755	0.000150125
	0.00082305	0.00104026	0.000605845
	0.00072297	0.000938194	0.000507746
	0.000465688	0.000684763	0.000246613
	0.00113146	0.00134936	0.000913558
	0.00103699	0.0012684	0.000805586
	0.000377098	0.000597566	0.00015663
	0.00051919	0.000709968	0.000328412
	0.000863395	0.00108079	0.000646003
	8.69986e-05	0.000297708	-0.000123711
	0.000695628	0.000926994	0.000464263
	0.000709279	0.000959915	0.000458642
	0.000188562	0.000400329	-2.32048e-05
	0.000618548	0.00083596	0.000401137
	0.000537496	0.00077689	0.000298101
	0.0001729	0.000391335	-4.55359e-05
	0.000729777	0.000971212	0.000488343
	0.00045854	0.000678095	0.000238985
	0.000466633	0.000700183	0.000233083
	0.000537735	0.000753964	0.000321506
	0.000730428	0.00096655	0.000494307
	-1.64606e-05	0.000203322	-0.000236243
	0.000608896	0.00082703	0.000390761
	0.000618607	0.000841837	0.000395377
	-0.000109966	9.08119e-05	-0.000310745
	0.000792526	0.00100543	0.00057962
	0.000417442	0.000647358	0.000187526
	-0.000127705	8.88273e-05	-0.000344238
	0.000716293	0.000954648	0.000477939
	0.000322581	0.000535619	0.000109543
	0.000986944	0.00124553	0.000728358
	0.000251226	0.000464844	3.76086e-05
	0.000666831	0.000895606	0.000438056
	0.000170386	0.000390616	-4.98446e-05
	0.000694148	0.000914896	0.000473399
	0.000857889	0.00108365	0.000632126
	0.000191121	0.00039551	-1.32676e-05
	0.000470844	0.00069715	0.000244538
	0.00101033	0.0012897	0.000730963
	-0.000104642	0.000116692	-0.000325975
	0.000493612	0.000712033	0.000275191
	0.000975142	0.00121554	0.000734743
	0.000241923	0.000435318	4.85286e-05
	0.000680209	0.000917987	0.00044243
	0.000193168	0.000397329	-1.09922e-05
	0.000165542	0.000413931	-8.2846e-05
	0.000464018	0.000696589	0.000231447
	0.000790573	0.00101663	0.000564513
	0.000161297	0.000362587	-3.99938e-05
	0.000774443	0.00102387	0.00052502
	0.000895104	0.00111815	0.000672062
	0.000358241	0.000584272	0.00013221
	0.000585317	0.000805606	0.000365027
	0.000680402	0.000918737	0.000442067
	0.000611058	0.000843991	0.000378126
	0.000455959	0.00069797	0.000213948
	0.000721114	0.00098618	0.000456049
	0.000267825	0.000506836	2.88144e-05
	0.00036331	0.000591744	0.000134877
	0.000742726	0.000978375	0.000507078
	0.000388715	0.000607011	0.000170419
	0.000811861	0.00107634	0.000547383
	0.000688503	0.000941795	0.000435211
	-3.15314e-05	0.00018119	-0.000244253
	0.000851116	0.00105898	0.000643254
	0.000673456	0.000910333	0.00043658
	0.000363772	0.000590121	0.000137423
	0.000938661	0.00115243	0.000724892
	0.000580891	0.000819194	0.000342587
	6.0861e-06	0.000207938	-0.000195766
	0.000292168	0.000548013	3.6324e-05
	0.00056688	0.000816351	0.000317408
	0.000843536	0.0011019	0.000585175
	0.000862695	0.00109201	0.000633378
	0.000806587	0.00103015	0.000583028
	3.12071e-05	0.000255863	-0.000193449
	0.000729857	0.000948353	0.000511361
	0.000589969	0.000826114	0.000353824
	0.000392218	0.000604201	0.000180236
	0.000526555	0.00075955	0.000293561
	0.000617698	0.000835868	0.000399528
	-0.000285378	-7.58339e-05	-0.000494923
	0.000615766	0.000864311	0.000367221
	0.000604083	0.000851115	0.000357051
	0.000128424	0.000325715	-6.8867e-05
	0.000429723	0.000647778	0.000211667
	0.00045269	0.000659625	0.000245755
	0.000424145	0.000664793	0.000183497
	0.000707727	0.000955251	0.000460204
	0.000868103	0.00111856	0.000617648
	0.000181288	0.000382147	-1.95703e-05
	0.000106804	0.000322307	-0.0001087
	-0.000307072	-0.000115862	-0.000498282
	0.000627302	0.000841723	0.00041288
	0.000550797	0.000777602	0.000323992
	0.000345975	0.000545132	0.000146818
	0.000299743	0.000512262	8.72241e-05
	0.000607079	0.000831244	0.000382913
	-5.79765e-05	0.000183519	-0.000299472
	0.000489259	0.000745827	0.00023269
	0.000860355	0.00113927	0.00058144
	0.000586206	0.000815486	0.000356926
	0.000904417	0.00113631	0.000672526
	0.00050617	0.000745929	0.000266412
	-0.000198003	-1.45494e-06	-0.00039455
	0.00057406	0.000785221	0.000362899
	0.000611198	0.00084069	0.000381705
	0.000671	0.000903844	0.000438157
	0.00086146	0.00111601	0.000606914
	0.00027444	0.000503361	4.55189e-05
	0.00045079	0.000648142	0.000253438
	0.000260663	0.000481563	3.97626e-05
	0.000486195	0.000717645	0.000254746
	0.000547215	0.000785287	0.000309143
	0.000670245	0.000887996	0.000452495
	0.000887161	0.00111734	0.000656982
	-1.65163e-05	0.000214953	-0.000247985
	0.000547794	0.000778864	0.000316725
	0.000651562	0.000867972	0.000435151
	0.000384375	0.000604811	0.000163939
	0.000970519	0.00120112	0.000739918
	0.000657533	0.000860651	0.000454415
	6.19053e-05	0.000263495	-0.000139684
	0.00108452	0.00132032	0.000848712
	0.000674137	0.000898093	0.00045018
	0.000537557	0.000768559	0.000306555
	0.00114429	0.00138039	0.000908186
	0.000350309	0.000578749	0.000121868
	0.000425046	0.000653401	0.000196691
	0.000963314	0.00119274	0.000733884
	0.000471366	0.00070025	0.000242481
	0.000383039	0.000601808	0.000164269
	0.00100315	0.00125344	0.000752854
	0.000587245	0.000811389	0.0003631
	0.000288254	0.000475682	0.000100826
	0.000905355	0.00114185	0.000668863
	0.000395125	0.000615773	0.000174477
	0.000551899	0.000768303	0.000335495
	0.000995758	0.00122859	0.000762922
	0.000820397	0.0010609	0.000579897
	0.000199454	0.000410084	-1.11765e-05
	0.000908864	0.00114472	0.000673006
	0.000783678	0.00101388	0.000553473
	0.000957062	0.00119784	0.000716286
	0.00097539	0.00123261	0.000718171
	0.000876299	0.00109998	0.000652618
	-5.53884e-05	0.000145784	-0.000256561
	0.000816502	0.00104273	0.000590279
	0.000727651	0.000928461	0.000526842
	0.000696475	0.000897852	0.000495098
	0.000607785	0.000792867	0.000422704
	0.000786162	0.00102292	0.000549407
	0.00024664	0.000459225	3.40542e-05
	0.000858621	0.00107352	0.000643724
	0.000644713	0.000866949	0.000422476
	0.000716711	0.000933127	0.000500295
	0.000602623	0.000838989	0.000366257
	0.000780277	0.000993874	0.000566681
	0.000543116	0.00077005	0.000316182
	0.000819656	0.00104522	0.000594093
	0.00140032	0.00161548	0.00118517
	0.000277941	0.000505332	5.05502e-05
	0.000658109	0.00087956	0.000436659
	0.00113158	0.00136014	0.000903022
	0.000100316	0.000321774	-0.000121142
	0.00100316	0.00122196	0.00078436
	0.00123648	0.00145197	0.00102098
	0.000627813	0.000858684	0.000396942
	0.00092695	0.00116903	0.000684875
	0.00121396	0.00145122	0.000976694
	0.000535802	0.000780287	0.000291318
	0.000760026	0.000980257	0.000539795
	0.000702445	0.000929311	0.00047558
	0.00071012	0.00092407	0.000496169
	0.00099749	0.00121021	0.000784771
	0.000762128	0.000975712	0.000548545
	0.000776094	0.00099918	0.000553009
	0.000939986	0.00115613	0.000723846
	0.000611012	0.000826096	0.000395929
	0.000636012	0.000865146	0.000406879
	0.000760339	0.000975719	0.000544959
	0.00121696	0.00144432	0.0009896
	0.000495141	0.000697557	0.000292725
	0.000939616	0.00118782	0.00069141
	0.00129138	0.00152532	0.00105745
	0.000390534	0.000597748	0.000183321
	0.000985453	0.00118445	0.000786458
	0.000916096	0.00115489	0.000677306
	9.25806e-05	0.00030415	-0.000118989
	0.000986563	0.00120969	0.000763438
	0.000972331	0.00119616	0.000748499
	0.00105402	0.00126242	0.000845629
	0.000611816	0.000816271	0.00040736
	0.0010231	0.00125412	0.000792088
	1.08607e-05	0.000196077	-0.000174356
	0.000879272	0.00113481	0.000623732
	0.00121502	0.00145571	0.000974321
	0.00100727	0.00122153	0.000793
	0.000946425	0.00117626	0.000716586
	0.000963025	0.0011765	0.000749552
	0.000275885	0.000481248	7.05218e-05
	0.00118873	0.00141154	0.000965923
	0.00069757	0.000883403	0.000511736
	0.000873358	0.0010901	0.000656615
	0.00102028	0.001248	0.000792565
	0.000966265	0.00118457	0.000747955
	0.000486506	0.000701294	0.000271717
	0.000961248	0.00117571	0.00074679
	0.00110151	0.00131433	0.000888697
	0.000784756	0.00101241	0.0005571
	0.00118431	0.00141214	0.000956476
	0.000680726	0.00088989	0.000471561
	0.000639906	0.000860347	0.000419465
	0.00088424	0.00111982	0.000648662
	0.000896246	0.00113251	0.000659978
	0.000587091	0.000861795	0.000312388
	0.00111568	0.0013388	0.000892561
	0.000559057	0.000762303	0.000355812
	0.00132661	0.00154009	0.00111314
	0.000446986	0.000669702	0.00022427
	0.00060172	0.000802939	0.000400502
	0.00117915	0.0013964	0.000961892
	0.000924267	0.0011349	0.000713636
	0.000499733	0.000733038	0.000266428
	0.00109593	0.00131217	0.000879695
	0.00126562	0.00153691	0.000994327
	0.000556075	0.000782767	0.000329382
	0.000778471	0.00100795	0.000548992
	0.000753289	0.000976403	0.000530174
	0.000718124	0.000941447	0.000494802
	0.00131356	0.00156492	0.0010622
	0.00066802	0.00088651	0.000449531
	0.00073459	0.000934841	0.000534338
	0.00100559	0.00122734	0.000783841
	0.00121026	0.00143327	0.000987251
	9.92124e-05	0.000295396	-9.6971e-05
	0.000864805	0.00109776	0.000631846
	0.000746405	0.00096767	0.00052514
	0.000706927	0.000912544	0.00050131
	0.000780849	0.00098585	0.000575848
	0.00125862	0.00151321	0.00100402
	0.000262503	0.000464579	6.04282e-05
	0.0010833	0.00128636	0.000880249
	0.000977798	0.00118752	0.000768081
	0.00112692	0.0013368	0.000917035
	0.000691905	0.000896277	0.000487532
	0.00109995	0.00134998	0.000849921
	0.000132274	0.00032591	-6.13631e-05
	0.000997195	0.00119398	0.000800406
	0.0010329	0.00122818	0.000837627
	0.000989867	0.00120622	0.000773516
	0.000913118	0.00112149	0.000704746
	0.000915186	0.00111083	0.000719546
	0.000606783	0.000806767	0.000406799
	0.0011499	0.00137892	0.000920882
	0.000378827	0.000577955	0.000179699
	0.00109597	0.00129877	0.00089316
	0.00116164	0.0013956	0.000927676
	0.00107602	0.00129964	0.000852394
	0.000485777	0.000699386	0.000272169
	0.00130096	0.00151792	0.00108401
	0.00109489	0.00130932	0.000880465
	0.000916586	0.00115358	0.000679597
	0.00095566	0.00114999	0.00076133
	0.000882793	0.00111677	0.000648813
	0.000330862	0.000523916	0.000137807
	0.000952309	0.00116096	0.000743661
	0.000949832	0.00116903	0.000730635
	0.00103166	0.00125294	0.000810381
	0.000907321	0.00111709	0.000697557
	0.000909583	0.00110979	0.000709381
	0.00028682	0.000475074	9.85673e-05
	0.000688829	0.000895684	0.000481974
	0.000771684	0.000988167	0.000555201
	0.000700913	0.000901746	0.000500079
	0.00161107	0.00186081	0.00136134
	0.000723076	0.000922088	0.000524063
	0.000692456	0.000914516	0.000470396
	0.00145304	0.00167729	0.00122878
	0.000864274	0.00105031	0.00067824
	0.000776845	0.00099311	0.000560581
	0.000925352	0.00113379	0.000716913
	0.000961757	0.00116172	0.000761795
	0.000704458	0.000903969	0.000504948
	0.000813596	0.00101071	0.000616482
	0.00120148	0.00139903	0.00100393
	0.00101437	0.00124835	0.000780399
	0.00118199	0.00140172	0.000962257
	0.00103231	0.0012485	0.000816125
	0.000821724	0.00101673	0.000626722
	0.000894991	0.00110888	0.000681106
	0.00103641	0.00123807	0.000834742
	0.000800223	0.00102605	0.000574393
	0.000953511	0.00117905	0.00072797
	0.000929966	0.00113378	0.000726148
	0.000436481	0.000607095	0.000265867
	0.0012728	0.00149425	0.00105135
	0.00128674	0.00151293	0.00106055
	0.00101542	0.0012314	0.000799444
	0.00086456	0.00106189	0.000667236
	0.00116865	0.00140925	0.000928038
	0.000582979	0.00078959	0.000376368
	0.00129566	0.0015122	0.00107912
	0.0010329	0.00126375	0.000802049
	0.000828712	0.00102028	0.000637141
	0.000887717	0.00111315	0.000662284
	0.000786282	0.000973493	0.00059907
	0.000410782	0.000598726	0.000222837
	0.000877746	0.00108443	0.000671061
	0.00117671	0.00137499	0.000978427
	0.000792923	0.00100783	0.00057802
	0.000957836	0.00115747	0.000758207
	0.00102737	0.00123214	0.000822607
	0.00044658	0.000647247	0.000245914
	0.000989766	0.00121907	0.000760464
	0.000831666	0.00102466	0.000638668
	0.000795096	0.000992428	0.000597763
	0.000607848	0.000809049	0.000406647
	0.000823196	0.00103915	0.000607243
	0.000436268	0.000652482	0.000220054
	0.000891813	0.00109473	0.000688897
	0.000913631	0.00112562	0.00070164
	0.000503357	0.000705918	0.000300796
	0.00113043	0.00131064	0.000950214
	0.000961243	0.00119467	0.000727811
	0.000531329	0.000708348	0.000354311
	0.000586485	0.000774276	0.000398694
	0.000759489	0.000964951	0.000554026
	0.000725037	0.000925884	0.000524189
	0.000435932	0.000638257	0.000233607
	0.00101383	0.00125162	0.000776049
	0.000648998	0.00083924	0.000458756
	0.000840396	0.0010398	0.000640993
	0.00100502	0.00120527	0.000804764
	0.000218736	0.000405381	3.20904e-05
	0.000763203	0.00095074	0.000575667
	0.00118423	0.00140477	0.000963683
	0.000287088	0.000492574	8.16025e-05
	0.000772867	0.000972222	0.000573513
	0.00135824	0.00155437	0.00116212
	0.000545001	0.000730456	0.000359546
	0.000862731	0.00107045	0.000655015
	0.000385295	0.000586584	0.000184006
	0.000624819	0.00082324	0.000426397
	0.000604932	0.000793728	0.000416136
	0.000673462	0.000883435	0.000463489
	0.000602249	0.000805101	0.000399397
	0.000827413	0.001036	0.000618824
	0.000233257	0.000412765	5.37501e-05
	0.00115474	0.00134437	0.000965101
	0.000918489	0.00110659	0.000730385
	0.000697888	0.000877454	0.000518322
	0.00084884	0.00104409	0.00065359
	0.000793846	0.000989106	0.000598586
	0.000477895	0.000653928	0.000301862
	0.00094705	0.0011239	0.000770204
	0.00068583	0.000894239	0.000477421
	0.000713651	0.000938816	0.000488486
	0.000986883	0.00120892	0.000764849
	0.000671918	0.000869838	0.000473998
	0.00047911	0.000676088	0.000282131
	0.00087707	0.00110299	0.000651155
	0.00120435	0.00142802	0.000980689
	0.00045413	0.000646387	0.000261873
	0.000759891	0.000949385	0.000570397
	0.000857746	0.00103216	0.000683336
	0.000422823	0.000625328	0.000220318
	0.000830073	0.00101965	0.000640498
	0.000899609	0.00109523	0.000703987
	0.000616168	0.000806706	0.00042563
	0.000858656	0.00106724	0.000650069
	0.000821496	0.00099841	0.000644582
	0.000495516	0.000686616	0.000304415
	0.000757014	0.00095615	0.000557878
	0.000617633	0.000820543	0.000414722
	0.00043497	0.000619096	0.000250844
	0.000735583	0.00094019	0.000530977
	0.000839199	0.00106358	0.00061482
	0.000217451	0.000391212	4.36906e-05
	0.000781919	0.000992734	0.000571104
	0.000362296	0.000538695	0.000185897
	0.000606611	0.000784242	0.000428981
	0.000937532	0.0011692	0.000705864
	0.000517442	0.000703677	0.000331207
	0.00069634	0.000875074	0.000517606
	0.000666357	0.000857448	0.000475265
	0.000358143	0.000545562	0.000170725
	0.000329794	0.000503182	0.000156407
	0.000728987	0.000938007	0.000519968
	0.000485998	0.000673473	0.000298522
	0.000552092	0.000740639	0.000363546
	0.00114668	0.00134658	0.000946781
	0.000700804	0.000883308	0.0005183
	0.000488307	0.000657274	0.000319341
	0.000820894	0.00103991	0.000601878
	0.000728792	0.000914564	0.000543019
	0.000320178	0.000504097	0.000136258
	0.000886464	0.00107802	0.000694906
	0.000623982	0.000824628	0.000423337
	0.000611366	0.000819	0.000403733
	0.00049683	0.000704285	0.000289374
	0.000713898	0.000909355	0.000518441
	0.000458186	0.000638243	0.000278128
	0.000838181	0.00102359	0.000652769
	0.000628462	0.000822005	0.00043492
	0.000472898	0.00066677	0.000279026
[truncated: 90 more columns]

## Sheet: Fig 1 Panel c
VV	DD	NN	TT
0.633407	0.0097257	-0.0141786	-0.047632
0.12854	-0.039541	-0.0286653	-0.0485393
0.175442	-0.00249854	-0.014092	0.0180793
0.095653	-0.0685134	-0.0371441	0.0114623
0.358609	0.0229813	-0.00472637	-0.0389364
0.410382	0.128153	0.0683384	0.0553945
0.412468	0.0183723	-0.0443829	-0.0175288
0.140436	-0.0406615	0.0134321	-0.0422383
0.483269	-0.0378993		-0.040987
0.58696	-0.0550974		-0.0198263
0.151028	0.141992		-0.018496
0.26567	-0.0547554		-0.0801754
0.146506	-0.107128		0.0100407
0.297014	-0.0269628		0.0265808
0.164154	-0.114645		0.0303356
1.11745	0.0282334		0.00983596
1.17669	-0.0217124		0.0289162
0.521973	0.0223199		0.00446199
0.421587	-0.0236555		0.0789063
-0.00194546	-0.0469152		0.0357881
0.443958	-0.0597999		-0.0025821
1.00318	-0.0129421		0.0266033
0.523614			0.0111344
0.475229			0.0168174
0.0572891			0.0257434
0.700398			0.0537744
0.549852			0.0661712
0.473968			0.0212779
0.0797546			-0.00832794
0.45004			0.0936334
0.387462			0.017453
0.0673397			0.0231968
0.3344			0.0144489
0.0905344			0.0503259
0.225697			0.0283682
0.0379731			0.0357682
0.165282			0.0300965
0.0227702			-0.0205278
0.0987802			0.0216683
0.104072			0.0246674
0.0591752			0.0330119
0.142592			0.0216207
0.027547			-0.00167418
0.0876853			-0.0242817
0.0469386			0.00538558
0.0599362			0.0156081
0.158361			0.0269497
0.0290542			-0.0126343
0.022826			0.0691034
0.00995283			-0.0142422
0.0237199			0.0329928
0.151873			-0.0245753
0.0991996			0.0137423
0.136301			-0.0152969
0.156903			0.0235428
0.213198			0.03641
0.335512			0.0573679
0.579912			0.0322262
0.209781			-0.00379266
0.10244			-0.0450011
0.108181			-0.0449534
0.0510809			0.0296262
0.241133			0.0358863
0.534374			-0.000910697
0.16454			-0.0318339
0.301681			-0.0529667
0.167985			-0.0503673
0.381278			-0.0461988
0.158256			-0.0468525
0.0873357			-0.0117615
0.0123125			0.0686905
0.136747			0.0100532
0.203615			-0.085186
0.222306			-0.049454
0.198428			0.0658018
0.21648			0.0492716
0.252006			0.0339929
0.309133			0.0316856
-0.0471913			-0.0648251
0.0368012			-0.0654549
0.0612587			0.0568411
0.11232			-0.0362629
0.15744			-0.0306584
0.28569			0.00505057
0.0820988			0.0438868
-0.013337			-0.00470487
0.00254613			0.0115067
0.0474987			-0.0103944
0.109638			0.0210339
0.026032			0.025718
-0.0265241			-0.00634407
0.031137			0.040082
0.0317606			-0.0428314
0.0350213			0.0471514
0.00570177			0.0395289
0.0964087			0.0043956
0.0182407			0.0346192
-0.0229124			0.073379
0.0120762			0.0115576
0.0435168			0.0106012
0.0319621			0.0229435
0.0113981			-0.0256537
0.194544			0.0269456
0.0648801			0.0435321
0.300586			0.00283109
-0.000851157			-0.037531
0.0142332			-0.0200478
-0.0175625			-0.0138027
-0.00846634			-0.00744182
0.0296046			-0.00664874
0.0093789			-0.0285381
-0.0207358			-0.00829503
0.121731			0.00280962
0.00804109			-0.00669833
0.0200652			-0.0232599
-0.00805613			-0.0527755
0.0431303			-0.0453276
0.0171484			0.111245
0.0192996			0.161649
0.000520624			-0.0620456
-0.0405834			0.0287855
0.0105208			-0.00811285
-0.01107			-0.00347379
0.0842202			0.00288646
0.134006			-0.0237933
0.0143262			-0.013731
0.0250532			-0.0251087
0.127479			-0.0862515
0.0548518			-0.0221344
-0.00190253			0.0186999
0.00321236			0.0191669
0.0203107			-0.00471421
-0.0430994			0.0130507
0.441347			-0.00136626
0.207705			0.0059559
0.365723			0.0236286
0.263488			0.0133237
0.320099			-0.0380622
0.348797			0.00173592
			-0.0221933
			-0.00379382
			-0.0530939
			0.0212945
			0.00238049
			-0.00564422
			0.0260157
			-0.00933199
			0.00561583
			0.00300557
			0.00610751
			0.0378695
			-0.00356288
			-0.048999
			0.0111322
			-0.0216003
			-0.00471371
			-0.00410495
			-0.0204431
			-0.0539742
			0.00801579
			0.00702421
			0.0544065
			-0.00120702
			0.0332802
			-0.0144146
			0.0272555
			-0.0087605
			-0.0240463
			0.0130208
			-0.0818959
			0.0689514
			0.0168831

## Sheet: Fig 1 Panel d
lag(ms)	Control							18beta-GA
-200	0.00369279	0.00225738	0.00738612	0.00362	0.00721914	0.00790948	-0.000777056	0.00340163	0.0101569	0.00317463	0.000852533	0.00270428	0.0111845	0.00501279
-195	-0.00147177	0.00317168	0.00295599	0.00276788	0.00975347	0.0178132	0.0145458	0.00883173	0.00606333	-0.00373772	0.0108049	-0.00260815	0.00542473	-0.00140133
-190	0.000723294	0.00229915	0.00338089	0.0108364	-0.000395404	0.0115436	0.0038287	0.000464795	0.00793617	0.00771651	0.00747585	0.0147674	0.0102328	0.00333316
-185	-0.00236602	-0.00327655	0.00557719	0.00331895	-0.00470981	0.0110375	0.0126623	0.0036796	0.00684041	-0.00139694	0.0043135	0.0162508	0.00380486	0.00103058
-180	0.00339732	0.00652038	-0.00414725	0.0119656	0.00318459	0.00495974	0.0186851	0.0107718	0.0103688	0.0015685	0.00958156	0.0100178	-0.00423902	0.00337116
-175	-0.00148544	-0.00489844	0.00308167	0.00813794	-0.00332024	0.0239458	2.75847e-05	0.00499406	0.00744112	0.00280742	0.0107208	0.0100474	0.00365749	0.00491542
-170	0.00134625	0.00447894	-0.00693797	0.00393155	-0.00284615	0.00621738	0.010841	0.0113455	0.00927656	0.00303942	0.00852385	0.00450089	-0.00144247	0.00165864
-165	-0.00212301	-0.00285555	0.00483995	0.00682775	-0.000653633	0.00161511	0.0116801	0.00461889	0.0130443	-0.00344643	-0.00321891	0.00221986	0.00304079	0.00810511
-160	0.00428216	-0.00248501	-0.0101149	0.00423392	0.0131126	0.0110446	0.00280801	0.00870554	0.00529996	0.010223	0.0106142	0.000335041	0.00213148	0.00772601
-155	-0.00203452	0.00651717	0.00525822	0.00182139	0.0142	0.0191016	0.0105589	0.00574354	0.0115003	0.0121784	0.00591414	0.00592228	0.000705268	0.000687725
-150	0.00485079	0.00215696	-0.0082063	0.00786252	0.0225383	-0.00643986	0.017279	0.00764602	-0.00370463	0.00195682	0.00528091	0.0151653	0.00370076	0.00204692
-145	-0.00699202	-0.00182999	0.00193213	-0.00292462	0.0125633	0.0118169	0.00335954	0.00560815	0.0152262	0.00494705	0.00508295	0.00693792	0.01154	0.00579674
-140	0.00185276	0.00389224	-0.000814579	0.00606825	-0.00636359	0.00725738	0.0197503	0.0110235	-0.00293175	0.000526458	0.00705306	-0.00138741	0.0130078	0.00231229
-135	0.00456302	0.00683469	-3.21957e-05	0.0010277	0.0161838	0.0253295	0.00579248	0.0067219	0.0110986	-0.00230122	0.00769404	0.00453217	0.00105255	0.00346643
-130	0.00837712	0.00522651	-0.00186393	0.00592953	-0.00273454	0.00803711	0.0143803	0.00388885	0.00356954	0.00903264	0.00470389	0.000116474	0.000930419	0.0056619
-125	0.00941153	0.00489755	0.00502509	0.00597128	0.00728935	0.000459239	0.00732565	0.00745103	0.00948622	0.00398337	0.00367088	0.00710386	0.00168258	0.00244034
-120	-0.000312396	0.00518369	0.00341382	-0.000698619	0.009144	0.0051939	0.0241331	0.00576003	0.00637301	0.0140032	0.0123521	0.00133893	-2.00839e-05	0.00347618
-115	0.005367	0.00417662	-0.0081726	0.0033842	0.00381146	0.0311516	0.000649269	0.00574154	0.00383285	0.00238942	0.00780231	0.0208828	0.00611468	0.00509817
-110	0.0023882	0.00598624	0.00719826	0.00246435	0.00616295	0.0100457	0.0107126	0.00529801	0.0159009	0.00120458	0.0053338	0.00356513	0.00145534	0.00216283
-105	0.00843584	0.00168475	-0.00529571	-0.000993781	0.00596449	0.0121835	0.00987746	0.0122016	0.00414906	0.00570855	0.0144007	0.00379162	0.00306409	0.00237884
-100	0.00502323	0.00955187	-0.00119836	0.00864954	0.00673062	0.0225752	-0.00098172	0.00734014	0.00475456	0.00951315	0.00767766	0.00102727	0.00166616	0.0159625
-95	0.00293681	0.00483376	-0.000924844	-0.00293726	0.00313288	0.00592901	0.0221063	0.00124947	0.0106563	-0.000490913	0.00608946	0.00845103	0.0057036	-0.00654057
-90	0.00770194	0.0112957	0.00299451	0.00411486	0.00670353	0.00476844	-0.00387164	0.00616021	0.00209878	0.00624926	0.00715599	0.00125252	-0.000186633	0.0079492
-85	0.0133268	0.0111401	0.00675184	-0.00135193	0.00785656	0.00855169	0.00860333	0.00693647	0.0157494	0.000948212	0.00137789	0.02029	0.00163202	-0.00837923
-80	0.0104463	0.0126056	0.00010171	0.00077275	0.0216582	-0.000672565	0.0124209	0.00348943	0.00135684	0.0135688	0.00515696	0.0093262	0.00589562	0.00954506
-75	0.00957468	0.0150992	0.0115466	0.000931721	0.0171691	-0.00131512	0.00376729	0.0127376	0.011172	0.00584079	-0.00148681	0.00826973	0.000311494	-0.00259869
-70	0.0127352	0.0133819	0.00523984	0.00670647	0.0151797	0.0215736	0.011708	0.00378822	0.0066867	0.00390422	0.0110768	0.000461696	0.00755124	0.0100775
-65	0.0111212	0.0172715	0.0183317	0.00249071	0.00997267	-0.0115919	0.01462	0.0049757	0.00118316	0.00618997	-0.000219496	0.00816221	0.00255715	0.000400974
-60	0.0122471	0.0121801	0.0144491	0.0104111	-3.73878e-05	0.0112889	0.00603218	0.00285634	0.0121359	0.00679253	0.00276771	0.00927245	-0.00106351	0.00286432
-55	0.016055	0.0261814	0.0152941	0.00997894	0.00249245	0.0347181	0.00868228	-0.00243125	0.0117186	-9.86114e-05	0.00821923	0.018042	0.000940691	0.00789193
-50	0.0170657	0.0243197	0.025808	0.00610608	0.00537305	0.00391003	0.0169656	0.0079876	0.0102354	0.00499474	0.00423479	-1.54638e-05	-0.00169419	0.00353991
-45	0.0228151	0.0251656	0.0249944	0.0130775	0.00520558	0.017003	0.00198959	0.00424968	0.00803398	0.012066	0.0107261	0.00506414	0.00322252	-0.00121834
-40	0.029497	0.0299865	0.0366203	0.0082535	0.0116755	0.0462683	0.0150687	0.00246756	0.00762076	0.00661518	0.00755463	0.0154527	-0.000482707	0.0016462
-35	0.027226	0.0308984	0.0404116	0.0172861	0.00707316	0.000915834	0.00763049	0.00504226	0.00505157	0.00413429	0.00463352	-0.000495359	-0.00359878	0.000754339
-30	0.026356	0.0323429	0.0397273	0.0128017	0.0302369	0.0315802	0.0119009	-0.000802512	0.0174437	0.0107393	0.0088781	0.00873184	-8.42733e-05	-0.000239132
-25	0.0264327	0.0382678	0.0537589	0.0122024	0.00587865	0.0122053	0.013216	0.00031687	0.00501476	0.00338169	0.00713568	0.00869172	-0.00242895	0.00273306
-20	0.0242195	0.0282558	0.0429029	0.0121874	0.0125425	0.0229413	0.0171539	0.00877463	0.00431281	0.0196567	0.00358807	0.00504671	0.000133231	0.00789934
-15	0.0199481	0.031109	0.0712102	0.0188692	0.0255391	0.0182852	0.0348892	0.000635643	0.0143064	0.00583012	0.0102376	0.00623494	0.0101089	0.00589032
-10	0.0211794	0.0296868	0.0868561	0.023756	0.0140361	0.0345353	0.00983216	0.00998069	0.00624064	0.0223082	0.00971086	0.00463334	-0.00168827	-0.00264697
-5	0.0243176	0.0345752	0.0947306	0.0256733	0.0328105	0.0189294	0.035696	0.0028428	0.0129759	0.0193262	0.0148406	0.0124811	0.00781616	0.00897892
0	0.0178585	0.0234739	0.104872	0.0159444	0.055738	0.0492232	0.041117	0.00703781	0.0178504	0.046004	0.013676	0.0178347	-0.00020094	0.00863112
5	0.0210523	0.0318979	0.0807395	0.0247055	0.0276077	0.0465208	0.0306639	0.0026522	0.00373252	0.0223467	0.0121286	0.018981	0.00734171	0.00528154
10	0.0179323	0.0251809	0.06364	0.017133	0.00995475	0.0209417	0.0132791	0.00184455	0.00364737	0.0258516	0.00742905	0.00651568	0.000214011	0.00159382
15	0.0117147	0.0205581	0.0646403	0.01819	0.021733	0.0106577	0.0305266	0.000765472	0.0135218	-0.000642259	0.00377834	0.00662619	0.00825619	0.0015641
20	0.0151802	0.0207714	0.0503374	0.0155206	0.0106336	0.00326398	0.00208314	0.00660448	-0.00443061	0.0167201	0.00620509	-0.00121902	0.0022431	0.00183391
25	0.0161921	0.0215785	0.0436146	0.00612696	0.0183533	0.0312864	0.0195017	0.0016833	0.00227774	0.0149188	0.00839766	0.0227644	0.00351796	-0.00106263
30	0.0200972	0.0181318	0.0444473	0.00936319	0.0125523	0.0149533	0.00625493	0.0016854	0.0101792	0.0128748	0.00856831	-1.65151e-05	-0.00357244	0.00363777
35	0.0155286	0.0136205	0.0313149	0.00745401	-0.00119674	0.00556575	0.0044612	0.00537315	0.00644848	0.0120273	0.00326298	0.00702258	-0.00378239	-0.00117103
40	0.0169035	0.0192995	0.0370098	0.00886096	0.0108495	-0.00127064	0.00841364	0.00664707	-0.00112972	0.010373	0.0032372	0.00248344	0.0024714	0.00207705
45	0.0208415	0.0128416	0.0206059	0.00431779	0.0118435	0.0135851	0.00240557	0.00664988	0.00738472	0.0167871	0.000177311	0.00666412	0.00183628	0.0036141
50	0.0143204	0.0119278	0.0336226	0.0111389	-0.00354799	-0.0059671	0.0146061	0.00208217	0.00891485	0.0167895	0.00651394	0.0100393	-0.00218369	0.0023704
55	0.0162503	0.0184593	0.00849674	-0.0007537	0.00950196	0.0191676	-0.000159431	0.00300589	0.00089142	0.00524997	0.0119198	0.0112335	0.00553025	0.00384345
60	0.0160692	0.0109485	0.0222142	0.0104619	0.00392447	0.00363494	0.0114762	-0.000509223	0.00577016	0.00569142	-0.000606957	0.00706944	0.0137902	0.00898302
65	0.012343	0.00949754	0.00569849	0.00099161	0.00452718	0.00680834	0.00340227	0.00359466	0.00174496	0.0141478	0.00361536	0.00308735	0.00420827	0.0016251
70	0.0127054	0.0161287	0.0110682	0.00422207	0.0206082	0.0114119	0.00169408	0.00201192	0.0158101	0.0138051	0.00711617	0.0121058	-0.00317743	0.00508474
75	0.00412604	0.00638211	0.00280622	-0.000385323	-0.0027519	0.0137634	0.000944791	0.00454691	0.00347697	0.00127408	0.00964078	0.0025859	0.00352498	0.00350284
80	0.0116282	0.00910555	0.00669314	0.00177711	0.0187852	0.00988511	0.00975487	0.00370687	0.00206004	0.00785959	0.00247877	0.00196936	-0.00522142	0.00629228
85	0.00632539	0.0045076	0.00741906	0.00385085	0.0052655	0.0115022	0.00644736	0.000356536	0.0102772	0.0106804	0.0044697	0.00211136	0.00177891	0.00129401
90	0.0027721	0.0032734	-0.0065941	0.00372921	0.0120925	0.0181198	0.00881283	0.00634867	0.00123029	0.00781167	0.0050332	-0.0061251	-0.00229248	0.00285244
95	0.00568613	0.0118292	0.000432113	-0.000471214	0.00648991	0.0211249	0.00546238	0.000911724	0.00724572	0.0106229	0.00340375	0.0238961	-0.00213332	-0.00243045
100	0.000557907	0.000567184	-0.00596951	-0.0033984	0.00513437	-0.0038009	0.000340617	0.00206329	0.00596995	0.00364284	0.00616334	-0.00281295	0.00144505	0.00130414
105	0.00514551	0.0103876	-6.24658e-05	0.002163	0.0128631	0.0161461	-0.00236722	0.00219895	-0.00066418	0.0154395	0.00173128	0.00823136	0.00444251	-0.000511498
110	0.00155872	0.000349099	-0.00860035	-0.00212746	-0.00237396	-0.00250652	0.011219	0.0028869	0.00617388	0.00716128	0.00255067	0.00431619	0.00107448	0.00546293
115	0.000535788	0.00427843	0.00848207	0.00143526	-0.000302553	0.0200451	0.00865353	0.00149095	-0.000221112	0.0121584	-0.00178771	0.0104129	0.00500289	0.0031413
120	0.000724045	0.00635052	-0.0092	-0.00402137	-0.00113495	0.00646176	0.00556368	0.003541	0.00330951	0.0074918	0.00794951	-0.00230087	-0.00262017	-0.00166415
125	-0.00184041	0.00385704	-0.00151087	0.00663463	0.00616087	-0.00224261	0.00606183	-0.00133291	0.00604355	-0.0012345	0.00410505	0.00288283	0.000873704	0.00595109
130	-0.00155111	0.00316008	0.00583301	-0.00440899	0.00736324	0.00697539	0.0088132	0.000726584	-0.00167563	0.00882065	0.0033542	0.00845628	0.000880986	0.0113455
135	0.00364081	0.0056578	-0.00542319	-0.001099	-0.000749012	0.0020403	0.00879686	0.00413732	0.0127568	0.00656953	0.00130523	-0.00802765	0.00170128	0.00381521
140	-0.000594153	0.00365907	-0.0136075	0.00187283	-0.00283309	-0.00148483	0.00592831	0.00135543	0.00163062	0.00253524	0.000301924	0.0131008	0.00248436	0.00332593
145	0.00536666	0.00721575	-0.00485771	-8.70817e-06	0.00287887	-0.00696574	0.00305773	-0.000388879	0.00660641	0.00068799	0.00454882	0.00549538	-0.0041162	0.00169024
150	-0.00334641	-0.00281828	-0.00951651	0.000575327	-0.00256133	-0.00422821	0.0112353	0.00282773	0.00300004	0.0159715	0.00172335	-0.00092509	0.000891445	0.00208908
155	0.00335118	0.0074526	-2.93602e-05	0.00130718	0.00408861	-0.00121962	0.00916285	0.000558227	0.00880616	0.00664188	0.00515557	0.000589031	0.00386452	0.00603737
160	-0.00132027	0.00597459	-0.00379175	-0.00117418	-0.0103468	0.000513741	0.0034613	0.00252084	0.00206402	0.00381951	0.00289789	-0.00380789	0.000785343	-0.00134336
165	0.0101431	0.0031117	-0.00658394	0.0014188	0.00128268	-0.00163898	0.0026856	-0.000785698	0.00720886	0.00140214	-0.000951796	0.00737546	-0.00451682	0.00284212
170	0.0014428	0.0040345	-0.00533083	-0.00223357	-0.00241356	0.0104712	-0.00437343	0.000761704	0.00744891	0.0118924	0.00516458	0.00161895	-0.00282277	0.00769589
175	0.00263653	0.00433426	0.00339667	0.000923836	0.00136341	0.00551352	0.00750387	0.00484134	-2.59212e-05	-0.000176185	0.00115637	-0.0045073	-0.00113092	0.00352373
180	0.0040477	0.00546703	0.00458859	-0.00365854	0.00475421	-0.00159016	0.00999646	0.00167324	0.010056	0.0180587	0.0024469	0.00700204	-0.000513192	-0.000218399
185	-0.0014444	0.0057548	-0.00296802	0.00482573	0.000598666	0.00565451	0.00211526	-0.00170542	-0.00013721	0.00894911	0.0020127	0.00455005	0.00519759	0.00257216
190	-0.00271891	-0.00137992	0.00342003	-0.000380956	-0.00148995	0.00935711	0.00822881	0.00510849	0.0069386	0.00908237	0.0029734	0.00811251	0.000165232	0.00261614
195	0.00206584	0.0007845	0.00166032	-0.00090478	0.00329408	0.00418403	0.00844222	0.00247223	0.00986968	0.00914562	-0.00198028	0.0162125	0.0036787	0.00494406
200	8.52728e-05	-0.000329668	-0.0109076	0.00184689	-0.00170868	0.00111057	0.0115139	-0.00164605	0.00461889	0.00436818	0.00302771	0.00769713	0.00553433	-0.00184319

## Sheet: Fig 1 Panel e
Control	18beta-GA
0.61631	0.15766
0.74813	0.291622
1.21672	0.436306
0.348759	0.255964
0.499327	0.303197
0.602777	0.0699057
0.468918	0.125232

## Sheet: Fig S1 Panel a
Lag(ms)
-200	0.000164073	-0.00445818	-0.00323809	-0.00363417	0.00315296	0.00304636	0.00364182	-0.00576262	0.00183412	0.0107651	-0.00215832	0.00132153	-0.00853672	-0.00465385	0.00198428	-0.00373624	-0.000681124	0.00325266	-0.000624403	-0.00287202	0.000375988
-199	-0.000312926	-0.00875971	0.00350438	0.00394978	-0.00596319	-0.000672639	-0.010064	-0.0100908	-0.00203196	-0.000776737	0.00128942	-0.00448476	-0.00353245	-0.00230906	-0.00180362	-0.000776413	-0.000489381	0.00473931	0.00189051	-0.00274622	-0.00113281
-198	0.00546358	-0.00478802	0.00128982	0.00547528	-0.0010743	-0.00386404	-0.00508206	0.00387152	-0.0029294	-0.00634014	-0.00235192	0.00546585	0.0056693	-0.000794792	0.00317325	-0.00179759	0.000406514	-0.00211526	0.000404567	-0.000480386	-0.00179748
-197	0.000189946	0.000654385	-0.000224751	-0.00614463	-0.000521447	0.00247283	-0.0132734	-0.000835334	-0.00533429	-0.0040929	0.00268302	-0.00182676	0.0010353	-0.00299599	0.00305941	0.00218392	0.00100452	-0.00119852	0.00158381	-0.00182445	0.000767644
-196	-0.00201478	-0.00483083	-0.00285237	-0.00361575	0.00134406	-0.00263986	0.000269526	0.00712142	0.00264922	-0.000379213	0.00234507	-0.00443052	0.000822876	0.000847012	0.00128482	0.00386524	-0.00212212	0.00269839	-2.82672e-05	-0.00139362	0.00507249
-195	0.00577995	0.00794	-0.0106108	0.000440652	0.000489067	-0.00624983	0.00161376	0.00121799	-0.00364977	0.00776825	-0.00450512	0.00392635	0.0107347	0.00590827	-0.000697974	-0.000154984	-0.000920825	0.00446068	-0.000993169	0.0038277	-0.00378007
-194	-0.00235679	-0.00321574	-0.00530157	-0.00684268	-0.00336127	0.00695276	0.00268908	-0.00259594	0.00789806	0.000541625	0.00130496	0.0015545	-0.000691588	0.0101001	0.00179252	-0.00235868	-0.000811694	0.00144984	0.00220205	-0.00268246	0.00113937
-193	-0.00302274	-0.000323775	0.00784751	0.0047644	-0.00450119	-0.00361255	0.00235211	0.00174964	0.00735881	0.00142461	0.0011099	-0.00593438	-0.000572962	-0.00400689	-0.00170975	-0.000394618	-0.00118088	-0.00153666	-0.00126451	-0.00368724	0.000114048
-192	0.00368475	-0.00316207	-0.0015489	-0.00351384	0.00258242	0.000463375	-0.00740826	0.00112659	0.00224855	0.00165631	2.07191e-05	-0.00494291	-0.0109847	-0.000853379	-0.00255892	0.0023583	0.000314685	0.00130076	0.00112436	-0.00253542	-0.00112965
-191	-0.0067821	-0.00331022	0.00451126	0.00428439	-0.00852071	-0.000999483	-0.014165	-0.00161078	-0.0017269	0.00300951	0.000387619	-0.00239859	0.00143461	-0.00061232	-0.000850071	0.000518227	-0.00115108	-0.00195413	-0.00106938	-0.000277862	0.00188963
-190	-0.00716416	-0.000717825	-0.000942863	-0.0047528	0.0032595	0.00765669	0.000220113	-0.0083068	-0.0114704	0.00070908	-0.000660623	-0.00455526	-0.00483395	-0.00649757	-9.90161e-05	0.00087113	0.00227062	0.00194443	3.58803e-05	-0.00357035	-0.00359286
-189	0.0122301	0.00394751	0.00500705	0.00491084	0.00265681	-0.00273353	0.0121672	0.00472357	0.00138944	0.00426259	0.00196983	-0.00179902	0.00450255	-0.00322689	-0.003594	0.000911488	-0.00102396	-0.000759145	-0.00120516	-0.00209458	-0.00357216
-188	-0.00138853	0.00491495	-0.0046335	-0.00484356	-0.00444112	0.00552954	0.00268823	-0.00285528	0.0012376	-0.00279977	-0.00111239	0.00250278	-0.00215305	0.00261304	0.00825889	-0.00242604	-0.000554801	-0.000799107	0.00292197	-0.00210077	-0.000571979
-187	-0.00304641	-0.0119389	-0.00382386	-0.00627943	-0.00268249	-0.00404086	-0.00108128	0.00226371	0.00632365	-0.000576319	-0.00192115	-0.00945433	-0.00578745	-0.00167223	-0.00193269	0.00166692	-0.000785831	-0.000870861	0.000252125	-0.00260111	-0.00141981
-186	-0.00668807	-0.0097741	-0.00278021	-0.000779945	0.000933409	0.00958171	0.000373052	0.00137451	-0.0009627	-8.81436e-05	4.7412e-05	0.00661843	0.000891887	0.00292892	-0.00070568	-0.00352091	0.000766599	0.00390636	-0.000551683	-0.00305535	0.00117221
-185	0.00525959	0.00472314	-0.00337068	0.00186999	0.00744903	-0.00794666	-0.00148627	0.00362093	0.0084784	0.00209779	-0.000153694	0.0144699	0.00911231	0.0063748	-0.00305845	0.00339822	0.000549763	0.00431162	-0.000923624	0.0015717	0.00149511
-184	0.00169813	0.00572212	0.00232107	0.00097832	-0.00442337	-0.00258994	0.0122555	-0.00456994	-0.00256463	-0.00282244	0.000912107	0.00476656	0.00608566	-0.00555435	0.00168094	-0.0011522	0.000379522	-0.00352043	0.00222284	-0.00112901	0.002959
-183	0.00540576	-0.00486465	0.00383082	0.00186209	-2.87328e-05	4.71513e-05	-0.00480595	0.000821181	0.00311562	0.00108958	0.00129082	0.00594153	-0.00786945	0.00617183	-0.00134915	-0.00136262	-0.000341689	-0.00060774	0.0020205	-0.00261617	-0.00140149
-182	-0.0043062	-0.000894814	-0.00835349	-0.00562938	-0.00743029	-0.00898753	-0.00517077	-0.00146699	-0.00268155	-0.00527596	-0.00294607	-0.0030048	-0.00610698	-0.00103943	0.00112643	-0.00332943	-0.000450886	-0.00375998	-0.000800175	-0.000987541	-0.00125726
-181	0.00274263	-0.00203745	0.00401789	-0.00468677	0.00846238	0.00196429	0.00160938	0.00726698	0.00425157	0.00606662	0.00170594	0.011806	0.00758166	0.00374613	0.00197398	0.00356257	-0.00118443	0.00122373	-0.000936097	-0.000359633	-0.00436176
-180	0.00118344	0.0034479	0.00717636	0.00405207	0.00242138	0.00133322	0.00122219	0.00958584	0.00728223	0.0127456	0.00261775	0.00289571	-0.00602616	-0.00501345	0.00270266	-0.000533153	-0.00159487	0.00353142	0.000330129	-0.00122963	-0.000107784
-179	-0.0106093	0.000380584	0.0037127	0.00252737	0.00148225	-0.0048494	0.00236914	0.0146155	0.0109568	0.00329287	-0.00132072	-0.00696108	0.00309927	-0.000790128	0.00101286	0.000339501	0.00110982	0.000157071	0.000439658	-0.000806095	0.00179337
-178	0.000491922	0.0069095	-0.00629134	0.00302619	0.00978617	0.00745962	-0.000550894	0.000186124	-0.0138514	-0.00943031	-0.00038649	-0.000149948	0.00109598	0.00368895	0.00162342	0.00360818	-0.000315563	0.00459775	-0.001064	-0.000346349	0.00505906
-177	0.0085878	-0.00383065	0.00230277	0.00358818	-0.00292769	0.00376512	-0.001956	-0.00515109	0.00387398	-0.00492572	0.0030454	0.008486	-0.00136174	-0.00346481	0.00635887	-0.00184728	0.000524867	-0.000829233	-0.00156503	-0.00180229	-0.00163669
-176	-0.000555494	-0.00767315	-0.00304757	-0.00146218	-0.00624502	-0.00585556	0.000537385	0.000223422	0.00596483	-0.00178979	0.000265288	-0.00905929	-0.00309969	-0.00399089	-0.00339091	0.00390608	0.000203054	-0.00215805	0.00103182	-0.000377875	0.00176457
-175	0.00207657	-0.000515682	-0.000187132	-0.00200522	-0.00455184	0.00571532	-0.000617905	0.00972632	0.00756726	0.00664159	-0.00162929	-0.00226189	0.00386785	-0.000110054	0.00138255	0.0023201	-0.000868744	0.00480439	0.000156494	0.000144564	-0.00522189
-174	0.00146638	0.00496986	0.00253285	-0.00424477	0.00434451	-0.0116165	0.00221136	-0.00304727	0.00216479	-0.00198141	0.000969528	-0.000665184	0.00496855	0.000189754	-0.00303886	-0.00403185	-0.000518986	0.00158558	7.933e-05	-0.000679334	0.00671804
-173	-0.00619281	-0.00318461	-0.000226946	-0.00203485	0.00274186	-0.00804861	-0.00321032	0.0041275	-0.00584612	-0.000379092	-0.00246555	0.00580486	-0.00347882	-0.00540742	-0.00285821	-0.00274691	0.00232062	0.000250362	0.00127446	-0.002016	-0.00413395
-172	0.00120819	-0.00731537	0.00173718	0.00392194	-0.00647561	0.000386863	0.00750486	-0.010356	-0.00379109	-0.00143898	0.0040605	0.000487544	-0.00557688	-0.000182097	0.0123209	-0.00126596	-0.00113926	-0.00284062	-0.00113143	0.000880884	-0.00461738
-171	0.00280808	-0.00588103	0.00225499	0.000561078	0.00193245	0.00426784	-0.000967325	0.0174502	0.0105833	0.00140055	0.00494366	0.0131093	0.00470522	0.0114141	-0.000119681	-0.00226036	-0.00107189	0.000250011	-0.000371722	0.00381204	0.000520847
-170	-0.0035262	0.00735956	0.0042018	0.000635096	0.00159358	-0.00348045	-0.00678455	0.000234	-0.00910462	-0.00238615	0.00235099	-0.0114179	-0.00440149	-0.00340319	-0.000320121	-0.000873995	0.00240286	-0.00284814	-0.00124724	-0.0011297	-0.00441669
-169	0.0118468	-0.00433273	-0.00587044	-0.00336281	-0.00133408	0.000724631	0.00317248	0.00343517	0.000956271	-0.0103885	0.00123376	0.0108673	0.00792502	-0.00715682	-0.00460502	-0.00235689	-0.000458613	0.00348382	-0.00154988	0.00235339	0.00483834
-168	0.00268862	0.00727379	-0.00569078	0.00328815	0.00171779	0.00370024	-0.00125277	0.0106922	-0.000920132	-0.000849337	-0.00133499	-0.00843997	-0.00165777	-0.00514986	0.0039717	0.0012592	7.7962e-05	-0.000640412	-0.000761846	-1.42778e-05	-0.000508777
-167	0.00205559	-0.000781391	-0.00135275	-0.00711417	0.00256054	0.00684334	-0.00798339	-0.00634612	-0.00108316	-0.00380523	0.00217229	0.00347274	-0.00596863	-0.00105595	0.0017125	0.0018	0.00111312	0.00128363	0.0010328	-0.0034978	0.00266497
[truncated: 367 more rows]

## Sheet: Fig S1 Panel b
Lag(ms)
-200	0.00652225	0.00353502	-0.00172109	-0.00482775	-0.000853405	-0.000430937	0.00257872	-0.00117903
[truncated: 400 more rows]

## Sheet: Fig S1 Panel c
Lag(ms)
[truncated: 401 more rows]
[truncated: 123 more columns]
