# Supplementary material for: Early visual motion experience shapes the gap junction connections among direction selective ganglion cells
Source: PLoS Biol. 2020 Mar 25;18(3):e3000692. doi: 10.1371/journal.pbio.3000692 (PMC7135332; doi:10.1371/journal.pbio.3000692)
Supplement: S2 Data — The file has multiple sheets, labeled by figures and panels. (XLSX) [file pbio.3000692.s009.xlsx]

## Sheet: Fig 2 Panel b
Lag(ms)
-200	-0.000421694	0.000602243	0.0142482	0.000643934	-6.33152e-05	0.000782995	-0.00126398	-0.000334203	-0.00432394	-9.29845e-05	-0.00420539	0.00119516	0.00134322	0.00167377	0.00118076	0.00321111	0.000551307	0.0021417	-0.00345181	-0.000766819	0.0026926	0.000514699	-0.00241025	0.00347319	-0.000248973	-0.00547606	-0.00049341	-0.0035872	7.03934e-05	-0.00335624	-0.000489128	0.00534638	0.00365571	-0.000605227	0.000281797	0.00179081	-0.00172475	0.00285779	0.00131522	-0.00254838	-0.000379439	0.00119469	-0.00468623	-5.66702e-05	-0.00266724	-0.00262119	0.00118479	-0.00574462	-0.000856516
-199	0.00366712	0.000214759	0.00130781	-0.00266797	0.00902506	0.0017374	-0.00670921	0.00201202	-0.00139635	-0.00277237	-0.000330213	-0.000372401	-0.00507909	0.00410421	0.00222164	-0.000267604	0.00221304	0.000235175	0.0013369	0.000197402	-0.00155044	0.0007393	5.54552e-06	-0.000187666	0.00185318	-0.00462915	-0.000343149	-0.00441243	-0.000513018	-0.00425076	-0.000387005	-0.00253529	-0.00598724	-0.00292281	-0.00546881	-0.0058254	-0.000676621	9.89269e-05	-0.00497354	-0.000168434	0.00130477	0.00365607	0.0022242	-0.00275971	0.0026613	-0.00313146	-0.00495259	0.00565112	0.000782707
-198	0	0.00420228	-0.00407322	-0.00207104	0.00224384	-0.0033866	-0.00209387	-0.00204823	-0.0025487	-0.001728	0.000112341	-0.00116041	-0.000426859	0.000471472	-0.000201556	-0.00238038	0.00271185	-0.00112317	-0.00308376	0.000930337	-0.00214828	-0.00187066	0.00102354	-0.00173449	-0.00362969	-0.00289753	0.00164613	-0.00532257	0.00285527	-0.00567663	-0.00156621	7.29016e-05	-0.000992852	0.00208044	-0.00588055	0.00206271	-0.00353399	-0.000635584	-0.00410472	0.00340669	-0.00340176	0.00544527	0.00525903	-0.000393218	-0.00235776	-0.00421623	-0.00252563	-0.00302262	0.00319016
-197	-0.000435478	-0.00309648	-0.000515113	-0.00116904	1.90027e-05	0.000815484	-0.00307045	0.00175645	-0.00239183	-0.00158116	-0.00204124	0.00151927	0.00245943	0.000545091	-0.000769406	0.00226071	-0.000406335	0.00204507	-3.75715e-05	0.0031168	0.000609099	0.0027409	-0.000253539	-5.00056e-05	-0.00319033	0.00285377	0.00319573	0.00113648	-0.00281863	-0.00481232	-0.000962316	0.00219146	-0.00613597	0.000895467	0.00149725	-0.00345906	0.00431984	-0.00348459	0.00352118	-0.00206676	-0.00277937	-0.00507366	0.00597382	-0.000224126	0.00337705	0.00130455	0.00413245	0.00100777	-0.000187786
-196	0	0.00279695	-0.00739354	-0.000850223	-0.000197286	-0.00164398	0.00644307	0.00275316	0.000399065	-0.0044773	0.003785	0.00253665	0.000246243	0.00113716	-0.000153212	0.00447259	-0.00215128	-0.00149884	0.0002824	-0.00120701	-0.000147741	0.00124836	0.00461768	-0.00233547	0.00574795	-0.00316573	-0.000241782	-0.000126792	-0.00665164	0.00245687	-0.00498216	-0.00544261	-0.00294373	0.0010278	0.00241232	-0.00292368	-0.00505141	-0.00225498	0.00515914	0.00160506	0.00129599	-0.0031584	-0.00192978	-0.000796802	-0.00314186	-0.00157843	-0.00421999	0.00462506	0.00258334
-195	-0.000467746	0.00235464	0.00246245	0.000432077	-0.00391762	0.00741465	-0.00059058	-0.001822	0.000295245	-0.00251775	0.00087592	0.0022005	-0.00300149	-0.000199339	-0.000632867	0.00346234	0.00381517	-0.00131564	-0.00225134	-0.00285149	-0.00102543	0.000301342	0.00347263	0.0042849	0.00349851	-0.00488317	-0.00137936	-0.0030928	-0.00587999	-0.00720412	-0.00445006	5.46735e-05	-0.00136313	-0.00292758	-0.00580186	0.000740759	-0.00354839	0.00315261	-0.00164383	0.00513564	-3.04263e-05	-0.00313371	0.00150539	-0.000412754	0.00336411	0.00524299	0.00297308	-0.00330442	-0.00431358
-194	-0.000766335	0.000896915	0.00184648	-0.000691784	0.000256142	-0.00107646	-0.000423111	-0.000817106	-0.002984	0.00596846	0.00473849	-0.00436095	0.000939963	-0.000293716	0.00065231	-0.00116268	0.000834416	0.0024244	-0.000928194	-0.00057417	-0.00255059	-0.00225697	0.00131854	-0.00328399	-0.00311791	-0.000388033	0.00225565	0.00506784	-0.000713905	-0.00694739	-0.000989242	-0.000756586	0.00665128	-0.00616068	-0.00293411	-0.00405386	0.00283906	-0.00148358	-0.00138191	0.00302597	-0.00170144	-0.00141971	-0.00550934	0.00123146	0.00187884	-0.000654921	-0.00238225	-0.00424981	-0.00318358
-193	0	0.00299649	-0.0030861	-0.00190726	-0.00136407	-0.000258116	-0.00232399	-0.000584502	-0.000128383	-0.00186328	0.00220345	-0.000948074	0.0012295	0.000689652	-0.00434973	-0.000992043	-0.00064904	-0.00188573	-0.00389438	-0.00194768	0.00180045	-0.0012844	-0.000186205	-0.000449854	-0.00542506	-0.00690534	-0.00366551	0.000569502	-0.00398962	-0.00560088	-0.00421282	-0.00243731	0.000247892	-0.00107006	0.000817677	-0.00416906	-0.00194236	-0.00658529	-0.00489327	0.00266091	-0.00190623	0.000595067	-0.00696181	-0.00333837	0.00438279	-0.00456871	-0.00101496	-0.00363496	0.00335611
-192	0.00315054	0.000721388	0.00408417	-0.0017648	0.00106057	-0.00530707	-0.00023453	0.0023658	-0.00209154	0.00317754	0.00082341	0.00189318	0.000354074	0.00400081	0.00259995	-0.000923074	0.000742684	-0.00112005	0.0012223	-0.00165772	-0.000794455	0.00128984	0.000673303	0.00141085	-0.0017883	-0.0036548	-0.000309166	0.0027871	-0.00382463	-0.00018712	-0.00253982	0.00221639	0.00322947	-0.00318338	-0.00131695	-0.00100974	-0.00176498	-0.00592046	-0.00133188	-0.00033893	-0.00220234	0.00580222	0.00930028	-0.00485602	0.00035209	-0.00457056	-0.00213452	-0.00380386	0.00607885
-191	0	-0.00215009	0.00956092	0.000700994	-0.00140103	-0.00395157	-0.00127101	-0.000578283	0.00277102	-0.000334181	0.000518133	-0.00106277	0.00177721	0.00229315	-0.00307849	-3.22538e-05	-0.00150656	0.000443092	0.00364993	-7.41664e-05	0.000842026	5.09921e-05	-0.00221107	0.00245756	0.00286971	0.00628831	-0.00365183	-4.19639e-05	0.00207232	-0.00360873	-0.00431262	0.00418454	0.000625193	-0.00111114	-0.00206567	-0.00190125	-0.0023222	0.00354437	8.81416e-05	-0.00144022	0.00401258	0.00322655	0.00194086	-0.00570629	0.000326347	-0.000150322	-0.0121582	0.000219027	-0.00350046
-190	-0.000435371	-0.000252977	-0.00235187	-0.000735997	0.000264899	0.000378227	0.00243515	-0.0023268	-0.0033383	-0.00265786	0.00120888	0.00089415	-0.000461618	0.000410091	0.00418289	0.0028616	0.00284861	-0.000514291	-0.00197423	-0.000903491	-9.2128e-05	-0.00268595	-0.00211752	0.00257419	0.00163198	0.000733908	0.00335911	-0.00136905	-0.000492516	-0.00611422	-0.00524137	-0.00276548	-0.00480079	-0.00178409	0.00214599	0.00333733	-0.00455098	-0.00325976	-0.000313716	-0.00129775	0.00246578	0.00254848	-0.00317407	-0.00402264	-0.00350546	0.00242786	0.00514999	0.00234507	-0.00144411
-189	-0.00120195	-0.0021992	0.00396888	-0.00401113	0.00125853	0.0012837	-0.00385928	0.000403655	0.00700601	-0.00322687	-0.00233624	-0.00124909	-0.00214551	-0.00130164	-0.00334117	0.00431218	0.00119188	-0.000390949	-0.00155344	-0.000580008	0.000670268	6.16429e-05	0.00864616	0.000780619	0.00292606	-0.000347076	-0.00131493	-0.0020516	0.00153614	-0.000952465	4.41687e-05	-0.00623852	-0.00244438	-0.00226373	-0.00413225	0.00270858	-0.000813707	-0.00393893	-0.0053133	-0.00253197	-0.00158863	-0.00886411	0.00146653	0.00220729	0.00454634	-0.00150287	-0.00409241	-0.00224345	0.00214183
-188	0	-0.000412562	0.00311165	-0.00296304	0.000464646	0.000557574	-0.00347326	-0.0011657	-0.00266934	-0.0041916	0.00124114	0.00100123	-0.00300176	0.000440002	-8.70142e-05	0.000253208	0.00376297	0.00348472	-0.00105467	0.000453618	-0.00466207	-0.00373507	0.000319979	-0.00138376	-0.000951339	-0.00511086	-0.00201368	-0.00099572	-0.000371709	-0.00146962	0.00115796	-0.00102893	-0.00215106	0.00125127	0.00139465	-0.000824663	0.00102151	0.000427804	0.00758254	0.00542055	-0.00334186	-0.00417477	0.000428675	-0.00168316	0.00144485	0.00527697	-0.00668138	-0.00250524	0.00153863
-187	0	0.000998725	-0.0011131	-0.00153219	-0.00111377	-0.00369534	-0.00487958	0.00466199	-0.000587459	-0.000717263	-0.00331502	-0.00354801	-0.000828156	-0.00286485	-0.000743478	-0.00010463	-0.00245665	0.000421204	-0.00677316	0.000264374	-0.00230089	-0.00163281	0.00157956	-0.00404661	-0.0015388	-0.00388266	0.000501011	0.00321795	0.00311753	-0.00362419	-0.00365896	-0.00572157	0.00222867	0.00413184	-0.00391699	0.000818577	-0.00290341	0.00418198	-0.00400453	-0.000959893	-0.00426455	-0.00327658	0.00113028	-0.000957129	-0.00263324	0.00148871	-0.00303875	-0.00688868	0.00646194
-186	0	-0.00221829	-0.00345544	-0.00252504	-0.00380576	-0.00139119	-0.00203361	0.00109301	-0.000304454	0.000891701	0.000328258	-0.000615357	0.00883186	0.000941135	-0.00524063	5.34478e-05	0.00433867	-0.000109907	0.00076397	-0.000497199	-0.000649231	-0.000500148	0.00131398	0.00343723	0.00305049	-0.00174325	-0.00177732	0.000589731	-0.00120272	-0.00541119	-0.000205698	-0.00283662	-0.00111939	-0.00688029	-0.00410421	-0.005053	-0.00428166	0.00753292	-0.00144539	0.00331807	0.00295069	0.000593503	0.0010332	-0.00327353	-0.00237927	-0.00213737	-0.00710101	-0.000542597	-0.00407882
-185	-0.000367098	0.00375231	-0.0019539	0.0026501	-4.22985e-05	0.00318735	6.67345e-05	0.00204017	-0.00448476	0.0111182	-0.00182913	-0.000123859	-0.00162409	0.000575835	-0.0056778	-0.00141522	-0.00103283	-0.000686875	0.00072158	0.00324193	-0.00415292	-0.000864824	0.000743561	-0.00231695	-0.000505768	-0.00178654	0.00134696	0.00131961	-0.00497884	-0.00747042	0.00101626	-0.000155052	-0.0026985	0.00283425	0.00171102	-0.00436465	0.000499978	-0.000309638	0.000423859	0.000626405	0.00245999	0.000402712	-0.00193669	-0.0035511	-0.0049213	-0.000252345	-0.00710561	0.000254494	-0.00236856
-184	-0.000344609	-0.00328757	-0.00865668	-0.00203232	0.00295411	0.00175845	-0.0046603	-0.00304972	-0.00268876	-0.00272461	0.00349543	-0.00339947	0.000865777	-0.00113334	0.0051442	0.000292323	0.0016337	-0.000296417	0.000660279	-0.00247422	-0.000300184	-0.00236898	0.00433258	0.00596196	0.000921996	0.000974289	0.00136855	0.00311761	-0.000660067	-0.00231467	-0.00184967	0.00108532	0.00768919	0.00346932	0.00362774	-0.00014888	-0.00421796	-0.000987261	0.00367656	0.00687704	-0.0031738	-0.00206539	-0.000303765	-0.00485645	0.00562419	0.00292099	0.00129891	-0.00634049	0.00133834
-183	0.00351663	-0.00339291	-0.00284015	0.00611547	0.000826496	-0.000930073	-1.78658e-05	-0.00203314	-0.00208703	0.00120113	-0.00373029	0.00429833	0.00400194	-0.000593625	0.00405798	-0.00179111	0.0022581	-0.00117031	-0.00173731	-0.00452901	-0.00387134	-0.00159573	0.00486772	5.53274e-05	-0.00209633	-0.00472467	0.00170277	0.00165828	-0.00287151	0.000872864	-0.00477975	0.00134385	-0.00302707	-0.00371798	-0.00213689	-0.000830595	-0.00298544	-0.00208088	-0.00172873	-0.00347781	0.000346111	0.000671702	-0.00563502	-0.000388846	-0.00352787	0.00133099	-0.00399059	0.000559099	-0.00183724
-182	-0.00109557	0.00539777	0.00707284	-0.00401953	-0.00203473	-0.00172822	-0.00610566	0.000551496	0.00241455	0.000527461	0.00277053	-0.00211169	-0.000484166	0.00156275	0.00163292	0.00327332	-0.000280244	-2.76813e-05	-0.00491029	-0.00159105	-0.00191138	0.00214595	0.000735815	-0.00336592	0.000156712	-0.00365401	-0.00299262	-0.000299042	-0.00474032	-0.00407133	-0.0019676	0.0011535	-0.00395065	0.00440535	0.00127977	-0.00258585	-0.000160202	-0.00349222	-0.00156989	0.00237503	-0.0033997	-9.52238e-05	-0.0026276	0.000211119	0.00145866	-0.00106678	-0.00206041	-0.00326487	-0.00162098
-181	-0.000421414	-0.00135395	-0.00488788	0.000197686	-0.0019813	-0.000418723	0.000557494	0.00642801	-0.00426634	-0.00100161	0.00578374	0.00152143	0.00239724	-0.0028951	-0.0031042	0.00288794	0.00303727	0.00245661	0.00127911	-0.00407353	0.00282677	-0.0023172	0.0026478	-0.00101416	0.00220433	0.00110921	-0.00241578	0.000937461	0.00255329	-0.00837856	-0.00398017	-0.000715348	0.00596789	0.00178135	-0.00245477	0.00158966	-0.00406939	0.00050607	-0.00380125	-0.000736056	-0.00672442	-0.00102829	-0.00123381	-0.000858395	0.00306685	0.000286567	-0.00473681	0.00157682	0.00439644
-180	0	-0.00222671	-0.00979862	-0.00148897	0.000246511	-0.00121848	0.00300523	-0.000474818	0.00199275	-0.00144421	0.00416101	-6.42238e-05	0.000135141	-7.09357e-05	-0.00298014	0.000908534	-0.00240226	0.00423686	-0.00193278	0.0011622	-0.000579399	0.000683016	0.00222195	9.31175e-05	-3.79697e-05	-0.00123294	0.000223429	-0.000911635	-0.00125471	-0.000247835	-0.00371155	-4.94738e-06	0.00107765	-0.00149015	-0.00129377	-0.00254088	0.000938941	-0.00487377	0.00557421	-0.00195598	0.00208492	0.00109703	0.00947621	0.00126569	-0.00278513	0.00148484	-0.00692207	-0.00591084	0.000447126
-179	0.00379246	0.000148432	-0.00131731	-0.000922789	0.00288959	-0.00305955	-0.000487301	0.00120849	-0.000427472	-0.00385943	0.0015798	0.00241527	-0.000122589	0.00137809	-0.00291358	0.001349	-0.00060013	-0.00062857	-0.000702357	0.000847553	-0.0029066	-0.00141227	-0.00139581	0.00125475	0.000762001	0.00214805	-0.00227861	-0.00339132	0.000195071	-0.00648074	0.00201332	0.000687069	-0.000245216	-0.00222538	-0.00172801	0.000355441	-0.00188194	-0.00312799	-0.00296834	0.00379387	-0.00162476	-0.0045979	-9.40845e-05	-0.000225728	-0.00335544	-0.00124076	-0.00465104	-0.000959731	-0.0080973
-178	-0.00042137	0.00277814	-0.0067108	0.00597202	-0.00300075	-0.00251849	-0.00319392	-0.00154028	-0.00255142	0.00077862	-0.00553031	-0.00159144	-0.00221254	0.00544754	-0.000349794	0.000867196	-0.000667875	0.000210732	-0.00128525	0.00331406	-0.00469002	-6.27595e-05	0.00202734	0.00418213	-0.000332314	-0.000807735	0.00103498	0.00201271	-0.00226392	-0.00622943	-0.000969809	0.000221191	-0.00214234	-0.00193332	0.00304417	-0.0028177	-0.000894319	0.00333234	-0.000349024	0.00363862	-0.00308296	-0.00408323	0.00193607	-0.000618475	0.000193864	0.000217462	-0.000143867	-0.00430638	0.000209515
-177	0	-0.00020855	-0.00718119	-0.000251208	0.000212402	0.00317767	-1.72105e-05	-0.00174889	-0.000626693	0.0071573	-0.000585691	0.00244735	-0.0037162	0.000173884	0.00111621	-0.00144015	-0.000199287	0.00159245	-0.00278434	-1.35997e-05	-0.00318525	-0.00416962	0.00108248	0.000339899	0.0038828	-0.00535355	0.00111035	0.00330846	-0.00424275	-0.00855953	0.000613045	-0.00393969	-6.93418e-05	-0.00107117	0.00244288	-0.00346293	-0.00619374	0.00276183	0.00340555	-0.00106009	0.00151101	-0.00530525	0.00247177	-0.00566321	-0.00680901	-0.000108196	-0.00235374	0.00312866	0.000725158
-176	-0.000361379	-0.00117022	0.00358381	-0.000817491	6.00227e-05	-0.00183955	0.00433727	-0.00285006	-0.00182837	0.0136955	0.000891522	-0.000916807	-0.00147899	-0.0031364	0.00187808	0.00118202	-0.000378677	-3.56293e-05	-0.00345975	-0.00249196	-0.000788382	0.00229528	-0.00025608	-0.00495315	-0.00257926	-0.00170326	-0.00206723	0.00335039	-0.00367304	-0.00622475	0.00087647	-0.0011564	-0.00275818	-0.00330055	-0.00162477	0.00215865	0.000392481	-0.00211392	0.00157671	-0.00178394	-0.00154414	0.00219563	0.000810785	-0.00301838	-0.000133665	0.00178126	-0.00481036	-0.000606215	-0.00508922
-175	-0.000421326	-0.00197186	-0.00224071	0.00569598	-0.000463121	-0.000382629	-0.00507226	-0.00283238	0.00121096	-0.000834385	-0.00382187	0.0048287	0.00478861	0.00139993	0.00372348	-0.00199247	0.00283679	0.00078469	-0.00184614	-0.00403985	-0.00161676	-0.000489223	-0.00128983	0.00197236	0.000452042	0.00268585	-0.00177411	-0.00106541	-0.00390217	-0.000299246	0.00278326	-0.00137734	-0.0021489	-0.000337479	-0.00288529	-0.00469217	0.000885993	-0.00140276	-0.00248624	-0.000761981	-0.00305899	-0.00320244	-0.00116288	-0.00150168	0.00304188	-0.00333513	-0.00479441	-0.00256176	2.31344e-05
-174	0	1.67149e-06	-0.00606311	0.00242645	0.00325781	0.00145231	-0.00332063	-0.00424064	-0.00343324	0.00020269	-0.000990425	0.000906088	-0.000966637	-0.00314946	-0.00381164	0.00213645	0.0052272	-0.0022241	0.00231518	-0.00058859	-0.0022785	-0.00290487	0.00136865	0.000936959	-0.000724644	-0.00315643	-0.00315753	-0.00117945	-0.00134891	-0.00411031	-0.000742768	-0.00344484	0.00339067	-0.000760881	0.00497024	0.00161906	0.00261909	0.00366831	-0.00599934	0.00018113	0.00115368	0.00208969	-0.00779502	-0.00305906	-0.00237624	-0.000565845	0.00116209	-0.000379579	-0.000342452
-173	0	-0.00164578	0.0031515	0.00346459	0.000387455	-0.00167625	0.00224636	-0.00109782	0.00252091	0.00770696	-0.00285595	-0.00315872	0.00152383	0.000575766	-0.00212328	-0.00115423	-0.00107699	0.00108056	-0.00357494	-0.00312688	-0.00268393	0.00129239	0.0028656	0.00145014	0.00107162	-0.00203072	-0.000522312	-0.00236694	-0.00434246	-0.00291559	-0.0031832	0.00177666	-0.00107594	0.00132753	-0.00525749	-0.00249639	-0.00426192	-0.00743472	0.00149251	0.00612926	-0.00300098	0.000112895	-0.00108404	-0.00640461	-0.00382713	-0.00237053	-0.000690911	-0.0051529	-0.0057523
-172	0.00971755	0.000424786	-0.00537432	0.00409539	-0.00335811	-0.00184989	-0.00490675	-0.00107962	0.00138188	0.000796225	-0.000351265	0.00388319	0.00174561	0.00052451	0.00221866	5.46084e-05	-0.00194634	-0.000612701	0.00214939	0.00283179	-0.000576499	-0.00342792	-0.000667512	0.00322077	0.00143465	-0.000915445	0.00296476	-0.0022966	-0.00188127	-0.00332555	-0.00410427	-0.000213937	0.0030302	2.87855e-05	0.00192518	-0.00354127	0.000551528	-0.00308602	0.00141211	0.00170897	-0.00402879	0.00031811	-0.0053478	0.00244369	-0.00479763	-0.001755	-0.00182682	0.00121337	-0.00282235
-171	0	-0.00170529	-0.000143282	6.01709e-05	-0.00193189	-0.000149829	0.000216317	0.00327962	-0.00360554	-0.00136323	-0.000462079	-0.00247397	0.000921184	-0.000379148	-0.000825426	0.000161685	0.000841366	0.00143714	0.00208045	-0.00272602	-0.00324883	-0.0041994	0.00252016	-0.00291179	-0.000906525	-0.000127868	0.00243333	-0.00176357	-0.00319657	-0.00454799	-0.00248365	-0.00109537	0.00108382	0.000378538	-0.00122845	-0.00515415	0.00251034	0.00139879	0.00100685	-0.00375052	0.00406282	0.00197079	0.0004773	-0.00266652	-0.00221071	-0.0025781	-0.00527404	0.000549311	-0.00522418
-170	0	0.00144545	-0.00689774	0.000781386	-0.00214486	-0.00282588	0.00110327	-0.0033337	-0.00179424	0.00738051	0.00429049	0.00376156	0.00172963	-0.00246537	0.00193425	-0.00125972	-0.00106655	-0.000745868	0.00433791	-0.00115441	-0.00265403	-0.00217382	0.00150762	0.00105295	-0.000313325	-0.000985074	-0.00303547	-0.00242699	-0.00176385	-0.00332281	-0.00218523	-0.00113182	-0.00594443	-0.00225305	-0.00163707	-0.000458969	0.00133615	-0.00338431	-0.00765083	0.00513452	-0.00523027	0.00381606	-0.00479983	-0.00455052	-0.0038471	-0.00594864	-0.00158322	-0.00433287	0.00780446
-169	0	0.003351	0.000268815	0.00293236	0.00283211	0.000552714	-0.00413218	-0.00416512	0.00297985	-0.00288644	-0.00189137	-0.00209882	-0.00153618	0.00301892	-0.00211834	0.00271296	0.00454461	0.00357712	-0.00350174	0.0017977	-0.00141441	0.00457034	-0.00379458	0.00200912	0.00152854	0.00220586	-0.00260951	0.000438962	0.00203959	-0.000497505	-0.00427921	-0.00158325	-0.00393769	-0.00142561	-0.00347702	-0.000601923	0.00039777	0.00197997	0.00118293	-0.00141859	-0.000622716	-0.00113208	0.0059303	-0.000802616	0.00339174	0.00218498	0.00113559	-0.00489635	-0.000130693
-168	0	-0.00129058	-0.000983608	0.00152213	0.0008185	0.000941319	-0.000547319	-0.00315925	-0.00238934	-0.00174162	-0.00347897	0.0012253	-0.00194542	-0.00138472	0.00360596	0.00174957	0.00452971	-0.000660692	-0.00693393	-0.000182377	-0.00113057	-0.00378899	0.00264245	0.000149112	0.00205799	-0.00337193	-0.000660453	0.00077753	-0.00237911	-0.00190049	-0.00225419	-0.00461609	-0.00499628	0.00854612	-0.00419786	0.00187459	-0.00634213	-0.00073389	-0.00262338	0.0055067	0.00108544	-0.00217442	-0.00151669	-0.00211704	0.000474848	-0.00436493	0.000395472	-0.00551393	0.0029398
-167	0	0.000455611	-0.00270772	-0.00137235	-0.00289236	-0.00159945	-0.00435214	0.00088999	-0.00390002	0.000388524	-0.000112099	0.00468921	-0.00164914	-2.12002e-05	-0.00103297	0.00391035	-0.00107119	0.00103443	0.0050752	0.00149933	-0.0016396	0.00210744	-0.0018138	0.00202575	-0.000569459	-0.000123695	-0.000318989	0.00088438	0.000213039	-0.00606677	-0.00273913	-0.00540971	-0.00226514	0.00127862	0.000164755	-0.00567505	-0.00175992	-0.000461902	-0.00350267	0.00105681	-0.000920443	-0.00189011	0.00463431	-0.00361743	-0.00405804	-0.00620739	-0.000710004	0.0011629	0.00328186
-166	0.00242649	-0.00158057	0.00684318	0.00130765	-0.00154035	-0.00288068	-0.00533505	-0.00211627	-0.0015207	0.00376432	7.48173e-05	-0.00225179	0.000693462	0.00191764	0.000361471	0.000448561	-0.000695615	-0.00206931	-0.000777996	-0.00260908	-0.00339333	-0.00176946	-0.00605303	0.000602424	0.00451971	-0.000353865	-0.000141624	0.000246946	-0.00256695	-0.00682041	0.00168948	0.00301993	0.00549968	-0.00252443	-0.00485251	-0.00525456	0.00256413	8.2737e-05	-0.00235523	-0.00175867	-0.000539942	0.00305259	-0.00131207	-0.00221395	-0.00844936	-0.00422109	-0.0071395	0.00282566	-0.00552826
-165	-0.000748669	0.000856457	-0.00813597	0.00152883	-0.00108282	-0.000571412	-0.00208425	0.000105635	-0.0023823	0.00481979	-0.00173657	-0.00117384	-0.0032531	-0.00193995	-0.000937213	0.00164494	-0.00123624	-0.000544041	0.00204523	0.000706309	-0.00372559	-0.00204285	0.00718622	-0.000256007	0.00186966	0.000420744	0.00131672	0.00427477	-0.00387418	-0.00287142	-0.00183433	-0.00423689	-0.00545664	0.00213659	0.00592406	-0.000697373	-0.00105988	-0.0051533	-0.000618303	-0.000501439	-0.000816666	0.00147593	-0.00446366	-0.00215847	0.000898027	-0.00258724	-0.00756344	-0.0033541	0.000671206
-164	0.00366264	0.00117716	0.00212662	0.00192524	-0.00127216	0.00144771	0.00881844	0.00199439	0.00482672	0.00197346	-8.38333e-05	0.000435196	0.00228055	-0.000213838	0.00103928	-0.00142883	0.000425636	-0.000858048	0.0013529	-0.00202876	-0.00164839	0.00138229	0.000593625	0.000244747	-0.00305078	-0.00410246	0.00212963	-0.00209112	0.000697618	-0.00651001	-0.0054775	-0.00283162	-8.81107e-05	0.00108238	0.0049271	-0.00441983	0.000398198	-0.00665612	0.00172562	-0.000734574	-0.00497829	-0.00322683	-0.00286325	-0.00330847	-0.00303835	0.000920993	-0.0029935	0.000582831	-0.00263333
-163	0	0.00156404	-0.00193831	-0.000698959	0.00271358	0.000433386	0.0071957	6.5903e-05	-0.00114287	-0.00108828	-0.00269374	0.00108748	-0.0012022	-0.00161086	-0.00278316	0.00112029	-0.00190492	0.00349015	0.00670826	-0.00134676	0.000565961	-0.00146286	0.00239556	-0.00260529	0.00167632	-0.000729634	-0.00105009	-0.00109795	0.00184085	-0.00593902	-0.00501227	0.00117531	0.00273233	-0.00148342	-0.00253906	-0.0067554	-0.000668874	-0.000676308	0.00323152	-0.00205303	-0.00137902	-6.62621e-05	-0.000403817	6.63558e-05	-0.00355345	-0.00732252	-0.00161395	-0.00591663	-0.00225075
-162	-0.0003163	-0.00372908	0.00348065	-0.00163467	-0.000320059	-0.000196786	0.00273266	0.00201873	-0.00199675	0.00267559	-0.00363714	-0.00102762	-0.00210976	-0.00310554	-0.00357478	-0.00265238	0.00105611	0.00237254	-0.000743683	0.000746449	-0.00266041	-0.000106117	-0.00066886	0.00579571	0.000749828	0.00152746	0.00307334	0.00116523	-0.00321935	-0.00653586	-0.00464778	0.00452778	-0.00114202	0.00092466	-0.00428477	-0.00210084	-0.00429525	-0.00097237	0.000602132	0.00343103	4.33235e-05	0.00133472	0.00256176	-0.00256847	-0.00163505	0.00188328	-0.00790402	-0.00433101	-0.0015558
-161	0	-0.00220731	-0.00132013	0.0032943	0.000684193	-0.00305056	-0.00237096	0.000609057	-0.00410487	0.00461979	-0.00286129	0.00155543	-0.000423907	0.00184287	-0.00210701	0.000701503	-0.000201197	0.00173006	-0.00217537	7.7224e-05	-0.00137512	0.000707422	-0.00251052	-0.00303674	0.00628893	0.000718817	0.00098062	-0.00143677	-0.000352895	-0.00294631	-0.000238557	-0.00378215	-0.00367398	-0.00207273	2.00957e-06	-0.00186044	-0.00618002	-0.00169289	0.00153341	0.00483213	-0.00338596	0.00116783	-0.000375719	-0.00733607	0.00203299	0.00170291	-0.00400682	0.00537981	-0.00159572
-160	-0.000819538	0.000993148	-0.00123855	0.00454205	-0.00274763	0.00109326	-0.000185799	-0.00254173	-5.37635e-05	0.000408853	0.000719113	-0.0018217	-0.00162892	0.000756869	-0.00187903	-0.000866502	0.00458281	0.0011404	0.0027731	-0.00368942	-0.00260281	0.00234756	-0.00512402	-5.20862e-05	-0.000984087	-0.00509286	-0.0027725	0.00125148	-0.00802885	-0.00459258	-0.00399541	-0.001981	0.00125325	-0.00137376	-0.00182571	-0.00196464	-0.000187535	-0.000822279	-0.0022048	-0.00303523	-0.0011767	0.00160065	-0.0065997	-0.00495838	-0.00335633	-0.002891	-0.00432745	0.00109235	0.00328084
-159	0.0032454	0.00412957	-0.00574447	-0.00382892	0.000463996	0.00132713	0.00250203	0.00400978	-0.0044429	-0.0044361	0.00109803	0.00676593	-0.00266595	-0.000489946	-0.000206912	-6.58039e-05	0.00436655	-0.0010665	-0.00123747	0.00172451	-0.00152864	-0.00206007	0.00105492	0.00284584	0.00231954	-0.00149146	0.00139248	-0.00491597	0.00255847	-0.00140477	0.000786405	-0.00116271	-0.00205345	-0.00155401	0.00328757	0.00125216	0.000469088	0.00517882	-0.00294039	-0.000816906	-0.00631505	0.00301293	0.00945372	-0.00118715	0.00331922	0.000456344	-0.000706972	-0.00299395	0.00332816
-158	-0.000719094	0.00136729	-0.00110676	0.00232036	0.0013893	-0.000976152	0.00154441	0.000472242	0.000573956	-0.00164566	-0.000635055	-0.0036488	-0.000805981	0.000679831	-0.000755997	0.000240819	-0.00216749	0.00267864	0.00235972	0.0022896	-0.00313664	-0.00295522	0.00150223	0.00126787	-0.000967706	-0.00315882	-0.00045905	0.00517807	-0.00306426	-0.00939085	-0.00627943	0.000468143	-0.00410911	-0.000921562	-0.00507399	-0.00438594	0.00131775	-3.0248e-05	-0.00495664	-0.000878064	-0.0031802	-0.00345597	-0.00534315	-0.00215571	-0.00302621	-0.00405083	-0.000475961	-0.00139292	-0.00303629
-157	0.00366174	-0.00265572	-0.00022702	0.00312893	0.00421828	0.00462206	-0.00258938	-0.00240025	-0.00437436	-0.00388168	0.00302129	0.0011474	0.00142632	-0.00141006	-0.00143602	-1.9062e-05	0.00203264	-0.00239248	-0.000601575	-0.00347972	-0.0017996	0.00478197	0.000980168	0.000103853	-0.00130507	0.00121825	-0.00510772	-0.00397558	-0.00289695	-0.0063751	-0.00425272	0.00030406	-0.00540489	0.00240105	0.00133948	-0.00211269	0.000834225	-0.00139298	-0.00470166	0.00690072	-0.00230391	0.00252343	0.000354157	0.00104431	-0.00673158	0.00129152	-0.00769703	-0.00400894	-0.00223799
-156	-0.000940797	-0.000662856	-0.00545799	0.00762306	0.00142906	-0.00480234	0.00564593	-0.000390956	0.00317224	-8.61224e-05	-0.00185309	0.00299114	0.00189265	-0.000390121	-0.00150108	-0.00126988	0.00231675	-9.87504e-05	0.00719018	-0.0012288	5.91212e-05	-0.00215346	0.00065667	0.000687733	0.00105994	-0.000770384	0.0019367	-9.37958e-05	-0.00380627	0.00155358	-0.00194864	-0.000334388	-0.00513595	0.00123517	-0.00209248	-0.00459973	0.00281353	0.000432405	0.000127236	0.00359472	-0.00140654	0.00223906	-0.00167026	0.00336232	-0.0038507	-0.00190294	0.000146222	-0.0022042	-0.00217846
-155	0	-2.30911e-05	9.49642e-05	0.00480366	0.00097374	0.000613252	-0.00197261	0.00507732	-0.00282282	0.000830361	-0.00162972	-0.00117978	-0.00561012	0.00281582	0.000983103	0.0011309	-0.000655623	0.00394161	-0.00204562	-0.00218405	6.83316e-06	0.00332197	-0.00503975	-0.00139795	-0.00111629	0.00374	0.00304411	0.002622	-0.00344249	-0.00151788	-0.00360117	0.00195987	-0.00276377	0.00182023	0.0117995	0.00225625	-0.00381708	0.00531235	-0.00847741	0.00177718	-0.00243022	-0.00300299	-0.00541048	-0.00531502	0.000325874	-0.00158552	-0.00453577	-0.00183002	-0.00484195
-154	-0.000467076	0.00100943	0.00471318	-0.000849983	0.00105314	0.000382369	0.00278988	0.00172488	-0.000344753	0.000206288	-0.000682617	-0.0017598	-0.00461821	-0.000687028	-0.00301554	0.000272766	0.00157617	0.00154052	0.00417106	0.000463102	-0.00160161	0.00106229	-0.00299998	-0.00084331	0.00268359	-0.000122881	-0.000239423	0.00204989	-0.00044837	-0.00575024	-0.00330776	0.0012284	-0.00137002	-0.00211786	0.00495363	0.00264806	-0.000571436	0.000662589	-0.00123275	-0.00270994	-0.00361223	0.00329477	-0.000118801	0.00183579	-0.00318029	-0.000147874	-0.00063438	-0.00491922	0.00242243
-153	0	0.00455603	-0.00920071	-0.000817011	-7.45777e-05	-0.00136422	0.0024182	-0.00159688	0.000294803	0.00211615	-0.00234178	0.000587209	-0.00415428	0.0014877	0.00476868	0.0011785	-0.00152695	-0.000658179	-0.00216762	0.00108593	-0.0038049	-0.0001084	0.00192387	-0.00258306	-7.73679e-05	0.0022721	-0.00154901	0.00268369	-0.000609039	-0.00584829	-0.00154959	-0.00107715	-0.00581294	-0.00339157	-0.00537018	-0.00458455	-0.00118321	-0.00163647	-0.00126335	-0.0036789	-0.00575858	-0.0011631	-0.00583074	-0.0042154	-0.00241159	-0.000386043	-0.00181447	-0.00182398	-0.0033436
-152	0	-0.00134178	-0.000859657	-0.00135018	-0.000892681	0.00252637	0.00567183	-0.00106957	-0.00204443	-0.00457679	0.00120838	-0.000613814	-0.00128803	0.000899839	0.000686396	6.24115e-05	0.000123164	0.00338862	-0.00113739	-0.00124776	-0.00251565	-0.00367181	0.0010967	-0.00125723	0.000658776	-0.00322228	0.00232788	0.000272076	-0.00397838	-0.0040882	-0.00403999	-0.0032533	-0.000441206	-0.00306019	-0.000167415	-0.00537592	-0.00282819	0.00130824	-0.00251482	0.00191688	-0.00406412	-0.00696159	-0.00301851	-0.00514848	-0.000955343	-0.00742161	-0.00903869	0.00731668	-0.00259287
-151	-0.000385161	-0.00155639	-0.00745385	0.00221971	-0.000619286	0.000947201	0.00294051	-0.00169696	-0.00330773	0.000100329	0.00417596	0.00125385	-6.52542e-05	0.00201966	-0.00121048	-0.000458607	0.00308317	-0.00114032	-0.00139139	0.000314856	-0.00253245	0.00150325	0.000658632	0.00144301	0.00178917	-0.000679608	-0.000740674	-0.00223454	0.000345874	-0.00536483	-0.00794567	0.000455508	-0.00141429	0.00461898	0.00181842	-0.00212265	-0.00627028	-0.0039605	0.00106399	-0.00106152	-0.000594872	-0.00378713	-0.00109404	-0.00118506	-0.00606709	-6.55691e-05	0.00562381	-0.00384481	-0.00156602
-150	0.00291064	-0.00103069	-0.000602228	-0.00334713	-0.00383045	0.00121049	0.00262564	0.00247209	0.00287688	0.00371672	-0.000497953	0.00424031	0.00219828	0.000280191	0.000247412	-0.00134506	0.00200023	0.000635531	0.00213006	0.00280965	-0.00238552	-0.000334831	-0.00365731	-0.000181837	-0.00151852	-0.00236777	0.001982	-0.00446387	0.000235451	-0.00567614	-0.00420873	-0.00148016	0.00439191	-0.000505417	-0.000637496	0.00238679	0.000812202	0.00104731	-0.000606297	0.0031154	-0.00174297	0.00614455	0.00160344	7.10654e-05	0.00137488	0.00145898	-0.00395482	-0.00394554	-0.00801004
-149	-0.00138206	0.00110734	-0.00428708	-0.00108365	0.00465863	-0.00348049	-0.000829156	0.000703124	-0.00161178	0.0101441	-0.00184546	-0.00369296	-0.00226712	0.000507429	-0.000268573	-1.38437e-05	0.000980433	0.00157967	-0.00366025	-0.000284143	0.00155127	-0.0037399	-0.00589281	0.00104973	-0.000492241	0.00253341	-0.00188774	-0.0025606	0.000320356	-0.00439815	0.00196794	0.00212873	0.00332404	0.00186548	0.00285879	-0.00168179	-0.0021357	0.000245423	-0.000284844	0.00358964	-0.00123792	-0.00152198	-0.000130514	0.00204104	-8.81365e-05	-0.00296745	0.00629408	-0.00190455	-0.00664277
-148	0	0.000841054	0.00643704	0.0016766	-0.00116001	0.00496933	-0.000441546	-0.00302339	0.000287949	-0.00170695	0.000375161	0.00108486	-0.00285136	-0.00530485	-0.00479754	-0.00181337	0.000974199	-0.000600982	-0.00117321	0.00112772	-0.00336911	0.0042237	0.00569663	-0.00349558	-0.00133657	-0.000411763	-0.00480309	0.00713808	0.00093288	0.00256016	0.000673993	-0.00175146	-0.00409173	0.00109467	0.000368884	0.000126312	-0.00263307	-0.00147501	-0.00236113	-0.00362101	-0.0012511	0.00491789	0.000734432	-0.000143231	-0.00877195	0.0018804	-0.000970823	-0.000587025	0.00182673
-147	-0.00141886	-0.00333023	-0.00458556	-0.000809725	-0.00194525	0.00389002	0.00144556	-0.000430122	0.00391909	0.0078104	-0.00177664	-0.00215523	-0.00101288	0.00238046	0.00318282	-0.00163579	0.000527814	-0.00114345	0.00276749	8.53543e-05	-0.00309971	0.00374913	-0.0031956	-0.00243322	0.00154447	0.00203213	0.00261083	0.00382907	-0.000720725	-0.00455303	-0.00200301	-0.003224	-0.0018557	0.000634088	-0.00427654	0.00031765	0.00114605	-0.00324583	0.00396886	0.000854314	-0.00332687	-0.000666927	-0.00283	-0.00382985	0.000173003	-0.00282754	-0.00574229	0.00179492	-0.0023555
-146	0	-0.00111043	0.00285888	0.00280673	-0.00352478	0.00395574	0.00303476	-0.00403892	-0.00412816	-0.0050401	-0.00343431	-0.00131297	-0.00196454	0.00202641	-0.00171195	0.00049414	-0.00188329	-0.00162044	0.00408511	-0.00308931	0.000875946	0.00206563	-0.0029228	0.00108174	0.00251359	-0.0049104	0.000230097	0.000805812	-8.8684e-05	-0.0112601	-0.00185356	0.000146359	-0.00651874	0.000284007	-0.00452081	-0.00298058	0.000908359	-0.00457169	-0.00120661	-0.000482108	-8.65032e-05	-0.00102432	-0.00309895	-0.00503849	-0.00567777	-0.00105186	0.00113789	-0.00250486	0.0022185
-145	0	-0.000893717	-1.82398e-05	-0.000571893	0.000460538	-0.00167831	-0.0019062	-0.00124722	0.00209903	-0.00181549	4.21106e-05	0.00255202	-0.000895578	0.000336205	0.00150636	0.000283988	0.00327375	0.00248008	-0.00260961	0.00049159	-0.00355083	-0.00373559	0.000899344	-0.0018767	0.00242288	-0.00199523	-0.00396332	0.00371573	0.00150386	-0.00111385	-0.00215228	0.00595216	-0.00381032	0.00393408	-0.000269309	0.00138605	-0.00186657	-0.00365339	-0.00379169	0.00246476	-0.00382351	-0.00199947	0.00175788	-0.00187392	-0.00570776	-0.00482709	-0.0050983	-0.00119374	-0.000130622
-144	-0.000441412	0.00114844	-0.00196732	0.00327415	0.00117253	-0.00397488	0.00285985	0.000230642	0.0028935	0.00527592	-0.00038815	-0.00345365	-7.22704e-05	-0.00203473	0.00423103	-0.00320761	-0.00299744	0.00320166	-0.00191973	-0.00357334	-0.00133515	0.00233097	-0.00158011	-0.0016662	-0.00406732	-0.000426283	-0.00152856	6.72816e-05	-0.0053617	-2.76257e-05	-0.0061655	-0.00050432	0.00104218	0.000153011	-9.36664e-05	-0.00329985	-0.00103005	-0.00381648	0.00209152	0.00217401	-0.00165256	-0.00393047	0.000892727	-0.0057357	-0.00561025	0.000607925	-0.00133931	-0.00158521	-0.00167554
-143	0	0.00218529	-0.00787892	-0.00342312	0.000617047	0.00584459	-0.00210553	-0.00391571	-0.00165248	0.00118332	-0.00269862	0.00189057	0.00267943	0.00180813	-0.00280156	0.00206328	0.00271741	-0.000854335	-0.000390058	-0.00222425	-0.00225541	0.00186338	-0.00267193	-0.0020679	-0.000130968	-0.000657301	-0.00126202	-0.000530422	0.00477861	-0.000313532	-0.0033267	-0.0014138	0.000606862	0.00462658	-0.00511928	0.00426039	-0.00229683	-0.0012401	-0.00753259	0.0121889	-0.00417074	0.00216665	-0.00200638	-0.000738281	-0.0031341	-0.00287869	0.000884794	-0.00264725	-0.00555085
-142	0.00324348	-0.00114274	-0.00656985	0.00136317	0.00179435	0.00297819	-0.00690611	-0.000329568	0.000458009	-0.00471802	-0.00226677	0.00380047	-0.00116796	-0.00254399	-0.00274528	-0.00111823	-0.000101864	0.000463391	-0.000280984	0.000454981	0.00097148	0.00393606	0.00276672	-0.00332562	0.00118641	-0.0051143	0.00771822	-0.000902563	-0.00422628	-0.00431433	-0.00158925	-0.00138387	-5.35092e-05	0.000322303	-0.000976092	-0.00224866	-0.00203299	-0.000616758	0.00320198	0.000728618	-0.000985679	0.00494882	-0.00128727	-0.000782173	-0.00567901	0.00268068	0.001808	-0.00437058	-0.00219718
-141	-0.000951702	-0.00124069	-0.00306416	0.00065796	-0.00138756	-0.00127575	0.0041787	0.00103167	-0.000816041	0.000116244	0.00109168	0.00307168	0.00214113	-0.00182615	-0.00263041	0.00257501	0.000917489	-6.88555e-05	0.00022596	-0.00345319	-0.00348897	0.00205276	-0.00318745	0.00124041	0.000460848	-0.00222285	0.00477735	0.00426028	-0.00539052	-0.00362988	0.00134929	0.00086515	0.00377414	0.00115127	0.00199108	-0.00297812	-0.000203311	-0.002418	-0.0015127	0.000544951	-0.00113824	0.00136312	-0.00218835	-0.00698376	-0.00528818	-0.00249865	-0.00109869	-0.00269207	-0.000526479
-140	-0.000649687	-0.00213563	0.00488777	-0.00061118	-0.00191327	-0.000278135	0.00214261	-0.00331269	-0.00247794	-0.00112401	0.00197306	0.00253971	-0.00651609	-0.00135467	-0.00232654	-0.00188617	-0.000710301	0.00184967	0.00186117	-1.5638e-06	-0.00450695	-0.00376138	0.00382028	-0.00312469	0.00178681	-0.00318541	0.000932019	6.82531e-05	-0.00198081	-0.0112833	-0.00237958	-0.00170013	-0.00275976	-0.00355964	0.00258242	-0.000693292	-0.00402924	-0.00214755	-0.00264605	0.000456407	-0.00202059	-0.00209148	-0.00215491	-0.00367261	-0.00264223	-0.00785387	-0.0046038	0.00412348	-0.000175445
-139	-0.00079373	-2.3252e-05	-0.00205519	-0.000875111	0.00152271	0.000629626	-0.000985799	0.00860742	0.00195016	-0.000368944	0.00124656	0.000734461	-0.00543715	-0.00453052	-0.000734388	-0.00122179	0.00129198	0.00304389	-0.00440949	0.00121557	-0.00194145	0.000515182	-0.00285777	0.000114295	0.00233277	0.000283793	-0.00085686	0.00102443	-0.000801684	-0.00152871	-0.00449316	-0.00234155	6.63063e-05	0.00185491	0.00303616	0.00165093	0.000920073	0.00067238	0.00209415	-0.00167462	-0.00549832	0.000946311	0.00181431	-0.000883931	-0.00710804	-0.00529899	-0.00440091	0.00355288	0.00771007
-138	0	-0.00161542	-0.00206686	-0.00120996	0.00117139	0.00306784	0.00455665	-0.0019237	0.00665326	-0.00108423	-0.00035873	-0.0043349	-0.0039015	0.00100828	0.00951177	-0.0010075	0.00111715	0.0019202	0.00181453	0.00205693	-0.00267922	0.00124352	-0.00276565	2.90179e-05	0.00307063	0.00275189	-0.00251526	0.000646543	0.0052637	-0.00285935	-0.00625151	0.00234293	-0.00186854	-0.00495946	0.00211598	-0.00414978	-0.00140035	0.00465685	0.00126687	-0.0027376	-0.00479698	0.00427452	0.00532913	0.000960159	-0.00646534	0.00192344	0.00375298	0.00260436	-0.00550788
-137	0	-0.00289543	-0.00173858	-0.000425766	-0.000194089	-0.00070185	-0.000200577	-0.00651845	-0.00121894	-0.00451177	-0.0023378	-0.00267457	0.000901169	0.00108386	-0.00130873	0.00273204	0.00197559	0.00605861	-0.000223093	-0.00523358	-0.000974785	0.000915199	-0.00514235	-0.00229504	-0.00113013	0.000299522	-0.00125449	-0.000872933	-0.00582702	-0.00610984	-0.000481641	-0.00391017	-0.00226294	0.000514012	-0.000646144	-0.00298791	-0.000303028	-0.00647861	-0.00234602	-0.00039629	-0.000174281	-0.000969005	-0.00360767	-0.00417469	-0.00174924	-0.00105563	-0.00286157	-0.00229037	0.00443512
-136	0	-0.000779947	-0.0060782	0.00244744	-0.00180043	-0.000587304	0.00703871	5.68646e-05	-0.00269146	-0.00509193	-0.00671016	-0.00239064	-0.00276554	-0.000101467	-0.00324258	0.00219184	-0.00335664	0.00122429	0.0025565	-0.000826969	-0.00188663	-0.0027655	-0.00185612	-0.0024293	0.00225801	-0.000598945	-0.00326253	0.00190765	0.00301494	-0.00621272	0.00104432	-0.00149266	-0.00411444	-0.000165305	-0.000701426	-0.00155494	-0.00557557	0.00196518	-0.00127569	-0.000910249	0.000452229	0.00120008	0.00321771	-0.00377638	-0.00144053	0.00444115	-0.000606357	-0.00163305	-0.00173651
-135	0	0.00195164	-0.00690872	-0.00166385	-0.0015134	0.00567806	-0.00187655	-0.00456351	-0.00302391	0.00433127	-0.00165566	-0.00150405	0.00283308	-0.00150359	-0.00447232	0.00360707	-0.000979202	0.00322732	-0.00048904	-0.00332443	-0.00113443	0.001348	0.00177663	-0.000887014	0.0021787	-0.000736795	-0.00159002	0.00110778	-0.00177718	-0.00664576	-0.00436981	-0.00221225	0.0034302	0.000207939	-0.00177174	-0.00246797	-0.000603885	-0.00610221	-0.000862015	0.00294416	0.000143412	-0.00290395	-0.00319949	0.00315968	-0.00241806	-0.0033486	-0.00360997	-0.0034732	0.00143054
-134	0	-0.00131058	-0.00189097	-0.00359977	0.00169142	0.00360607	-0.00529972	-0.00138599	-0.00300978	0.00613653	-0.00371804	0.000872932	-0.00258845	-0.00222756	0.000460369	-0.00294192	0.00152682	0.00218116	-0.000174154	0.000858367	-0.00215457	0.00125831	-0.00332023	-0.00120045	0.00229093	-0.00233166	0.00211799	-0.006418	-0.00295806	-0.0056221	-0.00285367	0.000911057	-0.00364342	-0.00425873	0.00283069	0.00375864	-9.27919e-05	-0.0045217	0.00236367	0.00114593	-0.00106012	-0.00394941	0.000612053	0.00110259	-0.00938703	-0.0039714	0.00126199	-0.0018694	-0.00279556
-133	-0.00169773	-0.00132763	-0.00224132	0.00161798	0.0036195	-0.00374602	-0.000163078	-0.00277833	-0.00289842	-0.00287479	-0.00402421	0.0021502	-0.00438381	-0.00141291	0.00360887	-0.00180893	-0.00197037	0.00416051	-0.00316785	0.00172247	-0.00472949	-0.000114352	-0.00390087	-0.00519878	0.000407451	-0.00567963	0.00219067	0.00497975	0.00123176	-0.00299387	0.00205044	-0.00304662	-0.00597138	0.00219851	-0.00530932	-0.00584701	0.000509892	-0.0081069	0.00077349	0.00468985	-0.00526687	-0.000722527	-0.000573839	-0.00149946	0.00126335	-0.000734233	-0.000640419	-0.00156737	-0.00238462
-132	0	-0.00312142	-0.00032751	0.00302262	-0.00392694	0.000126281	0.00128278	0.0071535	0.00297393	0.00202478	-0.000281579	0.005921	-0.000382871	-0.00287865	0.000475548	-0.00292517	0.00249101	-0.0013843	-3.87934e-05	-0.00525889	-0.00452557	0.00107524	-0.00144007	0.000681105	0.000121028	0.00341902	0.00194176	-0.000363647	0.00590949	-0.00170486	-4.93916e-05	-0.00181072	-0.00174345	-0.00165146	-0.00407451	0.000967147	-0.00489107	0.00330009	-0.00474144	0.00686492	-0.00495061	-0.00221727	0.00230191	-0.0055602	-0.000211522	-0.00532105	-0.000198149	0.00213995	-0.00442767
-131	-0.00106544	-0.00176393	0.00118208	0.00166892	-0.000578419	-0.00149729	0.00681068	-0.000117967	0.00106626	-0.00851716	0.000736178	-0.00233621	0.000687519	-0.00103555	-0.00125557	-0.00238111	0.000980793	0.00436713	-0.00251245	-0.00367558	9.18713e-05	0.000520495	-0.00613748	0.00131861	0.000817855	-0.00454753	0.00362312	-0.00113108	-0.00362945	-0.000183537	-0.00556587	0.00367926	0.00623309	0.0019594	0.00302596	-0.00364521	-0.001918	-0.000493632	0.0027989	-0.00117301	-0.00131936	0.00217006	-0.0052122	-0.000195913	-0.000981676	0.00315249	-0.00302043	-0.00019593	-0.00125964
-130	0	-0.00211535	0.00448476	0.000334915	-0.00158806	-0.00182976	0.00179618	8.0073e-05	-0.002773	-0.00476722	-0.002248	0.000623872	0.000861941	2.30702e-05	0.00119325	0.00493249	-0.0013437	0.000594382	-0.00237435	-0.00297533	-0.000283449	-0.00287498	-0.00232921	0.000129462	-0.000549335	-0.0026177	-0.000861991	0.00126999	-0.00204963	-0.00478266	-0.000354535	-0.00432763	0.00123964	-0.00218776	0.000899313	-0.00283703	-0.000816448	0.00334012	-0.00376373	-0.00209279	0.00280208	0.00194533	0.00404462	-0.00441505	-0.00432288	-0.00490315	0.00235983	-0.00472927	0.0112571
-129	0.00351	0.00207319	9.22371e-05	-0.00199418	0.00750044	0.00172245	-0.00442978	-0.00359868	0.00395274	-0.00155754	0.0020014	-0.00345596	0.0003052	0.0042011	0.00375525	0.000471061	0.00238191	-0.00357644	-0.0045959	-0.00100516	-0.00239804	0.00180566	0.000383982	-0.00543536	0.00565756	-0.00510184	-0.00270038	-0.000591718	-0.00046563	-0.00493723	0.00103423	0.000868375	-0.00091018	0.00201687	-0.00342712	-0.00270033	0.00245135	0.000801624	0.000166434	-0.00373985	-0.00228134	-0.00109729	-0.00230179	-0.00258426	-0.00172612	0.000855691	-0.00432149	-0.00131834	-0.0092502
-128	0	-0.00196775	-0.00170606	-0.00247629	0.0010335	7.56899e-05	0.00381298	-0.0016773	0.00306051	-0.00124305	-0.00504493	-0.00168073	0.00229372	0.000811663	-0.000185653	-0.00281709	0.00258634	-0.00329604	-0.00167871	-0.00360982	-0.00307685	0.0011162	-0.00478293	-0.000207983	-0.000496086	-0.00156903	0.00109423	-0.00508189	-0.00021521	-0.00572797	-0.00227073	-0.00397268	-0.000285862	0.00140119	0.000434583	-0.000323042	-0.00257565	-0.00050541	-0.00261739	0.00139698	-0.00755423	-0.00382602	0.000209155	-0.00259264	0.00192668	-0.00450372	0.00211274	-0.00113445	-0.00179233
-127	-0.000394577	-0.00131311	0.00122376	0.00218499	0.00286351	-0.000445623	-0.000749095	-0.000843417	-0.0034234	-0.00157573	0.00259816	0.00152868	-0.00411058	-0.000875321	0.000795157	0.000127818	-0.00337858	0.00404712	-0.00490419	-0.000457084	-0.00262782	7.96298e-05	-0.000436734	-0.00374281	0.00227534	-0.000465359	0.00312662	-0.0014106	0.000855193	-0.00263556	-0.00273395	-0.00603159	-0.00680193	-0.00159361	0.00387792	-0.00222575	0.00109849	-0.0015471	-0.00790045	0.00442067	-0.00440597	0.0024897	0.000902296	-0.0024728	-0.00218917	0.00300633	-0.00188151	0.000917305	-0.00691925
-126	0	0.00131643	-0.00267464	0.000763321	-0.00270522	0.000772274	-0.00253533	-0.00602899	0.00468764	-0.00294573	-0.00248636	0.00281524	0.00172775	0.00292258	-0.00314041	1.70029e-05	0.00119245	-0.000856117	-0.00261538	-5.04479e-05	-0.000582364	-0.00154425	-0.00205292	-0.00382541	0.00165596	-0.00400834	-0.00454271	-0.00382741	0.00124382	-0.00363846	0.000704213	-0.00331955	-0.000169951	-0.000224603	0.00278186	0.00190886	0.000510619	-0.00333464	-0.00300023	-0.00327074	0.000285417	0.00126392	0.00525204	0.00214649	-0.00338475	0.00109899	-0.00489784	0.00064211	0.000807258
-125	-0.000856233	-0.00131854	-0.000852398	9.76305e-05	-8.44213e-05	-0.00356242	-0.000566098	0.00354789	-0.00239024	0.000701778	-0.00354079	-0.000820532	-0.000987188	-0.00194482	0.00152169	-0.00350409	0.00180761	0.00291826	0.00399057	-0.000602156	-0.00395064	0.000856624	0.00204049	0.0010099	-0.00234765	0.000664168	-0.0015111	0.000100756	-0.00187676	-0.00820385	-3.82142e-05	-0.00256516	-0.00525484	-0.000261467	0.00211888	-0.00390911	-0.000762092	-0.00253083	-0.00342169	-0.00612266	-0.00415227	-0.00463873	-0.00143209	-0.00345057	-0.00182466	0.00323365	-0.00877624	-0.00354673	0.00170803
-124	0	-0.00158531	-0.00510054	-0.0021163	0.000302526	0.00293767	-0.00425782	-0.00231683	-0.00593204	0.00183292	0.00143838	0.0052692	-0.000611966	-0.00213158	-0.00253616	-0.000680841	0.00129027	-0.0015318	-0.00214543	-0.00290619	0.00159918	0.00569728	-0.00319744	-0.00287978	0.0011744	-0.00541316	-0.000427162	-0.0044329	-0.00543388	-0.00274947	-0.00610136	-0.000760613	-0.00181506	-0.00121315	0.00103172	0.000966399	-0.00368996	-0.00893266	0.0008652	0.00329148	0.000904747	0.00244185	-0.000397159	0.000377025	-0.00360055	-0.00783719	0.000142685	-0.00778785	0.00204
-123	-0.00065355	-0.00106734	0.00416338	-0.000890551	0.00204282	0.000575396	0.0056246	-0.00234109	0.00302756	-0.00038729	-0.00569887	0.00237897	-0.00123755	0.000577041	0.0031731	-0.00264574	-0.000364793	-0.00281544	-0.000627051	-0.000926754	-0.000797401	-0.00609531	-0.00327689	-0.00241547	0.00403427	-0.00228136	0.00191625	-0.00189022	-3.79087e-05	0.00100906	-0.00392179	-0.00185406	0.000379672	0.00313415	-0.00468646	-0.00193532	-0.00603256	-0.00803248	0.000420452	-0.00329112	-0.00440155	0.00457189	0.00445837	0.0028404	-0.00365626	-0.00315189	0.000978582	0.00262336	-0.00477333
-122	-0.000659723	-0.00158303	0.00549007	0.000385312	-0.00178609	-0.00373518	0.0055634	-0.00320096	0.00588109	-0.00106285	-0.00141741	-0.000959696	0.00144561	-0.00263554	-0.00201791	0.00197225	-2.18971e-05	0.00014797	-0.00227452	-0.0014353	-0.00433534	-0.00250335	0.000107182	-0.000853617	-0.00193049	-0.000517217	-0.00120868	0.00561371	-0.00181949	-0.00788467	-0.00028146	-0.00352819	0.00600316	-0.00443983	0.00352104	-0.00357701	-0.00206001	-0.0020793	0.00416892	0.00386313	-0.00440695	-0.00231573	0.00097912	-0.00369229	0.000169276	0.00190732	0.000930233	-0.00473553	-0.000379005
-121	0	0.00526482	-0.00433716	0.00496968	-0.00445208	8.43674e-05	-0.00363344	1.78971e-05	-0.00260042	-0.000442887	0.000889354	-0.00533309	-0.00682431	0.00360845	-0.00275003	0.000180915	0.000215497	-0.000101467	-0.00678209	-0.00396667	-0.00209151	0.000162994	-0.00182286	-0.00181676	0.00278928	-0.00348049	0.00342928	0.000326788	0.000960494	-0.00122067	-0.00267804	0.000501141	-0.00689838	-0.003182	0.00174138	-0.00238351	-0.0013636	0.00243005	-0.00146419	0.00282884	-0.0024253	-0.00299718	0.00300215	-0.000841009	-0.00302331	0.0021727	-0.0011484	-0.00132808	-0.00384071
-120	0	0.00273342	-0.00537751	0.00081572	0.0039815	0.00142203	0.00122879	3.89887e-05	0.00362191	-0.00165226	0.00146889	-0.00319222	0.00584205	0.0043052	0.002625	9.92326e-05	2.0331e-05	0.00266404	-0.00171173	-0.00156825	-0.00243341	-5.37023e-05	-0.00501089	-0.0025848	-0.000223742	0.00169936	0.000549685	-0.0037451	-0.000845057	-0.00965974	-0.000951817	-0.000265817	0.000328465	-0.00241915	0.000274608	-0.000527421	-0.00148177	-0.00922874	-0.000932356	0.00176424	0.000463603	-0.000136761	-0.0053739	-0.00414824	-0.00572976	0.000108551	-0.00183613	0.00260741	-0.00326989
-119	0	0.00229404	-0.000717171	-0.00118825	0.00102179	-0.0021237	-0.000523072	-0.000905474	-0.00391948	-0.00158085	0.00124037	-0.00277141	0.00334129	-0.00292748	-0.00261072	0.000873213	0.00292736	0.00405103	-0.000428658	-0.00352693	-0.00396747	0.000497641	-0.00521102	0.00054118	-0.00210142	-0.00533996	-0.00150817	-7.22993e-05	-0.00482228	-0.00719611	-0.0014149	-4.2847e-05	-0.008136	0.00184301	-0.000401466	-0.00119942	-0.00151007	0.000330175	-0.00307724	0.00243466	-0.00330158	0.000605859	-0.00790697	-0.000303611	-0.00361019	-0.00307422	-0.0014173	-0.00580844	-0.00569992
-118	0	-0.00251943	-0.00486346	0.000965317	-0.000644179	0.000498241	-0.000942483	0.00270858	0.00353764	-0.00202915	0.00165538	-0.00129392	-0.00519762	0.00223268	-0.00495909	0.000709238	-0.00277069	-0.00352475	-0.0028539	0.000175612	-0.00340255	-0.0021194	-0.000113145	0.00226771	0.00109226	-0.00275636	-0.00557137	-9.57406e-05	0.00372941	0.00234916	0.00450786	-0.00460388	-0.00243137	-0.000714633	-0.0049723	-0.00579327	0.00391749	0.00100666	-0.00178775	1.01931e-05	-0.000201442	-0.00220704	-0.00131158	-0.00272021	-0.00124106	0.00168339	-0.00151861	0.00274441	-0.00393194
-117	-0.000855994	-0.00298625	-0.00263013	0.00100819	0.0028213	0.00320837	0.00651673	-0.000741226	0.00307604	-0.00582466	0.000542548	0.00102251	-0.000670192	0.000644912	0.000474575	-0.000852171	-0.00166119	0.00502795	-0.00249775	0.000616806	-0.000304152	0.00125812	0.00179936	-0.000929187	8.74721e-05	-0.0031026	0.00189146	-0.00171391	0.00283706	-0.00103485	0.00127575	0.00528496	0.00233861	-0.000878469	5.78991e-05	-0.00519915	-0.00598645	-0.00349495	-0.0025291	0.000872645	-0.00297313	0.000624035	0.0049244	-0.00091022	-0.00335713	-0.00225097	-0.0050665	-0.00461228	-0.00335631
-116	0.00195313	0.0020245	0.00190138	0.00149561	-0.00165752	0.000631039	0.000860844	-0.00419746	-0.00429399	0.00350112	0.00321319	-0.00330167	-0.00224087	-0.00337472	0.00567101	0.00178032	0.00171464	0.0033007	-0.000481716	-0.00222851	0.000196101	-0.000460785	-0.000826649	-0.000929099	0.00455114	-0.000244026	-0.000228782	-0.00255841	0.00125145	-0.00678965	-0.00380784	0.00320232	-0.00367662	-0.000664888	-0.00152507	-0.00145063	0.00275436	-0.00325097	-0.00518049	-3.17596e-05	-5.76129e-05	0.00297952	-0.000590838	-0.00442472	-0.00209409	-0.00213911	0.00198888	-0.00379603	-0.00609164
-115	-0.000509183	-0.00134714	0.0051222	0.000207349	0.00422682	0.0020308	-0.00421256	0.00429534	0.00109366	0.00313026	-0.00342163	-0.00238414	0.000271317	0.000172047	-0.00219788	0.00200463	0.00068748	-0.00178393	-0.00455836	0.000301309	-0.003295	0.000698504	0.0012182	-0.004846	-0.00126382	-0.000365762	0.0027985	-0.00113965	0.00181674	-0.000343797	0.000787165	-0.0029482	-0.00501202	-0.00458051	0.00231131	0.00435444	-0.00203239	-0.00341472	0.000645926	-0.000392461	-0.0019173	5.25692e-05	0.000744174	-8.1205e-05	-0.0011085	-0.00477512	-0.0013763	-0.00220101	0.00264705
-114	-0.000628528	-0.00147311	-0.000216615	-0.000912273	-0.00403755	0.00305547	-0.00313846	-0.00191183	0.0034541	-0.00119192	-0.00270482	0.003765	-0.00471315	0.00134982	-0.00154204	-0.00194807	-0.00234892	0.000298622	0.00247293	-0.00440777	-0.00138393	0.00170242	-0.00196129	-0.00450146	0.00594479	-0.000325661	0.00046208	0.000101912	-0.00466413	-0.00332379	-0.00323772	-0.00107268	-0.00477564	0.000330827	-0.00195756	-0.00218664	0.00149536	-0.000694749	0.0017907	0.00630453	0.000154746	-0.00129271	0.00236152	-6.09741e-05	-0.0017573	-0.00503884	-0.00178666	-0.00214594	0.00388455
-113	-0.000343756	-0.000510759	-0.00229994	-0.0015728	0.0042642	0.000239428	0.00270282	0.00106001	0.00151489	0.0096951	0.00323181	-0.00116152	0.00321025	-0.00111366	0.000315356	-0.00012636	-0.00154083	0.00199461	-0.0024501	-0.000977217	-0.000492165	4.45729e-05	-0.00214001	0.000445228	-0.00278542	-0.00360255	-0.000362526	0.00443126	-0.00551924	-0.00828188	-0.0016886	-0.000368477	-0.00377377	0.0036694	0.00246765	-0.00109335	-0.00105073	-0.00239576	0.00151719	0.00389356	-0.00188961	-0.00174934	-0.00892974	0.00162434	0.000807486	0.000229058	-0.00670903	-0.00134279	0.000802818
-112	-0.000653299	-0.00210772	0.00468517	0.000177328	0.00266383	-0.00181107	-0.00541427	0.00239999	-0.00131671	-0.000585944	-0.0037168	-0.00400774	-0.00415393	-1.76137e-05	-0.00388543	0.00109125	0.00123237	0.00164526	-0.00306488	-0.00280306	-0.00103152	-0.00161397	0.00177216	-0.000797623	0.000884356	-0.00490401	7.92943e-06	-0.000466322	0.00368785	-0.00458006	-0.00477277	0.00172708	-0.0010547	0.00261286	0.00280558	-0.00194692	-0.00190635	-0.00582573	0.00411504	0.0015556	-0.000937188	-0.000304673	0.00106941	-0.00342074	-0.00017996	0.00171428	-0.00200762	-0.00032887	-0.000180743
-111	-0.000544264	0.0017702	-0.00218908	-0.00300468	0.000932766	-0.00484891	0.00526694	0.00284375	0.000706945	-0.00502034	0.000732587	4.65859e-05	0.00210304	0.00570248	-0.0023424	0.00269668	-0.00258987	-2.36676e-07	-0.0017245	0.000266263	-0.00417792	-0.00249369	0.00202176	0.000206821	0.00240914	0.000106823	3.06547e-05	0.00230769	0.00106757	-0.00499487	-0.000955209	-0.000320462	-0.000257344	-0.0075674	0.00135614	-0.00306368	0.000871387	-0.00353637	-0.00247573	-0.000647683	-0.000938898	0.0011833	-0.00244301	0.00414004	-0.00521827	0.000965941	0.00311768	-0.00211502	0.00309873
-110	-0.000391418	-0.00106042	-0.00233606	0.00387228	0.00214877	-0.000509805	-0.00496636	-0.0011787	-0.00194168	-0.000127626	0.00206449	-0.000530568	-0.00195856	0.00516845	-0.000225424	-0.000391304	0.000671815	0.000845342	-0.00795507	-0.00248781	0.000401518	-0.00081933	0.00277491	-0.000662233	0.00306145	0.00163624	0.000728166	0.00397285	-0.000562842	-0.00140197	-0.00239265	-0.00231448	-0.00432631	-0.00464765	-0.00201889	-0.00296646	0.000375531	-0.00387796	0.0036055	5.24531e-05	0.000353584	-0.00368045	-0.00406129	-0.00444892	0.00051049	-0.00400102	-0.00435213	-0.00247203	0.0061856
-109	-0.000444359	-0.00208371	0.000591927	0.00240602	0.00321763	-6.92588e-05	-0.00306979	-0.00393095	0.00152357	-0.00608669	-0.00213033	-0.00198012	0.00231434	-0.00508345	0.00152597	-0.00184982	-0.00346439	-0.00190226	-0.00463151	0.000216441	-0.00429795	-0.00163593	-0.00544591	0.00101643	0.00204669	-0.00452549	0.00116499	-0.00336716	0.00276632	-0.00381902	0.0011884	-0.00220946	-0.000841549	-0.00431246	0.00185655	-0.00491586	-0.00157628	-0.00306518	-0.00442561	-0.00161428	-0.00363334	0.00729649	0.00732235	-0.00382408	-0.00262854	0.00233049	-0.000528007	-0.0031948	-0.0066586
-108	-0.000628396	-0.000244603	-0.000689164	0.00156998	0.00448668	0.000472492	0.00836251	0.00269112	0.00205682	-0.000485371	-0.00320243	0.00586445	0.000391481	0.00114876	0.00134291	-0.00366661	-0.00213342	-0.00525235	-0.00182142	0.00360946	-0.00011462	0.00301928	-0.0010095	-0.00340379	-0.00402616	-0.00668016	0.00106666	-0.002269	-0.00293083	-0.0048242	0.00257726	0.00232847	-0.000539515	0.000157889	0.000861789	0.00230573	-0.00396167	0.00145482	-0.00230689	0.00144889	0.00177826	-0.00373338	0.00176987	-0.00338898	0.00589757	-0.00461351	0.00126747	0.00109728	0.00497004
-107	0.00275845	0.00398099	0.000843999	-0.00406586	0.00166147	0.00224377	-0.00458051	-0.00410904	-0.000560812	0.0011634	0.00509585	0.00412021	-0.00210923	0.00449087	6.33246e-05	-0.00151837	-0.0040568	0.00219345	-0.000626479	-0.00490786	0.00115965	0.00405647	0.00185766	-0.00532436	-0.000418087	-0.000400838	-0.00216817	-0.00144222	-0.00329376	-0.00204287	-6.79834e-05	-0.00187732	0.000288373	0.00285449	0.00484224	0.000185633	0.000429332	-0.00643755	-0.00122226	0.00124599	-0.000314122	0.00138483	-0.00175556	-0.00160502	-0.00288681	-0.000574438	0.00286939	-0.00410885	0.00880523
-106	-0.000430204	0.00175279	-0.00526017	0.000841081	0.00141248	0.00106048	-0.00293552	-4.90755e-05	-0.0030985	-0.00161295	-0.00284227	-0.00114167	-0.000693411	0.0021197	0.00216282	-0.000562407	8.64104e-05	-0.00327274	-0.00499501	0.0046545	-0.00155416	-0.00140667	-0.00201422	0.000234368	-0.000939301	-0.000765598	-0.00213775	0.00217576	-0.00269354	-0.00246926	-0.00612932	-0.00135749	-0.00953125	0.000491958	-0.000502581	-0.00326253	0.00281814	-0.00572292	-0.00793399	-0.00301841	-0.00438824	-0.00653822	0.00318127	0.00168256	-0.00138575	-0.0063756	-0.00509342	-0.00576535	-0.00842788
-105	-0.00073115	-0.00155172	0.00180059	-0.00171332	0.00137771	-0.00254907	-0.00220078	-0.00211314	0.00103462	-0.00532171	-0.00312183	-0.00104759	0.000278725	0.00113037	-0.0049958	0.00284426	-0.000858791	0.0025403	-0.000689666	0.00143469	-0.00276013	-0.00429212	-0.00474711	-0.00251648	0.00384158	0.00300114	-0.00172567	0.00254699	-0.00268009	-0.00541218	-0.00508612	-0.00388949	0.00463011	-0.00581283	0.00199233	0.00569334	-0.00380255	-0.00645878	0.00065239	-0.00364689	0.00462526	-0.00146002	-0.00642092	-0.000793264	-0.00121116	-0.00373863	-0.00458426	-0.00160648	0.00579443
-104	-0.000900325	-0.00111405	0.00452649	-0.00170318	-0.00247375	-0.00172546	0.0149861	0.000613141	0.00039695	-0.00209195	0.000272185	6.39126e-05	0.000509266	-0.00230797	-0.00161406	0.00035559	-0.000947676	-0.00103442	0.00200586	-0.00171462	-3.05684e-05	-0.00295579	0.002065	-0.00196854	-0.00196887	-0.000974109	0.00390777	-0.0047474	0.000282961	-0.00197242	0.000294468	0.000785199	-0.00412176	-0.000234536	-0.000870669	5.78419e-05	0.00106605	-0.00111856	-0.00866905	0.00309423	0.00133574	-0.00206284	0.000598319	-0.000263587	-0.00266915	0.000308232	0.000653812	-0.00839532	-0.00212028
-103	-0.000378054	-0.00128576	-0.00177785	5.85818e-05	-0.000925643	-0.00362811	-0.00122871	-0.0014587	-5.46308e-05	0.00306221	0.00190657	0.000984746	0.00186482	-0.00392157	-0.00316506	-0.000271757	-0.00257064	0.00299411	-0.00400851	-0.00153984	-0.00571206	0.000341676	-0.00339451	-0.00240767	0.00533652	-0.00496634	0.00165667	0.00017825	0.00143346	-0.00182524	0.00174559	-0.00076911	0.0036634	0.00243523	-0.00381518	-0.002238	-0.000910147	-0.00141491	0.000597337	-0.00135133	-0.00340453	-0.001885	0.00356282	0.00135408	0.00163349	-0.00549523	-0.00392343	-0.00156585	0.00016191
-102	0.00316308	-0.000175464	-0.00216015	-0.00116335	0.00305203	0.00462863	0.00126578	-0.00271178	-0.00179896	-0.00354761	-0.00237117	0.00168803	-0.00277156	0.00471519	0.0025498	-0.0010016	-0.00267591	-0.000859848	-0.000447297	0.000244538	-0.000899872	-0.0019227	0.00221139	-0.00364755	0.00220919	-0.00197753	-0.000385939	0.00332633	-0.000996018	-0.00406639	-0.00209575	-0.00382041	-0.00312346	0.00592482	-0.00144476	-0.000601214	-0.00498836	-0.00533327	-0.00252701	-0.00120059	-0.00496432	0.00112449	0.0012147	-0.000707524	-0.000511266	-0.00126411	-0.00496227	0.0012796	-0.00893593
-101	-0.000714468	-0.000480274	0.00137698	0.00176757	-0.00248687	-0.00278629	-0.00634352	0.00515795	0.00472642	-0.00576677	0.00225643	-0.00431115	0.000384462	-0.000713255	-0.00704478	-3.32113e-05	-0.00297578	0.00191662	-0.00543578	-0.000777147	-0.00168015	-0.00310642	-0.00156121	-0.00160082	0.000250212	-0.00358237	0.0020493	0.00041683	0.000190853	-0.000208075	-0.00216718	-0.00314604	-0.00262493	-0.00428808	-0.00511211	-0.000153332	-0.000882497	-0.00933913	-0.00809047	-0.00114587	0.000602128	-6.08735e-05	0.00503428	-0.000323848	0.00629187	-0.00214833	-0.00533968	-0.00188539	0.00482364
-100	-0.00156408	-0.000978705	0.00458961	-0.000371068	0.00214005	0.00263844	0.0115105	-0.0025047	-0.00772279	-0.00130945	0.00772052	0.00299563	0.00272598	-0.000499937	0.00568424	0.000311496	0.00147525	-0.000770382	-0.00629008	-0.00736816	-0.00493655	0.0018663	-0.00427455	-0.00481788	0.00258943	-0.00142499	0.000644773	-0.000524965	0.00428971	-0.00468328	-0.00110129	0.00286444	-0.00456965	-0.000733242	-0.00181489	0.00182544	0.00260518	-0.000542278	8.21526e-06	-0.000656948	0.00301354	-0.000575615	-0.00236697	0.000663227	0.00201527	0.000336332	0.000723264	0.00108467	-0.00546953
-99	-0.00112204	0.00130286	0.00306685	0.00417845	-0.00412334	0.00583133	-0.00547267	-0.000179551	0.00220746	0.00699472	-0.000424524	-0.00189066	-0.00116315	-0.00105604	0.000140965	-0.00136265	0.00129131	0.00056776	0.0044552	5.33999e-05	0.0021507	0.00297568	-0.00172373	0.000123135	-0.00304837	-0.00574345	0.000571774	-0.000930682	-0.000259702	-0.00149328	-0.00121983	8.86643e-05	-0.00315477	-0.00420058	-0.00476522	-0.00227793	0.00281495	-0.00479356	0.00189166	-0.00497013	-0.000196068	0.00701954	-0.000661543	0.00204002	-0.00311946	-0.00315172	0.00284267	-0.00530809	0.00417168
-98	-0.000757581	-0.00168034	0.00131086	-0.00336638	-0.00201725	0.00256073	0.00308014	-0.000376567	0.00270178	0.0042004	-0.00359598	0.000992533	0.00136439	-0.000467467	-0.00148886	-0.00139643	-0.00418725	-0.000795843	-0.00618005	0.00139811	-0.00207089	0.00126061	-0.00323833	-0.00238658	-0.00227575	-0.0018493	-0.00135459	0.0020742	3.53151e-05	-0.00333758	-0.00248679	-0.000308693	0.00798637	-0.000294503	-0.000625979	-0.00382904	-0.00395474	-0.00301062	-0.001589	0.00399337	-2.90532e-06	-0.00089539	-5.45477e-05	-0.00543673	-0.000141037	-0.00116501	-0.00458448	-0.00575632	-0.00808112
-97	-0.000310766	-0.00152984	0.00205768	0.00422187	-0.000742176	-0.00202194	0.00306482	-0.00742932	0.0074664	0.000814901	-0.0048054	0.00779798	-1.49144e-05	0.00785081	0.00260592	-0.00254026	-0.00122577	-0.00346917	-0.00101187	-0.000509722	-0.00440022	0.00029436	0.00101706	-0.00190646	-0.00144871	-0.00330258	0.000382368	-0.00167003	-0.00160276	-0.00697766	-0.00155348	-0.0046186	0.00095924	0.00167238	-0.00294689	0.00847052	0.0010817	0.000150561	-0.0028358	0.000277703	0.00073094	0.00356615	8.86823e-05	-2.07399e-05	0.00351343	-0.0035418	0.000846707	0.00126758	-0.00191774
-96	-0.000377962	-0.00112744	0.00213276	0.00324255	0.00297297	0.000183978	0.00575995	-0.0017846	0.00139182	0.0102192	-0.00395079	-0.00146174	-0.00346773	-0.00407431	-0.00600093	-0.00197483	-0.000875427	-0.00268725	-0.000151463	-0.00414854	-0.000674515	0.00100862	0.00412186	0.000841193	0.00525537	-0.000514353	-0.00128519	0.00161006	-0.00239862	-0.00638538	0.000635402	-0.00242201	-0.00118952	0.00343274	-0.00119925	-0.00188288	0.0040328	-0.00514083	-0.00178142	0.00225535	-0.00406963	-0.00304481	-0.0053753	-0.00124298	-0.00333444	-0.0014468	-0.00382391	-0.00165118	0.00602408
-95	0.00323817	0.00156549	-0.000494836	0.00363944	-0.00106519	0.00348884	0.00724976	-0.00217955	0.00159073	-0.00549356	-0.00404344	-0.000595909	-0.000313376	-0.00378473	-0.00363221	-0.00331169	0.00220062	-0.000341062	-0.00326569	0.00557443	-0.00608099	-0.00119139	-0.00594715	-0.00328468	0.00188433	-0.00562323	-0.00296891	-0.000346721	-0.00436155	0.000655244	-0.00447298	0.00126157	0.000508338	0.000849815	0.00323214	-0.00433286	-0.00238643	0.00291393	-0.00131453	-0.00209036	0.00160893	-0.00359244	0.00431259	0.00415484	-0.00193739	-0.00296526	-0.000512775	0.00145289	0.00252095
-94	-0.000852451	-0.00153479	0.000500046	-0.000225464	-0.00271786	0.00210254	-0.00114487	-0.0034154	-0.00582273	0.00109742	-0.00133833	0.00211777	-0.00463383	0.000621551	-0.00199013	0.000490209	0.000420181	0.00104965	-0.0039166	0.00177733	-0.0012235	0.00358869	8.1716e-05	-0.00377381	0.00048858	0.00214358	-0.00464124	0.00311709	-0.00404353	-0.00215308	-1.69954e-05	-0.00102683	-0.00439672	0.00249836	0.00239983	0.00269569	-0.0027429	-0.00119899	0.00204782	0.00121257	-0.000466889	-0.00127174	-0.00244606	-0.00290108	0.00330349	0.00236426	-0.00707649	-0.00104566	0.000247192
-93	0.00262257	0.00180568	0.0045104	-0.00293291	-4.9887e-05	0.00299769	-0.00507979	0.00384969	0.00215567	-0.00653559	-0.00380246	0.00348332	0.00237086	-0.00403058	0.000465475	0.00132894	0.000654679	0.0054097	0.0055125	0.00112334	-5.20073e-05	-0.000478715	-0.00171018	-0.00449144	0.00324803	-0.00181141	0.00395901	-0.000527761	-0.00697549	-0.00498447	-0.00245157	-0.00426572	-0.00397637	0.00139805	-0.0024888	-0.00193484	-4.75576e-05	-0.00283154	-0.000288714	0.00398076	0.000837562	-0.000553613	0.00217931	0.000571447	-0.00180552	-0.00139823	-0.00226335	-0.00598806	0.000548267
-92	-0.000675851	0.00200989	-0.00365779	-0.00140315	-0.000604237	0.00404782	-0.00656931	0.0052956	0.000459381	0.00465404	0.00144607	-0.00158787	-0.00282024	-0.00521854	-0.000592696	-0.000692156	-0.00232558	0.00169503	-0.0010096	-0.00118672	-0.00139388	0.00246637	-0.00378315	-0.00393993	-0.00437922	-0.00591932	0.00231276	-0.00134001	-0.00119937	-0.00294235	-0.00344149	0.00108212	0.000590395	-0.000522811	-0.000806375	-0.00141078	-0.00475236	-0.00196753	-0.00755972	-0.00282988	-0.00288401	0.00234587	0.00278717	0.00208584	-0.00390003	-0.00284825	-0.00965562	-0.00305091	-0.00634362
-91	-0.000420093	-0.00114215	-2.23964e-05	0.00265874	0.00302772	0.00311863	0.00155064	-0.000995597	-0.000195933	0.00377184	0.000249267	0.000770032	0.00192547	0.00513542	-0.00289477	0.000248453	-0.0022313	-0.000953926	-0.00075522	0.00122134	0.00380517	0.00235697	-0.00397515	0.000725261	0.00412045	-0.00291058	0.00165787	-0.000135511	0.00103017	-0.00125707	-0.00228985	0.000199873	0.000651534	0.00130777	-0.00175561	0.00185086	-0.00367625	-0.00329541	0.000340122	0.00284561	0.00190602	0.000661841	0.00362012	0.00158943	0.00819216	-0.00178235	0.00467496	-0.00613212	-0.00330357
-90	0	-0.00109599	-0.00202059	0.000151965	0.00137789	-0.000314173	-0.00576322	-0.000322952	-0.00388171	0.00213275	-0.00542184	-0.00383331	0.00287053	0.000500987	0.00181654	0.00052327	-0.000592086	-0.000367223	0.00429279	-0.00026563	-0.00516437	-0.00192419	0.00103378	-0.00183366	0.00211817	-0.00145047	6.73044e-05	-0.00391778	0.000201594	0.00100627	-0.00444662	0.000831885	0.00111363	-0.00152452	-0.00327505	0.00155773	-0.00269915	-0.00101459	0.000510581	-0.00358567	-0.00349997	0.00775526	-0.00183314	-0.00411608	0.00418298	-0.00690087	-0.0032792	0.0032817	-0.00394544
-89	0.00350511	-0.00188485	0.00059591	0.00377494	0.00106116	-7.19794e-05	0.00523997	-0.00164391	0.00850298	-0.00498869	0.00125693	-0.00221024	-0.00184565	-0.0006441	0.00132811	-0.00156356	-0.00337057	-0.000993183	-0.00421262	-0.000435875	-0.00344642	-0.00188114	0.00513232	-0.000851008	0.00161593	-0.00180765	0.00325834	0.00231949	0.000826139	0.00108775	0.000570461	-0.00300921	0.00241826	-0.00733213	0.000413244	-0.00336998	0.000224727	-0.00593876	-0.00124631	-0.00490373	0.000216717	0.000934197	0.00411741	0.000193878	-0.00595522	-0.00174909	-0.000565789	-0.0014694	0.0070788
-88	-0.000833685	0.00169458	-0.00366145	-0.000306742	0.00199209	-0.00184753	-0.00092798	-0.000694576	0.00959005	-0.00316199	-0.000184575	0.000876887	0.00108677	0.00197393	0.00253295	-0.0030977	0.00123672	0.00200851	-0.00190927	0.000483277	0.00187608	0.00178749	-0.00359608	-0.000847864	3.85692e-05	-0.000113809	0.00144236	0.00164012	-0.00412626	-0.00263149	-0.000809501	-0.00200675	-0.00332955	-0.000293778	-0.00271732	0.00474872	0.00686198	-0.000378087	-0.002819	-0.00493277	0.00388184	0.00440425	0.000418994	-0.000621669	0.00163689	-0.00101967	-0.00366129	0.00103691	-0.0036846
-87	-0.000668647	-0.000828443	0.00704246	-0.000696585	-0.000855856	0.000243467	-0.00159483	0.000816609	0.00259972	0.00803187	-0.00466376	0.00175189	0.000421737	-0.0033791	-0.00244338	0.000117647	-0.00109226	-0.000465172	-0.00106733	0.00335774	-0.00187549	0.000592912	-0.00759778	-0.000126038	0.00452167	-0.00271323	0.00138008	0.000175828	-0.00379808	-0.00374219	0.000965005	0.000605791	0.00245053	0.000133213	0.00470322	-0.000427874	-0.00013641	-0.000744275	0.0018307	-0.000185824	0.00226947	-0.00384769	0.00128334	-0.00553923	-0.00524372	-0.000350928	-0.00808153	-0.00127875	-0.00392119
-86	-0.000744441	0.00178974	-0.00290327	-4.61826e-05	-1.39506e-05	-0.00146024	-0.00527017	-0.00094709	0.00318297	0.000427036	0.00245914	-0.00156425	-0.00131918	0.00480087	-0.000860666	-8.06851e-05	-0.00210916	0.00568475	-0.00898926	-0.00417064	-0.000583837	-0.00307853	0.00112402	-0.0046051	-0.00371885	0.00111414	-2.77515e-05	-0.00224023	-0.00358823	-0.00026352	0.00215549	-0.00399263	-0.0027053	-0.000251218	-0.00178577	0.00216173	-0.00467056	-0.00712398	-0.00350258	-0.000534975	-0.00383064	0.00416584	0.00461187	0.00170737	-0.00155561	0.00650948	-0.00351602	-0.00851661	-0.00432555
-85	0	0.00134717	-0.00312554	-0.00426626	0.00242727	-0.00167869	0.00182623	0.00585421	-0.000432659	0.000992997	-0.00410585	-0.000150575	-0.00300473	-0.00520684	-0.00203164	-0.00294817	-0.000522437	-0.000556899	-0.00441728	-0.00180248	0.00253143	0.00112606	0.000682426	0.00114459	0.0012237	-0.00570556	-0.00303371	0.00285034	0.00151807	0.00244936	0.00100142	-0.00146195	0.00238492	0.00749648	-0.00413602	0.0018536	-0.00100073	-0.00130462	-0.00222638	0.00314942	-0.000764672	-0.000127399	-0.000269308	-0.00137077	0.0113635	-0.00144242	-0.00058343	-0.00145395	0.00209362
-84	-0.000419991	0.00343414	0.00345609	-0.000186723	0.00136255	-0.00360107	-0.00564877	-0.0040157	-0.00134206	-0.00232071	0.00431528	-0.00114876	0.000419611	0.00219149	0.00249342	-0.000845075	0.0012651	7.84381e-05	0.00210504	-0.00434068	-0.00197568	0.00202278	-0.00200737	-0.000533145	0.00109687	-0.00189933	0.000991929	0.000875443	-0.000837733	0.0015419	0.00273634	0.00073148	0.00439361	-0.00215443	-0.00110658	-0.00130465	-0.00163653	0.00365717	-0.00657783	-0.00497109	-0.00238224	-0.000871067	-0.00164319	-0.000698616	0.00211512	-0.00676328	-0.00306436	-0.000107071	0.00215675
-83	-0.00118925	-0.00085116	-0.00374242	-0.00196877	0.000174213	0.000255116	0.0017403	0.00801314	0.00258006	-0.00257062	-0.0024589	0.00647724	0.00213573	-0.00326739	-0.00426365	0.00298627	-1.53303e-05	0.0041081	0.00145785	-0.000461619	-4.11632e-05	-0.00396587	-0.00291514	-0.000185418	-0.00108199	-0.00147939	-0.00152133	-0.00168561	-0.00423433	-0.0072386	-0.00304991	-0.0050391	0.00168906	-0.00166315	0.00146437	0.00284141	0.00460824	-0.00733125	0.00222823	-0.00464258	0.000668451	0.00696038	0.0051238	-0.00156953	0.00140446	0.00144462	-0.00329425	0.000245308	-0.000947846
-82	0.00197657	-0.000945981	0.00599407	0.000927083	-0.00312279	0.0024982	0.013535	0.00324722	0.00293116	0.00467192	0.00260748	0.00127706	0.00108655	-0.00120562	-0.00110685	-0.000506351	0.00127874	-0.0047376	-0.00840111	0.00283974	0.00218237	0.00214762	0.000101723	0.000268456	0.00101044	-0.0043754	-0.00417499	0.00339059	-0.00198176	0.00578969	-0.000251702	-0.00475013	-0.00387029	-0.00120847	0.000897739	-0.00557789	0.0047387	-0.00500225	-0.00371803	-0.000661177	0.00192973	-0.00183578	0.000448357	-0.000422709	-0.00677136	0.00198744	-0.00954405	-0.00344127	-0.00127716
-81	0	-0.00150957	0.00505714	-0.00291217	-0.000129935	-0.00225013	-0.00134788	-0.0012519	0.00458379	0.00201588	0.000788533	-0.001773	0.000368161	0.00293663	-0.000920187	0.000216245	-0.000967147	0.0057974	-0.00059772	0.00429983	-0.00198234	-0.0024165	0.00104553	-0.00354022	-0.00119066	-0.000391667	0.00405186	-0.00346771	-0.000394833	0.00219549	-0.000294298	-0.00418287	0.00023374	0.00749399	0.00198683	-0.000133265	0.000555879	-0.000197384	-0.00661998	-0.000592759	0.00461724	0.00452068	0.0087088	0.00696135	-0.00106207	-0.00732569	-4.75558e-05	-0.00236631	-0.00400941
-80	0	-0.000551907	-0.00327903	-0.00255462	0.00303943	-0.00466052	0.00355999	0.000851731	0.00246067	-0.0036289	-0.00314506	-0.00504402	0.00424485	0.0047918	0.000554715	-0.00134046	-0.00344654	-0.00291712	0.00198732	0.000799564	-0.00261743	-0.00136787	-4.91569e-06	-0.000975752	0.00203496	-0.00118785	0.00126763	0.0054564	0.00702192	-0.00311585	0.000589695	-0.00165996	0.0106577	0.00351011	-0.00346839	-0.00147026	0.00149194	-0.00230038	0.00179469	0.0016464	0.00247568	0.00200759	0.00232104	-0.00227253	0.000625176	-0.00047164	0.000569065	0.000789018	0.00117137
-79	-0.000384424	0.00500699	-0.0003099	-0.000881705	0.00113449	-0.00370611	0.00197552	0.00485682	-0.00484323	0.00408114	-0.00345594	0.00297364	0.000484469	-0.00346239	0.00437659	-0.00309239	-0.00154524	-0.0029751	-0.00512835	0.00107077	-5.80239e-05	-0.00240569	-0.00183912	-0.00443627	0.00487748	-0.00360857	0.000371475	-0.00287832	-0.000423089	-0.00625207	-0.00346134	-0.00198942	0.00169715	-0.00147125	0.000434695	-0.000430707	0.000353097	-0.00459018	-0.00185938	0.0068205	-0.002656	-0.00365712	0.00291644	0.00550639	-0.00301439	-0.00608767	-0.00212883	-0.00404609	0.00122385
-78	0.00290496	0.00218771	-0.000244945	0.00154953	-0.00261325	0.00286344	-0.00402417	0.000365668	-0.00266852	-0.000409787	-0.00321476	-0.00670169	-0.00531149	-0.00489288	-0.00244634	3.14692e-05	0.000162184	-0.000971351	-0.00390986	-0.00283731	-0.00223384	0.00355525	-0.00671582	-0.000473809	-0.000245173	-0.00086827	0.0019942	-0.000851591	-0.00264576	0.000113983	-0.00148551	0.00396126	-0.00183299	-0.000511386	-0.00567864	0.000208831	-0.00548234	-0.00182655	-8.8815e-06	0.00119051	-0.00265585	-0.00274241	0.0050749	0.00507729	0.00648168	0.000934861	-0.00510608	-0.00587932	-0.0036874
-77	-0.000310549	-0.000925555	-0.00181912	-0.00232845	0.00144765	0.00221271	-0.00673184	-0.0018694	0.00545632	0.000930867	0.00126618	0.00107379	0.00415388	0.00498612	0.000185655	-0.0018252	0.00516738	-0.000321308	-0.00455343	-0.00259899	0.00136972	0.000518883	-0.000627989	-0.000529371	-0.00249683	0.00373517	-0.00163331	-0.00140939	-0.0022489	-0.00578877	-0.00747765	-7.33864e-05	0.00639872	0.0013473	0.000794747	0.00362494	-0.00121543	-0.000452076	-0.000218115	-0.00391548	0.00236163	0.0067442	-0.00182161	-0.00384508	0.00218291	0.000169636	-0.00710206	-0.00262396	0.00162754
-76	0	-0.000943745	-0.00106003	-0.000503417	0.00011897	-0.00214439	0.00328809	0.00478152	0.0016398	0.00168499	-0.00031405	-0.000602059	0.00029254	-0.000986274	0.0048378	0.00577774	-0.000343501	-0.00287333	-0.0027762	-0.00477817	0.000991592	-0.00170296	0.000187183	-0.000691591	0.000305016	-0.00198052	-0.004002	-0.00231864	0.00373416	0.00191286	0.00426817	-0.00467332	7.26978e-07	-0.0010045	-0.000494803	0.00367577	0.0016797	5.46736e-05	0.00242696	-0.00314528	0.00209265	0.000607035	-0.00210925	-0.00281979	-0.00172682	-0.00165002	-0.00257766	-0.00146685	0.00163116
-75	0	-0.000753429	0.000498609	-0.00163911	-0.00205478	0.000877507	-0.000598948	0.00405878	0.00726807	-0.000493373	-0.00687092	0.0052049	0.00359158	-0.0052707	0.00261211	-8.78338e-06	0.000596988	-0.00208514	-0.000693691	0.0040499	-0.00299398	0.00632528	-0.00132907	-0.00181523	-0.00143831	0.00478435	-3.46746e-05	-0.000139316	0.00411285	-0.000326048	0.00307653	-0.00056865	0.00107167	-0.00428434	0.00208092	0.00733339	0.00134615	0.00372803	-0.000110644	-0.00337023	0.0028547	-0.0019316	0.00746576	-0.00421092	0.00830909	-0.00341378	0.0042273	0.0087986	0.00506564
-74	0	-0.00166604	-0.000423278	-0.00129103	-0.000389938	-0.00338841	-0.00206279	8.20092e-06	-0.00248545	-0.00428294	0.00386842	0.00267393	0.000898707	0.00357007	-0.000860775	-0.00107679	-0.00285906	-0.00140615	0.00208744	4.53592e-06	-0.00144582	0.00220162	-0.004089	-0.0014747	-0.00292175	0.000879543	0.00161854	0.00391966	-0.00265144	0.00663996	-0.000553365	0.000205203	0.000897923	-0.00104824	0.00514661	-0.00187985	-0.000380803	-0.00614907	-0.000619896	-0.00128679	-0.00239781	0.00465103	0.000178905	-0.00144029	-0.00184028	0.000134532	-0.0031249	-0.00588739	0.00152383
-73	0	0.00573784	-0.00240172	-0.000473783	0.000946741	0.00220317	-0.00331461	-0.00166174	-0.000848188	0.000980532	-0.00106762	0.00172664	0.00223837	-0.00375398	-0.000585954	-0.000373197	0.00125448	-0.00243589	-0.00514198	-0.0060388	9.54183e-05	-0.00767293	-0.00347802	-0.0070231	0.000901445	-0.00731665	0.00770565	-0.000392225	0.00198335	-0.00256638	0.00145761	-0.00144058	0.00507229	0.00350178	0.00416765	-0.000735615	0.000708468	-0.00505251	-0.00127433	-0.00140353	0.00154437	0.00332109	0.0104075	0.00165009	-0.000780644	0.0008219	0.00341678	-0.00151252	-0.00244007
-72	0.00253593	0.000317036	0.00807998	-0.00343363	0.00426742	0.00242263	0.00100728	-0.00427729	-0.00161237	2.91932e-05	0.00144914	-0.00371069	-0.00364345	0.00565689	-0.0011192	0.00135616	-6.06566e-06	0.00226325	-0.00354427	-0.000839739	0.00243115	-0.000249178	-0.0024158	0.000408302	0.00421544	0.00109536	0.00220999	-0.00201895	0.00110628	0.0101835	0.0016861	-0.00126898	-1.89795e-05	-0.00298833	0.00388498	0.00718236	0.000507953	-0.00573991	-0.00473208	0.0108719	0.000971521	0.00440584	0.00392982	0.00383959	-0.00159599	-0.00254793	-0.00234199	0.000822226	-1.85693e-05
-71	-0.00120685	-0.00245798	0.00597418	0.00169723	0.000205431	0.00042685	-0.00525296	-0.00252653	0.00260423	0.00947431	-0.00326847	-0.00102116	-0.00176981	0.00087081	-0.0015325	-0.00325721	-0.000367509	0.00103625	0.000212026	-0.00484332	0.000118829	-0.00253373	-0.00213727	-0.00259381	-0.00355639	0.00201969	-0.000115932	0.0031967	-0.00818331	0.00187862	0.000242207	0.000288337	0.00405846	-0.00624636	-0.000191924	0.00460679	0.00252475	0.000342807	-0.00307982	-0.00410994	0.00341048	0.00139021	0.00344536	0.00605608	-0.00431675	-0.00225252	-0.000508293	0.00361787	-0.00542538
-70	-0.000627565	0.000468158	-0.00245802	0.00159742	0.00167721	-0.00149326	0.00029868	-0.00194208	-0.00134622	0.00384629	-0.0011413	-0.00137901	-0.00375376	0.00667573	0.000344308	0.000437955	0.00357483	-0.00439538	-0.00231227	0.00224463	-0.00299612	0.000664196	0.00330062	-0.00165064	-0.000520828	-0.00253219	0.000864483	-0.00252878	0.00458498	0.00136903	0.00196385	0.00258127	0.000257396	-0.00416098	0.00197853	-0.000449013	-0.000368779	0.00233572	-0.00300464	-0.00770895	-0.00231722	-0.00440728	0.000478271	-0.000759002	0.00486219	-0.00331515	-0.00312153	-0.00378311	-0.00133367
-69	-0.000728387	0.00137613	-0.00231644	-0.000851071	-0.00158185	-0.00169575	0.00115441	-0.0021131	0.00222403	-0.000941261	-0.00220457	0.00493713	-0.00391618	-0.00111594	0.00240713	0.000280218	-0.00148544	-0.000841257	0.00191589	0.00210941	0.00122304	0.00551814	-0.0020158	-0.00522115	0.00281833	-0.00269274	0.00315221	-0.00122508	0.00404678	-0.00159188	-0.000870393	0.00158942	-0.00303425	-0.000155834	-0.00336512	0.00462017	0.000640392	0.00151234	-0.0057477	-0.00279337	-0.00188387	0.00447194	0.00263516	0.00491666	0.00372213	-0.00191719	-0.00414579	0.00220899	0.00162234
-68	-0.00105535	-0.0014391	-6.55431e-06	0.0022542	0.00202498	-0.00146624	0.000211496	0.00425238	0.000211042	0.00067205	-0.00264272	-0.000305367	-0.00250837	-0.00228335	0.000558077	0.00111954	-0.00225168	-0.000491445	-0.00208379	-0.00182898	-0.00586961	-0.00122113	-0.00280876	0.00216649	-0.0013343	0.00166469	-0.00100831	0.00209114	0.00559476	-0.00727503	-0.00348455	0.00106567	-0.000902913	-0.00437261	0.000253827	0.0015993	-0.00578001	0.00340088	0.00096841	-0.00049384	-0.000652989	0.00579345	0.00169261	-4.01864e-05	0.000981046	-0.00194327	-0.00304381	0.00538085	-0.0046716
-67	-0.00033116	-0.000488186	0.00381097	0.00164041	-0.000506352	0.000743558	-0.00239793	0.00011502	0.000259425	0.0012417	0.000247736	-0.00178466	0.000933963	0.00559173	0.00113211	-0.00211088	0.00652343	-0.00330589	-0.00598664	0.00260263	-0.000807226	-0.000632953	-0.00201762	-0.00475582	-0.000983425	-0.000976568	-0.00243864	-0.00464662	0.00540335	-0.00151517	0.00093282	-0.00342635	0.00245279	0.000100129	0.00596571	0.000799392	0.00508728	0.000725444	-0.00117495	0.00197168	0.00984949	0.0022105	0.00268358	-0.00486697	-0.00191648	0.00471233	-0.00225501	-0.0052918	0.000113397
-66	0	-0.00246269	-0.00408918	0.00064635	0.00464834	0.00374061	-0.00566631	0.000212769	0.00299075	0.0006503	0.00307578	0.000447257	0.00470473	0.000767801	-0.000292626	0.00191547	-0.000829893	0.00248144	0.000403041	-0.00344933	0.00105865	0.00290636	-0.00278124	0.00235737	0.00128092	-0.00381124	-0.00147726	0.00633855	0.00074126	0.00705161	-0.00685293	0.00314267	0.0004054	0.000184452	-0.000342718	0.00200977	0.00264188	0.00334044	0.00110091	0.00147003	0.00580518	-0.0025714	0.00483747	0.000585486	0.00314773	-0.00551705	0.00364404	0.000475019	-0.00807046
-65	0.00233244	0.00129941	0.00432187	-0.00220901	-0.0033856	-0.00175568	-0.00518592	0.00310632	-0.0025268	-0.000405421	-0.00580783	0.00215021	-0.0028459	-0.00406675	-7.8019e-05	-1.9626e-05	-0.00223122	-0.00329213	-0.00358018	-0.000668815	0.00103174	-0.00330607	-0.00443721	-0.00211217	0.000445345	-0.00717138	-0.00369756	-0.00352901	0.00146858	0.0031554	0.0027814	-0.00259976	0.000948242	-0.00469697	0.00324932	0.00196222	0.00665245	-0.000667805	0.00080632	-0.000739065	-0.00385733	0.010593	0.00454886	0.000311211	0.00295375	0.00163382	-0.00161492	0.000911941	-0.000431131
-64	-0.00102546	0.00113847	0.00143086	0.00101576	0.00206127	0.00451005	0.00059151	-0.00236999	0.00271682	0.00180479	-0.00478945	0.000205334	0.000155382	0.000189498	0.00198102	0.00090662	0.00114909	0.00154536	-0.000974017	-0.0049202	-0.00210158	0.00327353	-0.00288893	-0.00443742	-0.000195745	0.00256027	0.00456036	0.00195174	-0.00180069	0.00237559	-0.000405171	0.000345729	0.000297652	0.00150749	0.00351724	0.00547405	0.00685832	0.000910179	-0.00402819	0.00586951	-0.00459469	-0.00243723	0.00576721	-0.00101238	-0.00155349	-0.00446357	0.00225867	-0.00607187	-0.00175276
-63	-0.00039126	0.00050933	0.00372643	0.00105573	-0.00479873	-0.00398919	-0.00681487	-0.00411606	0.00188958	-0.0021133	-0.00166422	-0.00298604	-0.000720591	-0.00167864	-0.00177971	0.000960051	-0.00108208	-0.000759437	-0.0031452	0.00447699	0.0034049	2.77946e-05	0.00222937	-0.00149535	-0.000499895	0.00415662	0.00668673	-0.00411528	-0.0061024	0.00400904	0.00859019	0.000258009	0.00470291	-0.00738979	-0.00260291	0.00750481	0.00396013	-0.00557968	0.000588811	-0.00502971	-0.00211382	0.00295802	-0.00240953	0.00136725	0.00232793	-0.00152091	-0.00171449	0.00137957	-0.00385461
-62	-0.0008276	-0.00178297	-0.000848786	0.000770255	0.000389943	0.00152899	-0.00213364	-0.00303595	-0.00330571	-0.0049177	-0.00374263	-0.00184952	-0.00343475	0.0042994	0.00162465	0.0021059	6.37939e-05	0.00207154	-0.00546428	0.00384489	-0.00035696	-0.00347898	-0.00198369	-0.00141913	-5.36704e-05	-0.00209289	-0.000334994	-0.00335682	0.00881661	0.00556693	-0.000785253	-0.00761008	-0.000345836	-0.00565724	0.00611886	-0.0042746	-0.00135302	-0.0030286	-0.000202168	-0.000976035	0.00506794	-0.00339569	0.000953352	-0.000642442	0.000576858	0.000954253	-0.00520159	0.00186211	-0.00520823
-61	0.0032599	-0.00223465	-0.00250204	0.00201837	-0.000909753	-0.00267751	0.00130032	0.00275349	0.00383814	-0.000367637	-0.00657541	-0.000850935	-0.00125742	-0.00342378	-0.00288244	0.000149167	0.00143344	0.000241028	-0.000753556	-0.00265901	0.00385631	0.0024056	0.000786621	-0.00296899	0.0026626	0.00344833	0.00100428	0.00176255	0.00593441	0.0053654	-0.00170603	-0.000797059	0.00524636	-0.0031161	0.00210153	0.000572933	0.00174292	0.000770189	-0.00550437	-0.00747468	0.0026972	0.00163318	-0.000983553	-0.00260556	0.00252478	-0.00197205	-0.00210358	0.00249327	-0.000584343
-60	0	-0.00172636	0.00131322	0.00457074	-0.00219673	0.00565441	-0.00773602	-0.00114686	0.00177218	-0.00504729	-0.002734	-0.000372417	8.00938e-05	0.000998241	-0.00183314	-0.000781649	0.00121563	-0.00249204	0.00081766	0.00171	0.00250614	-0.000583113	-0.00305098	-0.000896731	0.0011628	-5.81595e-05	-0.00243289	-0.00171608	-0.00142277	0.00268404	-0.000829872	0.00726882	0.00209954	-0.00486097	-0.00448824	0.00943233	-0.000739261	-0.00521963	0.000651869	0.00638937	0.00186142	0.00150196	-0.00417037	0.00213937	0.0025928	0.00834278	0.000848663	-0.000231845	0.000419029
-59	-0.00034311	0.00101217	-0.00180005	0.000905589	0.00130487	-0.00227532	-0.00541614	0.00434348	0.00217628	0.00590491	-0.00214698	-0.00408171	0.00371103	0.00822785	0.00694163	-0.000746166	-0.000302455	-0.00235464	0.00103596	-0.00211278	-0.00253988	0.00199991	-0.00661454	-0.00732512	-0.00396569	0.0020966	0.00555313	-0.00141123	-0.00397525	0.00668786	-0.00185964	0.00110061	0.00652069	0.00366854	0.00290833	0.00586938	0.00181282	0.00331936	-0.00023533	0.000925196	0.00237834	0.00600916	0.00291052	-0.00082821	0.00389027	-0.00287293	-0.00651003	-0.0025966	-0.00366007
-58	0	-0.000767261	0.00339346	-0.000200667	-0.00226573	-0.000556979	-0.00377336	-0.00300425	0.00859421	0.00638618	-0.00287259	-0.000559247	-0.00170567	-0.00357896	0.00162995	8.43203e-05	0.00151318	0.00217456	-0.0032222	0.000761702	0.00326844	-0.00212441	-0.00266865	-0.00401048	-0.000675226	-0.00609563	-0.00227275	0.000209673	0.00295106	0.00792648	0.00198701	0.00300066	-0.00382924	0.00203057	-7.32799e-05	0.000317027	0.00117773	0.00382256	-0.00527221	0.00471413	-0.005537	0.000838687	0.00374551	0.00628553	-0.002608	-0.000247185	-6.09743e-05	0.00035542	-0.00606848
-57	-0.000310333	-0.000483938	-0.000307889	0.000874668	-0.00169365	-0.00349889	-0.00384773	-0.00174596	0.00582848	-0.00273267	-0.00399309	0.00485964	-0.00191237	0.00642921	0.00229654	-0.00313832	-0.00220304	0.00332208	-0.000118952	-0.00112646	-0.00416693	-0.000125519	-0.00296004	-0.00305003	0.000917248	-0.00532761	-0.000731795	-0.0023602	0.00954881	0.00276539	0.00682393	9.22158e-05	0.00378526	0.00533361	0.00151582	0.00848751	-0.000412907	-0.00112681	-0.00485562	-0.00376463	-0.00157359	-0.00066724	0.00173945	0.00454608	-0.0013351	-0.00316066	-0.00146102	-0.00171119	0.0015637
-56	0.00216138	-0.00137758	0.00487756	0.000807861	-0.000971016	-0.00121576	-0.00554911	0.00333081	-0.00489463	-0.004065	0.000882282	0.00716063	0.00162723	0.0026139	-0.000989762	0.0011154	-0.000305729	-0.00122311	0.00300173	-0.00074927	0.00323451	-0.000223267	-0.0020404	0.000712351	-0.00346725	-0.00211473	-0.000189083	-0.00146312	0.00720346	-0.0036333	-0.000360675	0.00329505	-0.0011298	0.00479351	-0.000345323	0.00614454	0.0040273	0.00190821	-0.00176253	0.00599196	0.00533901	0.00364628	0.000999622	0.00491367	0.00308509	-0.00405831	-0.00409054	-0.00129035	0.0101275
-55	0.000718918	-0.000605166	-0.0031792	-0.00069474	0.00248851	-9.49392e-05	-0.00292202	0.00183862	0.00210986	0.00680401	-0.00365479	0.00346106	-0.00253829	-0.00127382	-0.000163918	-0.00191406	0.00247978	0.000760491	-0.00505526	-0.00160902	-0.000541759	0.00299545	0.00017887	-0.00344381	0.00141521	-0.0028473	0.0020175	-0.000108307	-0.000560218	0.00942867	0.00618294	-0.000259315	-0.000485403	0.00243884	-0.00229253	0.00562254	0.00175138	-0.00182843	-0.00568043	-0.0019863	0.00421565	0.00284497	-0.00196567	0.00310673	0.00451837	-0.00267744	-0.00297607	0.000427143	-0.00288455
-54	-0.00038409	-0.00299827	0.00368603	-0.00060728	-0.00443922	-0.00734947	-0.0060839	0.00395988	-0.000353514	-0.00523986	-0.00126804	-0.00122377	-0.00329152	-5.91319e-05	0.00109668	-0.000909556	0.00299791	0.00181261	-0.00396632	0.00279616	0.00349335	-0.00106363	0.00107522	-0.00113307	0.000627319	0.00141574	-0.00122579	-0.00744786	0.0090612	0.00581197	0.00604318	0.00106773	0.002463	0.00242815	-0.00410956	0.00542363	0.00321413	-0.000885804	0.00138408	0.00192882	0.000180662	-0.000401896	-0.00282681	-0.00475879	0.00224734	0.00110972	0.000223498	-0.0019639	0.00474653
-53	-0.00140504	-0.000173072	-0.00258115	-0.00507286	4.14895e-05	0.0024323	0.0052369	0.000462859	-0.00133377	-0.0014304	-0.00182385	-0.00233162	0.0062877	0.000242842	-0.007651	0.00198637	-0.000696985	-0.000355824	-0.00087787	-0.00535347	0.00238136	0.00146417	-0.00149193	0.00145617	-0.000679508	0.00374063	-0.00130984	0.00195632	0.00464302	0.0118283	0.00941402	0.00117064	0.0030529	0.00679433	-0.00241795	0.00701697	0.00318604	-0.000435819	0.00212649	0.0067102	0.000417083	0.00156748	0.00109293	-0.001701	-0.00164752	0.000146521	-0.000384164	0.00354742	-0.00838389
-52	0	0.00112591	0.00742327	-0.000325528	-0.00247304	0.00306497	-0.00746594	0.00457597	-0.00189547	-0.000602735	-0.00167619	-0.00651615	-0.00311781	-0.0073353	0.00479593	-0.00129238	0.000295076	-0.00182135	-0.0022253	-0.000279226	0.00242798	0.000755608	-0.00316853	-0.00255518	0.00206988	0.00157477	-0.000467735	0.001428	-0.00384809	0.00521425	-0.0038309	0.00031048	0.00312294	0.00155225	-0.00216487	0.00731162	0.00212988	0.00806762	-0.0059104	0.00255509	-0.00343607	-0.000835297	0.00302182	0.00237058	0.00106579	-0.00321899	-0.00486127	-0.00111043	-0.0058248
-51	-0.000440673	0.00101749	-0.00254881	0.00168689	-0.00381545	-0.00197989	-0.00283726	-0.00479896	0.00766601	-0.0022711	-0.00281484	0.0037981	0.00154026	-0.000270844	0.00203482	0.000487137	0.000832118	-0.00269899	-0.000767355	0.00212237	-0.00149999	0.0048818	0.000176967	-0.00326249	0.000330335	-0.00121098	0.00420767	-0.00338241	-0.00527462	0.009901	0.00371353	-0.000221117	0.00923131	-0.00549539	-0.000590663	0.00340217	0.00310347	0.00145393	0.000994632	0.00118348	0.00109218	0.00573832	0.00298562	-0.00308737	0.00848011	-0.00849735	-0.00567831	-0.00331324	-0.00668985
-50	-0.000910316	-0.000124959	-0.00275365	0.0028663	0.0024446	0.00294752	0.00535843	0.000589162	-0.0038449	0.00441556	-0.00348051	-0.00627674	-0.00159813	0.000303239	0.00142745	0.00207101	0.00274229	0.00203491	-0.00694566	-0.000582048	0.00453753	-0.00354668	-0.00246305	-0.00499654	0.00152039	0.00147766	-0.000623329	0.0024157	0.00530732	0.00889087	0.00496715	0.000697018	-0.000322279	0.00406875	0.0076797	0.00709047	0.00551763	0.00115194	-0.00138554	0.0023394	-9.30482e-05	0.0054243	0.00339857	0.00162971	0.00100031	0.000826413	-0.00241168	0.00511118	0.000268273
-49	-0.000443432	-0.00144645	0.00511104	-0.00194386	0.00105223	0.00583783	-0.00312773	0.00287899	-0.00299223	-0.00347043	0.00153426	0.00189409	0.00306115	-0.00162708	-0.00704401	0.000958699	0.00120199	0.000158211	-0.00109426	0.000631348	0.00536974	0.00300852	0.000491095	-0.00487479	-0.00197107	0.00394469	-0.000647361	0.00562993	0.0121292	0.0126748	0.00335605	0.00767863	0.00401751	-0.00090387	-0.00331302	0.0107756	-0.000280258	0.0019949	-0.00208876	-0.00236778	0.00238835	-0.00547345	0.00494631	0.00355447	0.000386457	-0.0042531	-0.00392748	-0.0046844	-0.00274913
-48	0.00246485	-0.00168381	0.00367861	0.00196841	9.6011e-05	0.00137347	-0.00614515	-0.00412097	0.00128756	0.00860691	-0.00310272	0.00189498	-0.00134063	0.00105552	0.00283682	0.00199966	0.00336207	-0.00182962	0.00571584	0.0038967	-0.00208251	0.00215752	0.000120987	-0.00527908	-0.0025261	-0.00572737	-0.000580808	-0.00642515	-0.00194001	0.00795778	0.0086289	-0.00603903	-0.00475654	0.00492678	0.000240082	0.00860314	0.00122785	0.00324757	-0.00473875	-0.00149277	0.00290403	-0.000550111	0.00101936	0.000424308	0.00195426	-0.00130924	0.00994963	0.00398978	-0.00032328
-47	0.00147945	-0.000391992	-0.00198068	0.00234458	0.00220385	0.00195416	0.000602481	0.00553574	-0.00233358	3.86913e-05	-8.82635e-05	-0.00446961	-0.000296251	-0.00193452	0.00617392	-0.00164218	0.00137668	-0.0030446	0.00363456	-0.000616297	-0.00124897	0.000305087	-0.00153356	0.0019963	-0.00325392	-0.00555157	0.0036244	-0.0019727	0.00173828	0.0133056	-0.000723929	0.00406132	0.00203628	0.00125874	0.00344338	0.00689268	0.0100782	0.00153747	0.00458514	-0.00185063	0.000480576	0.00580579	0.000419649	0.00609334	0.004623	-0.00163564	-0.00487519	0.000383087	0.00104277
-46	-0.00219117	-0.00279687	0.00480289	0.00166805	-0.000596273	0.00146173	-0.00133368	0.00208736	0.00431044	0.00196924	-0.00365446	-0.0016651	-0.0044452	0.00588528	-0.00161746	-0.00403667	0.000345173	0.00097153	-0.000171301	0.00229096	0.000482098	0.00474255	0.00170937	0.00396584	-0.00238227	0.00138526	-0.000291992	-0.00179718	0.00187047	0.0129767	0.00972191	0.00308976	-0.00475798	4.26138e-05	-0.00152673	0.00292764	0.00232502	-0.00273095	-0.00481906	0.00119976	-0.00342903	0.00232269	-0.00142273	0.00253732	0.00187142	-0.00587077	0.00231327	-0.000839177	0.000438965
-45	0.0022302	-0.00153515	-0.00266635	-0.000549635	0.00284765	0.00079389	-0.00515832	0.00145108	0.00197276	0.00982745	0.0040914	-0.00178569	-0.00513109	0.00143607	0.000779207	0.00331291	0.000492498	-0.00212749	-0.00133679	-0.00040811	0.00122742	-0.00312759	-0.00116486	-0.000654836	0.0037388	-0.00462585	-0.00151937	0.00601299	0.00591791	0.0114698	0.00935603	-0.00263041	0.00226915	0.00363902	-0.000561327	0.001139	0.00299444	-0.00530739	-0.00504323	-0.000961644	0.00161433	0.00707263	-0.000642533	-0.00471838	-0.000481183	-0.00326285	-0.00160221	-6.02003e-05	-0.000167868
-44	-0.00122646	-0.000374665	0.00260664	-0.00131761	0.000186716	-0.00312353	-0.00557962	-0.00065041	0.00212946	0.0033332	-0.00196666	-0.00227011	0.006345	0.0071517	-0.00125066	0.001423	-0.00290263	-0.000524872	0.00540271	4.59243e-05	0.000785487	0.00371021	-0.00172524	-0.00159476	-0.000936717	0.00109056	-0.00290759	-0.00385036	0.0059412	0.0115236	0.000603013	0.0102832	0.00432812	-0.000349206	-0.0029755	0.0083154	0.00492516	0.00328811	-0.00228506	0.00210809	-0.0027865	-0.000505637	0.00150335	0.000223041	-0.0011319	0.00117141	-0.00532861	-0.000219887	0.0045607
-43	-0.0010637	-0.00242491	0.0064403	0.00161656	0.00216423	0.0001881	-0.00723569	0.000737804	-0.0026724	0.00663933	-0.00109254	0.00510944	-0.00129891	0.00590334	-0.00254603	-0.00312177	0.00186161	-0.00467199	-0.00226254	-0.00498471	0.004441	0.0013721	-0.00161038	-0.00647988	0.00415242	0.0039974	-0.00152581	0.00371715	0.00274008	0.0103998	0.0088065	0.00548827	0.00448255	-0.000371509	0.003886	0.0152162	0.00777536	-0.00197402	0.00531359	-0.0013947	1.32441e-05	-0.00142801	0.00407177	-0.000867538	0.000881479	0.00146637	-0.00479338	0.00624592	0.00765387
-42	0	-0.00177293	0.000187275	-0.00275241	0.00150511	0.00292476	0.00142751	0.0028245	-0.00502381	-0.00387312	-0.00621858	-0.000575414	-0.000867204	-0.00571316	0.00164533	0.00248024	0.00311588	0.00370148	-0.00017532	0.00457229	0.00320863	0.00591759	0.00218204	-0.000496298	-0.000325559	0.00355207	-0.00397148	-0.00168155	0.00157747	0.0109556	0.00465947	0.000907501	-0.00255587	-0.000309807	0.00198295	0.0115525	0.000806725	0.00131198	-0.00227451	0.00579229	0.00227415	-0.00321868	-0.00392526	0.00358342	0.00377595	0.00589794	-0.00240086	0.00482321	0.000366919
-41	-0.000725393	0.00266087	0.000592602	0.00411025	-0.0021437	-0.00347444	0.0103568	-0.00329383	-0.00381668	-0.00506355	-5.88448e-05	7.23524e-05	-0.00370722	0.000707493	-0.00187552	0.00438867	0.00499262	-0.00123192	-0.00187784	0.00522771	-0.00258698	0.00664616	-0.00139746	-0.00749029	0.000846852	-0.00336929	0.00394939	0.00435138	0.00175878	0.0176195	0.00153659	-0.00268711	0.003321	-0.00042325	0.00529397	0.00933238	0.00132128	0.000260947	-0.00239989	-0.00440374	0.00129253	0.00700715	0.00481396	-0.000898533	-0.00208577	0.00012144	0.00213333	-0.00248542	-0.00417785
-40	-0.00121814	-0.00196682	-0.00170427	-0.000773952	-0.00362459	0.000448906	-0.006625	-0.00252466	-0.000518566	-0.000740747	-0.00509131	0.00156655	-0.00156588	-0.00263461	0.00168215	0.0035766	-0.0027609	0.00382858	0.00451657	0.00117849	0.00562793	-0.000151512	-0.000452296	-7.43905e-05	-0.00436099	0.00693525	-0.00228338	-0.00158041	0.00605322	0.0129139	0.00952396	0.010229	-0.00326211	0.00175232	0.00952943	0.00145888	0.00414978	0.00774088	0.00108963	0.000448012	0.0020711	0.00260788	0.00228148	0.00364335	0.0110575	-0.00215486	-0.000260539	0.00557955	0.00760829
-39	0.00352834	-0.00248651	-0.00248663	0.000553704	-6.75144e-06	0.0015746	-0.00213041	-0.0062845	-0.00239228	0.00354702	-0.00435936	-0.00497811	-0.000129264	-0.00136535	0.00351586	0.00215965	-0.0010268	-0.00293466	0.000346394	-0.00222308	-0.00106316	0.00214796	-0.00222278	-0.00277421	0.00074145	0.010023	0.00136435	0.00348261	0.00370261	0.0074071	0.00245312	-9.02389e-05	0.0046662	0.000383455	0.00128438	0.00383659	0.00693979	-0.00208009	-0.00301213	-0.00639108	0.000387483	-0.0011693	-0.00358253	-0.00183144	0.00381209	-0.00134615	-0.00310941	-0.00362206	-0.00789603
-38	-0.00124544	0.000393775	0.00654116	0.000417918	0.00278408	0.000530936	-0.00427599	-0.00199361	-0.000551741	-0.00318219	-0.00375624	0.00275836	-0.000974161	0.00386955	0.00111049	-0.00461267	-0.000679963	-0.0014344	0.00308508	0.0024491	0.00227584	0.000971657	0.000605313	0.00103391	-0.000543605	-0.00403468	0.0016137	0.0028555	0.0102555	0.0137237	0.012123	0.00954057	0.00769081	0.00112539	0.00221767	0.00944318	0.00516187	0.00328888	-0.0119227	-0.0044733	-0.00323048	0.00255943	0.00425941	0.00381368	0.00222726	-0.00263475	0.00221789	0.00224803	-0.000835437
-37	-0.000342848	0.00227384	0.00352679	0.00166217	0.00312867	-0.00245595	0.00018199	-0.00430958	-0.00197453	-0.00476657	-0.00373258	-0.000732233	-7.97445e-05	0.00145586	0.000820386	0.00343151	-0.00413605	0.00366036	-0.000576534	0.00565699	0.0025146	-0.00080796	-0.000353975	0.0037281	-0.000679198	-0.00259827	-0.0023314	5.02048e-05	-0.0038545	0.0130122	0.0149034	0.00710224	0.00778339	1.73524e-05	0.00445305	0.00960437	0.00630174	-7.01969e-06	0.00284151	0.00253138	-0.00133669	0.000280849	0.00249881	0.00132558	0.00251968	0.00485569	0.00226958	0.00291678	-0.000543194
-36	0.00287859	0.00272543	-0.00157147	-0.00111435	0.00148573	-0.00193552	-0.00175607	-0.0021244	0.00116476	-0.00192512	0.000859445	0.00318242	-0.00121963	0.00327904	-0.00716715	0.00161787	0.00307309	-0.000746104	0.0041454	0.000710643	-0.00301214	-0.000686487	0.00613365	-0.00713662	0.00120809	-0.000851483	-0.00337693	-0.00145206	0.00667423	0.0185774	0.00688366	-0.002482	0.00906823	0.00026534	-0.000341873	0.0135621	0.00967452	0.00181741	0.00363684	0.000545769	-0.00145133	0.00228517	-0.000873585	0.00725906	0.00478345	0.00661304	-0.00076287	-0.000997937	0.00457913
-35	-0.00191244	-0.00092587	0.00125841	-0.000236211	0.0014882	-0.000893303	0.00167358	0.00113912	0.00225681	0.0044587	-0.000680988	-0.00151768	-0.00194502	0.000721134	0.00932387	0.000453988	0.00488039	-0.00155281	0.0095391	0.00664001	0.00108027	0.00546391	-0.00145121	-0.00156325	0.00346264	-0.000106251	0.00435912	0.00163431	0.0090532	0.0287949	0.00791919	0.00787382	0.00646157	0.00669364	0.00484506	0.00893458	0.00813895	0.00402845	0.000876239	-0.00385738	0.00483558	-0.000789636	0.00123295	0.00573972	-0.00267335	0.000808663	-0.00494545	0.00533569	4.30822e-05
-34	-0.000377147	-0.00476911	-0.00168336	0.000296412	0.000741581	-0.000806135	0.000405822	-0.00190528	-0.000424098	0.00562467	-0.00504112	0.0013007	-0.00114337	-0.000855448	0.00613408	0.00289202	0.000460531	0.000768512	0.0079228	0.000862461	0.000792873	0.00495623	-0.000602842	0.000163847	0.00150565	0.00489093	-0.00103876	0.00673565	0.00814248	0.0175501	0.00614395	0.00294246	-0.00580771	0.00741269	0.0017362	0.00627069	0.00403421	0.00655395	0.00388196	0.00426631	0.00396686	0.00243924	0.00157194	-0.00172466	-0.00208142	-1.92909e-05	0.000930951	-0.00184893	0.00135658
-33	-0.00152191	-0.00132845	-0.00371875	-0.00115651	-0.00122578	-0.00236607	-0.00361857	0.00614943	-0.00403736	-0.0010486	-0.00485404	-0.00316954	-0.00159579	0.00149587	-0.00385825	0.000289558	0.00105185	0.00354073	-0.00527004	0.00227811	0.00621826	-0.00165931	0.00268091	-0.00232976	-0.00345704	0.00198851	0.00051795	-0.000108643	0.00687422	0.00863183	-0.00157966	0.0021948	-0.00230146	0.00301224	0.00163083	0.00201568	-8.75175e-05	0.0113998	0.00265205	-6.80284e-05	0.0027882	7.51802e-05	0.000815017	-0.00236646	0.00447773	-0.00306113	-0.00113595	0.0015697	0.000612338
-32	-0.00103534	-0.00254799	0.00181748	-0.00230084	0.0020663	0.0013884	-0.00397625	-0.00585857	0.000290074	0.00289119	-0.00260459	-0.00281201	0.00147673	-0.00306083	-0.00184897	0.00208592	0.00132774	-0.00216078	-0.00241732	-0.00229453	0.00190121	-0.0050979	0.00385354	0.00228549	0.000705922	0.00493044	-0.00165732	0.00294505	0.00294616	0.0254313	0.00188449	0.0162854	0.00587267	0.000410453	0.000681222	0.0102384	0.00891497	-0.00220716	0.00634492	0.0025979	-0.00369923	0.00501826	-0.00109424	0.00538195	0.00479666	0.00116394	0.00388137	-0.000153488	0.00832945
-31	-0.00163691	0.00272986	0.00019633	-0.000490562	0.00277338	1.75923e-05	-0.00100281	-0.00541154	-0.00590375	0.000807231	0.00429442	0.00663825	0.00363861	-0.00084274	0.00276854	-3.67521e-05	-0.00365362	0.00254059	0.001391	0.00355062	0.00182108	0.0024879	0.000806245	0.00236362	0.000289464	-0.00329094	0.00222335	0.00202401	0.0041674	0.00999332	0.017055	0.00549946	0.00425418	0.00289222	0.00210511	0.0143735	0.00132541	0.00674332	0.00125854	-0.00390681	0.00301509	-0.00415259	-0.00118293	-0.00190791	0.00765122	0.00476136	-0.000905049	0.00531261	0.00721196
-30	-0.00190697	-0.00111474	0.00307171	0.00609833	-0.00039331	0.00334905	-0.00747217	-0.000197916	-0.00174792	-0.0056399	0.00712633	-0.000779992	-0.00284905	-0.000247742	0.00300394	-0.00312126	0.00464589	-0.00246629	0.0020986	-0.00198932	0.00231665	-0.0022183	-0.00442202	8.42313e-05	-0.0022655	0.0010537	0.00192858	0.00592493	0.00438547	0.0179187	0.0158122	0.00756757	0.00413826	-0.00362043	-0.00392753	0.0143097	0.00482757	0.00721793	0.00363807	-0.00299817	-0.00277932	0.00220224	0.00334887	0.00507383	0.00172842	0.0010523	0.00521309	0.0124891	-0.00807347
-29	-0.00291433	0.000386084	0.00622373	0.00289403	0.00219951	0.00251796	-0.000371029	0.00163514	-0.000948641	-0.00102784	-0.00136572	0.00160204	0.0024601	0.00122753	0.00174918	0.0032543	-0.000581686	-0.00217027	0.00877901	0.00569139	-0.00173075	0.00984954	0.00491755	0.00250307	0.00352144	-0.00029616	-0.0021584	-0.000272024	0.0131939	0.0253705	0.00762034	0.00931043	0.0135122	0.00322871	-0.000444578	0.0161164	0.00755745	0.000309469	0.00180813	-0.000397376	0.00224632	-0.00297567	0.00612427	0.00472452	0.00677444	-0.0042958	-0.00175899	0.000311229	-0.00357928
-28	0.00268631	-0.00180966	0.00112371	-0.00359157	0.00093014	-0.0023386	0.0054993	-0.00148129	0.00264961	-0.00454234	-0.00369162	0.00144941	0.00209834	-0.000788149	0.00394345	-0.000201985	0.000145147	-0.000463725	0.00870845	-0.0025974	0.00504589	0.00806467	0.00598958	-0.00335179	-0.000713237	1.98333e-05	-0.00416141	5.71583e-05	0.00618841	0.0228143	0.0116184	0.00482479	0.0139176	0.00558605	0.00594824	0.00849908	0.0119505	0.0112878	-0.00418469	-0.000161366	0.00637948	-0.000295637	0.00109293	0.00399345	-0.00569968	0.00339238	0.0024762	0.00177018	0.000638118
-27	-0.000853317	0.00320569	-0.002589	0.00300132	0.000470507	-0.00233364	0.0033115	0.00441163	-0.00217854	-0.00523742	0.00150289	-0.00175893	-0.00212938	0.000912019	-0.000986957	0.00553296	-0.00115401	0.000249397	0.00275705	-0.0032294	-0.00539796	0.00318646	0.000385429	-0.000182202	-0.00225564	0.00473655	-0.00153744	0.00134644	0.00417326	0.0214938	0.0242736	0.00201336	0.00962629	0.00713116	0.00608944	0.00698266	0.00835601	0.00363686	0.000636367	0.00126221	0.000476204	0.00505499	0.00390224	-0.00119918	0.00847181	0.00527224	0.0061155	-0.000761242	-0.00317194
-26	-0.0012408	-0.00118178	0.00118477	-0.00477307	-0.00166665	-0.00114945	-0.0101425	0.00580819	0.000102905	-0.00020571	0.00446311	0.000445037	0.0029892	0.000850095	-0.00114873	-0.00104598	0.00129983	0.00391815	0.00701525	-0.00199646	0.00385346	-0.00437017	0.00175202	-0.00232489	0.000529936	0.00443633	0.00185209	-0.00161356	0.00711797	0.0316266	0.0130195	0.00629981	-0.00260609	0.00422959	-0.000409865	0.0155521	0.00635424	0.00603007	-0.00316579	0.00713025	0.0025352	0.000895909	0.00707322	-0.0010091	0.000240432	0.00752324	0.00428832	0.00116264	0.00597731
-25	-0.00126913	-0.000937605	-0.00476064	-0.000304968	0.00287511	-0.00105151	-0.0028349	-0.00558527	-0.00303781	-0.00603729	-0.000530962	0.00223017	0.00122239	0.00544679	-8.03999e-05	-0.000172633	0.00206733	-0.00291184	0.00149524	0.00181764	0.00805009	-0.0016873	-0.0025794	0.00348748	-0.00116547	-0.000582185	-0.00198735	0.00150469	0.0088716	0.01414	0.0152069	0.00428458	0.00551207	-0.003762	0.00141464	0.00939153	-0.000439451	0.000578379	-0.00419611	-0.0021481	0.00289269	-0.00341346	0.00338957	-0.00389515	0.00759155	-0.00180729	0.0128493	0.00113555	0.000231672
-24	-0.00401316	-0.00243783	0.00314767	-0.000562272	-0.0040114	-0.00149555	-0.00293553	-0.00200383	-0.00223585	-0.000252364	0.00275589	0.000430018	-0.00094894	0.00152978	-0.00022184	0.00234795	0.000727494	0.000838021	-0.000767353	0.00155341	0.00341733	0.00415141	0.00236182	-0.00231246	-0.0024003	0.00763406	0.00295239	0.00151644	0.00661916	0.0169638	0.0173959	0.00619586	0.0099287	-0.000603418	0.00169003	0.0100562	0.00825099	0.000932134	0.0087372	-0.00131392	-0.0023362	0.00632306	0.000475881	0.000571895	0.000543352	-0.00210839	0.0017232	-0.00218056	0.00868427
-23	-0.0005426	0.000715588	-0.000961491	-0.000910829	-0.00496588	-0.00129771	0.00728102	-0.00362207	-0.00379217	-0.000617048	-0.000517897	0.00212376	0.000688172	0.00425126	-0.000493656	0.00188296	0.00411043	0.00458484	0.0118797	0.00395013	-0.0037002	-0.000114632	0.00150521	-0.000366765	-0.000396759	0.00434003	0.00487983	-0.00233992	0.0047451	0.024067	0.000765621	0.00720945	0.000639741	-0.00350586	-0.000467325	0.0185091	0.00687258	0.00525964	0.00135528	0.00199878	0.00338635	-0.00403846	3.86999e-05	0.0104484	0.00592049	0.00727963	-0.00369993	0.00562031	0.00490858
-22	0.00323178	-0.00123977	-0.000560658	-0.00083981	0.00288612	0.0001057	-0.00362199	0.00277509	-0.00225096	0.00297659	0.00106512	0.0027166	0.00144872	0.00248043	-0.00333445	0.00154564	6.5662e-05	0.000773237	0.0047228	-0.00412506	0.00176781	-0.00451618	0.00225447	0.00534483	0.00376351	0.00322457	-0.000331155	0.000453729	0.00466372	0.0201916	0.00454826	0.00791925	0.000402048	0.0103779	0.00765953	0.00530384	0.0135011	0.0059066	0.00163809	-0.00413198	0.00949198	-3.35745e-05	0.00373847	0.00670278	0.00389974	0.00845085	0.00501903	0.00469253	-0.00498285
-21	0.0050271	-0.00220759	-0.0027123	0.000272632	-0.00361286	0.000382748	0.00323917	0.00434583	-0.00355477	0.00965563	0.00327274	-0.000523764	-0.000954927	-0.00412426	0.00946535	0.000555309	-0.00151129	-0.000731074	0.0123554	0.00462901	-0.000475868	0.00554727	0.00954481	-0.00397262	0.000865559	0.00398022	-0.00154059	0.00250398	0.0112419	0.0235732	0.00625597	0.0103514	0.00980208	0.00613417	0.00096149	0.00663461	0.0108901	0.00450249	0.00165249	0.00566549	1.13331e-05	0.00614303	-0.000963508	0.000441882	0.000453687	-0.000399088	0.0067339	-0.000199654	-0.005854
-20	0.00165854	-0.00191956	0.00108903	-0.000132691	-0.00207383	0.00194138	-0.00591206	0.00228242	-0.0018497	0.00181765	-0.000481082	0.00179687	0.00105534	0.000583756	-0.000336297	-0.00211263	-0.00213183	-0.00592042	0.00457273	-0.00316165	0.00670852	-0.00413974	0.00720997	0.00255549	-0.000560816	0.0110898	0.00195445	0.00297586	0.0129212	0.0238716	0.0142478	0.00602084	0.0118043	0.000395864	0.000572406	0.0135572	0.00529956	0.0138059	0.00100766	0.00210171	0.00565461	-0.00164025	0.00208747	0.0021788	0.00691382	0.00194796	0.00827691	0.00288872	0.00294229
-19	-0.00112775	0.000534904	0.000223263	-0.00131406	-0.00130883	0.000233924	-0.00211298	0.00111728	-0.00346052	-0.000874385	-0.00310147	-0.00152494	0.000173471	0.000561334	0.00417488	0.00319736	0.00107591	0.00148013	0.00879031	-0.00094409	0.00618092	0.0015616	-0.00208995	0.00259943	-0.00432337	0.00102554	-0.00014657	-0.00196269	0.00510215	0.0233675	0.0181896	0.00609188	0.0102817	-0.00108178	0.00529055	0.00835772	0.00580884	0.0110024	0.00360827	0.000648192	0.000146762	-0.00306882	0.00409858	0.00035369	0.000841549	0.00300075	0.0031088	0.00673667	0.00706012
-18	-0.00185272	-0.00242219	-0.00191017	-0.000303427	-0.000313701	-0.00057013	0.00415056	-0.00479309	0.00204567	-0.00183613	0.00376285	0.00123	0.00473816	0.00262734	-3.26312e-05	0.00390014	0.0025944	-0.00409958	0.00635162	0.00574552	0.0063428	0.00311138	0.00452721	0.00305687	-0.00126256	0.00595639	-0.00419317	0.00150434	0.0118214	0.0283664	0.0198459	0.00875984	0.00327354	0.00211832	0.00456416	0.0134132	0.00416826	0.0030932	0.00296398	0.000735615	0.00378036	-0.000108738	-0.0015153	0.000822538	0.00375537	0.00134767	-0.00267899	0.00120045	0.00770839
-17	0.00198608	0.00124104	-0.000561719	0.00432619	-0.000704883	0.00429864	-0.00248632	-0.00113656	0.00326828	0.00438426	0.00524666	0.00241415	-0.003728	0.0106604	0.00375485	-0.000672885	-0.00416325	-0.000675186	0.0169226	0.00369662	0.00419787	0.00161059	0.00268884	0.00510607	0.000571304	0.00900489	0.000124042	0.00127797	-0.000605699	0.0313792	0.0174188	0.0160046	0.0147577	0.00664196	0.00098147	0.0119866	0.000367627	0.00631223	0.00277259	-0.00178309	0.000506813	0.00278128	0.00348085	0.00229028	0.0020878	0.0144242	0.011271	0.00878643	0.00146838
-16	-0.00193759	-0.00313194	-0.00306236	-0.00127701	-0.00155692	-0.00250949	0.00196688	-0.00472825	-0.00142626	-0.000806548	0.00782339	0.00178945	-0.000806347	0.00163331	0.00662228	0.00165974	0.00341935	0.00366055	0.00383821	0.00161249	0.000861349	0.000418946	-0.000296136	0.00488504	0.00111729	0.00692859	0.00494651	0.00358654	0.00204212	0.0242827	0.0121047	0.00632648	0.00126036	0.00166765	0.000103856	0.020926	0.00668786	0.00849602	0.0125727	-0.000386831	0.00373122	0.00815676	0.00758757	0.00223316	0.00737342	0.00632558	0.00142235	0.00425298	0.00108296
-15	-0.000785109	8.8393e-05	-0.0016212	-0.000348817	-0.002132	0.000896299	-0.000717149	-0.00493859	-0.00318703	-0.00106955	-0.00116186	-0.00369742	-0.000387982	0.00167191	-0.000233053	0.000919838	0.00713256	-0.00141923	0.0133009	0.00542516	-0.00172212	0.00200402	0.000143518	0.00106235	-0.000880273	0.00636793	0.00253676	-0.00247309	0.00198759	0.0182453	0.00536472	0.00142287	0.00582567	0.00991629	0.00267645	0.0159744	0.0131829	0.00683891	0.01456	-0.00271645	0.0059667	-0.00317415	0.00251795	0.00816409	0.00667135	-0.00277502	0.00567088	-0.00204345	-0.00492555
-14	0.00146551	-0.000849569	-0.0015537	0.00262953	0.00146463	0.00401259	-0.0042786	0.00200934	0.000628399	0.0101213	0.00359679	0.00897185	-0.00253462	0.00203216	0.00614538	-0.00113396	0.00599972	0.00150955	0.0121138	-0.00352679	0.00543074	-0.000157859	0.0156679	0.00237617	0.00320733	0.0125384	-0.00230859	-0.00176284	-0.00340018	0.0213513	0.0177658	0.00981166	0.00117812	0.00355004	0.0125878	0.0129235	0.0108094	0.0211224	0.00610284	0.00127836	0.00622308	-0.00163159	0.00397472	-0.00365449	0.00371945	-0.00137749	0.0176655	0.00742207	0.00375568
-13	0.0075382	-0.00200155	0.000208606	0.0103556	0.000370886	-0.000803705	-0.0011224	0.00840867	0.00489851	0.00378888	0.00662628	0.0041788	0.00367194	0.00330571	-0.00393164	0.00396499	-0.00267381	-0.00171573	0.0119237	0.00457604	0.000253371	0.00179688	0.00218733	-0.00285482	-0.00330526	0.0104596	-0.00260441	0.000861216	0.00630737	0.0192122	0.0261839	0.00316876	0.0138295	0.00260874	0.00866341	0.0156576	0.0160533	0.0144482	0.00862122	-0.000594033	0.00778623	-0.000527014	0.00304634	-0.00328543	0.00327691	0.00684986	0.0103218	0.00697371	0.0100355
-12	-0.00253051	-0.00245032	-0.000806976	0.00103594	0.000880768	-0.000347588	-0.00586295	-0.000130354	-0.00137802	0.00507256	-0.00180686	0.000731603	0.00346249	-0.00478859	0.0131675	-4.86317e-05	-0.000731471	-0.00335717	0.00983646	-0.00108155	0.00992379	0.00516919	0.000180496	0.00485111	-0.00255151	0.00520019	0.000252165	-0.00152948	0.0151979	0.0258857	0.0181413	0.0154891	0.0101172	-0.00238126	-0.00155379	0.011299	0.00813912	0.00424116	0.0104665	0.000543516	0.00254786	0.0066659	-0.00351648	0.00424674	0.00499977	0.00762634	0.0119419	-0.000513009	0.0102857
-11	-0.00292653	0.00100587	0.00529563	0.00288037	0.00339489	0.000835372	0.00601981	-0.000380266	-0.00197378	-0.00178408	-4.26379e-05	-0.000812389	-0.00264475	0.011708	0.00756585	0.000570399	-0.00253216	0.0028056	0.0131605	0.000580215	0.00600217	0.00318573	0.00190605	0.00720539	0.00194731	0.0165531	-0.00336907	0.00145248	0.0160224	0.0429373	0.0222891	0.0174791	0.0165305	0.00712499	0.0044952	0.016678	0.0136592	0.00445405	0.00696312	0.00405219	0.0040486	0.00858828	0.00200094	0.00751038	0.00013912	0.00488672	0.00863378	0.000447792	0.00727852
-10	0.00131566	-0.00246889	-0.00139363	0.000183136	0.000484783	0.00135549	0.00674284	-0.00215364	0.00100829	-0.00381838	0.00263004	0.00639702	0.00280256	0.00415846	-0.00311915	0.0023875	-0.000596365	0.000114886	0.0138369	0.0021185	0.00469158	0.00131617	0.000431336	-0.000672224	-0.00057453	0.0230039	0.000427134	0.00267965	0.016916	0.049883	0.0137901	0.0127945	0.00711848	0.0023127	-0.00765827	0.00427186	0.00043452	0.00227307	0.010377	0.00139277	0.00745255	-0.000308969	-0.00102267	-0.00314197	0.00743772	0.00456766	0.00579896	0.00683997	-0.00299261
-9	-0.00307701	0.00128942	0.00348419	0.00395162	0.00724327	0.00120449	0.000572484	-0.00229528	0.000439619	0.00119539	0.00813439	-0.000283326	0.00132526	0.00325386	0.00131417	-0.0021653	0.0020642	-0.00288556	0.0210784	-0.00155783	0.00540142	0.000201366	0.00292645	0.00552137	-0.00169014	0.00632329	0.00160222	0.00206637	0.0225891	0.0167876	0.00464682	0.00226519	0.0071585	0.0115996	0.00201815	0.0130722	0.00322799	0.0106653	0.00242776	-0.000390497	0.00617242	0.00369365	0.000440438	-0.000214036	0.00521888	0.00939593	0.021068	0.00484941	0.0137514
-8	-0.000507291	-0.00288596	0.000847765	0.00198584	-0.00164259	-0.00144979	0.00929948	0.00430867	-0.00461381	0.00712008	0.0149413	0.00200991	0.000846196	0.00210009	0.0111218	-0.00202327	0.00395173	-0.000799846	0.0197091	0.00567075	0.00959067	0.00181715	0.00030678	0.00937034	-0.003068	0.00935197	-0.00128575	-0.00063346	0.0168494	0.0163857	0.00600938	-0.00238376	0.000380752	0.0126216	0.00254017	0.0241299	0.0106424	0.0195271	0.0162071	0.00261626	0.00656366	-0.00238528	0.00675253	0.00850356	0.00433524	0.0142444	0.00394805	0.00537718	0.00131626
-7	0.00229274	-0.00277076	-0.000467087	-0.000376872	-0.000638063	0.000863001	-0.00623553	-0.000803787	-0.00289481	0.000895013	0.021193	0.00379882	-0.00133998	0.00500382	0.00361541	-0.0013561	0.00274143	-0.00187806	0.0139812	0.00477785	0.00284421	-0.000847597	0.00353851	0.000993624	0.00236283	0.00343772	-0.00194518	0.000327797	0.0193196	0.00615437	0.00610465	0.00944524	0.00320098	-0.00102886	-0.00152107	0.0131195	0.0100085	0.0311505	0.013942	-0.00132514	0.00269383	0.00445269	0.00494661	-0.0016839	0.0119759	0.00558326	0.0152242	0.000425517	0.019659
-6	-0.000332077	0.000691802	0.00124567	-0.00382047	-0.000791011	-0.0040022	0.00113478	-0.00364966	-0.00285481	-0.00338538	0.0123342	-0.00172059	0.00307689	-0.000125747	0.00151837	-0.000994435	0.00396555	-0.00285286	0.00993544	0.00312425	0.00542617	0.00499138	0.0033987	-0.000854855	-0.00327118	0.00541864	0.0022251	0.00477777	0.00184399	0.0194214	0.0216649	0.0103076	0.00297264	0.0125652	0.00497031	0.0159738	0.0138789	0.0208034	0.0293297	-0.00157378	0.00117844	0.00136318	-0.000339785	0.00291113	0.00754175	0.0135958	0.00132665	0.00379798	0.00589043
-5	-0.00205097	0.000379706	0.00720859	-0.00122349	0.00166203	0.00354436	0.00497973	0.00881296	0.00585619	0.0120648	0.000665968	0.00478345	0.000137073	0.0105552	0.00222657	0.00192933	0.00322208	0.00412834	0.0121239	0.00160092	0.00471837	0.00108902	0.00585757	0.00343929	0.00256513	0.00391245	-0.00164586	0.00262104	-0.0107887	0.0352337	0.0302151	0.0209108	0.0150258	0.00351016	0.00581807	0.00641056	0.0130755	-0.00239699	0.0142412	0.00222095	0.0113312	-0.000811863	0.00292847	0.00175914	0.00519213	0.00044958	0.00881328	0.0088181	-0.00129731
-4	0.00157769	-0.00222635	0.00232976	-0.00201901	0.00408521	0.00474909	-0.0022694	-0.00484395	0.0050887	0.00403315	-0.00329365	0.0055362	-0.00404604	0.014341	0.0111235	0.00410806	0.00130065	0.00845139	0.0086831	0.012944	0.0137941	0.00669912	0.00890066	0.0130146	-0.00452418	0.0124632	-0.000963871	0.00302225	-0.0102117	0.0600884	0.0290908	0.0204828	0.014435	0.00854052	0.011829	0.0228909	0.00295233	-0.0113953	-0.0120002	0.000160254	0.00944989	0.00413917	0.00045285	0.00134195	0.00461344	0.0141711	0.0144079	0.00299841	-0.0108584
-3	-0.00125254	0.00343177	-0.00344755	0.00227933	0.00352356	0.00369305	0.0118524	-0.00449508	0.000314851	-0.000784722	-0.00884176	0.000462411	-0.000758227	0.00142904	0.00543006	0.00614403	-0.00301637	0.000645889	0.0401773	-0.000217273	0.00726102	0.00271049	0.0117987	0.00851062	-0.003861	0.0208702	-0.00195728	-0.0033066	-0.00589215	0.0681028	0.0218707	0.0185791	0.0162641	0.00321229	-0.000513965	0.00955014	0.00358342	-0.0160018	-0.0105257	0.00104138	0.00593395	0.000434337	-0.004453	0.000332121	0.000858133	0.0220676	0.0212779	0.00267326	-0.00776021
-2	-0.000967115	0.00169738	0.000956459	0.00393073	-0.00303481	-0.000427075	0.00404216	-0.00265206	0.00281101	0.00661849	-0.0113961	0.00549071	0.00509812	0.00795722	0.0162691	0.00315264	-0.00101511	0.000357281	0.0475021	0.00527738	0.0124335	-0.00398012	0.0179284	0.00788988	0.00115473	0.0341863	-0.00135179	0.000743461	-0.00632199	0.033856	0.0069353	0.00908745	0.00222702	0.00936285	-0.00455748	0.0118899	0.00632696	-0.0125412	-0.0103054	0.000344854	0.00661501	0.00104837	-0.000357625	0.00177189	0.00417351	0.0186705	0.0263235	0.00905286	-0.012683
-1	0.000552872	-0.000341938	-0.00189101	0.00192041	-0.00316996	-0.00247049	-0.00181541	0.00370051	0.00103091	-0.00226849	-0.0167969	-0.00442954	0.000238898	0.0041403	0.00302116	-0.00153619	-0.00112645	-0.000746862	0.0135253	-0.00123555	-0.00265321	0.00303382	-0.00147322	0.00507086	0.000544723	0.0189699	0.000807827	-0.000803028	-0.0112905	-0.000427313	0.000987196	0.00337845	0.00588312	-0.000477753	0.000509395	0.0215793	0.0163646	-0.0176143	-0.0108322	0.00223855	0.00822592	-0.0024434	-0.000306788	0.00263838	0.00540461	0.000983856	0.00247782	0.0036525	-0.0131972
0	-0.00140953	-0.00251847	0.0100772	0.000222552	-0.00282398	0.00259734	0.0097318	0.00294234	0.00137802	0.00959978	-0.0201541	0.00221866	0.0015924	-0.00604096	0.00514641	0.00169694	0.00154599	0.00415542	0.0086609	0.00843013	0.00990582	0.00344864	0.00123097	0.00328109	0.00143201	0.00379217	0.00171065	-0.00104161	-0.015118	0.00422989	-0.00155644	4.40305e-05	0.00152668	-0.00193289	0.00091794	0.0170822	0.0148858	-0.012589	-0.0131019	-0.00410788	0.00723044	-0.000328355	-0.000823394	0.00170057	0.0057347	-0.00397635	0.00390232	0.0106548	-0.016801
1	0.00669492	-0.00131672	-0.00170729	0.000433133	-0.00081506	0.000787338	-0.00316165	0.00404672	-0.00465859	-0.00173972	-0.0121321	-0.00311268	-0.00464129	0.000447334	0.00170331	0.0015875	0.00358441	0.00219008	0.00171102	0.00660147	0.00201433	-0.000874731	0.00761455	0.00822543	-0.000420142	0.011347	-0.00227657	0.00932752	-0.0131974	0.0213188	0.0135374	0.00565154	0.0105151	0.00209288	0.00302943	0.0111041	0.00741634	-0.0137426	-0.0135301	-0.00214591	0.00937208	0.00259829	0.0013406	-0.00421975	0.00416092	0.00980205	0.0156531	0.00495999	-0.0133954
2	-0.000378034	-0.00262592	0.00249342	-0.000129819	0.00109841	0.000668119	0.0140323	-0.00367564	-0.00398363	-0.00133395	-0.0136143	0.00429028	0.00218479	0.0199567	0.00518998	0.000208228	0.00223062	0.0021511	0.0415333	0.00575954	0.00790183	0.00678008	0.0160608	0.000727406	-0.000289532	0.0321669	0.00125439	0.00236042	-0.00778084	0.0678945	0.0483168	0.0344553	0.0243357	0.0169622	0.00955679	0.0164478	0.0105624	-0.0116806	-0.009518	0.00135238	0.0139018	0.00856533	0.000856021	0.0035303	0.0100906	0.024189	0.0399403	0.00527384	-0.010005
3	0.00161207	7.67571e-05	-0.000219425	0.00084895	0.00552415	-0.00260812	0.00981154	0.00110718	0.00281081	0.00918531	-0.00820072	0.00317923	-0.000538088	0.00970577	0.0134307	0.000443328	0.00205908	0.0030297	0.0344616	0.00405015	0.0152099	0.00489923	0.0186493	0.0039773	-0.0014494	0.023829	0.00140937	0.000864228	-0.00662695	0.0634137	0.0360608	0.0399516	0.0208659	0.0164521	0.00394271	0.0123222	0.00648544	-0.0127487	-0.00524484	-0.000148667	0.0046572	0.00628196	-0.000394826	0.0074303	0.00336826	0.0298873	0.0272916	0.00832902	-0.00546255
4	-0.00180182	-0.00124429	-0.00190486	-0.00126519	-0.000820749	0.00250456	0.00498171	0.00186309	-9.44119e-05	-0.000425107	-0.00137618	0.00326823	-0.00271271	0.008107	0.0124987	0.00548097	-0.00138181	-0.000443436	0.0255972	0.00357255	0.0137378	0.000316324	0.00796139	0.0152812	-0.0026411	0.00389953	9.05002e-05	-0.00195204	-0.00828647	0.0436823	0.0274792	0.0278839	0.0153184	0.0152165	0.0103829	0.00750076	0.00249888	-0.00966102	-0.00300429	0.0035009	0.00714481	-0.00426848	-0.000684868	-0.000851811	0.00554002	0.0126467	0.0208422	0.0138555	-0.00843156
5	0.00740066	-0.00386799	-0.00147407	-0.00331263	0.00355686	0.00129844	0.00328704	-0.000653877	0.00667866	0.00426106	-0.000417594	0.00562529	-0.00258343	0.00541737	0.00858545	0.00240104	-0.00172168	-0.000133973	0.00141309	0.00170821	0.00546125	-6.61634e-05	-0.00185198	0.00801307	0.00284957	0.0102566	0.00212987	0.00476977	-0.00968081	0.0207047	0.00557758	0.00473023	0.00790279	0.00887869	0.000837072	0.01393	0.00988453	-0.010695	0.0125817	0.00907115	0.00988777	0.000304928	-0.000921569	0.00523694	-0.00326025	0.010395	0.00983587	0.0105309	-0.00231031
6	-0.00290395	0.000833446	0.0108276	5.97915e-06	-0.00291003	-0.00161693	-0.00451142	-0.00166424	0.000788504	0.00487089	0.0113061	-0.000333445	-0.00626024	0.00878667	0.00225536	0.000309029	0.000716229	-0.00253854	0.00344648	0.00227024	0.00537754	0.000873976	0.00881435	0.0061447	-0.000647455	-0.000262331	-0.00576487	-0.00156046	-0.000868229	0.00713355	0.000766924	0.00114017	0.00248012	-0.0014839	-0.0032705	0.0169926	0.0168901	0.0151518	0.0371031	-0.000559732	0.0107618	0.000438432	-0.00299074	0.000190132	0.00334745	0.00496747	-0.00249507	0.00476739	0.00837079
7	0.00319535	0.00351285	-0.00171829	-0.00534721	-0.000659699	0.000102756	0.00299938	0.00328783	-0.00271124	0.00232639	0.0214239	0.00193163	0.0027076	0.0151668	-0.000873412	0.00458517	0.000610321	-0.00139843	0.00411146	0.00146035	0.00228344	-0.00241457	0.00572491	0.00346331	0.00506229	0.00468318	-0.000879618	0.00188892	0.0136307	0.000628194	5.33819e-05	0.00264159	0.00513516	-0.00490617	-0.00186504	0.0144144	0.018123	0.0189309	0.0198685	0.000960693	0.0116603	0.000503088	-0.000892009	0.00555145	0.00507436	0.00332044	0.020009	0.00653395	0.00874686
8	-0.00224034	-0.00123745	0.00121099	-0.000240531	0.00856599	-0.000662174	0.0129023	-0.000269495	-0.00215026	0.00357877	0.0162279	-0.000218261	-0.0015714	0.00197636	-0.0009716	0.000687256	0.00648896	0.00341579	0.0133231	0.00487771	0.00681504	0.00690456	0.00296056	0.00122693	-0.00235286	0.0105117	-1.84259e-05	5.69318e-05	0.0220416	0.0367733	0.00426955	0.00715226	0.00282038	0.00239698	-0.000560545	0.010874	0.0140186	0.0356682	0.00537989	0.00399798	0.00839	0.00423056	0.00217432	0.00398	0.00714836	0.0138876	0.0178373	0.00932894	0.0110742
9	0.00251225	0.000173016	-0.00227448	-0.00340564	0.00015793	0.00016158	0.0172444	-0.00347518	-0.00238174	-0.00105293	0.00458241	0.00797723	0.00466803	0.00524644	0.00548133	0.00136356	-0.00332719	0.00205847	0.0155077	-0.00355869	0.0111785	0.00123197	0.00690084	0.00308228	0.00245327	0.0241012	0.00166177	0.00100474	0.0175841	0.0361646	0.0294927	0.0197501	0.0146134	0.00862407	0.00329637	0.00924868	0.00466196	0.0116675	-0.00665798	0.00317563	0.0101485	0.00270865	0.00158387	0.000478948	0.0167488	0.0133799	0.0146406	0.00338909	0.00168614
10	-0.00034204	0.00212508	0.000331391	0.00347746	0.000181741	0.00269369	0.00421021	0.000890219	-0.0035133	-0.000265693	0.00278158	-0.000369559	0.00370581	0.00799075	0.00787566	0.000710097	0.00196753	0.00548192	0.0179358	0.0054802	0.00594327	0.00644184	0.0064526	0.0103202	-0.00365557	0.0171884	-0.00210525	0.000821762	0.00456263	0.0436488	0.0354997	0.0197713	0.00628179	0.00593738	0.00967619	0.00960451	0.00878728	0.00363833	0.00292846	-0.00353755	0.0112756	0.000581494	0.0036332	0.00832611	-0.00378824	0.00586041	0.0135796	0.00895051	0.00422151
11	0.00263607	0.00112517	0.00118082	0.000416028	-0.0010328	0.00164433	0.00666578	0.00533193	0.00402889	0.000167448	0.00874681	-0.000263773	0.0041369	0.00873322	0.00434245	-0.000555073	0.0011359	0.00207583	0.0113874	-0.00282079	0.00576776	-0.000146992	0.00733686	0.00367152	0.00344174	0.0121266	0.00247029	0.00220046	0.00597717	0.0362235	0.0228707	0.0109374	0.00911942	0.00982838	0.0104161	0.00656373	0.00537617	0.00600727	0.00409865	0.00251096	0.0174643	-0.00240009	0.00136875	-0.000690107	0.000337872	0.00708234	0.0133873	0.000483748	-0.00300324
12	-0.00190353	0.000468445	-0.00173176	0.000117908	0.000163117	-0.00311391	-0.000676131	-0.000462398	0.00155956	-0.00139442	0.00239338	-0.000686402	0.000717406	0.00962449	0.00696665	-0.00195672	0.00342591	0.00259742	0.00958463	2.89591e-05	0.00132308	0.00665142	0.00830973	0.00907031	-0.00301417	-0.000729781	-0.00159123	0.001822	-7.95405e-05	0.0262786	0.0115971	0.00993294	0.009665	0.00204346	-0.00805544	0.0102636	0.0136052	0.0110073	0.0218906	0.000964734	0.0100101	-0.000402047	0.00122845	0.00543541	0.00570635	0.0160608	0.0139985	0.00840376	-0.00563975
13	0	0.000559736	0.00314373	0.00303252	-0.000462546	0.000917738	0.00387806	0.00595794	0.000628115	0.000615193	0.0064841	0.000523465	-0.00152368	0.0028545	0.00992474	-0.000569975	0.00470418	0.0038678	0.00369608	0.00564477	0.00859225	0.00445275	0.00327482	0.00511387	-0.0034625	0.00357264	-3.0338e-05	0.00526699	-0.000881426	0.0200776	0.0145476	0.0157078	0.00595532	0.010015	0.00598058	0.0225686	0.017658	0.0160166	0.0111191	-0.00156161	0.0120043	0.000533145	-0.00103767	0.00142833	0.000398404	0.00812708	0.0166738	0.0151495	0.0114928
14	0.0027804	-0.0022583	-0.000742626	-0.00328291	0.000683825	-0.00345676	0.0124027	-0.00305879	0.00254119	-0.00240769	0.0108229	0.00178817	-0.00446965	0.00680114	0.000335765	0.00256958	-0.000674926	-0.00194667	0.012833	0.00887787	0.000952613	0.00161939	0.010918	-0.00167652	0.00366937	0.00250057	0.00123808	0.000353428	0.00542409	0.0230218	0.0177849	0.00571081	0.0139165	0.00707747	0.0019936	0.0182417	0.00972211	0.00931102	0.00442274	0.00077457	0.0129847	0.00223123	-0.000744874	0.00477297	0.00406405	0.0142339	0.0238473	0.00980163	-0.000403726
15	-0.00134208	-0.00172356	0.000774193	0.000686968	-0.000980072	-0.00393683	0.0109806	-0.00174351	0.000894012	-0.00129119	0.0068644	0.0026798	0.000430115	8.83652e-05	0.00194033	-0.00146528	1.39735e-05	0.00227147	0.00913018	-0.00675377	0.00937905	-0.00394251	0.00500731	0.00429286	0.00364247	0.00244419	-0.00311848	0.00199414	0.00381899	0.0260907	0.00961695	0.00912668	0.0117575	0.00461162	0.00163041	0.0195824	0.0106186	0.0184607	0.00669362	-0.00413279	0.0118235	-0.00145274	0.00105121	-0.00328246	0.00578645	0.00827519	-0.00140893	0.00872795	-0.00150039
16	0.00994217	-0.00300267	-0.000673284	-0.000229113	0.00097181	0.00142652	-0.00464942	-0.00203302	-0.00236807	-0.00648286	0.00942545	0.001971	-0.00419137	0.00139806	0.00483115	-0.000481433	0.00423111	0.00406935	0.00766565	0.00390762	0.00971062	0.003143	0.00546213	0.00274762	-0.000853831	0.0148258	-0.000194968	-0.00206251	0.00903061	0.0276448	0.0187139	0.0108755	0.0112138	0.00625261	0.000186571	0.00667403	0.00758369	0.0138145	0.000193009	0.000506503	0.0154158	0.00186382	-0.00195657	0.00269749	0.00976324	0.0160325	0.0179875	0.0139077	0.00898195
17	0.00301561	0.0010248	-0.00120624	0.00209799	0.000539318	0.00148099	0.00660075	-0.00197786	-0.0016971	-0.000593478	0.00567837	0.001621	0.00146792	0.0100164	0.0079721	0.00689532	-0.00348386	0.000493602	0.0013936	0.00288251	0.0049278	-0.00322606	0.00263977	0.0100227	0.00445838	0.00623711	-0.00165256	-0.00360216	-0.00228974	0.0412471	0.014756	0.017835	0.00393963	0.00649327	0.00176279	0.00790628	0.00707725	0.00460483	0.0071547	0.00615321	0.0158017	0.00104218	0.00477343	0.00646167	-0.00113525	0.020663	0.00643565	0.00270815	0.000376962
18	-0.00279488	-0.0010086	0.00185482	-0.00360904	-0.00113474	0.00477366	0.00804374	-0.00555138	-0.00153613	-0.00536894	0.0026037	0.00155487	0.00547777	0.0101043	-0.000230571	0.000634074	0.00110116	0.000878199	0.00565446	0.0104158	0.00283561	0.00376854	0.0090799	0.00641015	0.00103269	0.00467239	0.00231461	0.00181147	0.0197603	0.0250519	0.0193865	0.00560914	-0.00222682	0.00987521	0.00345314	0.0119941	0.00869317	0.0097497	0.0134118	-6.86769e-05	0.0199034	-0.000213298	-0.00243587	0.00108581	-0.00358556	0.0118415	0.0130199	0.00627116	-0.00588828
19	-0.00253513	-0.00100922	0.000359342	-0.000703218	-0.00290455	-0.00127203	0.00554987	0.00648914	-0.000889673	-0.00372709	0.00171525	0.000692207	0.00640115	0.00532418	0.013642	-0.000323596	0.00424727	-2.64993e-06	0.000884202	0.00198927	0.00750844	-0.00212638	0.00568504	0.00939741	-0.00322729	0.00756393	0.00105419	0.00395576	0.00773588	0.0206467	0.0117293	0.0115153	0.0061177	-0.00337813	0.0103263	0.0107496	0.00717102	0.00874747	-0.00777068	-0.00329651	0.00627846	0.00525333	-0.000552314	0.00244908	3.30371e-06	0.0156892	0.0249116	0.00970067	-0.00545145
20	-0.00150126	0.00958589	-0.00192071	-0.00578226	-0.000731029	0.00207544	0.00697324	0.00671488	0.00148256	-0.00473419	0.000262123	0.00109317	-0.00624194	-0.00150722	-0.00567997	0.000942621	0.00548226	-0.00129014	0.00447213	0.000288828	-0.000176108	0.00129913	-0.00134202	0.00164479	0.000999398	0.00621158	-0.00279578	0.00232224	0.00174197	0.0177115	0.0132042	0.0114735	0.00617402	0.00576162	-0.000420481	0.0100935	0.0126962	0.00178367	0.00430786	0.0011468	0.0143584	-0.00117954	0.00276433	0.00621476	0.00531789	0.00675594	0.0144656	0.0105124	0.00623941
21	0.0021975	0.000330565	-0.0026863	0.00302592	0.000608595	0.00198692	0.00274812	0.00374299	0.00606592	-0.00132779	0.00148908	-0.00345685	-0.00279472	0.00558382	0.00313394	0.00244298	-0.00145584	0.00715114	0.00548356	-0.00258001	0.00920691	0.000712582	0.00832582	0.00305667	-0.00220183	0.00637773	0.000514015	0.0032459	0.000241291	0.0233306	0.00814588	0.00736964	0.00403298	0.0059637	-0.000287156	0.015733	0.00977588	0.00884613	0.00696482	-0.000499118	0.015211	0.0053677	0.000731448	0.00324168	0.000139254	0.0164659	0.00917873	0.0131228	0.00271117
22	-0.00233156	-0.00299582	0.000578312	-0.00333095	0.000626374	-0.00222939	0.00702036	-0.00375855	0.000654425	0.00197478	-0.00351358	0.00118765	-0.0012229	0.00110388	0.00585911	-0.00101155	-0.0017607	0.0012136	0.0095585	0.00280009	0.00555409	0.00724708	0.00629431	0.00254529	-0.00240515	-0.000338207	-0.00165616	0.00200696	0.0052457	0.0270727	0.0281568	0.0039689	0.0153133	-0.00413007	0.00759232	0.0078533	0.00772287	0.00560513	-0.0035551	-0.00188215	0.015799	-0.00122592	-0.00304554	0.00658321	0.00500243	-0.00223038	0.0121428	0.00137364	0.00546357
23	0.00504802	-0.00124366	8.73943e-05	0.000294531	0.00140708	-0.00130853	-0.00315917	-0.00241225	-0.000510967	-0.00238843	0.000672561	0.00170523	0.00182539	0.00270953	0.0011143	-1.79395e-05	-0.00014658	0.00334626	0.00467062	0.00433786	0.00582093	-0.000334993	0.00255266	0.00442616	0.00331571	0.00314502	0.00104774	0.00421702	0.00705555	0.0273635	0.0218733	0.0141803	0.00944429	0.00798748	-0.00185894	0.00858216	0.0113447	0.00852726	0.012794	0.00182593	0.0168294	-0.00118065	0.000929396	0.0036537	-0.00312482	0.0172833	0.0132318	0.0148465	-0.00540674
24	-0.000327211	-0.00280575	-0.0015154	-0.00157048	-0.00269502	0.00201056	0.00475535	-0.00416052	-0.00202322	0.00576559	0.0021246	-0.00102449	0.00585592	-0.00265035	0.0047132	-0.00135613	-0.00247588	0.000606181	-0.000302827	0.00467057	-0.000837867	0.00491325	0.00812462	0.0122918	-0.000299978	0.00167135	-4.94294e-05	0.00360191	0.00428202	0.0178478	0.0124943	0.0093162	0.00857372	0.0063643	0.0109376	0.0107502	0.0137063	0.016489	-0.00811275	-0.00151533	0.0130796	-0.000981339	-0.000745972	0.00304644	0.00461261	0.00473456	0.00701982	0.00157901	-0.00294496
25	-0.000353441	-0.00346528	0.00471914	0.00439587	-0.00109772	-0.000102159	0.00877357	-0.0032816	-0.00238219	-0.00597933	0.0055474	-0.00110896	0.00291442	-0.000658578	0.00429593	0.00193874	-0.000719234	-0.000816347	-0.00119187	-0.00111395	-0.00138789	0.000939887	-0.00238608	0.000550809	0.00563578	0.00821915	0.00275936	0.00247096	0.00171609	0.0203303	0.0142105	0.0136762	-0.00347178	0.00869642	0.00441039	0.0203652	0.0123611	-0.00415131	0.00226228	0.00275519	0.0114132	-0.00143966	0.00100006	0.00408004	0.00316986	0.0103412	0.0166137	0.0105948	0.0017324
26	-0.00255612	-0.00139322	-0.000859547	-0.00490596	-0.00346234	-0.000154159	0.0177982	0.00410715	0.000191204	-0.00470252	-0.000897085	0.00083101	0.000624842	0.0065389	0.00544352	-7.1767e-05	0.0030415	-0.00241198	-0.00267392	0.00543734	0.00744644	-0.000137028	0.00351121	-0.000488121	0.00150567	0.0029617	0.00306211	0.000281212	0.00430603	0.0274755	0.00496347	0.0115435	0.00598638	0.00227407	0.000296284	0.0141708	0.00968016	-0.00341576	-0.0041604	0.0065261	0.0179489	0.00509184	0.000539572	0.00379896	-0.00260107	0.0208505	0.00985549	0.00561113	-0.00357201
27	-0.00031001	-0.00237498	0.000613966	0.00126264	0.00713136	-0.002102	-0.00066203	-0.000731376	0.00122841	-0.00282606	-0.00388037	0.000442463	-0.00246096	0.00581289	0.00201778	0.00211097	0.000158557	3.33735e-05	0.00626691	-0.0024302	0.0116772	-5.95878e-05	-0.00144219	0.00439392	-0.000209433	0.00453295	-0.00323191	0.00350897	0.0109528	0.020759	0.00405311	0.000761824	0.00475845	0.0107992	0.0124069	0.00656189	0.00585394	0.00331583	-0.00197753	-0.00257332	0.0153822	0.00190153	0.00126896	0.00788057	0.00305883	0.0115117	0.014474	0.00749589	0.00158269
28	-0.00203683	0.0100531	-0.001395	0.000361895	0.000171186	0.000773743	0.00267116	-0.00227161	0.00132593	-0.00348412	-0.000461435	0.00344524	-3.22998e-05	0.00223131	0.00684278	0.0030619	0.00496887	-0.00181226	-0.00144512	0.00522657	0.00304208	0.00618966	0.00437074	0.0013762	-0.0035803	0.00773051	0.00299022	0.00106487	0.00270183	0.0231323	0.0174694	0.00326364	0.00403899	0.00686575	0.00737383	0.010076	0.00604643	0.00906336	0.00682164	0.0049092	0.0111059	-0.000635719	-0.0049729	0.00236548	-0.00472836	-0.00344935	0.00459769	0.00763124	-0.000119905
29	0.00657411	-0.00219351	0.000472086	0.0021184	-0.00285608	-0.00553539	0.00736861	-0.000676108	0.00523137	0.00429804	0.00111114	0.00254562	-0.000770084	5.72115e-05	-0.0023663	0.00174464	-0.000479484	0.00530819	-0.0011836	-0.000893577	0.00187004	0.00532098	0.00670091	0.00281412	3.75185e-05	-0.00338715	-0.00241817	0.00574801	0.00206454	0.0314899	0.0175538	0.0172528	0.00867225	0.00664937	0.00435338	0.000817453	0.00365179	0.0106359	-0.0108225	-0.000242	0.0213547	0.0035942	-0.00183005	0.00233088	0.000990482	0.0104401	0.00705865	0.0207219	0.00496298
30	0.0031379	-0.000626342	0.00122887	-0.000528803	0.00115985	0.00201419	-0.0068605	-0.000433965	0.000384407	0.00596838	0.00733445	0.00290341	0.00224974	-0.0021178	0.0122318	-9.0685e-05	-0.0019824	0.00303141	0.00195647	0.00108679	0.00652714	-4.49736e-06	0.00274295	0.00257318	-0.000315852	0.00540772	-0.000293048	-0.00103491	0.00908242	0.0101453	0.00627353	0.00787737	0.0125749	0.00282753	0.000709161	0.00954423	0.00968743	0.00143641	0.000211822	-0.0030777	0.0124407	0.00112346	0.000976152	0.00431819	0.00586827	0.00971043	0.0175889	0.00395408	0.000111641
31	-0.000881127	0.00155843	0.00173468	-0.00364683	0.00197208	-0.00147495	0.0250525	0.00330883	0.00177153	0.00267628	-0.00666322	-0.00264505	0.0043465	0.00412886	0.00247041	0.00445579	0.00127798	0.00189066	0.00824148	0.00526419	-0.00372496	0.00214268	0.00405509	0.00481161	0.00172949	0.00311347	-0.000418725	0.00446845	0.0114592	0.0187959	0.0151596	0.00377463	0.00427853	-0.00195877	0.00351244	0.0118888	0.0101585	0.00669371	0.007588	0.00981439	0.0106358	0.00510891	0.00436209	0.00312469	0.00378275	0.010034	0.00948791	0.00764494	-0.000518892
32	-0.00152664	-0.000897034	0.00030833	0.00252911	-0.00148735	0.00232949	-0.00210315	-0.000273867	0.000138277	0.00238048	-0.00260118	-0.000766709	-0.000385605	0.00242711	-0.000214056	0.00268906	0.0044964	-0.00334784	0.00554062	0.0066491	0.00341351	0.00175089	0.00421277	0.00824196	0.0014669	0.000276206	0.00485117	-0.00353515	0.00277704	0.0223808	0.0112715	0.00530935	0.00746422	0.00530202	0.0035698	0.0131465	0.0113986	0.00464315	-0.00343333	-0.00351226	0.0186807	0.000557069	0.00490167	0.00141731	0.00416008	0.014873	0.00393672	0.00832558	-0.00913449
33	0.00197917	-0.00234333	0.000676848	0.000310448	0.000223969	-0.00110217	0.0100443	-0.0071229	-0.000730179	-0.00135234	-0.00216774	0.00178116	-0.00149305	-0.00118137	0.00237664	0.000328606	-0.00159937	0.00540583	-0.00524802	-0.00406613	0.00310972	0.00352755	0.00498889	0.000493301	0.000294914	0.00199647	0.00159069	0.0014592	-0.00199217	0.0206342	0.00947577	0.00775821	0.0061646	0.0021205	0.00458913	0.00899748	0.00023395	0.00655373	-0.00630791	-0.00496763	0.0152648	-0.00334675	-0.00105982	-0.00270682	0.00296807	0.00212219	0.00265221	-0.00266408	-0.0049917
34	-0.000772813	0.00111469	-0.00259061	-0.0011712	-0.00281578	-0.000590029	0.00409086	-0.00598705	0.00133063	-0.00145576	0.0033379	0.000113527	-0.00320313	0.00321128	0.00193754	-0.000624749	0.00279566	-0.000945458	0.00238783	0.00618397	0.00857043	0.00615254	9.34823e-05	3.86015e-05	-0.000684453	0.00307391	-0.00366441	0.00227473	0.00614154	0.0257576	0.0123128	0.00491841	-0.00120866	0.00601418	0.0101586	0.0108868	0.0103018	0.00691049	0.00163502	0.00629446	0.0180372	0.00225326	0.00617115	0.00401594	0.00069894	0.00387964	0.00507602	0.0116966	0.00277794
35	0.00236388	0.00270049	0.00156214	-0.00154845	0.000461492	-0.00297239	-0.00377485	0.0006475	-0.0012377	0.00613982	0.00133414	-0.00316309	-0.00539773	-0.00302158	0.00893513	-0.00124132	0.000617665	3.18411e-05	-0.00779593	0.00247501	0.00230828	0.00592553	0.00658588	0.00491564	0.00113321	0.00492756	-0.00147739	0.00194063	0.00413421	0.0216414	0.0120581	0.00529519	0.00543756	0.00339535	0.00891581	0.0118194	0.00370945	0.00100246	-0.00205436	-0.00586092	0.0114853	0.00221467	0.0037375	-0.00133942	-0.000941252	0.0043619	0.00237832	0.00652976	-0.00250236
36	0.00286561	0.000165824	-0.000851595	0.000534934	0.00150174	-0.00152483	0.00696402	0.00424973	0.00115026	0.00127685	-0.00391928	0.000482068	-0.000715762	0.00693303	0.00293974	-0.000877567	0.000234831	0.00369362	-0.00268721	0.00033404	0.00844663	-0.00436292	0.000118951	0.00306989	0.00349293	0.00220139	-0.000746797	0.00271173	-0.00473411	0.0112946	0.0153728	0.00906738	0.00630505	0.0140864	0.00514122	0.00668302	0.00456576	0.00473673	-0.00525866	0.00332775	0.00898477	0.00387871	-0.00497994	0.00144193	-0.000681836	0.0105819	0.0128947	0.00602663	-0.00285621
37	0.00235415	-0.00168235	0.0015343	-0.000803199	-0.00265407	0.00130571	0.00521371	0.00497033	-0.00389925	-0.000533584	0.00294047	0.00582239	1.94134e-05	0.0110462	-0.00875603	-0.00104628	-0.00363766	-0.00165792	0.00368591	0.00270396	0.00298625	0.00117532	-0.00171414	0.00430663	0.000634795	0.00855769	-0.00346577	0.00655158	0.00241869	0.0164916	0.01522	0.00828183	0.00467628	0.00237797	0.000596851	0.00792655	0.00565724	0.0109717	-0.00336048	-0.00291839	0.0168308	0.003854	0.00337664	0.00479394	0.00106747	0.00453557	0.0118315	0.010801	0.0127383
38	-0.0020633	-5.35291e-05	-0.000531156	-0.00344182	-0.000643449	-0.00147589	-0.00263231	-0.00665715	0.000873739	0.000586724	-0.00425504	-0.00161418	0.00256164	0.00696635	0.00196993	0.00280392	0.00310109	0.00388412	-0.00532871	-0.00281059	0.000584146	0.00215104	0.00253717	0.00910185	0.00250372	0.00635953	0.00441645	-0.00188272	0.00554931	0.0130383	0.0123187	0.00685355	0.0113057	0.00238442	0.00523577	0.00703233	0.00969303	-0.000609178	0.00197179	0.000862869	0.025454	0.00065121	0.00330291	0.00552301	0.00413911	-0.000507037	0.00197336	-0.00434008	0.000624572
39	-0.000365235	-0.00451699	-0.00101607	-0.000654197	-0.00390644	-0.00151008	0.00218386	0.00362787	0.000861123	0.00298089	-0.000718795	-0.00210158	0.0103634	-0.00697864	-0.00114048	0.00309416	0.000147594	-0.00244252	-0.00518575	0.00101777	-0.00131602	0.00401578	0.000980652	-0.0033303	-2.53739e-05	-0.00259038	0.00118133	-0.00485689	-0.00276306	0.0186414	0.00707178	0.000695493	-0.000913682	0.00668256	0.00147295	0.0128643	0.00263728	0.00739166	-0.00110303	-0.00272514	0.0142388	-0.00101051	0.00202381	0.00253949	0.00393142	-0.000203315	0.00148837	0.0108373	-0.00593595
40	-0.00141525	0.00213692	-0.00291779	0.00363879	0.00130312	-0.000380746	0.00245291	-0.00361827	0.00320379	-0.00446817	0.00322459	-0.00245171	-0.00018633	0.00570313	-0.0015831	0.00201771	6.33626e-05	-4.01658e-05	0.00462606	0.00393178	0.00165664	0.0127785	-0.000491311	0.0103039	0.000347253	-0.000384051	-0.000513853	0.00450317	0.00373145	0.019222	-0.0018919	0.000659592	0.00669933	0.00341401	-0.00474874	0.00992435	0.00511585	0.0130387	-0.00185208	1.81436e-05	0.0158876	0.00297338	-0.00113907	-0.00222538	0.00205158	0.0026071	0.0028426	0.009958	0.00127296
41	0.00248006	0.00162857	-0.00170668	-0.00139015	-0.000821583	0.00288537	0.00472048	0.00124704	0.00133761	0.0130984	0.00388279	0.0105384	-0.00293774	-0.00920527	0.00667748	-0.00354125	0.00179503	-0.00172743	-0.00350319	0.01012	0.000961384	-0.00182308	0.000213108	0.000511143	-0.00262429	-0.00341213	-0.00471191	0.000967444	0.00208617	0.0122586	0.0124804	0.00800404	0.0114801	0.00892324	0.00587165	0.0111745	0.0126855	0.00049245	-0.000887615	0.000449773	0.0119888	0.00050147	0.00552425	0.00194767	0.00177783	0.0036889	0.00273538	0.00086828	0.00373554
42	-0.00068655	0.00609181	0.00109878	-0.00372657	0.00159161	-0.00127783	0.00279473	0.00728716	0.00011293	-0.00421392	0.000452708	0.00472796	-0.00382489	0.00169038	0.00569842	0.000852755	0.000862331	0.00835508	-0.00295944	-0.00152822	0.00498217	-6.11652e-05	0.00155118	0.00154397	0.00120503	0.0033047	-0.00267403	-0.000505599	0.00473302	0.0105129	0.00815539	0.011167	-0.000791233	0.000526765	0.000335419	0.00567207	0.00150917	0.00398147	0.000223229	0.000815127	0.00940564	0.002544	0.00214233	0.000386232	-0.00491464	0.00106518	0.00828559	0.0102119	-0.00539141
43	-0.00286988	0.000994391	0.00624884	-0.00124306	-0.000196428	0.00262364	-0.000528281	0.0066019	-0.00075833	0.0048715	0.00740029	0.00205861	-0.000295964	1.66511e-05	0.00657428	-0.00115317	-0.000605427	0.000321186	-0.0024638	-0.000516488	-0.00209704	-0.00515418	-0.00247517	0.00284728	0.00450179	-0.000232477	-0.00149491	0.00424242	0.00150081	0.0172818	0.0115894	0.0112797	-0.000833574	0.00366115	0.00569719	0.00407061	0.00276056	0.00223246	0.00123285	0.000296526	0.0201717	0.00149204	0.00163224	0.00297968	0.00317954	0.000310215	-0.00470262	-0.0010446	-0.00151096
44	-0.00150942	-0.00227008	-0.000839082	-0.00433972	-0.00227833	0.00061409	-0.00300906	-0.00478495	-0.00137469	0.00397875	-0.00347057	0.00514216	0.00243827	0.0032575	-0.00825217	0.00486716	0.00499089	0.00658267	-0.00583714	0.00188295	0.00770157	-0.00277989	-0.00212011	0.000554955	0.000799381	-0.00626762	-0.00248987	0.00287041	0.00257404	0.013623	0.00983898	0.00129143	0.00134878	0.00524514	0.00294963	0.010446	0.00534642	0.00396858	-0.00255767	-0.00394405	0.0202263	-0.000758638	0.0037855	0.00798244	0.00211881	0.00112761	0.00211132	0.00813404	0.00375149
45	0.00338082	-0.00353411	0.000897141	0.00645534	0.000515841	0.00211778	0.0106956	-0.00672443	0.00339826	-0.00504575	-0.00587144	-0.00632793	-0.0021658	-0.000266636	-0.00211782	-0.00377636	-0.0008574	0.000718515	-0.00202476	-0.0017138	-0.00392257	-0.000561326	0.00117888	-0.00180618	-0.00019889	0.000909985	0.00379516	-6.95745e-05	0.00640483	0.00642196	0.00444814	0.0100923	0.00727466	0.00137311	0.000523107	0.00509626	0.00126039	-0.000829597	-0.00208997	0.000103441	0.0147401	0.00363716	-0.0024963	-0.00086825	-0.00050553	-0.000573493	0.000424296	0.00427818	0.000646419
46	0.00532499	0.00345562	-0.000309255	0.00467711	-0.000813626	0.0029716	0.00400063	-0.000821431	-0.00311929	0.000638507	-0.00140022	0.00108363	-0.00136884	-0.000171972	-0.00164132	0.00121142	0.0020375	-0.0018817	-0.00460296	-0.000397347	0.00636151	0.00837188	-0.00110123	0.0036854	0.00283663	0.00155482	0.00215665	-0.0055701	-0.00129294	0.0144021	0.001683	0.00149712	0.00188582	0.00719254	0.0026202	0.00761467	0.0157517	-0.000675015	-0.0057033	0.00349753	0.0071967	-0.00273286	-0.00270782	0.00377344	0.00198851	-0.0057688	0.00485231	0.0118355	-0.000550745
47	-0.000725094	-0.0028187	0.000429995	-0.00313592	-0.00323173	-0.00554399	-0.00847109	0.0021623	0.00231425	-0.000725024	-0.00682184	0.00247064	-0.000791226	-0.00155454	0.00613576	0.00382422	0.00262978	-3.74442e-05	-0.000868432	-0.00158348	0.00466574	0.000553977	0.000259818	0.000605573	0.00348932	-0.000672917	-0.00253423	0.000219694	0.00160862	0.0157795	0.00175375	0.00221852	0.00794567	-0.00262967	0.00428068	0.0125098	0.00793042	0.0091323	-0.00847133	0.00375163	0.012797	0.00513984	0.00284974	0.00243081	-0.00231653	0.00928721	0.00178765	0.00783266	0.00421998
48	-0.00162985	0.000518515	-0.00107511	0.00271308	-0.000573942	0.0027084	-0.00637407	-0.00307192	0.000915328	0.000205299	-0.000335698	-0.00300434	-0.00162554	0.000846114	0.0116635	-0.000813254	-0.00071424	0.000755986	-0.00288686	-0.00446661	0.00134108	0.000944395	0.000931205	0.005418	0.000924852	-0.00510831	-0.000479954	-0.00231058	-0.00122544	0.00971824	-0.000685424	0.00761902	0.00649139	-0.00544907	-0.00529041	0.00584585	0.00373778	-0.00307662	-0.001848	0.00348518	0.00932792	0.0011611	0.00248929	0.001241	-0.00294705	0.00473475	-0.0022984	0.00632455	-0.00464535
49	0.00742031	-0.00170365	0.000773109	-0.000988216	0.00181223	0.00573459	0.00275387	0.00257824	-0.00150608	0.00177474	-0.00470254	-0.00208276	0.00238405	7.07888e-07	-0.00407686	-0.000363326	-0.00310608	0.00276432	-0.00489341	0.000490746	-0.000330164	0.00178656	0.00113686	-0.00319329	-0.00082008	0.000896257	0.000366751	0.00074555	0.00586859	0.0120263	0.011606	0.00630639	-0.00338656	0.0012749	0.0085485	-0.000880551	-0.00319086	0.00776191	-0.00715832	0.0017862	0.0196912	0.00501735	0.000594106	-0.00300728	-0.00173668	0.0128702	0.0014174	0.00139484	-0.00420642
50	-0.00125208	-0.00406287	0.00114588	0.00406284	0.00257936	-0.00052562	-0.000622842	-0.00403165	-0.00173245	-0.00394107	0.000254263	-0.000989005	0.00213691	-0.00230379	0.000618588	-0.00402028	-0.00139256	0.00226003	-0.00409902	0.00607185	0.00375098	-0.00310934	0.00182567	0.00164291	0.000694066	0.00215545	0.000657153	0.00298002	0.00740928	0.0167636	0.0173862	-0.00680257	0.00147453	-7.76889e-05	0.000793897	0.00997512	0.00845118	0.0048042	0.000639732	0.00363539	0.0141849	0.00164955	0.00137738	0.00240259	0.00622344	0.00101715	0.00398131	0.00562775	-0.002259
51	-0.00163113	0.00243811	-0.00163146	0.00526057	-0.002825	-0.00038186	0.00217037	0.00263704	-0.00261849	-0.000279588	-9.90256e-05	-0.000797548	-0.00152432	0.00518004	-0.000385895	5.0355e-05	0.0058269	0.0024453	-0.00306325	0.0021549	-0.00107705	-0.00131313	0.0022553	0.00456373	-0.00261584	0.00304603	-0.00155894	0.00324538	0.00240616	0.00907102	0.00321606	0.0112689	0.00464983	-0.000935812	-0.00195495	0.000426378	0.00472965	0.00197678	-0.00358909	-0.00444292	0.00870065	2.95539e-05	0.00140358	-0.00322964	-0.00231724	0.000845581	0.0050185	0.00868807	0.00289561
52	0.00254241	-0.00239056	0.00165666	-0.00044535	0.0025576	-0.00158754	0.00649112	0.00610877	-0.0033159	0.00216729	0.00338102	-0.00270717	0.00314522	-0.00088266	-0.00146824	0.00274974	-0.00513981	0.00100853	-0.0040629	-0.00244235	-0.00175367	0.00354532	0.000528321	0.00187542	0.00051376	-0.000210251	0.00104246	0.00304214	0.00342673	0.00758258	0.00632488	0.00762544	0.00789002	0.00254138	-0.00332674	0.00118857	0.010045	0.000581957	-0.00538884	-0.00196476	0.0100009	0.00579146	0.00257768	0.00274377	-0.00526228	0.0020916	-0.000523508	0.00239978	-0.00395958
53	-0.00080229	-0.00118147	-0.000528909	-0.000609137	0.000662472	0.00657055	-0.00389675	-0.000222059	0.00290413	-0.00729768	-0.00296078	-0.00196661	0.00514898	0.00931727	-0.00251678	0.00210614	-0.00380507	-0.0024526	-0.00366903	0.00356129	0.00884087	0.000538838	0.000965128	-0.0017681	0.00273365	-0.00463044	-0.00268497	-0.00257851	-0.00671149	0.0106342	0.00443608	-6.8034e-05	-0.00157963	0.00130691	0.0136399	0.00381266	0.00691868	-0.000969002	-0.00149121	-0.0031346	0.00473489	-4.16029e-05	0.00100659	0.00348171	-0.00685098	-0.00160688	-0.000490558	0.00472972	-0.0032466
54	-0.000359846	-0.00304217	-0.00154505	0.00298587	-0.000318062	0.00144289	0.00194676	-0.00511908	-2.26902e-05	-0.00126827	-0.00173483	0.00266494	0.00281682	-2.29846e-05	0.00140786	0.000198274	0.00284624	0.000321043	-0.00126157	-0.000924608	0.00648533	-0.00286236	-0.00479621	-0.00163792	-0.000550872	-0.00198031	-0.00260102	-0.000656793	-0.00598057	0.0022814	-0.00111409	-0.00113569	6.83258e-05	0.00614206	0.0025296	0.00680047	0.000976701	-0.00355489	-0.00685702	0.00111659	0.0149823	0.0020724	-0.00154093	0.00125809	0.00157338	-0.00709315	-0.00440634	0.00345692	0.000363021
55	-0.00167575	0.00570011	0.00227231	-0.00431351	0.000679626	-0.00230642	0.00508664	0.00238248	-0.00257475	-0.00207672	0.0022984	0.00285085	-0.000696786	-0.00536995	-0.00467456	0.00289767	0.00316729	0.00223102	0.000664688	-0.00148766	-0.000679354	0.000794351	-0.00204719	8.90514e-05	0.000654589	0.00229023	0.00266722	-0.00294765	0.000779108	0.00960645	-0.00377125	0.00616305	-0.000554788	6.529e-06	0.0046	0.0069167	0.0040464	-0.00241443	-0.00133143	-0.00316789	0.0114412	-0.00250598	0.000234555	-0.000843227	-0.00339946	0.00128442	-0.0056481	0.00368793	-0.000894412
56	0.00364888	-0.00378461	0.0021581	-0.00460333	-0.000835338	1.7522e-05	-0.00258049	0.00211304	-0.00257011	-0.00352739	0.00258992	-0.000908328	0.00127909	0.00349704	-0.00442872	-0.000423657	-0.00477352	0.00112107	-9.0448e-05	-0.00214158	-0.00173021	-0.00138154	-0.00164442	0.00817249	0.00392056	-0.00277092	-0.00128217	-0.00158139	0.00579345	0.00575509	0.000744477	0.00428259	0.00542788	0.00322525	0.00017088	0.00964363	0.00744235	-0.00180399	-0.00897212	-0.00140805	0.013353	0.00539462	0.00300574	0.00519394	0.00691192	0.00277125	0.0013098	0.00330505	0.000770192
57	-0.00204043	0.00241849	-0.00143738	0.000302268	-0.00308308	-0.00145408	0.000525933	-0.0044024	-0.00323017	0.00120911	-0.00417299	-0.00444195	-0.00329317	-0.00387703	-0.00364211	-0.00301306	0.00304191	-0.000172335	-0.00538071	-6.86624e-05	0.0030479	-0.00326122	-0.000228991	-0.00639064	-0.00283939	0.00164153	0.000413883	-0.00178832	-0.00249197	0.00490786	0.00340689	0.00352854	0.00737352	0.00238544	-0.00234504	-0.00173734	-0.00102007	0.00345538	-0.000413221	0.00531184	0.00678033	-0.00700427	0.00393907	0.00393352	-0.00601731	-0.00566609	-0.00552347	0.0056539	-0.0026613
58	0.00245789	-0.00287643	0.00258931	-0.00314863	0.000772601	-0.00147452	0.00376217	0.00431104	-0.00381688	0.00176798	-0.0058342	-0.0030839	0.000122258	0.00137825	0.000578196	-8.27924e-05	-9.8727e-05	-0.001492	-0.00536104	8.48385e-05	0.00473223	0.00235487	0.00474401	0.0014153	-0.000426118	-0.00865674	-0.000555567	0.00187356	0.00497568	0.00840238	0.000610563	0.00347838	-4.87791e-05	-9.11605e-05	0.00221888	0.00662505	0.0106922	-0.0010719	0.00432256	0.000103468	0.00787059	0.00170494	0.00227155	-0.0043055	-0.00653605	0.00358736	0.00756686	0.00740743	0.00385648
59	0	-0.000118763	-0.00198274	0.00180235	-0.000739845	0.00251011	0.0136159	0.00853222	-0.000582124	-0.00502887	-0.00102228	0.00454265	0.002802	0.00796145	0.00167901	-0.00104161	-0.00548579	0.00336036	-0.00460297	-0.00164144	-0.00292947	-5.54928e-05	0.00235729	0.00110168	-0.00236237	0.00019215	0.00240332	-0.000128911	0.00015856	0.0124989	0.00733819	0.000297228	0.00175986	0.00222144	0.00822162	0.00682723	0.0100524	0.0071601	-0.00123033	0.00131787	0.00797917	0.00324345	0.00116438	-0.00321335	0.00517271	-0.00140363	-0.00191091	0.00656862	0.00291092
60	-0.000775914	-0.00238963	-0.00168094	-0.00397725	-0.00374647	-0.00156143	-0.00300724	-0.00114639	-0.0025483	-0.00430029	0.00600458	0.00341113	-0.00420813	0.00260041	0.000343319	0.00106466	0.00169318	0.000574193	-0.00228019	0.00258246	0.00276514	0.000746595	-0.00428305	1.67853e-05	0.00362815	-0.00126753	-0.00377362	0.00469996	0.000300849	0.00696373	0.00278726	0.00112729	0.00857387	0.00306052	0.00192297	0.00344508	-5.01682e-05	0.00231388	0.00137201	0.00146985	0.0104632	0.00755586	0.00330686	0.00477607	-0.00615429	0.00069616	-0.00646216	-0.0053449	0.000155229
61	0.00249378	-0.00266107	-0.00129944	0.00377015	-0.000989055	-0.00109678	0.00640117	-0.000141532	0.000509047	-0.00599489	-0.00557084	0.00367	0.00211372	-0.001418	-0.00337372	-0.00222848	0.0088652	-0.000271506	-0.00205425	-0.00240438	0.00796189	0.00500127	-0.00770658	-0.002672	0.00354034	-0.00185367	0.000778311	-0.00082282	0.000928479	-0.000187738	-0.00492993	0.0119239	0.00387956	0.00536596	-0.00338444	0.00145047	-0.00128629	0.00188817	-0.000731134	-0.0027579	0.00969451	-0.00608531	0.00116412	0.00267029	0.00642939	-0.00093507	0.00252442	-0.00134493	-0.000334908
62	-0.0011394	-0.00370329	0.00067459	0.00375593	0.00112986	0.00138457	-0.00400245	0.00123059	-0.00181823	0.00239192	-0.00547678	-0.0030792	-0.000298466	-0.00099936	-0.00593927	0.00467397	-0.00200082	0.000787134	-0.0079656	-0.000767337	-0.00147368	-0.00444544	0.00336962	-0.000336265	-0.00346009	-0.00416476	0.00124829	-0.00157295	0.0036937	0.00513222	-0.00164244	0.00285588	-0.0042096	-0.00534223	0.00624108	0.00648605	0.00513544	-0.0012617	0.00469588	-0.0023559	0.00737525	-0.0011111	0.00348988	-0.007347	-0.00704191	-0.00216715	0.0032154	-0.00308494	-0.00300874
63	-0.000451232	0.00387831	-0.00120121	-0.00141939	0.00145147	0.00345671	-0.000902468	0.00134341	-0.00272932	-0.00618854	-0.00212833	-0.00019723	-0.00145438	-0.00121974	0.00104779	0.000186911	0.000904493	0.00404497	0.000171277	0.00707132	0.00646204	-0.00273802	-0.000571465	-0.000811044	0.00140357	-0.00132848	-0.00126384	0.00153588	-0.00159971	0.00462047	0.00646664	0.0101127	-0.000770028	0.0103899	0.000326803	0.000173532	0.00497518	0.000678059	-0.000556679	0.000388361	0.00600377	0.0037944	0.00203714	0.00752015	-0.00197468	-0.00259103	0.000260187	0.00843401	-0.00540591
64	-0.00162548	0.00145263	-0.000760626	-0.00101043	-0.00138345	-0.0012214	0.0134139	-0.000738932	0.00228432	-0.00424691	0.00284427	-0.00145171	0.00113159	0.00279947	-0.00078516	-0.00693081	-0.000574699	-0.00215788	-0.00531681	-0.00349719	-0.00561167	-0.000128062	0.000334712	0.00286296	0.00109488	-0.00441636	0.00224759	-0.000587365	0.00821573	0.0104401	-0.00332101	0.00256742	0.0028275	-0.0011481	-0.00242195	0.000245603	0.00766398	-0.00267789	-0.00109154	-0.00557866	0.00626711	-0.00185464	0.00560416	0.0058181	-0.000628833	-0.0074247	-0.00247656	0.00883522	5.51313e-05
65	-0.000749573	-0.00159666	-0.000736501	-0.0057048	0.00458176	-0.00181574	0.00871278	-0.0011057	-0.00356389	-0.000890095	-0.00880462	-0.00633078	0.00245294	-0.00231955	0.00572285	0.00141244	0.00137944	-0.000574532	-0.000874564	0.000773009	0.000305221	0.000926087	-0.00161653	-0.000828766	-0.00199518	0.00242348	0.000409995	0.00345013	-0.00107075	0.00234443	-0.00983586	-0.00331822	0.00994226	0.00112665	0.00584533	0.00531931	0.0082518	-0.00135944	-0.0016777	0.00432819	0.00641637	-0.00116946	0.00210312	-0.00141492	-0.00184408	0.00380481	-0.00124234	0.00100883	-0.0052938
66	-0.00238298	0.0042037	0.000772638	0.000256393	0.00366763	-0.00104862	-0.00101096	-0.00504875	-0.00063639	0.00211116	0.00362783	0.00629868	-7.70578e-05	-0.00142051	-0.00395023	0.00069457	-0.00295488	-0.00378771	0.00411801	-0.00229926	-0.00178325	-0.000749871	6.44509e-05	0.00236252	-0.00324738	-0.00282559	-0.000894813	-0.00244029	0.00070598	0.00571513	0.00330744	-0.0014625	0.00448964	0.00506956	-0.00270896	0.00710789	0.00564672	-0.00409832	-0.00235564	0.00803618	0.00833122	0.00864022	0.00357777	0.00154015	-0.000335715	-0.000826905	-0.00330747	-0.00179618	-0.00678913
67	0.00791723	-0.00374588	-0.00259175	-0.00165309	2.21575e-05	-0.00206144	-8.19842e-05	0.00638564	-0.00166883	0.00210941	-8.30334e-05	-0.00382654	0.00132655	0.00237005	-0.00500174	0.00192245	0.000457068	0.000483211	0.0012796	-0.00100565	0.00521696	0.000877953	-0.00229707	0.00507844	-8.55586e-05	-0.00344163	-0.000416289	0.00116526	-0.000371146	-0.000889992	0.00538555	0.00434203	-0.00168105	0.000622499	0.0040822	0.00611497	0.00356369	0.0073839	-0.0025476	0.00036919	0.00818334	0.00171579	0.0099425	0.00239507	-0.00333219	-0.00416348	0.000947795	-0.00659633	0.00726529
68	0.00319343	0.00120091	0.000104488	-0.00200664	0.00075114	0.00107509	0.00038133	0.000446224	-0.0021214	-0.00415968	0.00213759	-0.000535026	0.00160939	0.00160912	0.00146734	0.00126486	-0.00385183	0.000280456	-0.00744407	-0.000839545	0.00204493	-0.00445479	0.00138054	0.000360635	-0.000774829	-0.00218796	0.00284148	-0.00360368	0.00482676	0.00640036	-0.000324058	0.00315835	-0.00189121	0.00320802	-0.00113188	-0.00238455	-0.0041654	0.000162001	0.00135148	-0.00592395	0.000881803	-0.0020051	-0.00231903	-0.00288604	-0.000188557	-0.00415392	0.00687808	0.00166417	-0.00290033
69	-0.00362304	-0.000817841	-0.000519949	-0.000542585	-0.00209714	0.000540531	0.00155492	0.00919678	-0.0014627	-0.00107767	0.00121617	0.000109079	0.00246979	0.00575875	0.000784652	0.00113173	-0.00394687	-0.00113945	-0.00105174	-0.00128643	0.00875192	-0.00289853	-0.00328481	-0.00286505	-0.0014155	0.00148669	-0.00385751	0.000501506	-0.00229808	-0.00567584	0.00501956	-0.00343597	-0.00295778	0.00676428	0.00346963	0.00317467	0.00341204	0.00198435	-0.00101509	-0.00426729	0.00677373	0.000308771	-0.00264214	8.14263e-05	-0.00560743	-0.00524193	-0.000104225	0.00733633	-0.00217902
70	-0.000365629	0.00252351	-0.00133898	-0.000273608	0.000343071	0.00197355	-0.00240608	0.000290491	-0.0022942	0.0021697	-0.00128965	0.000518227	0.00615065	-0.00807975	-0.00381868	-0.000343496	-0.0027281	0.00217174	-0.00470684	0.000282351	-0.00311338	-0.00154216	-0.00304026	-0.00281938	-0.00538096	-0.00373024	-0.00178296	0.00293174	-0.00295696	0.00493916	0.00513617	0.00373447	0.00393941	0.00477752	-0.00256598	0.000623337	0.00882752	-0.000282279	0.000180404	-0.00685916	0.00744255	-0.000314736	0.00679464	-0.00215625	0.00623987	-0.00288853	0.00370051	0.00181246	-0.00532209
71	-0.000384089	0.00319465	-0.00108014	-0.000319864	0.000795841	0.00116326	0.00324928	-0.000867601	0.00345288	0.00453768	-0.00278577	0.00044462	-0.000795829	0.00454305	-0.00497176	-0.00544232	0.000454907	0.00250506	-0.00440476	-0.00636148	0.00293016	-7.91659e-05	-0.00151096	-0.000397223	-0.00113784	0.00108591	0.000176441	5.52816e-05	0.00499279	0.00303469	0.000634383	-0.00154698	0.0020721	-0.000233809	0.00542413	-0.000996729	0.00246557	0.00269901	0.00152363	0.000887906	0.0055945	0.00412887	0.00253588	0.00858098	-0.00419825	-0.00661906	-0.00937196	-0.00169007	-0.00517204
72	-0.00112977	-0.000319397	0.001917	0.00404985	0.000187135	-0.00194621	0.00657073	-0.00137112	0.00210901	0.00368766	-0.00555404	0.00784942	-0.00297343	-0.000902608	-0.00268502	0.0010432	0.0049158	0.000594375	0.00138429	-0.00264861	0.00382382	-0.000703741	-0.00317395	0.00317305	0.00523368	-0.000873116	-0.00187566	0.00377438	0.00458691	0.0117646	-0.00352909	0.00295412	0.00500804	0.00115562	0.00159096	0.00194119	-0.0019433	0.000289131	-0.0085817	0.00723965	0.00300202	-0.00335046	0.00851345	-0.00256298	0.00227745	0.00254759	-0.00318533	-0.00138324	0.0026158
73	-0.000518249	-0.00205422	0.00379649	-0.000664204	-0.000200927	0.000129658	-0.0034799	-0.00206646	-0.00307831	0.000183768	0.00546919	0.00301169	-0.00433944	0.00482544	0.00307875	-0.00123735	0.00176552	-0.00359267	0.00215509	-0.00130643	0.00139536	-0.00117184	0.00132644	-0.00243577	0.00230907	-0.00295785	0.0048799	-0.00328056	-0.00385958	-0.00286131	-0.00665683	-0.00126683	-0.00161848	0.000757786	-0.00343645	0.00368003	0.00578149	-0.00550534	-0.000774238	-0.00279033	0.00726412	0.000730467	0.00121226	0.000353146	0.00226614	-0.00165826	0.000184641	0.000129903	0.00375992
74	0.00296409	0.0045673	-0.00142556	-0.00373445	-0.000150743	0.000426498	0.00490905	-0.00334576	0.00268595	0.00432559	0.000358617	0.000272314	-0.00701479	-0.00246996	0.00469039	0.00921887	0.00069555	-0.000479656	-0.00461969	-0.000767886	-0.0036667	-0.00481796	-0.00133607	0.001954	3.67773e-06	-0.00384161	0.000154327	-0.00513144	-0.0037658	0.00386988	-0.00345791	-0.00145292	0.00147421	-0.0026757	0.00231714	-0.00377674	0.00435862	-0.00273952	-0.00519363	0.00557434	-0.00182289	-0.000443045	0.0018674	0.00489697	-0.00211499	-0.00685777	0.00250492	0.00501562	-0.00292422
75	0.00237548	-0.00292087	0.000979773	0.00110672	-0.00414653	-0.00265653	0.000766445	-0.00046839	7.27417e-05	7.46599e-06	-0.000519348	-0.0060763	0.00821866	-0.00244955	-0.00901044	-0.00104412	-0.00422265	0.00365611	-0.00669613	0.00573078	-0.00247202	0.00012498	-0.00414253	0.00172906	-0.0049694	-0.00776109	-0.00122587	-0.000574697	0.00545251	-0.000673336	0.00474946	0.00391417	0.00230085	0.00100567	0.00573292	-0.00223333	0.00428312	0.00508393	0.00319785	-0.000536934	0.0109662	0.000935051	0.000649986	0.00461432	-0.00538726	0.0033991	0.00259794	0.00249594	0.00157613
76	-0.00306728	-0.00621126	-0.00158571	0.00049378	0.00643497	0.00559511	0.00129649	0.00770373	0.00450321	0.00675904	0.00391927	-0.00117874	0.00423765	-0.00036167	-0.00338362	0.000984232	-0.000401254	0.00036688	-0.00228333	0.0011245	0.000955813	0.000333616	-0.00288648	0.00373668	-0.0033753	-0.00265169	0.00318735	0.00385026	-0.00490311	0.00262595	-0.00376801	0.00737747	-0.000875251	0.00170119	-2.65963e-05	0.00514416	0.000526376	-0.00773109	-0.00210389	-0.00275488	0.00500227	0.00107661	0.00460624	-0.0021004	-0.00373626	-0.00634273	-0.00443435	-0.00528715	0.00257156
77	-0.000413477	-0.00315719	0.00125699	-0.000581236	0.00150504	-0.00303699	0.00714372	0.000688964	0.00523011	0.0013753	-0.0100342	-0.00626909	-0.00295306	0.00474308	0.0012631	0.00227794	-0.00173251	0.000509518	-0.00666535	-0.00569324	-0.0039455	-0.00141613	-0.000345283	-0.00443528	-0.000612412	-0.00285239	-0.00331549	-0.000924748	0.00518307	-0.0072384	0.00351234	-0.00180859	0.00249896	0.000455076	-0.00193271	0.00158639	-0.000147769	0.000404206	-0.000956397	0.00276889	0.000294004	-0.00272126	0.00309066	-0.00118722	0.00198161	-0.00293449	-0.00356487	0.00394775	0.0021518
78	0.00743597	0.00819657	-0.000574027	-0.00595014	0.000605646	-0.00114528	-0.00879049	0.00200544	0.00161749	-0.00196141	0.00901738	0.000397001	-0.00148674	0.00126443	-0.0025416	-0.00382025	0.00168553	0.000501903	-0.00690077	0.00431488	0.00364829	-0.00319586	0.00399383	-0.00273423	0.000885863	-0.000466351	0.00624222	-0.000139716	0.00179797	0.00630272	0.000219934	-0.00142932	-0.0051808	0.00238915	-0.00788107	-8.70128e-05	-0.000745449	8.17075e-05	0.00249727	-0.00303973	0.00273232	0.0008594	-8.36694e-05	-0.00298389	0.000276779	-0.0100881	-0.0051448	-0.000871065	-0.00208096
79	-0.00167384	-0.00121274	0.00128315	0.00291507	0.002698	-0.00598435	-0.00222907	0.00196406	-0.00113761	0.000420331	0.00440285	-0.00358662	0.00393723	-0.00100563	0.011076	-6.10689e-05	0.0053412	0.00115323	0.00123994	-0.00610787	0.00704895	-0.000245329	0.00179024	-0.00395177	-0.000479693	0.0066101	-0.000946952	0.00504269	-0.00134042	-0.00133956	-0.00584496	0.00214088	-0.00110242	0.00777552	0.0016194	-0.00230003	0.0050877	-0.00312654	-0.00269909	-0.000428483	0.00410303	2.68807e-05	0.00231673	-0.00129436	-0.000943909	-0.00261561	-0.000406154	3.70565e-05	-0.00111415
80	0.00284108	0.00881771	-0.000879694	-0.00193159	0.00375688	-0.00284341	-0.00092377	0.00131195	-0.00191573	-0.00215349	-0.000442959	0.00458272	-0.00414665	-0.00319877	-0.00538356	-1.30297e-05	0.000747328	0.000267321	-0.00481555	0.00408943	-1.46361e-06	-0.00128065	-0.000622981	0.00106097	-0.00209107	-0.00206347	0.00071013	-0.0035389	0.00155855	-0.0059173	0.000744968	-0.00373584	0.00254286	-0.00210283	0.00321118	0.00161137	0.000363704	-0.00182157	-0.0026625	-0.00547706	-0.000435048	0.00284525	-0.000813211	-0.00223143	-0.00204597	-0.00444918	0.000992019	0.000798064	0.000408511
81	-0.000851466	0.00153066	-0.00152097	-0.00139718	-0.00407912	0.00606483	0.00975922	-0.000667187	-0.00185886	-0.000307575	0.000826226	0.0019101	0.00182665	-0.003858	0.000988696	0.00170618	-0.00382377	0.000760194	-0.00503467	0.00484168	-0.000989213	-0.001306	-0.00348668	0.00163133	0.00305365	-0.000173212	-0.00133558	0.00194927	-0.00177536	0.00188871	-0.00412552	-0.00219412	-0.003232	0.003327	-0.00104468	0.0023103	0.0145398	0.00231847	-0.00225564	-0.000801445	0.00182287	-0.00319132	0.000569973	0.000673619	-0.00480209	-0.0016281	-0.000710292	-0.000915009	0.00494128
82	-0.00203862	0.00146633	0.000971491	-0.00171057	0.00318303	0.00196754	-0.00589011	-0.00311526	0.00315316	0.0017497	-0.00345054	-0.00475785	0.00731852	0.00188416	-0.000422173	-0.00286225	-0.00239017	-0.00255502	-0.00553018	-0.000995697	0.00514627	0.00352648	0.00182001	-0.000373858	-0.000192029	-0.00884397	-0.000882405	0.00093657	0.000173581	0.00208581	-0.000922325	0.00389779	0.0088961	0.00188349	0.00658463	-0.000425639	-0.00634959	-0.00509929	-0.00558791	-0.00113066	0.00668446	-0.000854196	-0.00214721	0.00142293	-0.00533266	-0.00247608	-0.00127687	-0.000958431	-0.00225335
83	0.00254006	-0.00380098	-0.00203178	-0.000328095	-0.00222864	0.0035281	0.00140738	0.00225935	-0.000913143	-0.000615562	-0.00384027	0.00058525	-0.00336199	-0.00956912	-0.000877797	0.00283616	-0.000782424	0.00347492	-0.00209544	-0.00301771	0.00414533	-0.00290477	-0.00015058	0.0029635	-0.00117339	-0.00292688	0.00120271	0.000177895	-0.00507116	-0.004033	-0.00235603	-0.00145408	-0.00622723	0.00304583	-0.000604773	0.00345016	-0.00237494	-0.00666661	0.0044135	-0.00127087	-0.00190423	-0.00482986	-0.00353493	-0.00483774	-1.17599e-05	-0.0040568	-0.00499272	-0.00385992	-0.00300947
84	-0.000797841	0.00715202	-0.00111728	-0.00165702	-0.00570677	0.00444318	0.00424812	0.00430091	0.00474257	0.00769746	0.00774058	0.00230052	-0.00297731	-0.00185679	-0.00715318	0.00212129	0.00278493	0.00195384	0.00109162	-0.00271489	0.00370018	0.00108464	-0.000121534	0.00345018	0.00189732	-0.000309171	0.00177635	-0.00242586	-0.00153002	0.00254145	0.00893785	-0.00124532	0.00166689	-0.00301038	0.00329417	0.00108108	0.00163068	-0.00160878	-0.00102337	-0.0013548	-0.00123496	0.00182017	0.0150347	0.00543688	-0.0059131	0.00161879	0.00223937	-0.00607117	0.00519284
85	0.00294827	0.00764635	-0.000972722	-0.004016	0.000857483	-0.00309019	0.00213127	-0.00024996	-0.00213084	0.00388658	0.00297978	-0.001639	0.00405403	-0.00177755	-0.00344638	-0.000248519	-0.0026168	-0.000702434	-0.00301242	-0.00194956	-0.00575985	0.00303989	-0.00200198	-0.00456836	0.00113731	-0.00132023	0.00298801	0.00345125	-0.00686014	0.00361152	0.00252638	-0.000586389	-0.00615912	0.000710411	-0.00201627	0.00777365	0.00327751	-0.00252796	-0.00314924	0.00127221	0.000214591	0.00736807	-0.000679267	0.00366108	0.000638752	-0.00618067	-0.0020884	-0.00646113	-0.00283755
86	-0.00265	-0.000453781	0.000718847	0.000614817	0.000707753	-0.00441476	0.00590869	-0.00294626	0.001652	-0.000400406	-0.00270508	0.000962804	-0.00199357	-0.00317171	-0.0054653	-0.00275733	-0.00107384	-0.00156658	-0.000604499	0.00163611	-0.00136022	-0.00398466	-0.00378057	0.00224824	0.0018045	-0.00280988	0.00406285	-0.00071785	-0.00460792	-0.0073789	-0.000972648	-0.0002701	-0.00782298	0.0002069	-0.0044593	0.00168195	-0.000276084	-0.00523138	-0.00404866	-0.00329618	-0.00153336	-0.00505348	-0.00139649	-0.00347495	-0.00358636	-0.00508738	0.000698742	0.000946065	-0.00090483
87	0.00258604	0.00783579	0.00040198	-0.00122146	0.00676779	0.00153949	0.00896728	-0.00030293	0.0033587	0.0070848	0.00381849	0.0120233	0.00169749	0.00255453	0.00326317	-0.00120432	-0.00304338	-0.00519542	-0.000896901	-0.00599243	-0.000945253	-0.00308057	0.00263516	0.000562432	-0.000954825	-0.00431981	-0.00301299	0.00402159	-0.000995424	0.00349989	-0.00579836	-0.00362411	-0.00279061	0.000864517	-0.0025323	-0.00379388	0.00590849	0.00592652	-0.00655462	-0.00269341	0.000689056	-0.00164494	0.000817578	-0.000372841	-0.0017387	-0.00222	-0.00347801	-0.00114753	-0.00398874
88	-0.000801513	0.00334959	-0.00113163	0.00571526	0.0020052	-0.0029477	-0.000754896	-0.000719689	0.00623979	0.00220353	0.00434454	-0.000203206	-0.000633665	0.00600708	-0.0034919	0.00449559	0.00636383	0.00259431	-0.0019953	0.00445106	-0.000898996	-0.00156122	-0.0023502	-0.00185984	-0.00306604	0.00648168	0.000468341	-0.00113011	0.0023839	-0.00233008	0.00227377	-0.00421835	0.000256607	-0.000888536	0.000644035	0.000930666	-0.0082712	-0.00648699	0.00264399	-0.00777673	-0.00182417	-0.000446957	-0.00361936	-0.00214035	-0.000698503	-0.00365621	-0.00402401	-0.00884502	-0.00564343
89	0.00292748	-0.00223125	0.000672118	0.00526112	0.00152716	0.00489096	-0.00164711	-0.00057571	0.000709958	-0.00493935	0.00599766	0.00449549	-0.000537343	-0.00850266	0.00614989	-0.00473625	0.00184803	-0.000700862	-0.00387891	-0.00118917	-0.00101967	0.00241797	-0.00790671	-0.00110877	-0.00354723	-0.00238217	-0.000816582	-0.00150001	-0.00624053	-0.0062078	-0.00287468	0.00226735	-0.000829197	0.00421858	-0.00117825	-0.0040961	-0.000822462	-0.00562343	-0.00469948	0.00434977	-0.00490284	-0.00135389	0.00207145	0.00709596	-0.00177376	-0.0067057	-0.00122386	0.000876821	-0.00565923
90	-0.00121142	-0.00218012	0.000909568	0.00277085	0.00167647	-0.001199	0.00458496	0.000351451	-0.0012099	0.00225757	-0.0017546	-0.00220873	0.00634452	0.00132719	0.00100303	0.00230195	-0.00112853	0.00560871	9.09443e-05	0.00498677	-0.00253976	0.00259108	0.00568013	-0.000555123	-0.00336689	-0.00218049	-0.00174029	0.00229797	-0.00624978	0.00174113	-0.00109118	-0.00256037	0.000571094	0.000192342	-0.00178096	-0.001619	-0.000926508	-0.00417042	-0.00411645	0.00179087	-0.000974222	-0.00442803	0.00349562	-0.00143177	-1.01884e-06	0.000212281	0.00834702	-0.00494945	0.00266375
91	0	0.00392644	0.000950366	-0.00176456	0.00333065	-0.00358273	-0.00235937	0.000318875	0.00208306	-0.00362762	-0.00588531	0.00691392	0.00417305	-0.00690473	-0.000142299	0.00385917	0.00275618	0.00241217	-0.00790372	-0.00384406	0.00973761	-0.000108299	-0.00053715	-0.00283818	-0.000448028	-0.00257092	-0.00105969	-0.00460017	0.00383336	0.00387106	-0.002355	-0.00427874	0.00637448	-0.00546728	8.53137e-05	0.006557	-0.000530158	-0.000111795	0.00139315	-5.00994e-05	-0.00657237	0.00143473	0.0088468	-0.00245921	-0.00239041	-0.0107508	-0.00534536	0.00341935	0.00153257
92	0.00262346	0.00527644	0.000837432	-0.00307282	-0.00116007	0.00518378	-0.00119296	0.00165559	-0.00203645	-0.00167396	-0.00149219	-0.00326081	-0.00761108	-0.00587328	-0.00387096	-0.00357271	-0.00546177	-0.000875873	0.00247804	0.00357841	0.00258287	0.004523	-0.000846716	-0.000765528	-0.00232361	0.00212525	0.000738622	0.000756883	0.0013483	-0.00476613	-0.00506888	-0.00166665	0.00561844	0.000726863	-0.00657789	-0.00322281	-0.00110213	-0.000342867	-0.00129205	0.00340866	0.00212024	0.00327562	-0.00307961	0.000884539	-0.00710178	-0.00888196	-0.00485447	-0.00186453	-0.00359838
93	-0.00186219	-0.00479103	-0.000235894	-0.00122719	0.002168	-0.00334471	-0.00293812	-0.00271283	-0.00211187	-0.00258811	0.00171554	-0.00863284	-0.00466276	0.00479743	0.00062254	-0.00400082	-0.00186865	-0.000768057	-0.00231767	-0.0039497	-0.00346863	0.000168134	0.00796891	0.00286483	0.00111305	-0.00429052	0.00261936	-0.00127287	0.000541241	-0.00546928	-0.000617862	0.00389794	-0.000544538	0.00265497	0.0044801	0.000428611	-0.000756734	-0.00432909	0.00479895	-0.0067268	0.00119705	0.00458999	0.00327212	0.00181222	0.00128699	0.00348467	-0.0104751	-0.00278585	0.00300575
94	-0.000779657	-0.00367946	-0.000558141	0.000494672	-0.00109331	-0.00545671	0.00249859	-0.00247968	0.00232687	-0.00598066	0.00525649	-0.00052481	0.000776025	0.00492957	-0.00572035	0.00552698	0.00293721	-0.00018102	-0.00443276	-0.000923931	-0.00476729	-0.00396975	0.0038533	-0.00224786	0.001852	-0.00445368	-0.0039829	0.00333057	-0.00032622	-0.0041584	-0.00479051	0.00316624	-0.00214179	-0.00320787	-0.00567814	-0.00247834	0.00964833	0.00555334	0.00687076	0.00371829	-0.000506293	-0.00202814	-0.000746265	-0.00247619	-0.00483027	0.000163952	-0.00831722	-0.00442441	0.000931791
95	-0.000893084	-0.0021705	0.000840443	-0.00317463	0.00161918	-0.00107069	-0.00314722	0.00428356	0.0024824	5.19718e-05	0.00109222	-0.00160555	-0.000892352	0.00118418	0.00132545	-0.00238797	0.00192104	0.00270106	-4.69812e-05	0.00393761	-0.00685152	-0.00293202	-0.00137088	-5.51521e-05	0.00190461	-0.00501954	0.00288897	-0.00346091	-0.00291882	-0.00424722	0.00482612	-0.00543734	0.00228106	0.00809935	0.00404484	-0.0043457	-0.000107512	-0.00521582	-0.00489624	-0.00675662	-0.00402695	-0.00403175	-0.000242945	0.000411269	-0.00341352	-0.00722557	-0.00778765	-0.00312743	0.00265485
96	-0.000854112	-0.00654382	-0.00148952	9.89319e-05	0.000637078	0.000256094	-0.00258234	-0.000475222	0.00412173	-0.00173918	0.00744049	-0.000747076	0.00169736	0.00553431	0.00227959	-0.00203851	0.00173067	0.00284814	0.0017429	-0.00105437	-0.00353391	0.00224237	0.000419689	0.00528415	-0.00492421	0.000532056	-0.00098261	0.000753392	-0.00461848	0.00118936	-0.0011385	0.00425203	-0.00141613	-0.00574128	-0.00190167	-9.54282e-06	-0.00262293	0.000106349	-0.00480272	0.00437777	-0.00283287	-0.00418204	0.00400017	4.05681e-06	-0.00724354	-0.00150981	0.00391564	0.00193124	0.00151478
97	0.00339039	0.00602781	-0.00188116	0.00406347	-0.00273757	-0.00283516	0.000961246	-0.0036027	-0.0022844	-0.00141026	-0.000929735	0.000577218	0.00365229	0.00161705	0.00313489	-0.00333681	-0.000778098	-0.00257607	-0.00163134	0.00104969	-0.000952957	-0.000739872	-0.00476275	-0.00292619	-0.00257367	-0.00176523	-0.000116036	0.000190831	-0.00178639	-0.00481542	-0.0059914	-0.00398484	-0.000929519	-0.00128975	-0.00806937	-0.00414098	-0.00200569	-0.00953117	-0.00142028	-0.00347155	-0.00721081	-6.24231e-05	0.00270564	0.00067019	-0.00845385	0.00239857	-0.00198039	-0.00251285	0.00618947
98	0	0.000629255	-0.000626639	-0.00240361	0.00169155	-0.00329982	-0.00708861	-0.000723887	0.00296997	-0.00366045	0.00279134	0.00129116	-0.00562216	-0.00235252	0.00297357	-0.00175883	0.00478464	-0.00249856	-0.00162193	-0.00451983	-8.18335e-05	-0.00206035	-0.00172935	-0.00150428	-0.000986675	-0.00320557	-0.000707772	0.00168869	0.00682839	0.00275003	0.0023606	0.0108806	4.756e-06	-0.00674335	-0.00213452	0.00075549	-0.00251445	0.00390894	-0.00252992	-0.000732281	-0.00241581	0.000350866	-0.00455577	-0.00344198	0.00178496	-0.00939522	-0.00790662	-0.00199703	-0.0020824
99	0.00226369	0.00116457	-0.0012617	0.000873164	-0.00104758	-0.000155294	0.00678971	0.000478922	0.00046149	0.00332952	-0.00306794	0.00422446	-1.4823e-05	-0.00666002	-0.00556388	0.000960844	-0.00502418	-0.00142582	-0.00216244	-0.000120525	-0.000752445	0.00210714	-0.00213238	0.000134929	-0.00208077	-0.00190671	-0.00385725	0.00212055	-0.00361994	-0.00344582	1.90051e-06	-0.00999822	-0.000501233	0.00745101	-0.00567604	-0.00201702	-0.00314946	0.00132731	0.000587775	0.000164389	0.00101447	-0.00199524	-0.00467757	0.00459939	0.00174866	-0.00517504	0.00346408	-0.00402059	-0.00316883
100	-0.0013139	0.000813701	0.00188476	0.00401822	0.00427334	0.00316182	0.0026348	0.000598713	-0.00261311	0.000243652	-0.00548249	0.000595472	0.00284648	-0.000880131	-0.00350903	-0.00250981	0.00173823	0.000354865	-0.00627999	0.00275832	3.33962e-05	0.00193419	0.00166495	0.00097882	-0.00283988	-0.00823325	0.00285777	0.00102214	0.0030576	-0.00563493	-0.00196021	-0.00156133	-0.000456987	0.0025739	0.00183164	0.00066606	-0.00730096	-0.00575454	-0.00263978	-0.00354536	-0.00486195	0.00975777	-0.000752816	0.0056543	-0.00289215	-0.00209278	0.00351468	-0.00189669	-0.00375017
101	0.00314056	0.00210626	0.00169675	-0.000718506	-0.00441187	-0.00218424	-0.00322773	0.000312138	-0.00218011	-0.0026157	0.000313578	-0.0015026	-0.00294183	-0.00164983	0.00330492	0.000440112	-0.00320985	0.00121816	-0.00155891	-0.00236658	0.00129458	-0.000246488	0.00221163	-0.000139041	-0.000198867	0.00161258	0.000331123	-6.86437e-05	-0.00448459	-0.00344521	-0.00141284	-0.00240403	-0.00481555	0.000850734	0.0043128	-0.0028787	-0.00267432	-0.00102025	0.00099412	0.00284686	-0.00385208	-0.00224055	0.00174163	-0.00234338	-0.0041702	-0.00797566	-0.00473546	-0.0036143	0.00237903
102	-0.0012566	-0.00290448	-0.00179082	-0.00269674	0.000743286	-0.00115378	-0.00562208	0.000462314	-0.000468608	-0.00586871	0.00467831	0.0046465	0.00281343	0.00165967	0.00102449	-0.00150873	0.00138113	-0.00146523	-0.000889623	-0.000365587	-0.00586242	-4.88455e-05	0.000190144	-0.00327448	-0.00094466	-0.000945463	0.00280585	-0.000688604	0.00374115	-0.000100783	-0.00761813	0.000346734	-0.00346394	-0.00823293	0.00520941	-0.00226787	0.000344066	-0.0039572	-0.00600264	-0.00104973	-0.00251393	0.00266093	0.00477094	0.00528111	-0.00725705	-0.00448126	-0.000343497	0.00180513	0.00568837
103	-0.000434052	-0.00107059	0.00105092	-0.00305771	-0.00122212	-0.0041528	-9.31978e-05	-0.000656515	-0.00015328	-0.00443663	-0.00724471	0.00152197	0.00252246	0.00131908	-0.00728656	-0.00249434	-0.000356927	0.00203244	-0.00523546	-0.00295133	-0.00304549	0.00159609	0.00150337	-0.0030343	0.001813	-0.000586133	0.00136627	-0.000918977	-0.00171539	-0.00247355	-0.00211125	-0.000877678	0.00541432	0.00380376	-0.00204222	0.00157529	-0.00361363	-0.0059083	-0.00171637	0.00660001	-0.00566412	0.000854286	-0.006227	0.00797769	-0.00287628	0.000387075	-0.00230119	-0.00886162	-0.00314842
104	0	-0.00636241	-0.00111449	-0.00261415	-0.000470818	-0.00120509	0.0045839	-0.00301311	-0.000597287	0.000335402	-0.00260165	-0.000531242	-0.00689513	0.00311113	0.00387587	0.00154938	-0.000463581	-0.00109823	0.00267779	-0.00273371	-0.00119223	-0.00185238	-0.00210239	-0.00484751	-0.00303909	-0.0106054	0.00340197	-0.00110106	-0.00156752	-0.00163673	0.0056502	-1.185e-05	-0.000619528	-0.00154613	-0.00705143	-0.000290444	0.00434772	0.00460568	-0.003509	-0.00326971	0.000544832	-0.00537843	0.00122058	-0.0019299	-0.00455127	-0.00360567	-0.00564775	-0.00433401	0.000154711
105	0.00198384	-0.00594217	0.00114336	0.00144657	0.000832765	0.00447868	-0.00626265	6.80576e-05	-0.000515124	-0.000193051	-0.00645753	-0.000632032	-0.000954497	-0.00593939	-0.000375824	-0.000292694	-0.00707449	-5.09829e-05	-0.00129839	-0.00225546	0.00534254	-0.000593109	0.000902444	-0.00343627	0.00343303	0.00266716	-0.00246477	-0.00256971	-0.000949006	-0.00863027	-0.00449618	0.000558704	-0.00264766	0.00209759	-0.0047346	-0.00631633	-0.00125418	-0.00257883	-0.00382183	-0.00257035	-0.00399372	0.00621783	-0.00257199	-0.0015155	0.00302483	-0.00262783	-0.00158216	0.0045308	-0.000437802
106	-0.000360498	0.0046591	-0.000533455	0.00337314	0.00255124	-0.00180569	-0.00131754	0.00234194	0.000550782	-0.0028651	0.00416324	-0.00122126	-0.00368892	0.00325223	5.47036e-05	-0.000998787	0.00160105	0.00195831	-0.00289567	0.00392221	-0.00650645	-0.00300465	-0.0016755	0.000915516	0.000103119	0.000260991	-0.00225453	0.00175605	-0.00822569	-0.000351612	0.00209585	0.00261315	0.00060614	0.00015743	-0.000457336	-0.00100193	-0.00344808	-0.00341182	7.66598e-05	0.000886589	-0.00211883	0.00227884	-0.000792767	0.00531244	-0.00076575	-0.000987209	-0.00116246	0.000733253	0.00216512
107	-0.000847908	-0.00670037	-0.000928571	-0.000695827	-0.00672739	-0.00121802	-0.00656286	0.0056166	0.0023243	0.003631	-0.00235704	0.00258923	0.000468846	-0.00229133	0.00612201	0.00136581	-0.00474364	-0.00148165	0.000669659	0.00128171	0.000435335	-0.00360965	0.00691063	-0.00113279	-0.00252295	0.00101546	-0.00123644	0.00366094	0.00235986	-0.000730835	-0.0069261	0.000314107	0.00221713	0.00265664	0.000576493	-0.0043554	-0.00313735	-0.00912884	-0.000865958	0.00228648	-0.00779944	-0.00377617	0.00374583	-0.00108149	-0.00563525	-0.00504758	-0.00659388	-0.000338426	-0.00718313
108	0	-0.00487129	0	0.00051827	0.00712343	-0.00223109	-0.000739867	5.84778e-05	-0.0018225	-0.001089	0.00178953	0.0040624	-0.00508181	0.0100522	-0.000832305	-0.00312333	0.00527375	-0.00141858	0.000455373	0.00465728	-0.00614413	-0.00112688	0.00140907	0.00117912	0.0017681	0.00225288	0.00410597	-0.00204058	-0.00599247	-0.00619443	0.00403805	-0.00427947	-0.000501066	-0.000911528	0.00208598	0.00309333	0.00246848	-0.00679654	0.00521293	0.00428762	-0.00717116	0.00377609	0.00243829	0.00345452	0.00209661	0.00868782	0.00130647	-0.00571758	-0.000926764
109	0.00226846	-0.000744686	-0.000603544	-0.000151458	-0.00173457	0.00107774	0.0089413	-0.000846672	0.000232425	-0.0011267	-0.00314426	-0.00385484	-0.00475783	-0.00663042	-0.00605513	0.00290606	0.00356375	0.00222813	0.00102	-0.00222498	-0.00807653	-0.000850279	-0.00869751	0.000768858	-0.00171493	-0.00990581	0.000327785	0.00410271	-0.00349686	0.000623298	0.00278756	-0.00504686	-0.00386762	-0.00217623	5.15475e-05	-0.00496342	0.000836238	0.000396407	0.00377946	0.00297009	-0.00392771	0.000626141	0.00264922	0.00770736	-0.00558777	-0.00610668	-0.00242794	-0.00737644	-0.00350579
110	-0.00126301	-0.00156539	-0.000844106	0.000398635	-0.00329244	-0.000152878	-0.00189404	-0.00293259	-0.00328823	0.00441244	-0.000229378	0.00115415	0.00425614	-0.00326837	-0.00574428	-0.000863617	-0.00104266	-0.00148778	-0.00176471	-0.00373663	-0.00199648	0.00181782	-0.00310901	0.00120091	0.00241614	-0.00116384	0.00589888	-0.00207122	0.000252481	-0.00707967	0.00132984	-0.00564329	-0.0019249	0.00546559	-0.00174805	-0.0029055	-0.00173597	-0.00188707	-0.00148844	-0.000990995	-0.00244341	-0.00227494	-0.00474965	0.00157424	0.00497321	-0.00607538	0.00667505	-0.00433555	-0.000923562
111	0.00243494	-0.0043119	-0.00147665	0.00691999	-0.00104864	-0.00141921	-0.00760979	-0.000325889	0.000461337	0.000609576	-0.000536287	-0.00109565	0.00477308	-0.00186919	-0.00663466	0.00431705	-0.00157695	0.00125593	-0.00945725	-0.00185673	0.00249115	-0.00248849	-0.00137289	-0.00177883	-0.00063828	0.00478757	0.000962878	0.0012926	0.00409232	-0.00233935	-0.00730866	-0.00447888	-0.00285231	-0.00613366	0.00831616	-0.00202913	-0.00169538	0.000261486	-0.00374466	-0.000601568	-6.82652e-05	0.00525111	-0.00154121	-7.89682e-05	-0.000548984	-0.00607649	0.0025199	0.00411679	-0.000328849
112	-0.000885118	0.000654636	-0.00152334	0.00158374	-0.00118294	0.00150847	0.000288499	0.0013599	-0.000414079	-0.00218741	-0.00233506	0.00240961	0.000485361	-0.000561347	0.0024114	-0.000219304	-0.00384749	-0.0007548	0.00418958	-0.00358647	0.00662005	0.000366609	-0.00433097	-0.000396612	-0.00041661	-0.00368202	0.000313384	0.000341453	-0.00378469	-0.00245252	0.00478361	-0.00272102	-0.000377876	-0.00950637	-6.35502e-05	-0.000552943	-0.00567364	-0.00212555	-0.00403129	-0.00114533	-0.00563913	0.000885299	-0.00226584	0.0033604	-0.000607977	0.0036738	-0.00816689	-0.000487249	-0.00473156
113	-0.000441626	0.000795519	-0.00133111	0.00404671	0.00769364	0.00101195	0.00187937	-0.000773386	-0.000158984	0.00291717	0.00336083	-0.0052229	0.00456752	-0.00591242	-0.00408216	0.00110736	-0.000489871	-0.00156173	-0.00611266	0.00183349	-0.00633564	-0.00317319	0.00573249	-0.00252125	-0.00212374	-0.00380245	-0.00140372	-0.00526597	0.000856704	-0.000792152	0.000169434	-0.00213533	0.0010083	-0.00211985	0.00615364	-0.00621624	-0.00708383	0.00248211	-0.00624516	0.000945887	-0.00556784	-0.00243693	-0.00286867	-0.0012403	0.00077968	0.000579154	0.00390203	-0.00367246	-0.00296805
114	0	0.00237657	-0.00121881	-0.00272841	-0.00222552	0.00124893	0.00237813	0.00254194	-0.00140264	-0.0055621	-0.00156717	-0.00339312	-0.00217795	0.00315378	-0.00119125	0.000654988	-0.003592	0.000703611	-0.00372055	0.00217911	-0.0034615	-0.000719067	-0.00413079	0.00210819	6.63285e-06	-0.000947446	0.0015119	0.00306957	-0.00206263	-0.000785817	0.00227678	0.00225358	0.00177774	0.004462	0.00473392	0.00256357	-0.00817795	-0.0010784	-0.000460785	-0.00566997	-0.0079297	0.00185443	0.00751787	0.00102108	-0.00649565	0.00120078	0.000198193	-0.0032611	0.00213305
115	0.00295136	-0.00370674	0	-0.00262292	-0.00252657	0.00035715	-0.0081075	0.00101175	-0.00215559	-0.00123664	-0.0074172	-0.00127751	-0.00120943	0.00829918	-0.000154458	-0.00284444	-0.00237952	-0.00155283	0.0010926	0.00066994	-0.0047366	-0.0054995	0.00836355	-0.00256783	-0.000274483	-0.000457527	-0.000330456	0.000437408	0.00033276	-0.00474679	-0.00736169	-0.00224677	0.00107818	0.000129767	0.00195738	-0.00368956	-0.00349918	0.000743516	-0.00278656	-0.000236027	-0.006133	0.00230469	0.00109194	-0.00147246	-0.00322952	-0.003315	0.00604204	-0.00376197	-0.00235151
116	-0.00114547	-0.0066398	-0.000576448	-0.000873141	0.00128675	-0.00198293	0.00405408	-0.000237827	-0.00280722	0.00308253	-0.000397388	-0.00378561	-0.00199061	-0.00800933	0.00393778	-0.00341096	-0.00221129	-0.00105755	-0.00315216	0.00243893	-0.0018423	0.00279483	-0.00410624	-0.00530097	0.00360541	-0.00450806	4.01757e-05	-7.07377e-05	-0.00384171	-0.0082334	-0.00585539	-0.00909629	0.00184799	-0.00163398	0.00400232	-0.00242093	-0.00288351	0.00224336	0.00349513	0.00327526	-0.000228091	0.0020255	-0.00315753	-0.000621695	-0.000243349	-0.00785596	0.00259656	0.00108866	0.00543314
117	-0.00119791	-0.00365527	0.00253004	-0.000659192	-0.00171119	-0.00164468	0.00224875	0.00206189	0.000144618	0.000612299	0.000524656	-0.00327535	0.00156379	-2.20773e-05	-0.00421287	-0.00337774	-2.59244e-05	0.000981711	-0.0016364	-1.19787e-05	-0.00101086	-0.0035992	-0.000931688	0.00156904	0.00267999	0.00148838	0.000700603	-0.00144774	-0.00395259	-0.00717427	-0.00579222	0.00182063	0.00562912	0.00573214	-0.0040739	-0.00128672	-0.000309509	-0.00604073	0.00689821	-0.00398344	-0.00586288	0.000922006	-0.000474647	0.00122641	-0.00440641	0.00483914	-0.00672616	0.00441986	-0.00155508
118	-0.000795424	-0.00509892	0.00183234	0.00432128	8.11206e-05	0.0024287	-0.00311654	-0.000399842	-0.00307916	0.00743517	0.000418722	-0.00093468	-0.00206905	-0.00436676	0.000669571	0.00434142	0.000429368	0.00107652	-0.00910519	0.000947934	-0.00424524	-0.00147834	-0.00296939	-0.00131959	-0.00278256	-0.00287058	-0.00140583	-0.00336409	0.00106647	0.00372682	-0.00535834	-0.00501376	-0.00345283	-0.00188605	0.000316756	-0.00248465	-0.00122801	-0.00130111	-0.000373879	0.00078822	-0.000375904	-0.00270634	-0.000397598	-0.000860729	0.00146326	-0.00187649	-0.0015851	-0.00384763	-0.00521264
119	-0.000441718	0.0020126	0.00157351	-0.00299409	0.00547978	0.000133321	0.00266694	0.00192141	0.000520016	0.00431712	-0.000754587	-0.00227353	0.000826174	-0.00920957	-0.00408716	-0.00088525	-0.00276574	-0.00123019	0.00298545	-0.00190424	0.00572697	0.000607184	0.00161741	-0.00622333	0.00458581	-0.00476031	-0.00267723	0.00548854	0.000827306	-0.00605528	-0.0015109	-0.00116496	-0.00578192	0.00302888	0.000311567	-0.00253727	-0.00297931	0.00194405	-0.000249335	-0.00105637	-0.00435334	-0.00349027	0.00381996	0.00373981	-0.00286037	-0.00615761	-0.00351378	-0.00764467	-0.000764964
120	0.00305935	-0.00390171	-0.000798482	-0.00543637	-0.0028105	0.00489762	-0.00536956	0.00149223	-7.69287e-05	-0.00411005	-0.00290526	-0.00333759	0.00314643	-0.00177055	-0.00451073	-0.00383033	-0.000678997	0.00113971	-0.00359815	-0.000457789	-0.00195196	0.00069871	0.000911218	0.000634388	0.00315462	0.00183436	-0.000218434	-0.00167579	0.00676811	-0.00823115	-0.00439139	-0.00357449	-0.00535702	-0.000199663	-0.00221498	-0.00202821	0.000777415	-0.00101604	0.000138383	-0.00218899	-0.00276288	0.00077872	0.00497037	-0.000650644	-0.000683838	-0.00756208	0.0058583	0.000713918	-0.00263975
121	-0.000360122	-0.00555726	0	0.002293	-0.00210093	0.00498619	0.00212908	0.00439483	0.00243397	0.00069001	-0.00544443	-0.00210331	-0.00207112	-0.000226843	-0.00754901	0.00428971	-0.00108851	0.00126431	0.00130822	-0.00400742	-0.0042864	-0.00295177	-0.000461874	0.00233087	-0.00343268	-0.00115272	-0.00297983	0.00046409	-0.00200506	0.00405873	0.00127294	-0.000145682	-0.00292081	-0.00821267	-9.0526e-05	-0.00278814	0.000518535	0.00199404	-0.000281885	-0.00305207	-0.00817099	0.000578407	-5.70934e-05	0.00745518	-0.00284658	-0.000949795	0.000616177	-0.00351505	-0.000579909
122	0.00208908	-0.00403035	-0.000863792	-0.00259012	1.69942e-05	0.00391788	-0.00278447	0.00226376	5.61171e-06	0.00176189	0.000246481	-0.000815211	-0.00324998	-0.00029127	-0.000353286	-0.00110816	-0.000886658	-0.00192254	0.00277386	-0.000362751	-0.00418269	-0.00724272	-0.0064368	-0.00592513	-0.00057852	-0.00341396	0.000390146	-0.00543413	-0.00388012	-0.00528002	-0.00645987	0.0082631	-0.00110223	0.00130053	-0.00277216	-0.000277889	-0.00109665	0.00117944	-0.00426672	0.00201209	-0.00266238	0.000720662	-0.00125706	-0.000678552	-0.00134455	-0.00193083	0.00457707	-0.000137621	-0.00107047
123	0	0.00863771	-0.000638668	0.00268071	-0.00306176	-0.000878158	-0.00339365	0.00042857	0.0054114	0.00449633	-0.00571758	0.00200658	0.00448301	-0.000639105	-0.00213629	-0.00225787	-0.00154506	-0.00089581	-0.00366245	0.000784141	-0.00302193	0.00372318	-0.00199737	0.00547579	-0.00125639	-0.00196668	0.0012648	-0.0011624	-0.00608146	0.00279575	-0.000464171	0.00108218	-3.77045e-05	0.00210478	0.000174235	-0.00521018	-0.00744816	-0.00299685	-0.00114848	-0.00235839	-0.00673673	0.000908528	4.40995e-06	-0.00023404	0.00128658	-0.00308208	-0.0023304	0.000257674	-0.00380543
124	0	0.00949819	0.00197441	0.00044549	-0.00183301	0.00118213	-0.00388089	-0.00289072	-0.000476124	-0.00419586	0.000587029	-0.00155304	0.0075104	-0.000661491	0.00191146	0.00410014	0.0012891	-0.000884422	-0.00232411	0.00163702	0.000736526	0.000167002	-0.00320936	-0.00390934	-0.00224282	-1.30368e-05	-0.00387113	-0.00337352	0.000910572	-0.00610805	0.000911258	-0.00340493	-0.00239605	0.00518674	-0.000118965	0.00170649	-0.00104051	0.00292395	0.00612738	0.00132315	-0.00178131	0.00181299	-0.00222207	0.00122412	-0.00172637	-0.00459647	-0.00291733	3.56955e-05	-0.00228112
125	0	0.00388996	-0.000514312	0.00143733	0.000876283	0.000657064	0.000851541	0.0018204	-0.00224437	0.000667102	0.00261625	0.000500498	-0.00353946	0.00577471	-0.00136743	-0.00356645	0.00353875	-0.00109192	-0.0027909	0.0064183	-0.0052396	0.000639847	0.00455636	8.6229e-05	0.00568674	-0.00382	-0.000775493	0.00275831	-0.00723077	-0.00265617	-0.00234893	-0.00306826	0.00112436	-0.00319845	0.000145254	0.00664042	-0.00439423	-0.00503493	-0.000713626	0.00111632	-0.00662189	0.00152774	-0.00348513	-0.00124051	0.00100429	0.00350277	0.00238156	-0.00756713	-0.00908908
126	-0.000420606	-0.00249613	0.00167919	-0.00308174	-0.0021156	-0.00221512	0.00114552	0.00243543	-0.000796156	-0.000624432	0.000535328	-9.75793e-05	-0.000300621	-0.00308274	0.0017139	-0.0011645	0.000172371	-0.00110856	-0.000198279	-0.00367623	0.00123348	-0.00182771	-0.00419595	-0.00354485	-0.000741224	-0.000907169	-0.00400638	-0.00136594	-0.00390404	-0.000748678	-0.00640325	-0.00455435	-0.00182863	0.00116458	-0.000640643	-0.00919079	0.000244873	-0.00619461	-0.000326098	-0.00629254	-0.00434085	1.68755e-05	0.00503755	-0.000422092	0.000780283	-0.00280454	-0.00457843	-0.00643723	-0.000523989
127	-0.000449662	-0.00113922	-0.00050908	0.00236583	0.00405458	-0.000937607	-0.0090307	0.00203882	0.00304002	9.40133e-05	0.00309767	-0.00342261	-0.0015739	-0.00516614	-0.00735454	-0.00274633	0.00135361	0.0028275	0.00278605	-0.00117385	-0.00112789	-0.00201587	-0.00145772	-0.00110143	-0.000132254	0.00256766	-0.000668479	-0.00321146	0.00281406	-0.00586585	-0.000369245	-0.00154777	-0.00412172	-0.0022761	0.000883817	-0.00116864	-0.00275048	-0.00136626	0.000682636	0.00358057	-0.00228195	0.000486707	-0.000770816	-0.00238986	-0.000408557	-0.00434596	-0.0035299	0.0031802	0.0072078
128	-0.000519243	-0.000180309	-0.000903197	-0.000524838	-0.000849172	-0.00176637	0.00380288	-0.00379028	0.000696786	-0.00191909	-0.0017984	0.00184847	-0.00219362	0.00343312	0.00353727	0.000704881	0.000157891	-0.00199585	-0.00402047	-0.00208788	-0.00362428	-0.00349447	0.000234135	0.000470314	-0.000359044	-0.000514065	0.00129681	-0.00346378	-0.000577261	-0.00796735	0.0019548	-0.00719466	-0.00322256	-0.00102916	-0.00786558	-0.000533673	-0.00730272	0.00130809	-0.0022196	-0.00149458	-0.00767786	0.00214454	-0.00249351	-0.0023299	-0.000517528	-0.00158182	-0.00275192	-0.00898519	0.00507489
129	0	-0.00122066	-0.000794539	-0.00202184	-0.00435724	-0.00350612	0.00848445	0.000994644	0.00276841	0.00503464	-0.000670582	-0.00133611	-0.000415398	-0.00438178	0.00440593	0.000338285	-0.00302161	-0.00152749	-0.00549059	-0.00194293	-0.00194778	-0.00168122	0.000696268	-0.00172173	0.00289069	-0.00107214	0.00217608	0.000117452	0.000606779	-0.00197582	0.00253364	-0.00109201	-0.00160923	-0.00590596	0.000778259	0.00235973	-0.00445761	-0.000969547	-0.00378297	0.00615151	-0.000941948	8.21672e-05	0.00148702	-0.000590106	-0.00111605	-0.00372081	0.00430991	0.00125792	-0.00396292
130	0	-0.000825153	-0.000306053	0.00460465	0.00191329	0.00320465	0.00120711	-0.00125168	-0.00233819	-0.00352672	0.000330509	0.0017686	0.000292749	-0.00530621	-0.00745593	0.000346286	-0.000400499	2.626e-05	-0.00059086	-0.0034963	0.000374949	-0.00150369	-0.00211729	0.00635651	-0.00409774	-0.00240342	-0.00197097	0.00613334	0.00427755	-0.00420951	-0.00299461	0.00762993	0.00289335	-0.000225967	0.000363386	-0.00483459	-0.00306485	0.00200046	0.00063527	0.00255879	-0.00458151	0.000624536	-0.000225263	0.0043388	-0.00747314	-0.000941701	0.00372448	-0.00114972	0.00162088
131	-0.000311134	0.0024258	0.00183317	-0.0017553	0.00140075	-0.000304931	0.00242365	-0.00126468	-0.000936298	0.00134378	-0.000356346	-0.00314021	-0.000165747	-0.00255035	0.000270747	-0.00388757	0.000959132	0.000338794	-0.00285432	0.00376255	0.00192484	0.00340848	-0.00323374	-0.00160585	0.0021705	-0.00199673	-0.00249448	0.000537445	-0.00145897	7.49113e-05	-0.0049974	-0.00130893	0.00106897	0.00170455	0.00500125	-0.00412501	-0.00173679	-0.00916267	-1.14902e-05	-0.00326374	-0.00130195	0.00378717	-0.00318968	-0.000855193	0.00175483	-0.00230358	-0.00164062	-0.00684352	-0.00632547
132	-0.000420694	-0.00156139	-0.000877645	0.00421156	0.00267558	0.000454636	-0.00333605	0.000387618	0.000927838	0.00139459	0.000889448	-0.00322825	0.000486512	-0.000174884	-0.000153116	-4.61414e-05	-0.000936996	-0.00193781	0.00292683	-0.00157661	0.00275023	-0.000675503	-8.60984e-06	-0.000648381	0.00156113	-0.003162	-0.000906338	-0.00369771	-0.00193927	-0.00824479	0.000125888	-0.00278456	0.00647559	-0.00361019	-0.00187455	0.00187751	0.00334384	-0.00367835	-0.00329597	0.000867497	-0.00262295	0.000179107	-0.00101727	0.00292248	0.0027667	0.00472956	-0.00368093	0.00153694	0.00191913
133	0	-0.00250964	-0.000586569	0.000580667	0.000229176	0.00409087	0.0116798	0.000491278	0.000207	-8.4568e-05	-0.00163372	0.000361471	0.00133566	0.00166887	-0.00120191	-0.00378475	-0.00368602	-0.00174585	0.000226429	0.0022949	-0.00439733	-0.00129216	0.00270837	-0.00240254	-0.00187237	-0.00234029	-0.00371121	-0.000121643	-0.00108423	-0.00422737	-0.00184399	-0.00136999	-0.0033036	0.00309375	0.000977975	-0.00074573	-0.00788626	0.00649115	-0.00175148	-0.00316351	-0.00574231	-0.00307911	0.00453517	-0.000803539	-0.000417125	-0.0019872	-0.00149092	0.00151851	-0.00249082
134	-0.000379774	0.00237058	0.00087782	0.000323924	0.00196488	0.00208628	-0.00238221	0.0103949	-0.00113567	0.00160963	-0.00437206	0.000901452	0.00116456	0.00310771	-0.00176036	0.00325735	0.000732923	0.00236538	-0.00723289	-0.00135868	0.00264579	-0.000200307	0.00327852	0.00388296	0.00121024	-0.00665489	-0.00161047	-0.00081145	-0.00113608	-0.00222713	0.00795292	-0.00272139	-0.00212524	0.00328652	-0.00421239	-0.00149511	-0.00852744	-0.00376874	-0.00260862	-0.000520422	-0.00508355	-0.00294069	0.00436016	-0.00103215	0.00160997	0.00116247	-0.00183904	9.43568e-05	-0.0011474
135	0	0.004687	-0.000644781	0.00195141	-0.00159984	-0.00323305	0.00462313	-0.000352452	-0.00162311	-0.00277345	0.000450318	-0.00399376	-0.00467031	-0.00165715	0.000140815	-0.00111698	-0.00124526	-0.00354766	-0.00542722	-0.000745801	-0.0040306	-0.00206755	-0.000888164	-0.00280728	0.000244244	0.00278275	0.0021079	0.00137211	0.00135605	-0.0028515	-0.000453985	-0.00586235	0.00256002	0.00210212	-0.00434895	-0.00148772	-0.00173251	-0.000899202	0.00113194	-0.00288254	0.00142327	0.00267572	-0.00187304	0.000172744	-0.00543755	-0.000209896	0.00252334	-0.00453839	-0.00186017
136	-0.000680826	0.00958253	-0.0014039	0.00029334	-0.00243254	0.000977604	0.0067225	-0.00176437	-0.000267448	0.000404279	-0.00299625	-0.00538317	0.00102908	-0.00340894	-0.00272451	-0.001422	0.001162	0.000904904	-0.0026859	-0.00184825	-0.00121335	-0.00108098	-0.00436463	-0.000930396	-0.00095686	-0.00162628	-0.000428617	0.00185162	-0.00429312	-0.0014405	-0.00301993	-0.00409685	0.00113004	0.0057593	-0.00380053	-0.00409722	-0.00659078	-0.00303115	-0.00458336	0.00576593	-0.00356051	-0.00338538	0.00168312	0.000989564	-0.00440276	-0.00337068	-0.000426427	-0.00185587	0.00829535
137	-0.000316025	-0.00130537	0	-0.00366996	0.00184045	0.0034254	0.0035843	-0.00212522	-0.00202778	-0.00144238	0.000461555	0.00138373	0.0022005	-0.00157999	-0.00128545	0.00120386	-0.000591682	-0.00293333	-0.00130552	-0.000427634	-0.00626997	3.9888e-05	0.00396157	0.000482255	0.00293315	0.00237577	-0.00129885	-0.00172325	-0.000205973	-0.0028973	-0.0075512	-0.00312502	0.000702766	0.00373019	0.00268035	0.00194406	-0.00721205	-0.00397622	0.00580874	0.00199119	-0.00522757	0.000378605	-0.00701294	0.00271529	-0.00556724	0.00044368	-0.00347349	-0.000244153	0.000764247
138	-0.00134254	0.00291999	-0.000575561	0.000273258	3.3447e-05	-0.000280803	0.00404674	0.00313586	-0.00137622	0.00079772	7.39753e-05	0.00175517	-4.00562e-05	0.000380625	-0.000227405	0.000958015	-0.0019547	0.00162797	-0.00336051	-0.00189825	0.00157738	-0.00552464	-0.0013824	-0.00422021	-0.000385647	-0.00144922	0.00139688	-0.000590914	-8.6104e-05	-0.00520844	-0.00808965	-0.00130602	-0.00262129	-0.00201006	-0.000633892	-0.00273788	0.0036191	-0.00114024	0.000337879	0.00263823	-0.0045596	0.00184971	0.000736675	-0.00323471	8.85392e-05	-0.000303081	-0.00674637	0.000963067	-0.00378605
139	0	-0.00433438	-0.000294223	0.00347269	-0.0012888	-0.00267505	-0.00150963	-0.000837348	0.00391149	-0.00250662	-0.00738828	0.00132191	-0.000374999	-0.00391627	-0.00483551	-0.00169495	0.00194907	0.000525774	0.00425028	0.00449946	0.0021336	0.00277073	-0.000395587	9.21885e-05	-0.00107906	0.000288593	-0.00254039	-0.000397257	0.00128396	-0.00637225	-0.000230314	-0.00110275	-0.00732156	-0.00249075	-0.00111706	-0.00309346	0.00224182	-0.0022439	-0.00128368	-0.00108338	-0.00251402	0.0028904	-0.00101545	-0.000510604	-0.000672883	0.000279638	3.40449e-05	-0.00555208	-0.00296286
140	-0.00132513	0.00119135	-0.0009112	0.00455873	-0.00222998	-0.00112213	-0.0067569	-0.000320268	0.00343165	0.00160152	-0.00118932	0.00450062	-9.96872e-05	-0.00197032	-0.00591865	-0.000505797	0.00140414	0.000685719	-0.00321561	-0.00266136	-0.00360144	0.00389933	-0.00125358	0.000151458	-0.00270403	-0.00349833	-0.00185305	-0.00271039	-0.00277687	-0.00479482	-0.0044365	-0.0049455	-0.00610669	-0.00126876	-0.00116601	-0.0034476	-0.00875812	0.00297978	0.000909841	-0.00251227	-0.00381542	-0.000978481	0.000267298	-0.00369453	0.00840029	-0.00410092	0.00215582	-0.00643278	-0.000514296
141	-0.000311243	0.00582679	-0.000932331	-0.00189693	0.0031448	0.00174387	0.00214566	0.00373061	0.00204324	-0.00539061	-0.00102996	0.00151379	0.00805944	-0.00014671	-0.0008887	0.000312716	0.00257972	-0.0029653	-0.00143287	0.00105572	0.00244712	0.00172332	0.00338109	-0.00159398	0.000775124	0.00132217	-0.0027487	-0.00393972	-0.00624139	-0.000788869	0.000293664	0.00175252	-0.0053775	-0.00091947	-0.0020731	-0.000516128	-0.00773704	0.000699181	-0.00195134	-0.00324235	-0.000466937	0.00159336	0.00196681	0.00292489	-0.000382699	-0.00440029	0.001995	0.00363438	0.000647097
142	-0.000686846	-0.00448905	-0.000266542	-0.00376808	-0.00362974	0.00295894	0.00209369	0.00545156	0.000571464	-0.00251675	-0.000243045	-0.002363	-0.00178584	-0.00228096	0.00491701	-1.35513e-05	-0.00135356	0.000726767	0.000648478	-0.00222569	-0.00377936	0.00626628	0.00296455	0.000508313	-0.00222714	0.0011604	0.000398432	0.0012385	0.00176679	-0.00587858	0.000328296	0.00116427	0.00101454	-0.00351514	0.000856786	-0.00064007	0.00331514	-0.00512843	0.00353548	0.00202785	-0.00359765	-0.00236866	-0.00151333	0.00209943	-0.00104123	0.00157059	-0.000645442	-0.0033868	0.00101539
143	-0.00067158	0.00370787	-0.000290065	-0.00152879	0.00835557	-0.00515175	0.00849934	-5.99023e-05	0.00105521	-0.00373868	0.000132446	-0.00734293	-0.0048379	-0.00158306	-0.00292761	-0.000159724	0.00227873	-0.000962715	0.000674588	0.00351013	-0.00115724	-0.00148846	-0.002495	-0.000304299	0.00473385	-0.000507398	-0.00362248	0.0010113	0.00368865	-0.00561294	-0.00481729	-0.00109657	-0.000263418	0.00471585	0.00105808	0.00425547	-0.00631953	0.0010507	0.000324573	-0.00131402	-0.00173998	0.00124947	-0.00561231	0.00103725	-0.00163323	-0.00793757	-0.00325451	-0.00379497	-0.00262938
144	0	-0.000725517	-0.00060309	-0.00156041	0.000790518	-0.000859042	0.00681374	0.00340454	-0.00336947	-0.00297116	0.00294354	0.00384385	0.00557533	-0.00047835	0.00126187	-0.00249844	-0.00334315	0.00171585	-0.00212776	-0.00401964	0.00554346	-0.00271106	-0.00745108	0.000506537	0.00233993	0.00453005	0.00332939	-0.0020698	0.000351957	-0.00690462	-0.00438738	-0.00225946	-0.00413859	0.00160781	0.00274876	-0.000923375	-0.00173428	-0.00224348	0.00341502	0.00117452	0.000702816	0.00308339	0.00402655	-0.000485463	-0.00560255	-0.000845881	-0.00363299	0.00259994	-0.000777967
145	-0.000333688	0.00544814	-0.000889302	8.61255e-05	-0.000386902	0.0026401	-0.000337002	-0.00199933	-0.00130501	-0.00363323	0.00066379	-0.000810967	-0.00307502	-0.000193001	0.000136073	0.00122719	-0.000163873	-0.00552367	0.00123272	-0.000870811	0.0024846	-0.00274565	0.0020227	0.0029487	0.00151169	-0.00598935	0.00116023	-0.00226035	-0.00127283	0.00229233	-0.00506032	-0.00335823	0.00118423	-0.00113011	-0.00778205	-0.0035258	0.00345833	0.000420896	-0.000597881	-0.000556353	-0.00183643	-0.00190976	0.00231109	0.00281719	-0.000530229	2.74422e-06	-0.0025065	-0.00103131	-0.00133997
146	-0.000348991	-0.00578692	0.00183413	0.00317841	-0.000714634	0.00506341	0.003114	-0.000115051	-0.00245109	0.000958789	-0.000655167	-0.00102722	0.00248443	-0.00824937	-0.000690161	-0.00317982	-0.00422107	0.00415827	-0.0017208	0.000715765	-0.00244562	0.00419109	-0.00242445	-0.000199309	-0.00207018	-0.00413299	-0.00516646	0.00219173	0.00137953	-0.00261586	0.00100109	-0.00435555	-0.00173776	-0.000406485	0.000137743	-0.000953694	0.000556112	-0.00244604	0.000432852	0.00497429	-0.00238901	-0.00106273	-0.00102777	-0.00338344	0.00316218	-0.00190511	-0.00516872	-0.00255771	0.000227
147	-0.00102982	-0.00112915	0.00120355	0.00117594	0.000149634	-0.00182612	-0.00243709	0.00266339	0.00339693	-0.00349478	-0.00314223	-0.000126223	-0.00512295	-0.000191489	0.00373407	-0.00569653	-0.00272373	-0.0034964	-0.00169716	0.00106857	-0.0013925	0.00199915	0.0116195	-0.00155644	0.0024647	-0.00494651	6.46664e-05	-5.34807e-05	-0.00492694	-0.0034094	0.0063583	8.11158e-05	-0.00320342	0.00594796	-0.0022722	-0.00479844	-0.0014999	-0.000932496	0.00290114	-0.00313694	-0.0044045	-0.000561982	0.00114087	0.00485516	0.000247415	-0.000539647	0.0022586	-0.000571871	-0.00228029
148	-0.000311319	0.00405936	-0.000630823	0.00374194	-0.00202627	-0.0034549	0.000311633	0.00203871	-0.00146742	-0.00465593	-0.00200083	-0.00114697	-0.00111943	0.00369468	0.00265464	0.00163817	0.001683	0.00322004	0.00274663	-0.00256032	-0.00251935	0.00224127	-0.000415769	-0.00154878	0.00127357	0.00192444	-0.00066479	-0.00298004	-0.00427802	-0.00539871	-0.00668139	0.00161031	7.40823e-05	-0.000525395	0.00306899	-0.00172502	-0.00268777	0.00391244	-0.000330271	0.000920372	-0.00330437	0.00319711	0.00194987	-0.00146995	-0.00168813	0.00235479	-0.000925496	-0.00483693	-0.000463461
149	-0.000349028	-0.000768387	-0.00122619	-0.000670317	-0.00237716	-0.0011394	-0.00612642	0.00108017	0.00208287	-0.00259994	-0.00434975	-0.00470238	-0.00320427	-0.00119043	-0.000116273	-0.00185042	0.000609907	0.000162702	-0.00369046	-0.00182252	-0.00349068	-0.00078519	-0.000630738	-0.000698365	0.00219091	0.00159481	-0.000567813	-0.000665289	-0.00341311	-0.00415643	-0.00612883	-0.00313175	0.000793006	-0.00152377	0.000677038	-0.0035664	-0.00525144	-0.00318097	-0.00166204	0.00374775	-0.000478681	-0.004002	-0.00305086	-0.00245038	-0.00511518	-0.00283332	-0.00117792	-0.00245444	0.000671204
150	-0.000333746	0.00369257	0.00122946	-0.00120557	0.00262591	-0.00202714	0.0075554	0.00165218	-0.00081827	-0.00138589	0.000511702	-0.00139902	-0.00127889	0.00145625	0.00428034	-0.00326086	0.00496482	-0.00353929	-0.00393866	-0.000557085	0.00268727	0.000361011	0.00209695	0.00665421	0.000118686	0.00644702	-0.00190386	-0.0020376	-0.00214932	6.35919e-06	-0.00123313	-0.00237601	-0.00336183	0.000236685	-0.00277423	-0.00559092	-0.00394782	-0.00230399	0.00246986	-0.00236626	0.000876798	-0.000742144	-0.00407014	-0.00536297	-0.000444227	-0.00115209	0.002501	0.00181682	0.00368572
151	-0.00033801	-0.00657052	-0.000545569	-0.000301459	0.00306902	0.00149805	0.0022563	-0.00130007	0.00175747	0.00191616	0.00508187	6.31899e-05	0.00518246	-0.00632424	-0.00545261	0.00390467	-0.00121358	0.00112565	0.0018127	-0.000780482	-0.00291139	0.00130772	-0.00140388	-0.00395799	0.00432117	-0.00479405	0.000498939	0.000696802	-0.00249132	-0.00206933	-0.00280942	-0.00185104	-0.000183551	-0.00150913	0.00202797	-0.00386639	-0.00311644	-0.00122584	0.00285999	-0.00297494	0.000878405	-0.00216848	-0.00335721	-0.00496431	0.00117049	-0.00309229	-0.00122382	0.0010221	0.00250853
152	0.00316376	0.00178617	0	0.00539627	-0.0044855	0.0038344	0.000463747	0.00333034	-0.00135334	-0.00280775	-0.000576193	0.00135084	-0.00191428	0.0021608	-0.0026003	0.00168342	-0.00284392	-0.00247833	0.00737569	-0.00108143	-0.00175369	0.00327748	-0.00188247	-0.00231506	-0.00323211	0.000693348	-0.00198203	-0.00198832	0.00648474	-0.00807775	-0.00627939	-0.00691451	-0.0016771	-0.00418044	-0.00815478	-0.00152892	0.0012083	-0.00418073	0.000481413	0.0011928	-0.00409751	0.00455719	-0.00135053	-0.00349889	-0.00242558	-0.00452312	-0.00818806	-0.00487673	-0.00514765
153	-0.000349076	-0.00103403	-0.000333781	-0.00391532	-0.00198169	-0.00313075	-0.00214813	-0.00227515	-0.000647751	-0.001828	-0.000557101	0.000451304	0.00103273	0.00151311	-0.00570317	0.00121104	-2.37703e-07	-0.00222915	0.0022027	-0.00161608	-0.000571396	-0.000479823	0.00427076	0.00340069	-0.000554567	0.000242046	-0.000826361	6.65304e-05	0.00470058	-0.00519146	0.00068467	-0.00496548	-0.00536287	-0.00392363	-0.00062733	-0.00207912	-0.00271224	-0.00376815	0.00152784	0.00480185	-0.00769633	0.0059438	0.00075638	0.000458148	0.00357793	-0.00426039	0.000379932	-0.00213412	-0.000896476
154	-0.00175553	-0.00686187	-0.000877964	0.00215683	9.16941e-05	-0.00136248	-0.00245394	0.0028236	0.00686331	0.000200801	-0.00805329	-0.00341451	-0.000173198	0.00281167	0.00192231	-0.00223647	0.00212538	0.00238467	0.00395732	-0.0014514	-0.00125588	0.00114401	-0.00310639	-0.000476922	0.00526794	0.0023234	0.000831748	5.72548e-05	0.00094588	0.00228779	-0.000637435	-0.00437912	-0.00411633	-0.0017353	-0.00350256	-0.00370817	-0.00346778	-0.00676758	-0.00466793	0.00173836	-0.00156945	-0.000213563	0.0022221	0.00246583	-0.00444515	-0.00185114	-0.00355838	0.00223888	-0.000268395
155	-0.000326594	-0.00246007	-0.000320357	-0.000816381	-0.000910154	0.0025431	-0.00136037	0.005411	0.00163245	0.0037933	-0.00302883	0.00495952	0.00281205	0.000111631	0.000598032	0.00100493	0.00102363	-0.00201629	-0.00524081	-0.00154031	-0.00431434	0.00109047	-0.00503805	-0.000139583	-0.00331138	-0.00110339	0.000227672	0.00163401	-0.00105702	-0.00602687	0.00355887	0.000178091	0.000277841	-0.004718	0.00198071	-0.000429186	-0.00406053	-0.00203496	0.0018102	-0.00441751	0.000536269	-0.00145015	-0.00412407	0.00013744	-0.00152803	-0.00317677	-0.00527062	0.00530801	-0.00785137
156	-0.000655678	0.0023262	-0.000355057	-0.00709524	0.000366769	0.00438484	-0.00116381	-0.00352298	0.00309953	-0.00213032	-0.00265667	0.00169779	-0.00514018	-0.00469051	-0.00485	-0.00115311	-0.00444334	-0.0025013	-3.02258e-05	-0.00555421	0.00165976	-0.00135262	0.00301903	0.00291979	0.0030651	0.00186963	0.00125149	-0.000108562	-0.0025757	-0.00472037	0.00102143	-0.00468849	-0.00486059	0.00810061	-0.00351929	0.0018541	-0.00211812	-0.000589051	-0.00136857	-0.00289026	0.0033349	-0.00357891	-0.000708547	-0.00263291	-0.00183728	0.00534585	-0.0023323	-0.0083546	-0.00252798
157	0	-0.000927915	-0.000320379	-0.0027863	0.000646964	0.00322323	0.00587215	0.000354937	0.00243421	-0.00136213	0.000634731	-0.00147646	-0.0023227	-0.00274096	-0.000731077	-0.00378842	0.00498831	-0.00163234	-0.000726065	0.00206083	0.00708532	-0.00054549	-0.00288017	-0.00547919	0.00219801	-0.000238629	-0.0044019	-0.000494812	0.00105067	-0.00291699	-0.00347722	-0.00400655	-0.00199309	0.00445545	-0.000716153	-0.00307028	-0.00435049	-0.00273204	4.64584e-05	0.00357845	0.00145425	-0.00467991	-0.0025006	-0.00433238	-0.00152021	0.000558948	-0.00706968	-0.000891114	-0.00176592
158	-0.000650095	0.00512458	-0.000461504	-0.00168897	0.000343396	0.00149757	0.00318753	-0.00210259	0.00250855	0.000694802	0.00424517	-0.000383443	0.000339478	-0.00480521	-0.00409579	-0.00283486	-0.00232202	0.00750181	0.00479103	-0.00304151	-0.00064311	-0.00125677	-0.00325683	9.1501e-05	-0.000767071	-0.00393295	4.90862e-05	-0.000663382	-0.00176538	-0.00416273	-0.00673081	-0.000982013	-0.000801427	-5.81429e-06	4.20669e-05	-0.0032896	0.00467242	0.000313904	0.00277617	0.000771266	-0.00389959	0.00179636	0.00159995	-0.00439402	-0.0028247	-0.000122194	-0.00429626	-0.00413508	0.00129815
159	-0.000701734	0.000781485	0	-0.00499424	-0.00203801	-0.000308143	0.00551614	-0.00240325	0.000891007	-0.00089533	-0.00261279	-0.00112563	-0.0014195	0.000762288	-6.54907e-05	-0.00119193	-0.00183811	-0.00129863	-0.00216112	0.00212139	-0.0014507	0.00144077	-0.0023798	-0.00191324	0.0015181	0.00211374	-0.00272049	-0.0020283	-0.00270367	-0.00414715	-0.00615567	-0.000580766	0.000699732	0.000314587	0.000564195	-0.00546332	0.000121315	-0.000621649	-0.0014787	-0.00412566	-0.00694423	0.00250316	-0.000988192	-0.00556211	0.000782854	-0.00569937	0.00371926	-0.00402723	0.00280422
160	-0.00044515	0.00369863	-0.000576003	0.00491121	-0.00244593	-0.00390403	-0.00515994	0.00115222	0.00254849	-0.000484657	-0.00356839	-0.0011767	0.0069851	-0.000494403	-0.00496275	-0.00166553	0.000728078	0.000478865	-0.000826637	-0.00195573	0.00394378	-0.000618934	0.00176242	-0.00423639	0.00382012	0.00348422	0.00587815	-0.00338328	-0.00591962	-0.00598754	-0.00247534	-0.00559014	-0.000282985	-0.00722595	0.00308729	-0.00517127	-0.00110193	-0.0007355	0.000922251	-0.000930739	-0.00389905	-0.00123266	0.00284483	0.00031152	0.000677241	-0.00812754	5.00476e-06	-0.00292646	-0.00227627
161	0	-0.0123101	0.00169121	-0.0011614	0.00233882	-0.00126147	-0.00735575	0.000318704	-0.00245419	-0.00400069	0.000103934	-0.000695336	-0.0023643	-0.00410021	-0.00531069	-0.00291071	0.00497022	-0.00443369	-0.00447642	-0.00114674	0.00344837	0.000852344	-0.000805341	0.00868146	0.00215734	-0.000683384	-0.00191491	0.00119992	0.00109545	-0.00299656	-0.00363633	-0.00215187	-0.00110897	-0.00662653	-0.000456115	0.00108889	-0.00131915	-0.000430733	-0.00403115	0.00142996	-0.000913295	0.000650581	-0.00441262	0.0015369	0.00209649	-0.0057719	0.000560262	-0.00502285	-0.00493115
162	-0.00150005	-0.00372047	0.000948712	0.00320716	0.00893331	-0.00197796	-0.00258163	0.00426655	-0.000905842	0.00856773	-0.00445316	-0.00367281	-0.00127077	0.000219824	-0.00471406	0.000790115	0.00167209	-0.00479838	0.0041178	-0.00371319	-0.00844657	0.000357744	-0.00425255	0.00304734	0.00420536	0.00170564	7.04734e-05	-0.00206338	0.000770218	-0.0010679	-0.000213704	0.00126189	-0.00489207	0.00146167	-0.00319127	0.000484293	-0.00443978	-0.000641691	0.000479183	0.000471613	-0.000650561	-0.00038783	-0.00102684	0.00141867	-0.00408412	0.00678948	-0.00110667	0.00117114	0.00326035
163	-0.000326685	0.00121626	0	-0.000713821	0.00229503	0.00484381	0.00332497	-0.00214247	-0.00399991	-0.00177527	0.000285904	0.00232419	-0.00507697	0.00504475	0.0092375	0.00233006	-0.00188321	-0.00249096	0.00104923	-0.000579396	-0.00147786	-0.00540952	-0.00439332	0.0028166	-0.000314592	0.00115029	-0.00367221	0.00026988	0.00346618	-0.00178174	-0.00298299	0.000505	-0.0013081	0.00964837	-0.000367411	-0.00103617	-0.00466651	-0.00595386	-0.00261717	0.00939509	0.00132104	-0.00160759	0.0029195	0.000524389	-0.00486402	0.000186896	-0.00524361	-0.0036687	0.00279625
164	0.00351429	-0.0060631	0.00232986	0.000745813	-0.00163209	0.00159279	0.00428304	0.00139798	-0.000141341	0.00656213	-0.00299376	-0.00394777	-0.00175728	0.00231313	-0.000319731	0.00142583	-0.000899303	0.000997932	-0.00281009	-0.0047946	0.000381376	-0.00139539	0.00467774	-0.0022696	0.000743961	0.00359018	0.00109036	-0.00188271	0.00253779	-0.00464897	-0.00896088	0.000895636	-0.00612208	0.000491053	0.00334555	-0.00578691	-0.00341608	-0.00381446	-0.00229836	-0.00575225	-0.00560728	-0.00249837	0.00445622	-0.00418316	-0.000335096	9.24475e-05	-0.00518797	-0.00296193	0.000323268
165	-0.000338175	0.0112465	0	-0.00228951	-0.00184902	0.0021069	0.00899554	-0.00186204	0.0044119	0.000444613	-0.00733474	0.000300468	0.00485886	-0.00429743	0.00256356	8.34997e-05	0.000974792	0.00523556	-0.0011061	0.0026816	-0.00327002	0.000135355	0.00147725	-0.00518829	0.00145093	0.000651612	-0.000613013	0.000615326	8.71164e-05	-0.0067366	0.00493666	-0.00405153	-0.00308828	-0.00240988	-0.00314215	-0.00308629	-0.0042383	0.000552942	0.001641	-0.0019163	-0.00464922	-0.00208707	-0.00321578	-0.000261468	-0.00284917	2.80172e-05	-0.00337395	0.00383224	0.00283059
166	0	-0.00195201	-0.000309359	0.00906968	0.00373527	-0.00485084	-0.00633962	-0.0019671	0.00287284	-0.00102317	0.0027536	0.00114892	0.000363823	-0.00357246	0.00895893	0.00629771	0.000442657	-0.000379949	0.00324048	-1.94901e-05	-0.00532548	0.00193665	-0.000633313	-0.00120268	-0.000288926	-0.0051588	-0.00221118	-7.81685e-05	-0.0013406	-0.00473718	0.000585409	0.000378991	0.0018257	0.000558766	-0.00535695	-0.00203422	-1.83837e-06	-0.00235596	-0.0052189	0.00520406	-0.00320356	0.00170322	-0.00102899	0.000345496	-2.71431e-05	0.00267188	0.00714423	-0.00259457	-0.00445402
167	-0.000445259	-0.00148078	-0.000284789	-0.0049844	-0.0023558	-0.000651041	-0.00571005	-0.000203119	-0.00227481	0.00134686	-0.000911561	-0.00210662	-0.00352716	-0.0016914	-0.00155032	-0.00407593	8.81373e-05	-0.00172756	-0.000618383	-0.00412569	0.00357243	-0.000651156	-0.000946434	0.00449704	0.000881148	-0.00412631	-0.00196381	-0.00565691	0.00176806	-2.11438e-05	-0.0036297	-0.00973447	-0.00623471	-0.00107185	-0.000442464	-0.00692237	-0.0028414	-0.00221966	-0.00172	0.00248365	0.000663156	-0.000810502	-0.00098929	-0.00280263	0.00212045	0.00217862	-0.00385753	-0.00357052	0.00187162
168	-0.000761503	-5.03603e-06	0.00418553	0.00162923	-0.00366429	-0.002799	-0.00633297	-0.000126519	0.00139652	-0.0025872	0.0058807	0.00270752	0.00348311	-0.00199162	0.00015334	0.00302778	0.00236116	0.00191321	0.00353813	0.00356691	-0.00476693	0.00270864	0.00116102	-0.00603687	0.00421932	-0.00103279	-0.00293484	-0.00192746	-0.00490505	-0.00710052	-0.00128568	-0.00975576	0.000371416	-0.00427172	-0.00137996	-0.000873688	0.00187058	0.00153641	-0.000913778	-0.000926897	0.000281395	-0.00302595	-0.00396437	-0.00207314	0.00251188	-0.00327493	0.00252725	-0.00606143	-0.000335398
169	0	0.00787368	-0.00066441	0.00565233	0.00556235	-0.00193061	-0.00246805	0.000355443	-0.00355854	-0.00188682	-0.00404324	0.00112186	-0.00275604	-0.000302769	-0.00150714	-0.00451041	-0.000807712	0.000101206	0.00190414	-0.00444089	-0.00313071	-0.000467701	-0.00322273	0.00344251	-0.00250909	-0.00120761	0.00358813	-0.00358512	0.00430147	-0.00470361	0.000345762	-0.00110211	-0.00174339	-0.000490448	-0.00062846	-0.00223917	-0.00610973	-0.00192433	0.000375192	-0.00304161	-0.00387279	0.00164699	-0.00142637	0.000444538	0.000262943	-0.006973	0.00465511	-0.0010158	0.000567366
170	0	-0.00217116	-0.000290338	-0.00293207	-0.000597313	0.000916033	0.00536657	0.000269715	-0.00142987	-0.00284526	-0.000345728	-0.00416355	0.00364896	0.00181436	-0.000789179	-0.00120391	0.00637669	-0.000519753	-0.00182927	-0.00645455	-0.00380531	-0.000649202	-0.00223748	0.00359202	-0.00124639	0.000745279	-0.00293378	-0.00368498	-0.00244221	-0.00312648	-0.00489983	0.00528806	-0.000248714	0.00217791	-0.00417273	-0.000602031	-0.00453816	-0.000431682	0.00385503	-0.000664369	-0.00443963	-0.000693176	-0.00126286	-0.00365067	-0.00541852	-0.00852503	-0.00266001	-0.00631274	-0.00363267
171	-0.000978983	0.0010002	0.00236932	-7.69758e-05	0.00243335	0.00289898	-0.000686281	-0.00174455	-0.00051664	0.00500143	-0.00705926	-0.00314162	0.00437318	-0.00691522	-0.000905551	-0.000834442	-0.00365907	-0.00227874	0.000655923	0.00223743	0.000883521	-0.000621575	0.00208524	-0.00337704	0.00189817	-0.00237934	-0.00407174	-0.00183747	0.00499931	-0.00382171	0.00237772	-0.00323887	0.00208601	-0.0042626	-0.00059214	-0.00137859	0.00134126	-0.000154687	0.000736066	-0.000407229	-0.00479185	0.000414191	-4.85796e-05	0.000220504	-0.00470951	0.00304396	-0.00683717	-0.00237268	0.00446343
172	0	0.00138103	0	-0.000377461	-0.00209491	-0.000498114	0.00726587	-0.00197702	-0.000801756	-0.0027598	0.00270509	-0.000984195	0.00129314	0.0032278	0.00134795	0.00155469	-0.00382102	-0.00270942	-0.00194954	-0.00786963	-0.00303789	-0.000440219	0.003278	-0.00552973	0.00516344	-0.00208485	0.00341486	0.00242855	-0.000489844	-0.00585718	-0.00569344	-0.00350586	-0.00697732	0.000393405	0.00388093	-0.00386909	0.000686776	-0.0014611	-0.0061429	0.00441499	-0.00350582	-0.00181973	0.000988155	-0.00536329	0.00183684	-0.0010378	0.00112379	-0.0061061	-0.000502852
173	-0.00034932	-0.00339499	0.00235658	0.0053531	-0.00440346	-0.00267992	-0.00536861	-0.00104619	5.58258e-05	-0.00240208	-0.00338157	-0.00466999	-0.00454411	-0.000948963	-0.00119811	0.000500348	0.000529534	0.000821897	-0.000642376	0.000478992	0.0038214	0.00195563	-0.00310456	-0.000909855	0.00130328	0.000290996	-0.00416097	-0.0058161	-0.00612862	-0.00310513	-0.00537659	-0.00474229	-0.00354983	-0.00321305	0.00404189	-0.00367423	-0.00356616	0.00143886	-0.00625742	0.000560263	0.00267944	0.00134219	-0.00354156	-0.00350579	-0.00345342	-0.00268873	-0.0037734	-0.00473064	-0.000156461
174	0	0.00570239	-0.00032057	0.000606167	-0.000695528	-0.00136915	0.00820862	-0.000203755	0.000144703	0.00140176	0.00335235	-0.00289339	0.00435087	-0.00467913	-0.00315426	-0.0025375	0.00109998	-0.000848573	0.00296198	-0.0019282	0.00101589	-0.00331061	0.00393125	0.00541297	-0.000388235	-0.00050271	-0.00236288	-0.00255386	0.00300921	-0.00361918	-0.000630528	0.00228094	-0.000441362	-0.000484286	0.00196836	-0.00579195	-0.00528601	-0.00131337	0.00452056	0.00414366	-0.00428791	-0.00147423	-0.00354392	0.000953437	-0.00160985	0.00758847	-0.00497832	0.000514176	-0.00134626
175	0	3.70178e-05	0.00224057	0.00348969	0.00620271	-0.00288083	-0.00283287	-0.000114474	0.000181181	-0.00104302	-0.00170425	-0.00236029	-0.00622223	0.00595846	0.00239234	0.00403144	0.00381045	-0.00268813	-0.00155362	-0.00239506	-0.00509704	0.00431388	-0.00393436	-0.00244683	-0.00111515	-0.000949005	-0.000575072	0.00476623	-0.00296482	-0.00129706	-0.000885641	-0.0051274	-0.00146966	-0.00311211	-0.00178698	-0.00274738	-0.00433561	-0.00692306	-0.00212406	-0.00132717	-0.000314843	0.00290998	-0.00062288	-0.00168639	0.000834494	-0.00409239	0.00188249	-0.00402263	0.0002323
176	-0.000857758	-0.00913694	0	-0.00390637	-0.00267763	0.000290052	0.000679216	-0.00231635	-0.00232383	-0.000698347	-0.00398613	0.00147771	0.00079713	-0.0035625	0.000904553	0.00254652	-0.00114847	-0.00283913	0.000837015	-0.00280328	-0.00219275	-0.000556884	-0.00302066	0.00176226	-0.00245838	-0.00173911	-0.00237204	-0.00422909	0.00363239	-0.0054951	-0.0019191	-0.00224039	0.00246818	0.00546364	-0.00215888	-0.00792925	-0.00121275	2.3589e-05	-0.000767483	-0.0005852	-0.00121548	-0.00224544	-0.00590764	-0.00290678	-0.000390379	-0.00467171	-0.00152924	-0.0104286	-0.00499798
177	-0.00120651	-0.00545365	-0.00081573	-0.00275899	0.000602761	-0.000899777	0.0042322	-0.00241158	0.00555669	-0.00289245	0.000576449	-0.00500255	-0.00106515	-0.00794044	4.85329e-06	0.000444923	7.04221e-05	-0.0034612	-0.00136992	0.00309015	-0.000147996	-0.00397406	0.000788551	-0.000833253	-0.00184276	0.00168313	0.00278546	-0.00146695	-0.00175117	-0.00268256	-0.00464489	-0.000722631	-0.00458924	-0.00292338	0.00431362	-0.00465339	-0.000356158	-0.00479804	-0.0030717	-0.000711403	-0.00373885	0.00279453	0.00052386	-0.00371403	-0.000844184	0.00179561	-0.0017079	0.00288413	-0.00100184
178	-0.000311645	0.00345694	0.00440839	0.00318766	0.00125846	0.00410185	-1.84921e-05	-0.00233997	0.000491687	-0.00252779	-0.00227471	0.00474483	0.000798741	-0.00355903	0.00406154	-0.000238158	-0.00237808	0.00673573	-0.00132495	-0.00202249	0.00276405	0.00324578	-0.00496062	-0.00554243	0.00676997	-0.00401896	-0.00351033	-0.00420092	0.00315039	0.000935095	-0.000890992	0.00078801	-0.00589246	-0.00171843	0.00129002	-0.000513635	-0.00144426	0.000265239	6.78376e-05	-0.00329438	-0.00453749	-0.00264529	-0.00134332	-0.00287095	0.00140703	0.00390364	-0.00200904	-0.00515325	0.00103125
179	-0.000629955	0.000999121	-0.000324929	-0.00340013	-0.00355985	0.00119564	0.000324622	0.000731148	-0.00118284	-0.00235468	0.000324992	0.00506069	0.00117033	0.000573878	0.0069944	-0.00389724	0.00116639	-0.00307714	-0.00280493	-0.00123547	0.000816642	-0.00301574	-0.00203465	-0.000714134	0.000552773	-0.000181197	-0.000469631	-0.00139712	-0.00161005	-0.00547621	-0.00112571	-0.00299665	-0.00284949	-0.00293422	-0.000739445	-0.00291404	2.16765e-05	-0.000137665	0.00117268	-0.00334669	0.00283978	0.00104075	0.000643414	0.000117405	-0.000325527	0.000132619	-0.00526477	-0.000346854	-0.00536253
180	-0.00097707	0.00244472	-0.000281734	0.00381087	0.00382159	-0.00178845	-0.000917643	-0.00148616	-0.00246554	-0.00281026	0.00157197	-0.000941158	-0.000294767	0.00149413	0.00035545	0.0046388	-0.00154312	0.00191844	0.00101584	-0.00366957	-0.00351205	0.00233242	-0.00180548	0.0004487	-0.000263489	0.00324467	0.00201858	0.000141968	-0.00146686	-0.0032016	-0.00218946	0.000360358	-0.00290897	-0.00183358	-0.00656769	-0.00123517	0.00276925	-0.000430632	-0.00299582	-0.00168442	-0.00283779	-0.000902153	0.00197839	-0.000661826	-0.00179079	-0.00533752	-0.000804939	-0.00223728	-0.00263354
181	0	-0.00152983	-0.000320648	0.00306334	0.00886061	0.000950385	-0.0032823	-0.000423132	0.00131194	0.00120104	-0.00434292	-0.0071001	-0.000315983	0.000502569	0.00043252	0.000455541	0.0027324	-0.000298501	-0.00323197	-0.00491806	-0.000327116	0.000708678	-0.00683512	0.000254703	0.00231372	-0.00133176	0.00335732	-0.00129923	-0.000869505	-0.00631162	0.00353044	-0.00544648	-0.00134252	-0.0100819	0.00177524	-0.000485352	-0.00101267	0.00210391	-0.00263935	-0.000818349	-0.000353799	0.00341531	0.00361212	-0.00106071	-0.00180472	-0.000208282	-0.00581412	-0.00106861	-0.00140159
182	-0.000862136	0.00771567	0	-0.00156726	0.000351606	-0.00191541	0.00225597	-0.00106945	-0.00297096	-0.00239716	-0.000896052	-0.00411033	-0.00270315	-0.00265465	-0.00633669	0.00366093	-0.00233013	-0.000896044	0.00565412	0.000796548	-0.00358122	0.00684646	-0.000653298	0.00194163	-0.00205189	-0.00550709	-0.00357188	0.000699022	0.00274944	-0.000933402	0.00341312	-0.00163978	-0.0047572	-0.00373528	0.00434642	-0.00707848	0.0053044	0.000662619	0.00351027	-0.00169748	-0.000775331	0.00104854	-0.00549345	-0.00239128	-0.00440262	0.000887269	-0.000579286	-0.00296792	-0.00379611
183	-0.000724378	0.00441543	-0.000931811	-0.00528435	0.00664146	-0.00434162	-0.00116034	0.000519019	-0.000430531	-0.00207268	-0.00198888	0.00226184	0.000362758	0.00404966	0.00300505	0.00462914	0.00115397	0.00153189	-0.0035272	0.00667766	-0.00260397	-9.51151e-05	-0.00213749	0.00278661	-0.00134455	0.000759391	5.27916e-05	-0.00262187	0.000838029	-0.00238928	-0.00323172	0.00424693	-0.00271774	-0.00135364	0.00396782	-0.00278925	-0.00595897	-0.00372123	0.000841362	-0.00463386	-0.000728332	0.00224922	-0.00290362	-0.00121171	0.00168793	-0.0063482	-0.00834692	0.000818968	0.00152032
184	-0.000816221	-0.00392101	0.00183446	0.00193411	-0.000341758	0.000898941	-0.00623217	0.000813354	0.00087819	9.67305e-05	-0.003912	0.00324276	-0.00258291	0.00181268	-0.00317944	0.00326006	0.00187802	0.00216087	-0.00198813	-0.00152607	0.00277502	-0.00463684	0.0012408	0.00318865	0.00437509	0.00411007	-0.00230799	-0.00400326	-0.00259594	-0.00453571	-0.00812516	-0.00379834	0.00298824	-0.000380435	0.000587311	-0.00411882	-0.00347669	-0.00374509	0.000343393	0.00133329	-0.00590559	-0.0041918	-0.00227343	-0.00365142	-0.0024177	0.00327555	0.00108366	-0.0107271	0.00177732
185	-0.00129126	0.00536918	-0.000306641	0.00342407	0.0035078	0.00139067	0.00100037	-0.00179714	0.000305544	0.00416702	-0.000943137	0.00237361	-0.00256796	-0.00584167	0.00113598	-0.000640636	-0.00268869	0.000242571	-0.000337917	0.003166	-0.00047015	0.00322604	-0.00255003	-0.000100945	0.00111036	-0.00317971	0.000553921	-0.000193799	0.000775663	-0.00287476	-0.00518007	-0.00520734	-0.00392715	-0.00103674	-0.00200412	-0.000810149	-0.00393791	-0.00215063	-0.00226474	-0.00261152	-0.00572021	0.000701253	-0.00172629	-0.000795714	-0.00367505	0.00542246	-0.0068981	0.000693411	-0.00252376
186	0.00237988	-0.0068534	0	0.00109385	-0.000932624	-0.000508326	-0.00189599	-0.000718477	0.00207106	0.00287948	-0.00317598	-0.00458527	0.00303077	-0.000623195	0.00792149	0.00246092	-0.00124496	-0.000389253	-8.37728e-07	-0.0042507	-0.000470839	-0.00526543	-0.00128898	-0.00283858	0.00145435	-0.001559	-0.000313565	-0.00100909	-0.0044522	-0.00225628	0.000470984	0.000736771	0.00144026	-0.00353953	0.00477735	-0.00449956	-3.31171e-05	-0.000419434	0.00377299	-0.000178358	-8.20042e-05	-0.000196881	0.00196325	-9.81703e-05	-0.00309387	-0.00208593	-0.00407709	-0.00686529	-0.000746278
187	-0.00139229	-0.00511165	-0.000909181	-0.00122432	0.00356603	0.00281573	-0.00227848	-0.00272587	-0.000612801	0.00162303	0.00304276	-0.000592207	-0.000480295	-0.00305488	0.00229861	-0.00540946	0.00290678	-0.00444312	-0.000516894	-0.0072221	-0.00216484	0.000803715	-0.00264184	-0.00646767	-0.00269989	-0.00495842	-0.000125469	-0.00204721	-0.000144364	-0.00374535	-0.000261203	0.000750715	-0.00293309	0.000143208	-0.00179381	-0.00108502	-0.00288817	-0.00340425	-0.00744109	0.000505729	-9.58883e-05	0.00107831	-0.00138399	-0.00240151	-0.000928694	-0.00475729	-0.0031423	-0.00559606	0.00508965
188	0	0.00460303	0	-0.00269938	-0.00164496	0.00373932	0.00376706	0.00149601	0.000561062	0.00145105	-0.000736799	0.00190719	0.00202162	0.00784395	0.000901704	0.00261966	0.00265188	-0.00162425	0.0040837	-0.00386967	-0.00350649	0.00300403	0.00377789	0.00263332	-0.00128457	0.000151066	0.00322864	0.0012158	0.00307704	-0.00379977	-0.00208274	-0.00464678	-0.00190294	-0.00135699	-0.00107141	-0.00290711	0.00387572	-0.00172921	0.00230249	-2.86173e-05	-0.00030695	0.00291885	-0.000184896	0.00290491	-0.00258923	-0.000903306	-0.00336238	0.00214237	0.00261686
189	0.00255207	0.00264356	-0.000281823	0.00105437	-0.00556265	-0.00132791	0.00169444	0.00170039	0.00203654	-0.0014403	-0.00174934	-0.00468432	0.00092669	-0.00412953	-0.00240872	0.00593754	-0.00122984	0.000597579	-0.00289423	0.00224822	-0.000964393	0.00231415	0.00135551	-0.0026847	-0.000312237	4.55833e-05	0.00384253	-0.00243304	-0.00850585	-0.00772426	0.00011752	-0.00368426	-0.00284595	0.00397597	-0.00371708	-0.00266371	-0.00124357	-0.00112327	-0.00757626	0.00254888	-1.24019e-05	-0.00213577	0.00266272	-0.00374189	-0.00155757	-0.00316284	-0.000998159	0.000824559	0.00204748
190	-0.00106805	0.00653009	-0.00152035	-0.00138894	0.00764176	-0.00257342	-0.00149402	0.000371259	-0.00156535	-0.00141236	-0.000472831	-0.0027088	-0.00213122	-0.00473685	0.00173574	-0.00222767	-0.00126004	0.00317268	0.00242569	0.00370066	0.00362486	-0.00175657	-0.00316567	0.00173263	0.00503752	0.000190177	0.00253757	-1.69188e-05	-0.00359485	-0.00837309	-0.000428714	-0.00555355	-0.00222191	-0.000339063	0.00167521	-0.00412919	-0.0043454	0.00532064	-0.00280874	0.00176352	-0.00508837	-0.00362335	-0.00452646	-0.00427061	0.00213406	0.00484901	-0.00940861	4.22545e-05	0.000150811
191	-0.000994245	-0.00362312	-0.000325066	-0.00656313	-0.000563716	0.00204076	-0.0039089	0.00156375	-0.000484579	-0.00207545	-0.000129991	0.00210924	0.00284736	-0.00189306	-0.00435603	-0.00195026	-0.000599845	-0.000746861	0.000215717	-0.00145859	9.52744e-06	6.11756e-06	0.00218649	-0.000139673	0.00160144	-0.000224127	-0.00054128	-0.000874934	-0.000382667	-0.00391973	-0.000759114	-0.00280124	-0.000883618	-0.00319295	0.00291284	-0.00613436	-0.000661893	-0.00177117	-0.00174453	-0.000777184	-0.00108749	0.00409798	0.00102961	0.0035364	-0.00170274	-0.00114913	0.00102621	8.24878e-05	-0.00159848
192	-0.00101381	0.00320336	0	0.00210878	0.00405994	0.00557267	0.00145608	-0.000894249	-0.00214065	0.0019399	0.000168206	0.00171952	0.00232675	-0.0037353	-0.00118389	0.000501829	-0.00111859	0.000761989	-0.00274314	0.000548728	-0.00208454	-0.00453599	-0.00128116	0.00229538	0.00784733	0.00328851	-0.000143172	0.000435637	0.00155529	-0.00720338	6.60671e-05	-0.00666411	0.00283657	-0.00499997	-0.00479351	-0.00136652	-0.00595225	-0.00617137	-0.00187947	-0.0025565	0.00084628	0.006674	-0.00296449	-0.000626479	-0.000704331	-0.00802033	-0.00327304	0.0047218	-0.00300048
193	-0.00332545	-0.00987788	0	0.00152647	-0.00503364	-0.00458018	-0.00337349	-0.00195952	0.000526894	-0.0024335	-0.00101075	0.00149051	0.00186065	-0.000429056	-0.004867	0.00473513	0.00468207	0.00263496	-0.00534555	-0.00446108	-0.00445307	0.00652321	0.0053663	-0.00425202	-0.00114318	-0.000215685	0.00206795	0.00195812	-0.000663136	-0.000207832	-0.00606749	0.00141062	-0.00257263	-0.0042767	-0.000742805	-0.000461733	0.0004676	-0.00171382	-0.00184697	-0.00145458	0.000321324	0.00345979	0.0041844	-0.00427091	-0.00123791	-0.00306101	-0.00214924	-0.00581287	0.00132208
194	-0.000344729	-0.00612415	-0.000575842	0.00733071	0.00293241	0.00703933	-0.00308161	-0.00154957	0.00382391	0.00142573	-0.00389898	-0.000256253	-0.0106315	0.00675756	0.00767518	0.00637354	-0.00194929	0.00238056	0.00147905	0.0011508	-0.00294055	-0.00255856	-0.000825828	-0.000287633	-0.00422337	0.00152152	1.11543e-05	-0.00332867	0.00105529	0.00382096	0.00427184	-0.00199	0.00491771	-0.0024501	0.000746953	-0.00194505	0.00227854	0.00491577	-0.00561923	0.000844167	-0.0020851	-0.00118544	0.000501435	0.000848558	-0.00355886	-0.00276717	-0.0030475	-0.00749009	0.00546658
195	-0.00141246	-0.00501027	0.00265319	-0.00606579	-0.000439407	0.000916987	-0.000476752	-0.00171384	-0.00414513	0.0038157	-0.00162175	-0.00191745	-0.00504547	-0.00280885	0.00177154	-0.00178902	9.19399e-05	0.00200283	-0.000579647	-0.00108825	0.00295366	-0.00217902	-0.0027673	-0.00230265	-0.000708762	0.00152446	0.00120598	-0.00142859	-0.00286003	-0.00340369	-0.00372648	-0.00399666	0.00128988	-0.00144487	-0.00431763	-0.000409858	-0.00556429	0.001074	0.00438561	0.00286408	0.00145238	3.43057e-06	-0.0039832	-0.00516287	0.00251361	-0.000982357	-0.00252374	-0.00774943	-0.00357991
196	0.00288744	-0.00470121	-0.00116456	-0.000779507	-0.00199335	0.00181943	-0.000589798	-0.00131278	0.00788364	-0.00395103	-0.00137866	-0.00175794	0.00212686	-0.0044452	0.00398565	-0.000215966	4.55198e-05	-0.00473716	-0.00400525	-0.00301598	-0.00343717	-0.00185862	-0.00173743	0.00554342	-0.0049721	-0.000609213	0.00241546	0.00256342	-0.006539	-0.00580075	-0.00228689	-0.00842943	0.000460029	-0.00188086	-0.000183747	-0.000220793	-0.00355375	-0.00088302	-0.00567834	-0.00355693	0.000537923	-0.000981965	-0.00318014	0.00139342	-0.00135545	-0.00701366	-0.00318086	-0.00486488	4.66132e-07
197	-0.000677767	-0.00895591	-0.000576722	-0.00105682	0.00246415	0.00189422	-0.00270119	0.00103688	-0.000339137	-0.00180651	1.37472e-05	0.00393442	0.00484019	0.00130428	0.00480192	-0.00172613	0.00656357	0.00301383	-0.00253117	-0.000870222	-0.0026687	0.000611542	-0.00287424	0.000855712	0.000232305	-0.00212993	-0.000130096	-0.0024945	-0.00088707	-0.00553463	-0.00213035	-0.00571861	-0.00507874	-0.000216541	0.00100637	-0.00251376	-0.00110845	0.000127077	-0.00604662	0.000231638	-0.00390859	0.000929908	0.00453883	-0.000534915	-0.0016434	-0.00184325	0.00368152	0.00759725	4.96271e-06
198	-0.0006459	-0.00184038	-0.000440902	0.00326181	-1.16517e-05	0.00365173	-0.00149386	-0.0014843	0.00114052	-0.00325067	0.0015686	-0.00113646	0.0029391	-0.00425381	0.00278863	0.00291993	-0.00219315	0.0015255	-0.000271226	-0.00476134	-0.000819077	0.00109958	0.00419006	0.00512518	0.00353892	-0.00203842	-0.00148516	0.00558038	-0.000318765	-0.00649986	-0.00424684	0.00573525	-0.00320562	-0.000587972	0.00320968	-0.00264068	-0.00121052	-0.00354133	-0.000985213	0.00359583	-0.00150721	0.00600732	0.000810816	-0.00329174	-0.00313077	0.00119748	0.000405243	0.00158261	-0.00136384
199	-0.00151513	0.00159746	0	0.000984611	-0.00540117	-0.000651064	-0.00344219	0.00109699	0.00121773	-0.000658889	0.00139044	-0.00294822	0.00145169	0.0017648	-0.00679302	-0.001893	0.000375532	0.00197704	0.00329047	0.00140907	0.000234191	0.00528378	-0.00127697	-0.000848328	-0.00339133	0.000715094	-0.00418583	-0.00107796	0.00042755	-0.00499022	-0.00247433	0.0010743	-0.00102171	-0.000106677	-0.00302388	-0.00331995	-0.00356006	-9.38439e-05	-0.00352557	0.00405335	0.00176032	-0.000931707	-0.00329558	0.000152949	-0.000289709	-0.0019874	-0.00630432	0.0011017	-0.00119009
200	-0.001737	-0.00908971	-0.000559734	-0.00129331	-0.00125805	0.00252856	-0.00140897	-0.00222977	-0.00217277	-0.00186858	0.00290148	0.00457938	0.00183507	0.000593607	-0.00264634	0.000783357	-0.00013999	0.00334228	0.00202447	-0.00557683	-0.00247216	-0.000602635	0.00249969	-0.00278107	0.000877646	-0.00419975	0.00256016	-0.00370518	0.00264195	-0.00155371	0.00455862	-0.00332035	-0.00388889	-0.000582806	-0.00437589	-0.00270198	-0.00252385	-0.00260915	0.00221302	0.00259885	-0.00252577	0.00171892	0.00156646	0.00376356	0.0013301	0.00511636	-0.00914826	-0.00125087	-0.00568908
[truncated: 4 more columns]

## Sheet: Fig 2 Panel c
Lag(ms)
-200	-0.000919859	0.00272672	0.000139295	-0.000806642	0.00275936	0.00118979	0.0038119	-0.000642634	0.00107849	0.00570983	-0.000947744	0.00369061	0.000916136	0.00634816	-0.000968498	-0.00128881	-0.000494133	0.00102664	-0.00283579	0.000649721	-6.00368e-05	0.000587912	-0.00128901	0.00365802	9.43014e-05	0.0055334	-0.00410405	0.00340584	-0.00277445	-0.00292449	0.000745381	0.000330772	-0.00198975	0.000478646	0.0027967	-0.00300165	-0.000276835	0.000473916	-0.00106421	0.0025707	-0.00400009	0.000708464	2.27144e-05	0.00549002	-0.0044927	-0.00176591	0.0034318	0.00572009	0.00196854
-199	-0.00194084	-0.00227879	0.00129961	-0.000273855	-0.00296122	8.94504e-05	-0.00476208	-0.00313418	-0.00502411	-0.0103362	0.000200837	-0.00143467	-0.0015469	-0.00142837	-0.00452918	-0.0014149	-0.0003942	0.00507363	0.00684275	-0.00185381	-0.00164826	-0.000311255	0.000498986	0.00264908	-0.0124076	-0.00374385	0.00131296	-0.000953177	-0.00197645	0.00102767	0	-0.000392364	0.00317024	0.00129726	-0.000215202	-0.00232738	0.000772026	0.0100622	-0.0056053	0.00801113	-0.00197423	-0.00244802	0.00210646	-0.00210772	0.00103535	0.000520341	-0.00268724	-0.00416125	-0.00887085
-198	0.00288961	-0.000597311	0.00199219	0.00283296	0.000221811	0.00191079	-0.00123721	-0.00177905	-0.000253873	-0.00194838	0.000915959	0.000323562	-0.00247105	-0.00111773	0.00252978	0.0040704	0.00342546	0.00483187	-0.00963496	0.00262643	-0.00197833	0.00405851	0.00362344	0.00233621	0.00206594	0.00238124	-0.0026334	-0.00123785	0.000238693	-0.00183181	-0.000834182	-0.000728528	-0.00216769	-0.00222088	0.000606264	0.000528714	0.00318373	-0.00283846	0.000433744	0.000213041	-0.00113345	0.000688527	-0.00248521	0.00243881	-0.000297682	0.00194672	0.0073675	-0.00396407	-0.00717363
-197	0.00408088	-0.000508153	-0.00338273	-0.00048271	-0.00014599	-0.00183036	-0.00496635	0.000544	-0.00291222	0.00455875	-0.000675	-0.0025808	-0.00117158	-0.000722637	-0.000737313	0.00337542	3.59774e-05	0.00454558	0.00701464	0.00273895	0.000824406	-0.00137586	-0.00287546	-0.00214205	0.000962987	0.00170917	0.0066952	-0.00102966	-0.000594531	0.00225652	0.000814119	0.00363519	0.00104358	0.000252681	0.000298642	-0.000974158	0.00133067	0.000578873	0.00237422	-0.000134474	-0.00175102	0.000758258	0.00175486	-0.000687854	-0.000286211	0.00491396	-0.00209586	-0.0012349	0.00309114
-196	8.60944e-05	0.00149926	-0.00135248	0.00035488	-0.00435401	-0.00530297	-0.00349601	0.000556504	0.000568349	-0.00328241	-0.00125374	-0.00117989	0.00289033	-0.00213775	0.00143219	-0.00197367	-0.00230777	-0.00206312	-0.000166281	0.000751697	0.00187329	0.00608325	0.00218981	-0.00272651	0.00397658	-0.00293531	0.00351984	-0.00102898	0.00218243	-0.00136829	0.00185714	-0.000448257	-0.00137251	-0.00207044	-0.000478583	-0.00195175	-0.00263551	-0.00251476	-0.000217936	0.00204845	-0.00101119	-0.000899176	-0.00512276	-0.00613356	0.000150335	-0.00134711	0.0011442	-0.00659096	0.0025795
-195	-1.22662e-05	-0.00130976	0.000961404	-0.000405891	-0.000844337	0.000623508	-0.00271623	-0.00235897	0.00192601	0.00439677	-0.000139851	-0.00241956	-0.00200313	-0.00342924	0.000500881	-0.00453159	0.00329641	-0.00242091	-0.00659283	0.000286539	0.00202632	0.0022361	-0.00140239	-0.00244388	0.0182344	0.00341538	0.00089309	-0.000691263	-0.00125636	-0.00250514	-0.000514108	-0.00059111	0.0013053	-0.00153617	-0.0011361	0.00045134	-0.00232943	0.000952844	0.00612127	0.000400863	-0.00160048	-0.00121854	-0.00320411	-0.00306728	0.000829958	-0.000199441	-0.00129756	-0.00294019	0.00384431
-194	-0.00177286	0.00098074	0.00257166	-0.0017416	-0.00456281	-0.00168753	0.00219716	-0.000354148	-0.0032382	0.00420273	0.00196966	0.00364854	0.00262615	0.00113038	0.00150468	0.00142239	0.00316576	0.00182695	-0.00421078	-0.00250434	-0.00072761	-0.00173492	0.00324566	-0.00156664	-0.00136493	-0.00110615	-9.90073e-06	-0.00149318	0.000140064	-4.27893e-05	0.00106216	-0.000596094	0.00071844	0.00262907	0.000802796	8.06737e-05	-0.000265778	-0.00307564	-0.00184145	0.0009082	-0.000801069	0.00267231	-0.000991133	0.00429801	-0.0012455	0.00115883	-0.00165572	0.00178763	0.000557805
-193	-0.00235422	-0.00191599	0.00111838	0.000403686	0.000646809	-0.00239438	0.00597794	0.000488013	-0.00150945	-0.00173977	0.0019489	0.000531526	-6.42418e-05	0.000260075	-0.00596959	0.00289157	-0.00363974	0.00480474	0.00187753	0.00428518	-0.00364169	0.00128604	-0.00239749	-0.00709747	-0.00360876	-0.00183093	-0.00327202	-0.00115875	-0.00108149	-0.000747481	-0.00129008	0.00225252	1.06165e-05	0.00202913	-0.00180448	-0.00238809	-0.00332994	-0.00345027	0.00406564	-0.00219339	-0.00462501	0.00181788	-0.000529648	0.000713262	-0.00167552	-0.00649756	-0.00150512	-0.000866545	0.00205491
-192	-0.00166477	0.000226035	0.00288827	-0.00158216	-0.00275169	0.00034123	0.00593901	-0.000542658	-0.0011669	0.00548181	-0.000456045	0.00255915	0.000134078	0.000707411	0.00373085	-0.00542532	0.00306512	-0.00320691	-0.00157626	0.0016142	0.00487707	0.00386796	0.00273835	0.00129288	0.00876484	-0.00444696	-0.00244923	-0.000815305	-0.00108162	0.000107844	-0.00127519	0.00132297	-0.000801828	-0.000848719	-0.000708364	0.000273302	0.000471276	0.000414278	-0.00165665	-0.00417154	-0.000547971	-0.00159762	0.0038711	0.000448762	0.0049875	-0.000949461	0.00475478	0.00363021	0.00136107
-191	-0.00302251	-0.00277249	-0.00125997	-0.000510492	0.000237682	-0.000989748	-0.00119426	0.000332113	-0.00136528	0.000361501	-0.000658807	0.000500525	-0.000454178	-0.000574686	-0.00180983	-0.00492686	-9.69569e-05	0.000837583	0.00126824	0.00452216	-0.00129773	0.00271195	-0.00515165	0.000518251	-0.0138159	-0.00396154	-0.00150312	0.00167172	0.00195343	0.00024251	0.000644823	-0.00052877	-0.00155842	-0.00144217	0.00447295	0.00242544	0.00229518	2.34862e-06	-0.00608957	0.00111071	0.00776337	0.00215335	0.000648023	-0.0033014	-0.003507	0.00535532	0.0023983	-0.00238187	-0.00111005
-190	0.00114287	0.000214308	-0.00060529	0.000508158	-6.04628e-05	0.00147997	0.00194264	0.00267941	-0.000505744	-0.00108516	0.00198861	-0.000976421	-0.00107202	-0.000303276	-0.00219094	-0.000787088	0.00478604	-0.00176563	-0.00272912	0.00155684	-0.00163378	-0.00120524	-0.000428528	0.000548232	-0.00141737	-0.00212842	-0.0013895	-0.000280767	-0.000539451	0.00105795	0.00133059	-0.000643005	-0.00125652	0.0022853	-0.00131856	0.0012982	-0.0003256	-0.00273269	0.00309695	0.00454078	6.27251e-05	0.000245272	0.000496462	0.00172619	0.0043769	-0.00423809	-0.0016719	0.00167917	-0.00465137
-189	0.0028621	-0.000293281	-0.00351133	0.000820709	8.46062e-05	-0.000919853	-0.00427489	-0.000439675	-0.0013165	0.00343636	-0.000111373	0.00116907	-0.00113905	0.000475199	0.00054396	-0.000704132	-0.000341041	9.75205e-05	0.00761725	-0.00181983	-0.0032047	0.00444494	-0.000433434	-0.00117963	0.00669698	0.00387331	4.35046e-05	-0.00145137	-0.00248231	0.000421583	-0.00189543	-0.000440215	0.00206045	0.00174087	-0.00158403	0.000679537	-0.00264962	-0.00693643	0.00187451	-0.00132584	0.00262658	-0.00202058	-0.000357628	-0.000554119	-0.00180726	-0.000552416	-0.00299088	-0.00239563	-0.00120021
-188	-0.00282496	-0.00360684	-0.000354648	-0.000489577	0.000911731	5.52192e-05	-0.000976421	0.00138999	0.000853446	-0.00796153	-0.00142265	-0.000973947	0.000946736	0.00432697	-0.000970985	0.00465593	-0.00201475	0.00452006	0.00355773	-0.000835696	0.00425131	-0.000856561	-0.00592558	-0.00042877	-0.000338411	0.00476872	-0.00511045	-0.000850242	0.00156618	0.00269678	-0.00142262	-0.000443037	0.00054276	0.0013684	-0.000568343	0.000909209	0.00179467	0.0013367	-0.00085636	0.00497103	0.00333793	0.000952582	0.000745822	-0.000690807	-0.000575961	-0.000164141	0.00796055	0.00306093	-0.000754242
-187	-0.00118226	-0.000822583	-0.000626047	0.00198222	0.00028941	-0.00036955	-0.000180412	-0.000799364	-0.00393988	0.00808919	-0.00117105	0.00281248	-0.00212962	0.000138189	0.00804446	-0.00203676	-6.7165e-05	0.00127279	-0.00118543	0.00294057	-7.62553e-05	-0.000486839	-0.00423792	-0.00527625	-0.00230473	-0.000386364	0.000950487	-0.000835053	0.000242258	-0.00162759	0.000649661	-0.000976719	-0.00166308	0.00177956	-0.000649116	-0.000789072	-0.00336654	-0.00614621	-0.000286421	-0.000554568	0.00099609	-0.000404267	-0.00222113	-0.00376042	-0.000361298	-0.00160159	-0.00285553	-0.00155944	-0.000916625
-186	-0.000467414	0.00067429	-0.000542963	0.00214128	-0.00111299	-0.00300376	-0.00368385	-0.000475721	0.000555137	-0.0018408	0.00152171	-0.00157482	-0.000831459	-0.00191379	-0.002603	-0.00302011	0.00123922	-0.00531409	-0.00163977	0.00209542	-0.00272358	-0.00358468	0.00247257	0.00521077	0.00818887	-0.000678707	-0.00179105	-0.000566689	0.000276087	-0.000899958	-0.00111676	-0.000497536	0.000156748	0.000679581	-0.000924338	0.00444002	0.00221353	-0.000456387	0.00125924	-0.00299601	0.000610538	0.00197258	0.00258229	-0.000527621	0.00114846	-0.00169529	0.00161598	0.000303494	-0.000992291
-185	0.00395903	0.000436744	-0.00135912	-0.00234535	-0.00257338	-0.000838698	-0.00131133	-0.0037744	-0.00137138	0.00568637	0.000120767	0.00744685	-0.00150543	6.7163e-05	-0.0038229	-0.00203878	-0.00186726	-0.00107714	-0.00623061	0.000151927	-0.00311683	0.00338535	-0.00245745	-0.00367258	-0.00630933	-0.00131318	-0.00460247	0.00125352	-0.000494557	0.00338261	0.000993225	-0.000230588	0.000759057	0.00228119	-0.00122234	-0.00309857	0.00217387	-0.00299872	0.00236099	0.00439025	-0.00643349	-0.00108226	0.0021382	-0.000461012	-0.000745143	-0.000416544	-0.00215472	-0.000302651	-0.00171484
-184	-0.00228983	0.000460398	0.00030274	0.0004718	0.00338617	0.00036909	-0.00154882	-0.000479759	-0.00117038	0.000640601	-0.00141207	0.00837772	0.000165164	0.00345937	-0.00195464	0.000661427	0.000733323	-0.000678645	0.00133594	0.00126768	0.00307458	-0.00242376	0.00177241	0.0014892	0.00633917	-7.44586e-05	0.0037508	-2.78487e-05	-0.000211306	-0.00021852	0.000216576	-0.00101667	-0.00126577	0.000390183	-0.00156311	-0.00242077	0.00183843	-0.00187504	0.00213931	0.0062051	-0.0027415	-0.000560377	-0.000396228	-0.00260124	0.0035592	0.00511462	0.00286124	0.00224638	0.000792119
-183	-0.00297345	-0.00232307	-0.000667192	-0.0006301	0.000830909	0.00101863	0.00657952	-0.00100697	-0.000783028	0.0010075	0.00118736	0.00192524	-0.000438992	0.00128868	-6.70398e-05	0.000222187	-0.00109432	-0.0023885	0.000966836	0.000133263	-0.00274704	0.00041001	-0.00466082	0.0103361	0.000396591	0.00458946	-0.000564553	0.00280023	0.000939217	0.00072079	0.0005817	-0.000468557	0.00105331	-0.00293408	0.00152263	-0.00334184	-0.00219032	-0.00368401	0.00680221	0.00342914	0.00123738	0.000655509	0.000834797	-0.00193739	-0.00308124	0.00030594	-0.00239243	0.00250982	-0.00070506
-182	0.00124193	-0.00296072	-0.00176959	-0.00265727	-0.000219517	-0.00322662	0.00281845	-0.000487598	-0.00087894	0.0028642	-0.000750286	-0.00191831	0.00213926	-0.00156523	0.0016076	-0.00310374	0.00261386	-0.000152545	0.00428526	-0.00230688	-0.00232856	-0.00605254	-0.00205756	-0.00341641	-0.00399565	0.000409175	0.00106517	0.000475646	-0.00161428	-0.00163293	-0.0015088	-0.000667005	0.00019139	0.000721951	-0.00013421	-0.00288485	-0.00293812	-0.000883472	0.00424076	-0.00249524	-0.00110161	-0.000345418	0.00172813	0.00331148	-0.000313801	-0.00636333	0.00244736	0.000824667	-0.0037162
-181	0.00456437	-0.000143801	-0.000366305	-0.000287135	0.00168535	-0.00260358	0.00410127	-0.00353123	-0.00174335	0.00366287	0.000737875	-0.000371914	0.00288459	0.000878959	3.04115e-05	0.00578959	-0.00406063	-0.00108987	0.00348608	-0.00258558	0.00427875	0.00911918	-0.00289188	-0.00196473	0.00154865	0.00738905	-0.00395198	-0.000584038	0.000483402	0.00373327	0.00027077	-0.000283111	0.00194149	0.000737491	-0.00182795	-0.00430486	-0.00242568	0.00064724	0.00183583	-0.000368808	0.00632033	-0.00188118	-0.000726836	0.000182403	0.00359542	0.00221629	-0.00257438	-0.000429113	0.00251346
-180	0.00282243	0.000351932	0.000350391	0.00148825	-0.00150933	-0.00406513	-0.000620544	-0.00179411	0.00172453	-0.00292061	-0.000513518	-0.00165491	0.00213443	0.00038203	0.00124616	-0.00251446	-0.00425076	0.00326321	0.000860304	0.00286538	0.00553696	-0.00162945	-0.00175862	-0.0019283	0.00165088	0.00341358	0.00026583	0.000726547	0.00129564	-0.00105781	-0.000764061	-0.000113461	0.00136082	0.00120643	-0.000682327	0.0014427	0.00745623	-0.00121611	-0.00415536	0.00138851	-0.00259377	-0.00113933	0.00046908	-0.00100431	-0.00152516	0.00169351	-0.00297548	-0.0039599	0.00269909
-179	0.00109312	0.0025489	-3.16007e-05	0.00152738	-0.000440986	-0.00175861	-0.000567312	0.000555258	-8.51707e-05	0.000134136	-0.000714594	-1.97617e-05	-0.00340657	-0.00273541	0.00277594	0.000572299	-0.00325688	0.0005334	0.00107172	0.00255643	-0.00153861	-0.00150206	0.00604623	0.00151191	-0.00654678	-0.000399909	0.00327373	-0.000178895	0.00129413	-0.00380579	-0.000997059	-0.000368605	-0.000156701	0.00803108	-0.0003698	-0.0015525	-0.000815744	-0.00333395	0.00228689	-0.00677445	-0.000506954	0.00161859	0.00505518	0.0015626	0.00447325	-0.00189955	0.00416382	0.000599522	0.000502235
-178	-0.000903366	0.00271705	0.000125929	0.000582327	0.000454002	-0.00182534	-0.00608096	0.00135752	-0.00132619	-0.00262703	-0.00148896	-0.00428164	0.000447137	-0.00079153	-0.00183154	0.000533866	0.00139303	-0.00419297	-0.00699478	0.000976714	-0.00252542	-0.00170882	-3.41033e-05	-0.00597862	-0.000243866	-0.00173871	-0.00413316	-0.000944774	0.00078777	0.00013586	-0.000934331	0.000885048	0.000740838	0.00058627	-0.00185799	0.00221533	0.00209935	-0.000219284	0.000418435	-0.00195579	0.00435855	0.000428055	0.00283044	-0.00026999	0.00222831	-0.000940682	0.00173719	0.00340503	0.00271052
-177	-0.00187389	-0.00333895	0.00398791	0.000626119	-0.000324121	0.00153941	-0.00281072	-2.93377e-05	-0.00249315	0.00199009	-0.000620887	0.000179953	0.00302849	-0.00284376	-0.00575283	-0.00130792	-0.00322984	-0.000920675	0.00411038	-0.00462335	-0.00110006	0.00641482	0.000608106	-0.00453949	0.00726443	0.00611491	-0.00210408	-0.00156617	-0.000733386	-0.000193166	-0.00176194	-0.000772422	0.00140222	-0.00272227	-0.00102341	0.00326215	-0.00354109	-0.00274652	-0.00160698	-0.00219138	0.00397892	0.000849939	0.00179444	-0.00204876	-0.00614594	0.00231777	-0.000965393	0.00256368	-0.00441208
-176	-0.000968483	-0.00090487	-0.00141936	-0.00139652	-0.00617995	0.00129961	-2.40104e-05	-0.000389647	-0.000416054	-0.00116064	0.00371861	-0.00396019	0.00129532	0.00126249	-0.001023	-0.000454847	-0.0061417	0.00100962	-0.00375835	-0.00386146	-0.00111039	-0.00204934	-0.000216081	0.00112293	-0.00117892	-0.00115765	0.00277338	0.00367245	-0.000519653	0.000372053	0.00076026	-0.000184871	0.00325118	-0.00154993	0.00174298	-0.00055386	0.0051449	0.00195839	-0.00577363	0.0087944	-0.00638358	-0.00162532	-0.000363574	-5.20112e-05	0.0015557	-0.0028648	0.00272474	-0.00368458	0.000165808
-175	0.00825095	0.00208255	0.00226547	0.000336285	0.0015688	0.00381582	0.000413359	-0.00175507	-0.00164728	0.00205212	-0.00107993	0.00215886	-0.00109727	0.00273676	-0.000783281	-0.00224187	0.00370225	-0.00180565	-0.00290977	0.00316486	0.00143764	0.000539409	0.000730874	0.00513723	0.00657411	-0.00157942	0.00450173	0.000934602	0.00193501	0.000500179	-0.00131131	-0.000636868	-1.40127e-06	0.000374519	-0.000606014	0.00262562	-0.00534396	-0.00673665	0.00655338	0.00550873	0.00585458	-0.00179108	0.000210673	-0.000703042	-0.0013977	-0.00105082	0.000106267	0.00020596	0.00988037
-174	-0.00150475	-0.00295929	-0.00147087	0.00133016	-0.002378	0.000126364	0.00139675	0.000304201	0.00334725	0.00457802	0.00223798	0.00166618	-0.00198103	-0.00179743	0.00527952	0.00409946	0.00589986	0.000656975	0.000307924	0.000850444	0.00608701	-0.00308725	-0.00215484	0.00485099	0.00612978	-0.00307764	-0.00342241	0.000690145	0.00270074	-0.0010133	-0.000613606	-0.000753336	-0.000711287	0.00115103	-0.000793946	0.0021186	0.00306984	-0.00193068	0.00121623	0.000744317	-0.00417952	0.0038738	0.00138859	0.00316142	-0.00409537	0.0065264	0.00322656	-0.00254495	-0.000734875
-173	-0.00316548	0.000670334	0.00111247	-0.00282668	-0.000225421	0.00547207	-0.00351604	0.00157696	-0.00131543	0.00968892	-0.000983401	0.0025776	-0.00258801	0.00268014	0.000300201	-0.00363073	-0.000281128	-0.00222721	-0.000971267	5.26974e-06	0.000484875	-0.00158578	0.00284922	0.00359047	-0.00930555	-0.00391391	-0.00129277	-0.000247037	0.000392027	-0.000994993	-0.00137441	0.000212499	-0.000978055	0.00235392	0.00176536	-0.000975703	0.00779898	0.00566663	0.00433921	0.000893258	0.00199965	0.000573567	0.000613619	0.00384879	0.00344585	0.00115526	-0.00405549	-0.00229897	0.00374602
-172	-0.00254025	0.00370705	0.00069777	0.000809969	0.00129305	0.000383813	-0.00138693	-0.00103188	-0.00268428	0.00055018	0.00112402	0.00043745	-0.00166862	0.00023844	-0.00349274	-0.00238455	-0.00127169	-0.00337429	-0.000232082	-0.00186462	0.00581284	-0.00163628	0.00512127	-0.00152613	0.000209309	0.00175053	-0.00069945	-0.000287464	-0.000723353	0.00021643	-0.00138697	0.00180978	-0.00112102	2.85919e-05	-0.00187682	0.000474475	-0.000195699	-0.00602107	0.00160622	-0.000129138	-0.00135029	-0.000359212	-0.000495517	-0.000422715	0.000693223	-0.00341666	-0.00513875	0.00308282	0.00316927
-171	-0.0036928	0.00322995	0.00227672	0.00159816	0.00559543	-0.000248324	0.00234224	-0.00134584	0.00108989	-0.00406365	-0.000968544	-0.0021387	-0.00149595	0.000193835	-0.00645441	0.00505312	-0.00395994	0.00165845	4.53766e-06	0.000928775	0.00421126	-0.00148305	-0.00255368	-0.00251657	-0.00451503	-0.00451194	-0.00327369	0.00174994	0.00235427	-0.00205408	-0.00096864	-0.000354049	-0.00197112	-0.00270726	0.000561384	0.000633812	0.00950382	0.00426452	0.00144507	-0.00598658	0.00209214	-0.0028473	0.00324784	-0.000465739	0.00338169	0.000525841	-0.00287231	0.00275909	-0.00760298
-170	-0.00277343	-0.00137998	-0.00141172	7.73231e-05	0.00306757	1.22515e-05	-0.00504564	3.47219e-05	-0.00131186	-0.00110302	0.00173062	0.00133384	-0.00187136	0.000201545	0.00172266	0.00238512	0.00269086	0.00212708	-0.00230098	0.000196363	-0.0054474	0.000521933	-0.00813482	0.00246995	-0.00795702	-0.000402854	-0.00247968	0.000475999	-0.000648003	-0.00212419	-0.00116015	-0.000321991	-0.000327746	-0.00275131	0.00109045	-0.000379897	-0.00242069	0.0030368	-0.00199332	-0.00414161	0.00153476	-0.00120204	-0.00235725	0.00105748	-0.00105511	0.000470002	0.00215402	-0.00427595	-0.000580567
-169	0.00235894	0.00385965	0.00160402	0.000562205	-0.000349205	-0.00524145	0.000610634	0.000530133	0.0041092	-0.000856142	0.00142793	0.000433263	0.00418874	0.000418831	0.00521704	-0.00290927	-0.00142846	0.000274042	0.000117393	-0.00427674	0.00409113	-0.00101351	0.000924842	-0.00167581	-0.000174337	0.00256506	0.000932286	-0.000623263	-0.00052022	-0.00117493	0.000841632	-0.000385745	-0.000966643	0.000643194	-0.000911233	1.9648e-05	-0.0020655	0.00119997	0.00493401	-0.000372405	0.00295951	0.00148185	0.000374212	0.003057	0.00380683	-0.00147129	0.000281756	0.00230203	0.000592751
-168	0.00102929	0.00179509	-0.00212673	-0.00078035	0.000326908	-0.00149437	0.00105127	-0.000412326	0.00100483	0.00110519	0.00219297	0.000787591	-0.00247183	-0.001031	-0.000134244	-0.00175883	-0.00142717	-0.000718651	0.000795817	0.00336211	0.00042519	-0.00549524	0.000367404	-0.00812255	-0.00200048	-0.00298247	-0.00247718	0.000213725	0.00134354	0.000712767	0.000776779	0.00130215	-0.000655381	4.51821e-05	-0.00130057	-0.00130912	-0.00397165	0.00603732	0.000283851	0.0024904	-0.00430474	-8.96509e-05	-0.00123094	0.00328609	-0.000152788	0.00368431	0.000447456	-0.00113367	-0.0023632
-167	0.00194353	-0.00345114	-0.00120179	-0.000986124	0.000116009	-0.00508858	-0.00170008	-0.00330125	-0.000570441	0.000607686	0.000896496	0.00390983	-0.000521639	0.000572065	0.0031453	0.00313611	0.00569781	-0.00391946	-0.00208496	0.00083797	0.00454564	0.00233811	-0.00412081	0.00164311	0.00297458	0.000766043	-0.000107352	-0.00015071	-0.00108666	-0.0010041	-0.00109723	0.00160983	-0.00272039	-0.000164601	-0.000562723	-0.00264923	-0.000604923	-0.00419869	-0.00299567	-0.000378428	-0.000832433	-8.10901e-05	-0.0010552	-0.00175013	-0.00502987	-0.000186443	2.98644e-07	0.00113736	0.00222849
-166	0.00479111	0.00186358	-0.00184393	-0.000436022	0.00432275	-0.00300792	-0.000456747	0.000196706	-0.000602845	-0.00153954	0.00415854	0.00625306	0.000797838	0.00148256	0.0010952	0.00189656	-0.00163386	-7.49727e-05	-0.000453017	0.0016919	-0.00208346	0.00147699	-0.000601926	0.00730004	-0.000670228	0.00385391	-0.00199605	0.00143806	-0.0011599	0.000585071	-0.000914079	0.00103601	0.0039418	0.00435207	-0.000566801	0.000990107	-0.0021187	0.00192365	0.00166264	0.00613586	0.000663132	-0.000642894	-0.0023254	-0.00204147	-0.00517641	-0.00387326	0.000582577	0.00208329	0.00336473
-165	0.00149112	-0.000859496	0.000313751	0.00104651	0.000140743	0.00114475	-0.00161391	-0.00152657	-0.00310562	-0.00586093	-0.000597694	-0.0008086	0.00140322	-0.00132079	0.000815477	0.00307694	-0.00369536	-0.00256263	-0.00468278	0.0040052	0.000485024	0.00435245	-0.00166451	0.000677191	0.000955315	0.00386946	-0.00353157	0.000585827	-0.00124487	-0.000658173	0.00135819	0.00203688	-0.000502686	-0.00142811	-0.00139721	0.00421011	-0.00476453	-0.00150612	-0.00277203	0.0015954	0.00230321	-0.00171432	0.00109811	0.0011044	0.00186324	0.000659964	-0.00269307	-0.000428286	-0.00755383
-164	-0.00420994	0.00480726	-0.00041885	0.00316645	0.000773673	0.00129685	0.000207961	0.00445276	-0.000758426	-0.0062949	0.000473727	-0.0025193	-0.000417149	-0.00126064	0.000628981	-0.00239595	-0.00468366	-0.00254504	-0.00325251	-0.0058	0.00183927	0.00202743	-0.0019049	0.00405518	0.004419	-0.000873219	-0.000357979	-0.00135548	0.00182988	0.00072531	-0.000778952	-0.000496862	-0.000387909	-0.00053902	-0.000200214	0.00372029	0.00258457	-0.00460028	0.000601824	0.00125202	-0.00323382	0.0017749	-0.000128336	0.00314355	-0.00204327	-0.00104873	-0.00313028	-0.00245053	0.00528468
-163	-0.00278257	0.00306311	0.00302458	0.00192922	-0.00334882	-0.00397717	-0.0010215	-0.00026154	-0.00413069	0.00300505	0.00220368	0.00151311	-0.00350736	0.00202568	-0.00517531	-0.0015875	-0.00374933	0.00169266	0.000678694	0.000730862	0.00158295	0.000579703	0.00144186	0.00358594	-0.00482042	-0.00477217	0.00309123	0.000397932	-0.00222645	-0.00262838	-0.00128309	-0.000625472	0.00165201	-0.000927891	0.000340056	0.000498476	-0.00265268	-7.0148e-05	-0.000725079	-0.000363737	-0.000641461	-0.00182908	-0.00148824	-0.0034063	0.00451741	0.00418535	0.00319959	0.000104372	0.00196058
-162	-0.00120429	-0.00370069	0.0002799	-0.00101118	-0.00505289	0.00261946	0.00130895	-0.000271477	-0.00242039	0.00754335	-0.00120137	-0.000282533	-0.00314164	0.00124881	0.00223583	-0.00281887	0.00400363	0.00103392	-0.00270023	-0.0027281	-0.0024985	0.00469878	0.00209235	0.000342206	0.000884837	0.00290047	-0.00129127	0.00186911	-0.00107493	0.000246492	-0.000908356	-0.000837024	-0.000862307	-0.00330815	-0.000860977	-0.00192143	0.0033181	-0.00577659	0.00530504	-0.00294184	0.00100057	0.000206328	0.00202005	0.00507558	0.00507209	0.00142748	0.00603908	-0.00230188	-0.000555723
-161	0.00115412	-0.000400437	9.03061e-05	0.00342332	-0.00308302	0.00126945	-0.00324255	-0.00311232	-0.000790286	0.00137097	-0.00176404	0.00243499	0.000862292	-0.00116446	-6.06961e-05	-0.00239292	-0.0020724	-0.00287258	0.00405676	0.00268705	0.000872988	-0.00235139	-0.000492774	-0.00372745	-0.00279413	-0.0039599	0.00360497	-0.000426299	0.000439966	-0.0014233	-0.000564549	0.00146422	-0.000627392	0.000184146	0.000573277	0.00154612	0.000140528	-0.00238233	-0.000528906	-0.00345806	-0.000562132	0.000791195	0.00102645	0.000815547	0.00270111	-0.00280469	-0.00019475	-0.00630189	-0.00413752
-160	0.00396196	-0.00282736	0.00186352	-0.000991831	0.00415174	-0.000401642	-0.000379773	-0.000152628	-0.0028659	0.00425879	0.00369914	-0.000750399	0.00196693	0.0039212	0.000131973	-0.000983205	-0.00104146	0.00316723	0.00036959	-0.000424963	-0.00414581	-0.00106072	-0.000845066	0.00119717	-0.00832434	0.00905932	0.00188125	0.000346518	0.00373209	-0.000247702	0.00091898	0.000476975	-0.00133794	2.62285e-05	-0.00077155	-0.00445326	-0.00251706	0.00600463	-0.003622	0.00644316	-0.00121561	0.000644158	0.000589698	-0.00183292	-0.00224569	0.00431583	-0.00559603	0.00194024	-0.00316272
-159	-0.0033886	-0.000194984	0.000525571	-0.000721279	-0.000539441	-0.00230076	-0.000584003	0.000878534	0.00179873	0.000316262	-0.000991943	-0.000847201	-0.000681039	0.00427445	-0.00412335	0.00431946	-0.00394225	-0.00289848	-0.00132829	-0.000193876	0.00322663	-0.00252187	0.0031685	0.00211014	0.00902507	-0.00276184	-0.00335566	-0.000707671	-0.000301543	-8.74213e-05	-0.00107153	0.00133609	-0.00232739	0.00156295	0.000747507	-0.00109078	-0.000189432	0.003068	0.000558256	0.00207742	0.00153249	-0.00135053	0.00302825	0.00319571	-0.00575584	0.000737986	-0.000824512	0.00756256	0.00783811
-158	0.00148187	-0.000143743	-0.00218901	-0.0042131	-0.00124266	0.000107695	-0.00350106	-0.000375307	0.00152623	0.00178001	0.000705429	0.000143822	-0.00151806	-0.00195505	0.00151929	0.00657318	-0.00585125	-0.0033581	0.002383	-0.000351876	-0.0021142	0.00235621	-0.000155987	0.00685135	-0.00252499	-0.00372447	0.0031602	-0.000743648	0.000350177	-0.00105368	-0.000925229	0.00166323	0.0024476	0.00274087	-0.00136041	-0.00054197	0.000278684	-0.00490417	-0.000738432	0.0001475	-0.00100505	0.000255939	-0.00164906	0.000741633	-0.00145399	0.0050315	-0.00660322	-0.00578527	-0.000627392
-157	-0.00397667	0.00152191	-0.00321995	0.00331916	0.00646994	0.00585765	-0.000454308	-0.000470697	0.000327632	0.00316817	0.00501027	0.00107525	0.000433396	0.000781551	0.000679591	-0.0019402	-0.00333878	0.0043481	-0.00261884	0.00446882	0.00552186	-0.000365194	-0.00506155	0.00485325	0.00119474	0.00969717	0.00436098	-0.000871999	-0.00135049	-0.00013781	-0.00175576	0.00140661	-0.000378195	0.00145998	-0.000720474	-0.000368645	0.00904999	0.000463839	0.00356027	0.00295959	0.00306597	0.00141588	-0.00326721	0.00138139	-0.00332679	-0.00627601	0.000231684	0.00922992	-0.0010487
-156	0.00341776	0.00318804	0.00136345	-0.000934056	0.00150186	0.00146466	-0.000220421	-0.00144089	0.000876867	-0.0020232	0.00243993	0.00405138	-0.00111304	-0.000136764	-0.00321964	-0.00428786	0.00420771	0.000302995	0.0012478	-0.00186899	-0.00370826	0.00663484	0.00455326	-0.00578112	-0.00450398	-0.00154355	-0.00259906	-0.000723398	0.000775258	-0.00212547	-0.00066895	0.0012407	0.000121893	-0.000939403	-0.00111254	0.00410455	0.000526314	-0.00264253	0.00554682	0.00488734	-0.00156683	-0.000838876	-0.00156551	0.00119855	0.000786811	-0.00182444	0.00080803	0.000425256	0.00034196
-155	8.35255e-05	0.000907843	0.00269325	-0.00210952	0.00155127	-0.00188664	-0.000733526	0.000645348	0.00110677	-0.00283632	-0.00234536	5.2216e-05	0.00127556	-0.0013677	-0.00242757	0.00175219	-0.00283346	0.000656615	0.000760165	-0.00339521	-0.00259744	-0.00128298	0.00316433	-0.00179141	-0.00598641	-0.000991798	-0.00241746	-0.000653378	-2.32888e-06	-0.000838758	0.000238259	0.00275248	0.00419459	-0.000327216	0.00054848	-0.0029383	0.00300407	-0.00220476	0.00160301	0.00209757	0.00188985	-0.00208674	0.00120737	0.00232026	0.00943604	-0.00317025	0.00211861	-0.00106833	0.00235971
-154	9.23349e-05	0.00042836	0.00160308	0.00168065	-2.00983e-05	0.00301279	-0.00174236	0.00276795	0.000554186	-0.00321029	-0.00125469	-0.00158086	-0.00344114	0.000228181	0.00779003	-0.00279637	-0.000126978	-0.00604191	-0.00225951	0.000452114	0.00675944	0.000320172	-1.1869e-06	0.00865293	-0.00549021	0.00148663	-0.000833165	0.000994776	0.00027181	0.00048531	-0.00134258	-0.000113358	0.000748193	-0.000304278	0.00243371	-0.000835109	-0.000825522	-0.000382539	0.00244587	0.000737633	-0.00433696	-0.00135011	0.000873672	-0.00118845	0.00110721	0.00458588	-0.00351317	-0.00465296	-0.000503636
-153	0.00181739	0.00324969	0.00690685	0.000206958	-0.00299256	0.00160273	0.00507022	0.00315746	-0.00471173	-0.00229687	0.000573729	0.00178409	-0.00174516	0.000332887	-0.00164756	-0.00182337	-0.000315437	0.00317818	0.00122355	-0.00110034	0.00153946	0.00224146	0.00531978	-0.00145188	0.00177642	0.000307451	-0.00423825	0.000867147	-0.000147965	-0.00140565	0.00159447	0.00117385	-0.00127488	-0.00212042	-0.000726546	0.00132514	0.00273259	-0.00323464	0.00247209	-0.00556324	-0.00225422	-0.00188397	5.32759e-05	-0.0014341	4.21664e-05	0.0053595	0.00361926	0.00183575	-0.000311101
-152	0.00278931	0.000376302	-0.00162789	0.000338784	-0.000492231	-0.00470892	0.000424826	-0.00495709	-0.00190773	0.00439329	0.000252411	-0.0020922	0.000260991	-0.00218203	-0.00201553	-0.00450738	0.00105084	0.000986614	0.00159244	-0.000501347	-0.00363932	0.00369205	-0.00335108	-0.00441607	0.00532493	-0.00247725	-0.00184353	0.0003378	-3.31608e-05	0.00194151	-0.000362634	0.000283309	-0.00213173	-0.00138667	-0.00108976	0.0026871	-0.00417008	-6.82539e-06	0.000187549	0.00273582	0.00218903	-0.00145787	0.000205496	-0.00321785	-0.00451851	-0.00378809	0.00145702	0.00511772	0.00495691
-151	0.00653806	0.000302407	0.000846463	0.00208675	-0.00166357	-0.00398571	-0.00063024	-0.000366361	-0.000230896	-0.00402131	0.00365999	0.0030655	0.00061655	0.00352278	-0.00430787	0.00155065	0.004838	0.00121806	-0.00133615	0.00224054	-0.00356853	0.000271828	-0.000377691	0.0035973	-0.00501857	0.000392403	0.000137707	-0.000718701	0.000710504	0.00134673	0.00104299	0.00232969	0.00357298	-0.00315725	-5.90953e-05	-0.000128567	-0.000120714	0.00224434	-0.00461013	0.00223258	0.00013098	0.000805153	0.000621503	-1.87942e-05	-0.000371842	0.00311131	-0.000954211	-0.00424781	-0.00301449
-150	-0.000699331	-0.000357551	0.00213482	-0.000886913	0.00215882	-0.00313931	-0.000582153	-0.00152103	0.000948098	0.00290946	0.00110336	0.00316782	-0.00135617	-0.00175139	0.00139884	0.00505395	0.000510936	-0.00160925	0.00309359	0.000701306	-0.00305924	0.000878645	0.00472655	-0.000150589	-0.00793605	0.00100642	0.00106812	0.000638256	-9.70673e-05	0.00074458	-0.00108716	-0.000839364	0.000100065	0.000281279	-0.000971932	-0.00201094	-0.00269394	0.00356196	0.000749733	-0.00331785	0.00295001	-0.000238253	-0.000809099	-0.000514775	0.000577753	-0.00374779	-0.00242483	0.00682857	0.0022636
-149	-0.00248563	0.00222987	-0.00123847	-0.000610793	-0.00386584	0.000179962	-0.00502841	-0.000583447	0.00155461	0.00639956	-0.000844228	0.0016725	-0.0015339	-0.00104846	8.91509e-06	0.00127198	-0.00223761	-0.00394074	0.00224102	0.00095447	0.00115296	0.00130429	0.00414104	-0.00355111	0.00245689	-0.000200889	-0.0046392	0.00207351	-0.00142274	-0.000593333	-0.0009412	0.00256043	-0.000767969	0.00290401	0.00284718	-0.00363491	-0.0061197	0.00298058	-0.00230477	-0.0018186	-0.00133962	0.000523519	0.00290458	0.00232388	0.00117962	-0.00273916	0.00080058	-0.00276029	0.00372081
-148	0.00187308	-0.00198907	2.78651e-05	-0.00434438	0.000387293	-0.00249949	-9.05368e-05	-0.000574028	-0.000438334	-0.00144578	-0.000553362	-0.000743101	-0.00176634	-0.00223908	0.00274876	0.00459374	-0.00485916	-0.00145784	-0.00137548	-0.00230832	0.00112412	0.00237659	-0.00428625	0.000574602	0.00947762	-0.000315327	0.00129833	-0.000347206	-1.81093e-05	0.000167566	-0.000919121	0.00101099	0.00237992	0.000408715	0.000634891	-0.00285948	-0.00403098	-0.00651894	-0.000992717	-0.00206562	-0.00151696	-0.00192232	0.000476589	-0.00129888	-0.0048976	0.00124989	-0.00292213	0.00310509	-0.000576387
-147	0.00375246	0.00251559	-0.00108421	0.00411359	0.000496787	0.000997849	-0.000931036	-0.00164661	0.00214824	0.00191501	-0.00024158	-0.000209559	0.000399447	-0.000289972	0.000495543	0.000242836	-0.00455173	0.000543592	-0.00100605	-0.000482634	0.00513317	-0.0012494	-0.00447692	-0.00273602	0.00238113	0.00291685	0.000786827	0.000902715	-0.00335738	-0.000487456	0.001274	-3.80318e-05	0.00109685	5.6789e-05	-0.00151355	0.00136555	3.65146e-05	-0.00120896	-0.00458773	-0.000572168	-0.00229387	-0.00166283	-0.00124229	0.00122812	0.00275852	-0.00446955	-0.000986192	-0.00241767	-0.0071564
-146	0.00301976	-6.25202e-05	0.000185401	0.00091905	-0.00129954	-0.00318766	-7.61889e-05	-0.00165728	8.72576e-05	0.000851166	-0.0004354	-0.00364569	0.00184832	0.00404746	0.00192116	-0.00336409	0.00204355	0.00221117	0.000995591	-0.00101151	-0.000541213	0.00301193	-0.00126179	-0.00343095	-0.00416329	0.00319531	-0.00221057	-0.000411568	-0.00144264	0.000891713	0.00192353	-0.0010516	-0.00294085	0.00228108	0.00174155	0.000414565	-1.55672e-05	-9.7958e-05	0.0028425	0.00331559	-0.00145257	-1.45987e-05	-0.00100858	-0.000801854	-0.000528396	0.00109485	1.77472e-05	-0.00783628	-0.000870596
-145	-0.000105928	0.00156002	0.00200619	0.00514282	-0.000151457	0.000599649	0.00351102	0.000166023	-0.00478339	0.00129707	0.00208855	0.00356138	0.000127865	0.00454257	0.00111281	0.00125773	1.45696e-05	0.00284818	0.00296578	-0.00124866	-0.000998824	0.00242147	0.00404182	0.00134131	-0.00347752	-8.98695e-05	0.000716314	0.00194673	-0.00125578	9.10123e-05	-0.00074238	-0.000358951	6.56721e-05	-0.000167947	0.000673822	-0.00210594	0.000567663	-0.00610499	-0.00466952	0.000448226	0.000573144	0.00379588	0.000708527	0.000902624	0.00620313	0.00138016	0.00190522	0.00470976	0.0014957
-144	0.00328968	0.00415399	-0.00208628	0.000405477	-0.00163952	0.000594298	-0.00400184	0.00242829	0.00134642	0.00372568	-0.00247999	0.00160046	-0.00148198	0.00119559	0.00080699	0.00845291	0.0021761	0.00362509	0.000951767	-0.00271561	-0.000893889	-0.00383164	0.0008942	-0.0043751	-0.0105997	0.00296078	0.00112784	0.00223236	-0.00336885	0.000283937	0.000708295	-0.000398133	-0.000434846	0.000799947	-0.00100877	-0.00342711	-0.00453667	0.000772089	0.00222439	0.00101659	0.00448348	-0.000301161	0.00251285	-0.00291612	0.000231896	0.00325248	-0.00203224	0.00139121	0.000724427
-143	-0.00243416	-7.56494e-05	-0.00143189	-0.00230608	0.00658057	0.00371097	-0.000681817	0.00332304	0.00174614	0.000732186	0.00136425	0.00435059	0.0022372	0.00212816	-5.31012e-05	0.00376663	0.00226125	-0.00172287	-0.0018042	0.00031723	0.00327549	-0.000329289	-0.00319142	-0.00318801	0.00157169	0.00502228	-0.00261906	-0.00109375	-0.000171887	0.000588879	-0.000915289	-0.000255568	0.000778361	0.0012699	0.00102563	0.00235012	-0.000240853	0.00235886	0.00120085	-0.00126822	0.000556207	0.000430452	-0.00394766	0.00182455	0.00458777	0.00536037	0.00156889	-0.000387531	-0.0036859
-142	0.00154325	-0.00272093	-3.2543e-05	0.00170533	0.00227674	-0.00210337	-0.000958472	0.00307458	-0.000988982	-0.00210712	0.000363207	-0.000600763	-0.000942788	-0.00202957	-0.00215472	0.00179533	0.00184776	-0.000970708	-0.00251381	0.00190462	-0.00244154	-0.00149908	-0.00201224	-0.00574875	0.00467917	-0.000756564	-0.00418384	-0.0014398	0.000614462	0.000214203	0.00324016	-0.000601176	-0.000236678	0.000160783	-0.00139217	0.00099122	0.0021658	-0.00171776	-0.0003389	0.00204793	0.00136811	0.000370759	0.00171568	0.00124082	-0.000424377	-0.00150056	-0.00633423	0.000628686	0.00491566
-141	-0.00132947	4.62251e-05	-0.0005783	0.000696048	-0.00428552	-0.00371775	0.00420149	0.00084124	0.00241337	0.0031933	-0.00045963	0.00243408	-0.00128726	0.00442526	-0.00263446	-0.00367865	0.0015187	-0.00143076	0.00481068	-0.0028676	-0.000813309	-0.00227595	0.00518558	0.0011142	0.0142085	-0.00144063	0.00250316	-0.000912082	-0.000924085	-0.00121073	-0.000788591	-0.000524374	-0.000716045	-0.00182469	-0.00099235	0.0017019	0.00275413	0.00207543	0.00569043	-0.00181388	-0.0029692	0.000331611	0.00164605	0.0020492	-0.000524208	0.000446847	-0.00343683	0.00373164	0.00499314
-140	0.00237825	-0.00165028	0.00189449	-0.0040799	-0.000107241	-0.000146751	-0.00448125	-0.0014721	0.000812165	-0.00193629	0.000107008	0.00234459	-0.00213446	-0.000180768	-0.00436649	0.00460864	-0.00316702	-0.00279284	0.00445075	-0.00400635	0.00606151	-0.000567603	-0.00550838	-0.00504482	0.00819288	-0.00188795	-0.00692944	0.00104945	0.00179014	-0.00134844	0.00258049	-0.000887915	0.000421292	0.00126681	0.000319308	-0.000323562	6.12648e-05	-0.00690065	0.00143232	0.00222973	0.00226386	-0.0032299	0.00132945	-0.000147032	-0.00114534	-0.000285121	0.00221241	-0.000419694	0.00137209
-139	-0.00143682	0.00356299	-0.000182915	0.000350726	-0.00706784	-0.000562481	0.00596241	-0.00298767	0.000248073	-0.00521036	0.0010234	-0.00389413	-0.000246533	0.00238716	0.0034253	-0.00141085	-0.00127473	-0.00339128	-0.00233504	-0.00194344	0.00260222	-0.000848335	-0.00117724	0.00326232	-0.00492643	0.000977744	-0.00267672	-0.00059009	-0.0015736	0.0024463	0.00245002	0.00397666	-0.00122928	-0.00142348	-0.000654952	0.00216813	0.00115632	0.007614	-0.00134867	-0.000754335	0.00485062	0.000385836	-0.000390717	-0.00177852	-0.00418795	0.00176338	9.5132e-05	-0.000406444	-0.00205774
-138	-0.00197064	0.000457623	0.00377469	0.000975493	0.000475658	-0.00166922	-0.00329623	-0.00284636	-0.003437	0.000997177	-0.000146188	0.00287916	0.00101791	-0.0027379	-0.00185572	-0.00405314	-0.005558	0.00288016	-0.000601753	0.000752378	8.96642e-05	-0.00174285	0.000620386	-0.00227991	-0.0103887	-0.00218166	0.0037671	0.0059455	-0.000155647	0.00113374	-0.000137259	0.00171303	0.00272684	-0.0031291	-0.000864361	-0.00429409	0.00109814	-0.00314106	-0.00122746	-0.0023052	-0.00238937	-0.00363357	-0.000334171	-0.0017002	0.00270375	-0.00549732	0.00447388	-0.00476443	0.0027349
-137	0.0043511	-0.00188831	-0.00236299	-0.00166391	-0.00114007	-0.00348655	-0.00142643	-0.00118951	-0.00220946	0.00501551	-0.00154744	-0.00223766	-0.00028737	-0.000236724	0.00224572	-0.00826201	0.00854083	0.000247876	-0.00316032	0.00273095	0.00189143	-0.00069938	-0.00271354	0.00365623	0.0015151	-0.00177503	-0.00210972	0	0.000347624	-0.00366837	-0.000369488	0.00067887	0.00133906	0.00292499	-0.00191021	0.00434656	0.00185613	-0.00179281	-0.00155025	-0.00188064	-0.00329374	-1.1184e-05	0.000637787	-0.00226006	-0.000321218	-0.000780315	0.00295008	0.00062083	0.000204079
-136	-0.000933012	0.00250677	0.00229601	-0.00164537	0.00113679	0.00597802	0.000993014	0.000298056	0.000267367	0.0024894	-3.49632e-05	-0.000149701	8.08812e-05	-0.000851152	0.000754839	0.00209504	0.00438967	0.00740976	0.00498142	-0.00217767	-0.000472823	-0.0004246	-0.00284312	0.000953243	-0.00444138	-0.00134701	-0.00117371	-0.000244842	-0.000742395	0.000735544	0.00133891	0.000273916	-0.000155608	-0.000525232	0.00225877	0.00559752	-0.00222977	-0.00596034	-0.00172403	-0.000642507	-0.00142849	-0.000561626	-5.12684e-05	0.000213675	0.00317805	0.00312052	0.00198976	-0.0041574	-0.000999426
-135	-0.00261745	-0.00464695	-0.000923631	0.00248062	-0.00380904	0.000647795	0.000907907	-0.00229315	-0.00150134	0.00259329	-0.00136421	-0.00236599	0.00277557	-0.000606018	-6.90043e-05	0.00687563	0.00462157	-0.00428374	0.0103422	0.00522656	0.000279063	-0.00189784	0.00091515	0.00435427	0.00993608	-0.00386596	0.00539704	0.00021241	0.00407238	0.00158074	0.000707306	-0.00100852	-0.00192548	0.00260482	0.00106817	0.000490418	0.00107907	-0.000179333	-0.000632168	3.39073e-06	0.00454747	-0.000357986	0.0018814	-4.36791e-05	0.000153251	0.00111404	-0.00462434	-0.00022971	-0.000214006
-134	-0.00175043	0.0019617	0.000128893	0.00186614	0.000234696	0.00044873	-0.00502003	-5.00508e-05	0.000470564	0.000274852	-0.00129723	0.00105768	-0.00132969	-0.00152422	0.000348469	0.0013266	-9.72307e-05	0.00169693	0.00232936	0.000856538	-0.00227254	1.14384e-05	-0.000862381	0.00136875	-0.00146899	-0.000686502	-0.000293777	-0.000480594	-0.000464402	-0.00175863	0.000391913	-0.00100392	0.00239534	-0.000149998	0.000248357	-0.00565482	-0.000231484	-0.00287898	0.00221849	-0.00642243	0.00078311	-0.00100338	0.000785276	0.00298196	-0.00479477	-0.00118565	-0.00343688	0.0043333	0.000362756
-133	0.00219358	-2.06454e-05	-0.000871308	-0.000511949	0.000709987	0.00162125	0.000958673	0.000605026	0.00211326	0.00338251	0.00517974	0.000122634	0.00246864	0.00277286	0.00193941	0.00483005	-8.56728e-05	0.00251005	-0.0044716	-0.00331781	0.00232197	0.00137725	-0.00494205	-0.00196399	0.00237111	0.00262187	-0.00286977	0.000509353	-0.00084333	0.00379089	-0.000545855	4.5502e-05	0.00133908	1.29219e-05	-0.00160187	0.00653797	-8.83879e-05	0.00337748	-0.0039398	0.00244689	0.00502842	0.0012186	-0.000868426	-0.000700819	0.00600631	0.00255699	0.00030929	0.00531142	0.00388257
-132	0.00240214	-0.00106813	0.00371926	0.000526376	-0.00177827	0.003553	-0.000705995	0.00304935	0.00341246	0.00168241	-0.00100798	0.00147009	-0.00181958	-0.00161823	-0.00136739	-0.00555273	0.000242943	-0.0022804	-0.00102736	-0.00155785	-0.00431968	-0.000867268	0.0011275	0.0030526	0.000909772	0.00290666	-0.00198978	0.00242709	-0.00291614	0.0026003	-0.000565696	0.000460209	-0.00254287	0.000635465	-0.00149324	-0.00475987	0.00301585	-1.16651e-05	0.000720924	-0.000306711	0.00313376	-0.00111178	0.000350787	0.00140318	0.000572048	0.00392112	0.000776968	-0.002544	0.00135318
-131	0.0016149	0.00432251	-0.00330294	-0.00154652	0.00338904	-0.00122305	0.00348979	-0.00133609	0.00123505	0.00215972	-9.39655e-05	0.0015676	-4.15638e-05	-0.000713852	0.00200002	-0.00365356	-0.00423254	-0.000260447	0.00146246	-0.00115962	-0.000187384	-0.000104479	0.00203643	-0.00716162	0.00208897	0.0034457	0.000185468	-0.000556833	-0.000789206	-0.000652712	-0.000697279	0.0022888	0.000988774	0.00225145	-0.00160754	-0.00541936	0.00269991	-0.00644816	0.00497491	-0.000897149	0.00156217	-0.00278726	-0.00372593	0.00361534	-5.27283e-05	-0.000773532	-0.00235527	0.00167539	-0.00177819
-130	0.00451766	0.00134001	-0.000313596	0.0011852	-0.00531369	-0.00326346	-0.00296204	0.00343135	0.00508049	-0.0100724	-0.00097622	0.00301939	0.00033644	-0.000825162	0.00496283	0.00175789	0.00498925	-0.00321439	0.00448218	0.000858412	-0.000873694	-0.000463944	-0.00391831	0.000248147	-0.00454173	-0.000288818	0.000801202	-0.000697144	0.00269053	0.000148949	0.000932094	0.000719923	-0.00102652	-0.00151295	0.00419042	-0.00221776	0.0049695	-0.00357975	0.00502565	6.121e-05	0.00361761	5.85842e-05	-0.00134819	0.000153288	-0.00307432	-0.00218915	0.00123758	-0.00151753	0.0052711
-129	-0.00118308	0.00164056	-0.00228384	-0.00103919	0.00079436	-0.00305116	-0.00329576	-0.000338755	0.00121363	0.0106903	-0.000911072	-0.00317924	0.00133653	-0.00152203	-6.44665e-05	0.0085143	-0.00344272	-0.00193233	-0.00474607	0.000574379	0.00226337	0.000344748	0.000248376	-0.00141467	-0.00390549	-0.00463245	-0.00126109	0.0015714	-0.000737658	-0.00320692	0.00058999	-0.000754022	-0.000978484	0.000837816	-0.000498517	-0.000788692	-0.00203776	-0.000389196	-0.00112924	0.00410818	-0.00197811	-0.00207427	-8.7498e-05	-0.00208814	0.00029013	-0.000668368	0.0036974	-0.00239177	-0.00278134
-128	0.00294689	0.00137059	0.00298414	0.00220793	0.00488867	-0.00193444	7.31052e-05	-0.00382552	0.000962585	-0.00419917	-0.00394104	-0.00327763	-0.00132224	0.00119108	-0.00178199	0.000214777	0.000529748	0.00241534	-0.00158691	-0.000968817	-0.00186798	-0.00303709	-0.00152806	-0.00349586	0.00592129	0.00152602	-0.00141811	0.00103103	-0.000142887	-0.000244181	-0.000980018	-0.000699326	0.000411857	-0.00156943	0.00205436	0.00383659	4.22703e-05	-0.00711272	0.000275864	-0.00023862	-0.00239234	0.00242399	-0.00103261	0.000312149	0.00115932	-0.00497442	-0.00493682	-0.00648159	-0.00265438
-127	-0.00248015	0.000602856	0.00179021	0.000782334	0.00343296	-0.0023162	0.00100311	-0.00153356	-0.000159871	0.00169426	-0.00310639	-0.00179921	0.00261727	0.000837269	0.000273787	0.00131899	-0.000635606	-0.00162238	0.00178598	0.0020804	-0.0022707	-0.00334418	0.00441436	0.00558178	0.00193761	0.000548843	-0.0013705	0.00103131	-0.00258398	-0.00199522	0.00150121	-0.000835679	0.00129192	0.000690206	-0.00111729	0.00225515	0.00544895	0.000115579	0.0024744	-0.00797861	-0.00141459	-0.000226763	0.00131039	-0.00161638	0.00517147	0.000756504	0.00227385	0.00724745	0.00164586
-126	8.09759e-05	-0.00110667	-0.0016716	0.00178862	-0.000496458	-6.13716e-05	0.00424195	-0.00496182	-0.00103089	-0.00263563	0.00196786	-4.15167e-05	-0.00326016	-0.00133232	0.000165839	0.00630135	0.00518988	-0.0030878	-0.00329095	-0.000168	0.00601888	0.00286616	-0.000628404	-0.00191849	-0.0058035	-0.0032072	-0.000302428	0.000691471	-4.44662e-05	-0.00287849	0.000224905	0.000258999	0.00077008	0.00114134	6.619e-05	0.00607489	-0.00174419	-0.00406024	0.000428036	0.0043617	0.00246399	-7.65888e-06	-0.00263846	0.00232384	0.00302139	-0.00313213	-0.00149066	0.00237475	0.000863127
-125	-0.00152695	-0.000580842	0.000288661	-0.00309024	-0.0014885	-0.003918	-0.00483321	-0.00481184	0.00380949	0.00392959	0.00567821	-0.000545251	-0.00198798	0.00273887	-0.000501951	0.00138321	-0.00294554	-0.00186978	0.000204794	0.00286987	-0.00158709	-0.00111969	0.00195967	0.000108588	0.00113962	0.00234542	-6.62771e-05	0	-0.00229809	0.000932084	-0.000739858	-0.000750746	-0.00228658	0.000367226	-0.00110557	-0.000307117	0.000208091	0.00343474	0.00603494	-0.00241075	-0.000199808	0.000442237	-0.000869525	-0.000188666	-0.00425873	0.00358501	-0.00152726	-0.000190324	-0.00299374
-124	-0.000672139	0.000791693	-0.00151056	0.00395249	-0.00380203	-0.0028397	-0.00109627	0.00614535	-0.00147115	0.00258087	0.00315859	0.00130165	0.00314576	0.00316419	-0.0018077	-0.00225353	-0.00244092	0.000422848	-0.000550809	0.00181176	0.00149341	0.000111546	-0.00412818	-0.00213172	0.00759224	-0.00313709	0.000659833	-0.000157187	0.000447077	0.00112762	0.000988617	0.000698444	0.00128627	0.00166021	0.00205607	-0.00137431	0.00340477	-0.0044881	-0.00274985	-0.00206304	0.000876991	-0.000358018	-0.00196319	-0.00261014	0.00147261	0.00132805	0.00123165	0.00317794	0.00375078
-123	-0.0020267	0.00110465	-0.000960965	0.000805603	-0.00191953	-0.00111739	0.00346644	-0.000784946	-0.000956436	0.0011391	-0.00165846	-0.00276959	0.00441932	-0.000551875	-0.00119618	-0.000322171	-0.00330452	0.000317732	0.0040146	-0.00330595	0.00494459	0.00426081	-0.00297515	-0.00052198	-0.00062107	-7.76065e-05	-0.00066454	0.00112593	0.00115743	0.00149363	0.000141108	0.000706747	0.000135135	0.000717536	-0.0023718	-0.00193241	-4.0707e-05	0.00294726	0.00148309	-0.0059654	0.0054285	0.00185235	-0.000159261	0.00263046	0.00240535	0.00345083	-0.0034982	-0.000708241	0.00236855
-122	0.000683196	0.00216812	-0.00136192	0.00097964	0.00154571	-0.00550544	-0.0010838	-0.00124052	-0.00515457	0.00430351	-0.0011429	0.00141468	-0.000707017	-0.00131413	0.0038649	-0.00469677	-0.00241053	-0.00149174	-0.00111286	-0.000384703	-0.000721869	-0.00148151	0.00272463	6.19124e-05	-0.00391923	0.00138884	-0.000468582	0.0011509	-0.00038665	-0.000292387	-0.00029542	0.000532602	-0.00130576	0.000328113	0.000521667	7.16236e-05	-0.000662844	-0.000132141	-0.0030461	-0.000673552	7.208e-05	-0.00136582	0.00101917	-0.00123305	-0.00748416	-0.00442959	0.00340224	-0.00198948	-0.00276439
-121	0.00325809	-0.000824216	-0.00307712	-0.000380942	-0.00464083	0.00395549	0.00272895	-0.00181559	0.00358167	0.000182658	0.000539823	-0.0017168	-0.0030086	-0.000554519	0.00010166	-0.00141193	-5.59604e-05	0.00253659	0.00347203	0.000539627	-0.00311737	0.000361614	0.00157544	0.00180256	0.00952834	0.0004812	-0.000546964	0.00231217	0.00124545	-0.000862904	0.000303273	0.00268623	-0.00174053	0.000180076	0.00130462	0.000922867	0.00390203	0.000812744	0.00377276	0.00185799	-0.00117713	-0.0033981	-0.000479351	-0.000430869	-0.00014736	-0.000743611	-0.00350823	-0.000654256	0.00414986
-120	0.000799596	0.000398428	0.000202325	0.00135087	-0.00547117	-0.00543588	-0.00367043	0.00160158	0.0023047	0.000165211	0.00274684	0.000776944	-0.00284787	-0.000733243	0.000181203	-0.00167929	0.00457369	0.00134351	0.000484858	0.000386374	0.00188027	0.00162721	-0.00217276	-0.000523062	-0.0119442	0.00360008	0.00269573	-0.000540981	-0.000974551	-0.000796344	-0.000831208	-0.000990899	0.000565001	0.00187118	0.00287033	-0.00228336	0.00211351	-0.00123443	-0.00135352	-0.00412151	0.00385844	0.000422715	-0.00168806	0.00252826	-0.00351189	0.000273952	0.00275375	0.00413939	0.00255398
-119	0.000874612	-0.00196675	0.00173967	0.00104346	0.000311892	-0.00150209	-0.00214819	0.00244162	-0.00406575	0.00313682	-0.000189756	-0.00158285	0.00616696	0.002596	-0.00292118	0.000192185	-0.00225647	0.00363991	-0.00483756	-0.000574826	0.00196258	0.000450911	0.00146036	-0.0033217	0.00176094	-3.70428e-05	0.00552549	0.00171658	-0.00252855	-0.00102994	0.000956518	-0.000879614	0.000132865	0.00166452	0.000186335	-0.00019188	0.00138914	-0.00265394	0.000344856	-0.00245812	0.00324817	0.00088848	-0.00184125	-0.000354764	-0.00286947	0.00340384	-0.00439522	-0.00392921	-0.00330831
-118	7.88336e-05	0.00765884	0.000201259	-0.00263112	0.000620668	-0.00135303	-0.00390187	-0.000388158	0.00143723	0.00105476	0.000930973	-0.00218771	3.18863e-05	0.00318095	0.000982693	0.00252983	0.00429562	-0.00159412	5.99552e-05	0.00224228	-0.00231138	0.00269852	-0.0025441	-0.00317619	0.00490701	0.00406679	0.000712303	0.000185669	-0.00155108	-0.000211203	-0.00109018	-0.000287883	-0.000468946	0.00111439	0.00346111	-0.000863889	-0.000965912	0.00848621	-0.00145789	-0.000824062	-0.000500184	0.000109446	-0.000331654	-0.000134747	0.00452743	0.00205217	-0.00486196	0.00732627	-0.00438516
-117	-0.00577326	0.00246395	0.0019489	0.0016239	0.000128132	-0.000672025	0.000253704	-0.00445423	-0.00143977	3.5728e-05	-0.0028943	0.00375493	-0.000829012	-0.00226739	0.00117661	0.00385871	-0.00345705	-0.00177896	0.00294471	-0.000767671	-0.00469035	0.00021293	0.00696172	0.00229792	0.0058452	0.000277083	0.00574863	-0.000775244	-0.00141563	0.00052708	-0.000146365	-0.000463296	-0.0008025	0.00246634	0.00328831	0.00043764	0.00175428	-0.00381671	0.00278867	-0.00442149	-0.00433952	0.000266884	0.00196657	0.00288225	-0.00161339	0.00438476	0.0034637	-0.00615542	-0.00179632
-116	-0.00248212	-0.000463143	-0.000161091	-0.000576933	-0.00600557	0.00203005	-0.00105422	0.000217132	0.0010818	0.0014018	-0.000222703	-0.00192366	-0.00112963	0.00133974	0.00134251	-0.00157487	0.00287632	-0.000721205	-0.000214605	-0.0020014	-0.00259423	-0.00225535	-0.00446672	0.00360764	-0.00380754	-0.00360917	0.00275335	-0.00093977	-0.000897119	-0.00128161	0.000270862	0.0013176	0.00358086	-0.00208435	0.00114389	-0.00176569	-0.00316553	0.0102196	0.00024455	-0.00328097	-0.00533577	-0.00242238	-0.00182528	0.000327447	-0.000936929	-0.00109508	-0.001268	-0.00506426	0.00111525
-115	-0.000967441	-0.000564046	-0.000109303	0.00125299	0.0032247	-0.00167375	-0.00143916	0.000486072	0.00237924	0.000362335	0.00432133	-0.00182715	0.00482046	0.00201857	0.00364606	-0.00327228	-0.00108715	-0.00106668	-0.00197841	-0.00042208	-0.00107055	-0.00350574	-0.000119341	-0.00112097	-0.00475574	-0.000166968	0.00175564	-0.00096283	-0.00193909	0.000365744	-8.72988e-05	-0.000171322	0.00209398	0.00272358	-0.000312221	-0.00322704	-0.00188762	0.00360379	0.000301752	-0.0015725	-0.00555415	-0.00106215	0.000831047	-0.00203485	-0.00263303	-0.00235042	-0.00011824	-0.000902165	-0.000184261
-114	0.00391568	-0.00200106	0.00470155	-0.00111611	0.00320956	0.00559407	-0.00293436	0.00212596	0.0028088	4.58871e-07	0.00448593	0.00377313	-0.00154034	0.000406728	0.00338471	-0.00542977	0.00175755	-5.46513e-05	-0.000616083	-0.00276826	-0.00123551	-0.00195915	0.00019875	0.00484866	0.00476071	0.00843203	0.0034494	0.0017963	0.00171927	-0.00058847	-0.000821281	-0.000556699	0.000803579	-7.00683e-05	0.0021904	-0.00329365	-0.00210772	-0.00481282	-0.00216711	-0.00423693	0.00251901	-0.0033866	-0.00187324	-0.00291013	-0.00201415	0.0041798	8.97731e-05	0.00110985	-0.00132094
-113	0.00231398	-0.00181519	-0.00411897	0.00119071	-0.000542821	-0.00233635	-0.00110597	-0.00468588	0.00161913	-0.00389604	-0.00327425	-0.00101797	-0.000446298	-0.00130226	-0.00127042	0.000626596	-0.00431691	-0.00210409	-0.00325428	0.00311442	0.00083148	0.00363736	0.00485239	0.000577595	0.00327734	0.00254439	-0.00222632	-0.000548226	-0.00108585	0.00156004	0.00122429	-0.00054577	-0.00256896	-0.0019121	-0.00137389	0.00255361	0.00446559	-0.00200411	0.00094566	0.0030845	0.00127927	-0.00252191	0.00126057	0.000504659	-0.00192353	-9.43554e-05	-0.00426715	0.00589655	0.00230042
-112	-0.00290589	0.00229566	-0.00159312	9.17093e-05	0.0036019	-0.00037797	0.00103341	0.0013484	0.00141474	0.00332387	-0.00113419	-0.00139517	-0.00123397	-0.00277475	-0.00079586	0.0011776	-0.00589475	-0.00798997	0.00250029	0.0012542	0.000389137	-0.00288394	-0.000781019	-0.00187509	0.000735771	0.00328817	0.00371033	-0.00111944	-0.00083848	-0.00269245	0.000262356	-0.000855635	-0.00198893	-0.00191374	-0.000928347	0.000687504	-0.00203459	-0.00383666	-0.00155317	-0.00430704	-0.000677017	-0.000166946	-0.00250922	0.00152655	-0.00181341	2.92671e-05	-0.0027129	-0.00214347	0.00289979
-111	0.00265383	-0.00022373	0.00269532	-0.000562371	-0.000386537	0.00260497	0.00619067	0.00113221	-0.000621892	0.00180148	0.00324423	-0.00231472	4.53521e-05	0.00448426	-0.00138365	-0.00465358	0.000508523	-0.00481028	0.00271426	-0.00506209	-0.0037817	-0.00108823	0.00745341	0.00684357	0.00122161	0.00122127	0.00487514	0.00111015	-0.00222133	2.02646e-05	0.000624444	0.0038451	-0.00171994	-0.000297707	0.000375256	-0.00181142	-0.00112006	-0.0024512	0.00321297	0.00517444	0.000536431	0.00143838	0.00335726	-0.00121397	0.000604281	-0.000770727	0.00173348	0.00430562	0.00586691
-110	0.0028735	0.00195866	-0.00319769	-0.000553922	-0.00464079	-0.00194069	0.00156588	0.00440622	-0.00313526	-0.00178798	-0.00520694	0.000239405	0.00215689	-0.000879872	-0.00213697	-0.00276421	0.00524997	-0.000420779	-9.57537e-05	0.00303814	-0.000432532	-4.35982e-05	-0.00340564	-0.00282016	-0.00966349	-0.000652182	-0.00416837	-0.000346501	-0.0011265	0.000903021	0.00130434	-0.000834255	0.00212875	-0.000278303	0.000460843	0.00899387	0.00104184	-0.00240496	0.00049233	-0.00255586	0.00384988	-0.002031	-0.00217285	-0.000654233	0.00350063	-0.00299068	-0.00178661	-0.00317881	-0.0023003
-109	-0.00366592	-0.00159106	0.00275615	0.00414175	-0.00170818	0.00365695	-0.00140539	-0.00425963	0.000304231	0.00402585	0.000273712	0.00302247	-0.0013196	-0.000521058	-0.00297285	0.00445156	-0.0105113	0.0017052	-0.00119134	0.00655828	-0.00151041	-0.000425754	0.00231801	-0.00552267	0.000222129	-0.00341643	0.000716381	-0.000586069	-0.00055431	-0.00140589	-0.00150666	-0.000136874	-0.00111935	-0.000951451	0.00254325	-0.000252897	-0.00232355	-0.00202929	0.00490733	0.00350814	-0.000464249	-0.00240685	7.81559e-05	-0.00182925	0.00285198	0.000401121	-0.00174884	0.00293602	-0.00333903
-108	-0.00189404	-0.00186101	0.000963652	-0.00017477	-0.00458202	0.000371084	0.00463567	0.00111975	3.67994e-05	0.00456905	-0.00141519	-0.00017934	0.00459941	0.000662819	0.00422085	-0.00309634	-0.000932762	0.00315965	0.00814317	0.000765134	0.00213011	-0.0010933	0.00516769	-0.00210068	-0.00263776	0.00563954	0.00517331	-0.00117673	-0.00032069	0.00445582	0.00252219	-0.00061879	0.000101776	0.00368196	0.0007681	-0.00501697	0.000640796	0.0048587	0.000934254	0.000768882	0.00463603	-0.000196468	0.0040336	6.07184e-05	5.78141e-05	-0.000179973	-0.00123619	-0.00159397	0.00125953
-107	0.00354956	0.00342124	-0.00269903	0.0012289	0.000791677	0.0061039	-0.00279465	0.000261505	-0.00277568	0.00129649	0.00295891	-0.00424636	0.000680382	-0.000850756	0.00521721	-0.0040514	0.00426355	-0.00456305	-0.00309203	-0.00185981	-0.00113373	0.00419244	0.0036067	0.00483254	0.00543072	-0.00277689	-0.00174344	-0.000737715	0.000947237	0.00204687	-0.00102189	0.001701	0.00223452	0.00292223	0.00169476	-0.00421518	0.00281547	0.000196548	-0.00186781	0.00327163	0.00260387	-0.00163208	-0.00297873	-0.000852119	-0.00328956	0.00259493	-0.00167156	0.00298742	-0.0023194
-106	0.00691381	0.00150069	-0.00377581	0.000927806	0.00301902	-0.00410005	-0.000519428	-0.00266525	0.0079275	0.00248094	-0.00246071	0.00217576	-0.00200651	-0.00174324	-0.00221562	0.000301172	0.00605221	0.00155332	-0.00484194	-0.000412442	-0.000880193	-0.00514316	-0.00480884	0.00916335	-0.00511573	-0.00341542	-0.00460633	-0.000535625	0.000228409	-0.00186983	-1.57899e-05	-0.000171268	0.000559458	-0.000763663	0.00186196	-0.00265411	-0.00546735	-0.00309595	-0.00080937	0.0020102	0.000226298	-0.000914614	0.0016562	-0.00340323	-0.00108196	0.00186353	-0.00266326	-0.00162146	-0.00287152
-105	-0.00101492	0.00254593	0.00193257	-0.00241399	0.000562111	-0.00139464	-0.000811488	0.00317073	-0.00237207	-0.00311398	-0.00103273	0.0028581	0.00215371	0.00313792	-0.00228085	0.00281485	-0.00608086	0.000847674	-0.000941509	-0.00306208	0.00204823	-0.00519118	0.00676605	-0.00130517	-0.00640351	-0.00190014	0.00400772	0.00089338	0.00091603	-0.00196687	0.000215014	-0.000823616	-0.00233665	-0.00137727	-0.00147078	-0.0034604	0.00382633	-0.00655182	-0.00173483	-0.000729751	0.00144698	0.000877344	-0.00104982	-0.000248634	9.2638e-05	0.00124588	-0.000193449	5.53922e-05	0.0030221
-104	-0.00267643	0.00114897	-0.00198127	-0.000120839	-0.00200192	-0.00425667	-0.00178273	-0.00285108	-0.00184272	-0.00282318	-0.00259802	0.00156456	-0.00329121	-0.0020209	-0.00123747	7.48986e-05	-0.00681558	-0.00625455	-0.00234942	-3.23608e-05	-0.000250256	0.00741578	-0.00182309	-0.00687795	-0.00740158	0.00271962	0.00436648	-0.000490703	-0.00119203	0.000453155	0.000658047	-0.000875517	-0.000128836	0.000282509	0.000712585	-0.00142347	-0.00089962	0.00204893	0.00276964	-0.00457218	-0.00199399	-0.00031288	8.5562e-05	-0.00247199	0.00251589	-0.00609788	-0.000261066	0.000172672	0.00161148
-103	-0.000133998	-0.00142251	0.00236369	-0.000230934	-0.00423909	-0.000216492	0.00207457	-0.000577753	0.00244504	-0.000216762	-0.00484726	0.000931171	-0.000363068	-0.000158991	-0.00333586	0.0015718	0.00222402	-9.38455e-05	-0.00269364	0.000726736	-0.000638788	0.00239797	0.00123461	0.00265376	0.00314347	-0.000647514	-0.00309583	0.00273889	-0.000826181	-0.00252255	0.000255891	0.00254398	-0.00106695	0.00266048	0.000226345	0.00326787	0.00188577	0.00337517	0.00284442	0.00792174	0.00293674	0.00264153	0.00213873	0.00271757	-0.000483109	0.0050558	-0.0019082	0.00279665	0.00338004
-102	0.00572018	-0.00190552	0.00103365	-0.000810025	0.0017072	0.00179978	-0.00125086	-0.00302492	-0.00020496	-0.000431627	-0.00190389	-0.00308816	-0.000130819	0.0016348	0.000318772	0.00674566	0.0029437	0.00375497	-0.00195018	-0.00193237	-0.00246768	0.00109285	4.45132e-05	-0.00263179	-0.00149309	0.00606126	0.00565856	-0.000129878	-0.00074012	0.00114167	0.00187465	-0.00107301	0.000986074	-0.00314699	0.00790975	-0.000881493	0.00223223	0.000423605	0.000906866	-0.000911281	-0.000499917	-0.00241877	0.00216899	0.00178877	0.000906601	-0.000800178	-0.000367262	0.00200383	0.000649965
-101	-0.00548372	-0.00170524	-0.000587867	0.000416681	0.00381734	-0.00754685	-0.000574947	0.000872088	-0.00356204	-0.00109541	-0.000105752	-0.00264043	0.000928802	-0.00379126	-0.00147173	-0.00168404	-0.00195262	0.00228751	0.00240267	-0.00301545	0.000674243	-0.0032729	0.00316183	-0.00159323	0.00178499	-0.00487751	-0.00575548	0.0012049	-0.000912441	0.000348946	-0.000638895	0.000616467	-0.00245114	0.00187468	0.005969	-0.00441119	0.000645567	-0.00621836	-0.00139624	-0.000246468	-0.0035941	-0.00126153	0.000777927	0.00335819	-0.00194015	4.35016e-06	0.00258006	-0.00154848	-0.00161313
-100	0.00506347	-0.00266835	0.00241239	-0.000275095	-0.00200202	0.00327434	0.00195101	0.000763368	-0.00389079	0.00818539	0.00177687	-0.00160578	0.00185934	-0.000653551	0.00326116	-0.00656474	-0.00516932	0.00142103	-0.001529	-0.00203636	-0.000458462	0.00262656	0.00190792	-0.00461401	0.00139326	-0.00124803	-0.0010934	0.000693106	-0.00163019	0.00269923	0.000415173	-0.000828617	-0.000871098	-0.00230716	0.00274232	0.00509087	0.00410676	0.00187957	-0.00359997	0.000362185	0.0035056	-0.00138598	-0.000230014	1.56055e-05	0.000855839	-0.000142364	0.00279522	0.00295193	0.0030769
-99	0.00491189	0.00342279	-0.00541545	-0.000900895	0.00305679	-0.00101308	-0.00156812	2.7434e-05	0.00322956	0.00376865	0.000568401	0.000161646	0.000967221	-0.00225301	-0.00258334	0.00112731	0.00606526	-0.00396416	-0.00482418	-0.000949172	0.00415453	-0.000850143	-0.00325002	0.00885812	-0.00341164	0.00334299	0.00441183	0.000810956	0.00218473	-0.000276394	-0.000775028	-0.000742983	-0.00189304	0.00210822	0.000673404	0.00639065	-0.00123575	0.00552507	0.00287218	-0.00630895	-0.000892936	0.0028632	-0.00293403	0.00400112	-0.00181126	-0.000352416	-0.00282285	-0.000142124	-0.00447878
-98	0.000635541	0.00140313	-0.00257973	0.00258981	-0.00732517	-0.00111165	0.00416335	-0.00320433	-0.00382003	0.00186196	0.00115031	-0.00490254	-0.00246493	0.0013059	0.000819591	-0.00112667	-0.00622267	-0.000222387	0.000280704	0.000808655	0.000135525	-0.00349881	0.00316627	0.00223335	-0.000455023	-0.00111767	-0.00222105	0.000933035	0.000731254	-0.000282651	0.000728678	-0.00118988	-0.000444012	-0.00270887	-0.00167359	-0.000723127	0.00613384	0.00163384	-0.000104292	0.00387577	-0.00188033	-0.000930267	-0.00311999	0.000904458	-0.00184111	-0.000193682	0.000148413	-0.0058915	-0.00201584
-97	0.00029449	-0.00204062	0.00110752	0.00235312	0.000337073	-0.00310003	-0.00122985	0.00585306	0.00318288	0.000511739	0.000444189	-0.00125425	-0.00142023	-0.000379164	0.00160712	-0.00357933	-0.00134864	0.00224639	-0.000377914	-0.00166783	0.000208517	0.00600673	-0.00188928	-0.00367231	0.00369204	-0.00122679	0.00196781	-0.000346589	-0.000624346	0.00206275	-0.000889453	0.00399828	-0.00089101	-0.000249789	-0.000507056	-0.00153046	-0.00439234	0.000522734	0.000898526	0.00562263	-0.00435002	0.000444772	-0.00150494	-0.00138532	2.65434e-05	0.00328733	0.000219238	0.00011469	0.00168763
-96	0.00124774	-0.000277727	-0.00157376	0.00273618	-0.00218916	0.000603346	-0.00129675	0.000576066	0.00188928	0.000134017	0.00257843	-0.000464201	-0.0032919	0.00274683	-0.00214507	-0.00128271	0.00645158	-0.00168845	0.00320182	-8.53867e-05	0.00174004	0.00404921	-0.00167395	-0.00163655	0.0137513	-0.00290225	0.00433232	0.00104425	0.000329392	0.000595944	-0.00124959	-0.00129396	0.00447096	-0.000360434	0.000619064	0.00266936	-0.00530994	0.00429567	0.00268582	-0.00155975	0.00313613	-0.000838664	-0.00123769	-0.00463693	-0.00326649	0.00204989	-0.00354644	-0.00292718	0.0020212
-95	-0.00127276	0.00312497	0.00461543	-0.00114459	-0.00151988	0.00331749	-0.00304084	0.00302398	0.00405028	-0.00231241	0.00557119	0.00165495	-0.00316158	0.000382395	-0.000329096	0.00166513	-0.00437812	-0.00155289	-0.00520596	0.00223961	0.00229712	-0.0052298	-0.00123245	-0.00306072	6.60885e-05	-0.00424821	-0.00495268	-0.000151957	-0.000285951	0.00166179	0.00410681	0.00168616	-0.00177336	0.000439272	0.00280104	-0.00299133	0.00186548	-0.00117842	6.59118e-05	-0.00150169	0.0026363	0.000563188	-0.000393729	0.00207185	0.000338544	1.25526e-05	0.00240354	0.00264731	0.00295731
-94	-0.00136488	-0.00153307	0.0029825	0.000780878	0.000359729	0.00321895	-0.000821934	0.00227852	0.00289528	-0.0013045	-0.00144373	-0.00263912	0.00231673	-0.000528711	0.00167211	0.000311663	0.00231321	0.00375147	0.00163146	0.00793092	-0.00284686	0.000268429	0.000148419	0.00562907	0.00573706	0.00278413	0.00157605	-0.00058967	-0.00146651	-0.00208368	-0.00176748	-0.000789717	-0.000872629	-0.000423208	0.000123785	-0.00332491	-0.00696997	-0.00566152	-0.00631257	0.0035312	0.00211975	-0.00239072	0.00251357	-0.00238198	0.00285008	0.00168832	-1.54772e-05	0.00137198	0.000241746
-93	0.00207222	0.00117342	0.00283394	-0.00434373	-0.0013117	-0.00606409	0.00511691	-0.00239006	-0.00312786	0.000445569	0.00135457	-0.00127185	-0.00211276	0.000192711	-0.000291739	-0.00448492	0.00477545	0.0039226	0.00477488	0.00066775	-0.000672414	0.00327801	0.00178871	0.00536446	-0.0017621	0.000951747	0.00186389	-0.000541157	-0.00185281	-7.61771e-06	-0.00171366	0.00223763	0.00278837	0.00140681	-0.000303418	-0.000763982	9.93247e-05	0.00135172	0.00188249	0.00231981	0.00401825	0.00123901	-0.00392654	0.000947477	0.000498477	-0.00200377	0.00163894	0.00589579	0.000946117
-92	0.00174249	-0.00425005	0.00266689	-0.00151321	0.00508565	0.00229904	-0.00250609	-0.00133961	0.00176927	-0.00172596	-0.00101305	0.00276633	0.000209546	-0.00317177	-0.000734795	0.00289059	-0.00193955	-0.00480276	0.0024173	-0.00407352	-0.00146763	0.00274805	-0.0061501	0.00584916	-0.0138097	-0.00359932	0.000353829	0.00224943	0.00130004	3.6291e-05	0.000713953	-0.000171029	0.0004548	-0.000389071	-0.00146655	-0.0036939	-0.00129686	-0.00304191	0.00405269	0.00381973	-0.00250794	-0.00107852	0.00116795	-0.000653377	-0.000930246	-0.00134788	-0.00232016	-0.0034758	-0.00670137
-91	-0.00131017	0.000897654	-0.00188936	0.00143446	-0.00012096	-0.000332884	-1.39594e-05	0.00235828	-0.00170139	0.00272419	-0.00181346	0.00156561	-0.00218391	-0.00224554	0.000105918	-0.000383097	-0.00661743	0.0091425	-0.000946409	-0.000728849	0.00300147	0.00280657	-0.00225291	0.00112636	0.0037119	-0.00169926	0.0044726	-0.00104919	-0.00191262	0.00119953	-0.000972445	0.000660325	0.000123302	-0.000543935	-0.00108033	0.00148788	0.0047862	-0.00323953	7.45688e-05	-0.00305715	0.00160995	-0.00037695	-0.00301046	0.00069702	0.00140874	0.000943885	0.00194585	-0.00627554	-0.00155607
-90	-0.00146147	0.00151856	-0.000128984	-0.000624726	-0.00256092	-0.00362961	0.00172039	-0.00107409	-0.00668509	0.00929758	-0.00517447	-0.00320947	0.00229312	-0.00153842	-0.00130802	0.00113932	-0.000492157	0.00321382	-0.0018698	-0.00108762	-0.000540216	-0.000381011	0.00573757	0.00170134	0.00103822	0.00646516	0.00309935	-0.000958571	-0.00191712	-4.95679e-05	-0.000965853	-0.000531973	0.00118735	-0.00108062	0.0043999	-0.000528371	0.00693457	-0.00163848	0.00150855	-0.000780922	0.000520945	0.000853642	-0.000868543	-0.000100547	0.00451508	0.000135538	-0.0014286	0.00403005	0.00202613
-89	0.00105829	0.00295691	-0.000635714	0.00223958	0.00401178	-0.00470317	-0.00465417	-0.00387846	0.000700299	4.68383e-05	0.00328104	0.00423076	0.00118285	0.000199037	-0.00318292	0.000346291	0.00196478	-0.00260075	-0.000787332	-0.00111242	-0.00187226	0.00565968	-0.000967711	-0.0008141	-0.00134164	-0.000919566	0.00498433	0.00166866	-1.98194e-05	-0.000901422	-0.00138664	-0.000681862	0.00227102	-0.00294212	6.57985e-05	-0.00309754	-0.00186567	0.00172301	0.00147681	-0.00267809	-0.000743769	-0.0033938	-0.000589259	0.00269121	-0.00385558	-0.00352835	-0.00757784	-0.00258179	0.00309337
-88	0.00213749	0.000730478	-0.000297559	0.00167276	-0.000120176	-0.00126731	0.00302599	0.00220414	-0.000334532	-0.00690474	0.0047273	-0.00202943	0.00218174	0.00101248	-0.0016874	-0.00230575	-0.00268753	0.0020117	0.00327278	-0.00354304	-0.00211384	0.00323531	0.00342965	0.000767819	-0.00630073	-0.00131771	-0.00225114	0.000904317	0.00409326	0.00190802	0.000218476	0.000583352	0.000479281	-0.00159136	-0.000164948	-0.00617033	-0.000348035	-0.00358812	0.0038772	-0.0067379	-0.00363754	-0.00236038	-0.000939067	-0.00197555	0.00379984	0.00304345	-0.000666102	0.00220502	-0.00242975
-87	0.00147379	-0.00200647	-0.000923751	-0.000283152	0.00190903	0.00325177	0.00119072	0.00115025	-0.00341803	8.51532e-05	0.00069724	0.000452879	0.00168138	-0.00302091	-0.00339687	0.000759048	-0.00123305	-0.00159882	0.00185274	0.00124142	-0.0021039	0.00578463	0.00473797	0.00190112	-0.00204383	-0.000442151	0.00131964	0	-0.00130267	0.000589126	-0.00164472	0.00232865	8.21155e-05	0.000795616	-0.00128281	0.005214	-0.000439636	0.000539553	0.000580019	9.60428e-05	-0.000278204	-0.00272491	0.00691945	0.00129737	-0.00337684	-0.005459	0.0034664	-0.000379311	0.00240176
-86	0.000619395	0.00199939	-0.00257948	-0.00136097	-0.00525276	-0.00115054	0.00608059	-0.00215566	-0.000681245	0.00465198	-0.00347085	-0.00458565	-0.00195815	-0.00126713	0.00262115	-0.00105431	0.000678609	-0.00320616	-0.000797011	-0.00112514	0.00105193	0.00829081	-0.000628434	-0.00177898	-0.00112732	-0.000538598	-0.00178994	-0.000390279	-0.00185968	-0.00123583	0.000541336	0.0018798	-0.00168916	0.00331694	0.000452093	0.0018416	1.92772e-05	0.00176424	-0.00191197	0.00519171	0.00114174	0.00124775	-0.00269454	-0.00157911	-0.00304492	0.00093797	0.000931053	-0.00393155	-0.00303352
-85	0.00253626	0.00148663	-0.00356939	-0.000962297	0.00352031	-0.00422769	0.00347751	-0.00166032	-9.48991e-05	-0.00565295	-0.00553689	0.000750089	-0.000843807	0.00124633	0.00223699	-0.00188685	0.00750312	0.00444385	-0.00374464	-0.00376444	-0.000519086	0.00137318	0.00198504	0.00508496	0.0126928	0.00605806	-0.000144682	-0.000570667	2.55461e-05	-4.07064e-05	0.00114647	0.00303745	0.000151682	-0.00164168	0.00112773	-0.0011738	0.000857549	-0.00380583	-0.00539794	0.0062194	-0.00190957	0.00141657	-0.00114035	0.000188503	-0.000479203	0.000825675	-0.00601425	0.00115482	-0.000490424
-84	0.00470412	9.48841e-06	0.000392069	0.000805654	0.00214705	-0.00100119	-0.0016947	-0.00210688	0.00021773	0.0100767	0.00484622	0.00224955	0.00146684	0.000293636	-0.00044723	0.00476827	-0.00416753	-0.000643854	-0.00488987	-0.00343218	-0.000903939	0.00342213	0.00149178	0.00478166	0.00614487	-0.00328012	-0.00116677	-0.000447503	-0.00111172	0.00130063	0.000705687	-0.00117934	-0.000304002	-0.00227084	0.00117264	0.00296095	0.000330391	0.000648104	-0.000483235	-0.00516963	-0.00162421	0.000235936	0.00151945	0.00166732	0.00482092	0.00336804	0.00496213	0.00165085	-0.00159404
-83	-0.0019253	0.00116584	0.00161749	-0.00100616	0.00432759	0.00590299	-0.00298019	-0.000336482	0.00462201	-0.00756393	0.00705172	-0.00516194	-0.00561382	-0.00231157	-0.00058588	-0.00378925	0.000817858	0.000555827	-0.0066139	-0.00187006	-0.00169093	0.0030487	0.000724305	-0.00355107	-0.00619304	-0.000855279	-0.00103448	-0.00117304	-0.00207058	-0.000980499	0.0022416	-0.000750426	-0.000646577	-0.00389732	0.000671468	-0.000522287	-0.00255115	0.00343682	0.00774478	-0.0053227	0.00512802	0.000123148	-0.00226435	-0.00285676	0.00172257	-0.00312443	-0.00244107	-0.00106395	-0.000187809
-82	-0.00406095	-0.00357896	0.00314072	-0.000169231	-0.00236976	-0.00231859	0.0034412	-0.00429267	-0.000825173	0.00412264	-0.0071205	0.000948631	-0.00649394	-0.00191441	0.000905501	-0.00384727	0.00784186	0.00256862	0.00299682	-0.000108645	0.00556741	0.00239366	-0.00167439	-0.0063758	0.013366	-0.000211288	0.00214775	0.000308287	0.00071426	0.0027098	-0.00158869	0.000139294	-0.000921793	0.000506174	0.0020523	-0.00398716	-0.00178181	0.00154145	0.00515004	0.00678377	0.00176156	0.000508303	0.00269687	0.00060451	0.00122934	0.00474104	-0.00181511	-0.000797613	0.00236108
-81	-0.000686344	-0.00134988	0.000186272	0.00197212	0.005499	0.0083944	-0.00318377	0.00286806	-0.00400095	0.00302023	0.00991017	2.07232e-07	0.00478684	0.000618495	0.0003329	0.00129513	-0.00519576	-0.00253748	0.00876254	-0.00370182	0.00316868	0.00705737	-0.003451	-0.00602451	-0.00609932	0.00645197	-0.00266853	-0.000742094	-0.00133715	-0.000337103	0.00406815	0.00031731	0.00213181	-0.000342318	0.00046467	-0.000683788	-0.00688436	0.00251063	0.000285985	-0.00161702	0.00260535	0.00143183	0.00149085	0.00463814	-0.000161195	0.000153776	0.00103616	-0.00437461	0.00112898
-80	0.00233246	-0.00275951	-0.00442901	-5.55323e-05	-0.00313272	-0.00115222	-0.00178574	-0.000972397	-0.00192098	0.00922047	-0.00241067	-0.00391457	-0.0013532	-0.000428828	0.000169098	-0.00185481	-0.00182841	-0.00117423	0.00295896	0.00254084	-0.00435567	-0.000318442	-0.00480993	-0.00586595	-0.00319076	-0.00259332	-0.000119158	0.000610884	-0.000250672	-0.00115767	-0.000903695	-0.00137319	-0.000959875	-0.00190897	0.000308028	7.33991e-05	0.00151907	-0.00305796	-0.00119107	0.00210473	-0.00208408	-0.00181771	-0.00415599	-0.00198532	-0.00145081	-0.00255665	0.00067933	-0.000233728	0.00103754
-79	0.0025205	0.00242125	-0.00319324	-0.00224844	-0.00271953	0.00271897	-0.00100924	0.00084973	0.0041247	-0.00296391	-0.00215664	-0.00230206	0.00173513	-0.000841728	0.00120521	-0.000993411	0.000487974	0.00240751	-0.00127369	0.00186248	0.00205771	-0.00130468	0.00481506	-0.00046863	0.000513081	-0.00398121	0.0036964	-0.000407921	-0.00322286	-0.000925967	0.00026987	0.00321758	0.00237728	-0.000939246	-0.00141818	0.000515718	-0.000210554	0.00247456	-0.00197889	0.00545107	-0.0039039	0.000819193	0.00172592	-0.00361778	0.00365533	3.17609e-05	0.00260524	-0.000202243	-0.00204706
-78	-0.000665683	0.00176804	0.00123563	0.00047321	-0.0069139	-0.00502655	0.000747482	-0.00418408	0.00100616	-0.00324897	-0.00171605	0.000973344	-0.00151854	2.26331e-05	-0.000323535	-0.001571	-0.00211155	-0.00235331	0.00665831	-0.000655392	0.000322207	0.00226001	0.0022837	0.00045599	-0.00125607	-0.0019561	0.00595275	-0.000448425	0.00239554	-0.000303544	-0.0011358	0.00198808	-0.000853963	0.000576969	1.2151e-05	-0.00211427	-0.00426087	-0.00151786	0.00228085	0.00202703	-0.0012474	-0.000848421	0.00129237	-0.00337374	-0.000839372	-2.22426e-05	-0.00233287	0.00274668	-0.00548406
-77	2.25074e-05	0.00138131	-0.000132245	0.00133164	0.00149349	-0.00758932	0.00267566	-0.00185362	-0.000896181	-0.00470026	0.000172348	0.00784351	-0.00318201	-0.000878901	-0.0015068	-7.6401e-05	-0.000461768	0.00110842	0.00132768	0.00138386	0.00353945	0.00211967	0.00171015	0.0011082	0.00218959	0.00575208	-0.00409252	-0.000548371	-0.00168063	0.000604543	0.000461902	-0.000579433	0.000124378	0.00373056	0.000171667	0.000159189	0.000996736	0.00728138	-0.00132076	0.00244328	-0.00143005	-0.00479732	-0.00529951	0.000875594	-0.00168058	-0.00107419	0.00214791	-0.00259923	0.0084172
-76	-0.000923178	0.00102917	-0.000938907	-0.00189281	0.00484375	0.00193215	-0.00042209	-0.00259841	-0.00321635	0.000299787	-0.00138286	0.00346291	-0.00149459	0.00486856	0.000869699	-0.00364967	0.0161286	0.0022962	0.00105869	-0.000750461	0.00404337	-0.00113058	-0.00242298	0.000668137	-0.0029043	0.00536604	0.00684366	-0.000344827	-0.00109437	0.00141325	-0.00147744	-0.000841917	-0.00196994	0.00140186	0.00381464	0.00369499	0.00557888	0.000790211	0.000907881	-0.000998905	0.002926	0.00371817	2.30856e-06	-0.0010854	-0.000951585	-0.00324833	-0.00559058	-0.00196214	0.00134169
-75	-0.000626072	0.00245603	0.00234555	0.000776195	0.00109773	0.00412487	0.00338741	0.00139785	-0.000887942	0.00309719	0.00277765	-0.00416827	8.31068e-05	-0.00331266	-0.000332836	-0.00127674	0.00447862	0.00145997	-0.00262576	0.00171706	0.00114458	0.00162744	0.00350772	0.00420704	0.00640258	0.00240817	0.00389633	-0.000205455	0.000887913	-0.00123152	-0.00126169	-0.00139992	0.00255608	0.000839959	0.000111997	-0.00412554	0.00474713	0.00165923	0.000563033	0.00179269	0.00923033	0.000225316	-5.86547e-05	-5.79936e-05	0.0035112	0.00604729	0.00477545	-0.000371724	0.00206202
-74	0.000950262	-0.000502576	0.0016288	-0.00218239	-0.00641063	0.000836125	-0.000306603	0.00122572	-0.00169108	0.00402117	0.000772358	0.00186425	0.00400691	-0.00136999	-0.00112893	0.00144654	0.00374346	0.00357974	0.00450714	0.00166575	0.00252099	-0.000458608	0.000534755	-0.000777845	-0.00297804	0.000407133	-0.00419814	0.000429946	0.00275859	-0.00265498	-0.00186685	-0.00115883	-0.00166636	0.00268874	-9.70785e-05	-0.00340908	-0.000770036	-0.00498497	-0.00427148	-0.00016279	-0.0015077	0.000960985	-0.00279956	0.000429467	-0.000752028	-0.00248538	-0.00137742	-0.00102443	-0.0049954
-73	-0.00032185	0.00243194	0.00143167	0.000574546	0.0058848	-0.00285651	-8.27702e-05	-0.00188981	-0.00136433	-0.00137426	-0.00836382	-0.00148935	0.00053564	0.000255319	-0.000645574	-0.00233059	-0.0034217	-0.00104331	0.0010876	-0.00433648	0.00424376	-0.00171707	-0.00101441	0.00294037	0.0092617	0.00524784	-0.00431326	-0.00133546	0.000285451	0.00162262	-0.00211243	-0.000806397	0.00193958	-0.00132905	0.00161717	-0.000484176	-0.00420622	0.00986636	0.000221636	0.00363981	-0.00550692	0.00230822	0.00324165	0.00490254	-0.00295921	-0.00442211	-0.00178195	-0.00504078	0.00148328
-72	-0.00326562	-0.00152401	0.0024483	-0.00074707	0.00173845	0.00561391	-0.00143392	-0.00240597	0.0019125	-0.00566099	0.00323415	0.00166179	0.00165951	0.000413221	-1.26014e-05	0.00102088	-0.00497266	-0.000100388	0.00223217	-0.00357361	0.00220653	-0.00102639	0.00209948	0.00362453	0.00917352	-0.00195486	0.00542681	0.00219749	-0.00171626	-0.00200612	-8.1367e-05	0.00056269	-0.00212135	-0.00156022	5.72706e-05	-0.00181394	-0.00122546	-0.00268682	0.0071384	0.00442273	0.00136726	-0.00238296	0.000920852	0.000303477	0.00240835	0.00344138	0.000932745	-0.00240415	-0.00242027
-71	-0.00229154	1.85736e-06	-0.000343891	0.00102723	-0.00690875	-0.00150463	0.0018406	0.000994308	-0.0016251	0.00243936	-0.00718988	0.000953959	0.000445546	-0.000939322	0.00351225	-0.000668772	-0.00373759	0.00204951	0.00314109	0.00832232	-0.00100671	0.00285644	-0.00108133	0.00037162	-0.00609214	0.000369777	-0.0033045	0.000296314	9.66365e-06	0.00102744	-0.000294667	-0.000916366	-0.00186598	0.00166208	-6.68155e-06	-0.00155995	-0.00126205	-0.00384542	-0.00176205	0.00340716	0.0072621	-0.00381081	0.00205271	-0.0011413	-0.00412241	-6.95301e-05	0.0030845	-0.000629457	-0.0050398
-70	-0.00182283	0.00309684	-0.00024718	0.00170663	0.00215866	-0.00290261	0.00268216	0.00330649	-0.00171717	0.0042667	-0.00419801	0.00197813	0.005843	-0.00328528	0.00206436	-0.000317556	-0.00125586	-0.00483232	-0.00567134	-0.00226342	0.00386673	-0.00529047	0.0022912	-0.00433027	0.00428965	0.000417719	0.000159007	0.000975012	-0.0031094	1.8937e-05	0.000171464	0.00196628	-0.00184294	0.00128921	0.00276846	0.000328683	-0.00789417	0.00343945	0.000903367	-0.000563684	0.000784871	-0.00252772	-0.00145119	-0.00376666	0.00370718	0.00102834	0.00683334	-0.00242196	-0.00209382
-69	0.00103535	0.00309983	-0.0038384	0.000798851	-0.00395502	-0.00360052	-0.00177065	0.00507326	0.00177758	0.00306071	0.00743208	0.00232041	-0.000613033	0.00252673	-0.00122201	0.00316801	-0.00596847	-0.000363904	0.00575189	-0.00102221	0.00292763	-0.0049025	0.000633467	-0.00158606	-0.000247404	0.0041894	0.00296871	-0.000843825	0.00330496	0.00048785	-0.00102226	0.0007445	0.00419709	0.000787477	0.00249378	-0.00141199	-0.00446345	-0.00391259	0.00233571	-0.00126572	-0.00169991	-0.00145084	-0.0036887	-0.00196164	0.000773139	-0.00162919	0.00478391	0.00220541	0.00170693
-68	0.00136162	-0.00167821	-0.00231196	-0.000438309	-0.00398856	-0.00373499	-0.00184401	-0.000294757	0.00419865	0.00293036	0.00548668	-0.000776087	-0.00261123	0.0013453	0.00283811	0.00200227	-5.25695e-05	0.00237149	-0.000822406	0.000894906	0.000614918	0.001176	0.00245274	0.00300386	0.0030341	0.000231293	-0.00320155	-0.000151814	-0.000160047	8.67396e-05	0.000337711	-0.00156464	0.000859901	-0.00137595	0.000163598	-0.00195794	-0.000694171	-0.00592841	-0.00252144	-0.00065284	0.000109283	-0.00135971	-0.000771718	-0.00225259	-0.00296964	-0.00134563	-0.00321447	0.00329808	-0.00306932
-67	0.00256815	-0.00105966	0.000442299	0.000249795	-0.000668687	0.00226994	-0.0023403	-0.00106226	-0.00401512	-0.00142454	0.000894594	-0.00565013	-0.00196638	-0.0016018	-0.00104713	0.00162456	-0.000564969	0.00668844	0.00202577	-0.0044585	0.00291248	-0.00282771	-0.00275772	-0.00417753	-0.00443907	0.00399837	-0.00186664	0.00161629	0.00601979	-0.001475	-0.00186546	0.000718939	-0.00094318	0.000679295	0.00153132	-0.00548747	0.0104666	-0.00872238	-0.00204165	0.00135254	0.000705571	0.001016	0.00558315	-0.00318104	0.00224262	0.00298526	0.00170653	0.00192779	0.000493962
-66	-0.000280382	0.00151852	0.000822649	-0.00472769	-0.00219886	0.00184326	0.00362236	0.00126048	0.0027613	0.004894	-0.00358371	-0.000475544	-0.00042899	0.00347012	-4.26929e-05	-0.00053797	0.00239178	-0.000282789	-0.00246146	0.000407084	0.00521058	0.000492468	-0.00048159	-0.00621701	0.00648052	-0.00540778	0.00518281	-0.000710295	0.000824362	0.000580869	0.00034862	0.00199503	0.000499004	-0.00131209	0.00195998	0.00738207	0.00176658	0.0070438	0.00444922	0.000358056	-0.00100384	0.00054978	-0.000907447	0.00177585	0.00380319	0.000889076	0.00202809	-0.00226594	0.00299575
-65	0.00205528	0.00213802	0.00206849	-0.000768534	0.00100439	-0.00317063	-0.00473534	7.60458e-05	-0.000981675	0.00209576	0.000990599	0.0036666	0.00192961	-0.00205228	-0.000437961	3.21029e-05	-0.00560335	-0.00215198	-0.00428828	0.00304068	0.00163731	0.00820622	-0.00339935	-0.00394497	-0.000819968	-0.000716338	-0.00237675	0.000628829	-0.00241998	0.00233429	0.00339091	0.00112235	-0.00117115	-0.00168317	0.00194352	0.00281317	-0.00241977	-0.0029955	0.000773515	0.00107108	0.00403002	-0.000488175	-0.00105409	0.00309639	0.00541191	-0.00193037	-0.00450013	-0.00136219	-0.00307677
-64	0.00281832	-0.000734877	0.00144863	0.00269092	0.0069074	-0.000502337	-0.00183689	0.000459548	-0.00353514	-0.0024689	0.00596275	4.22645e-05	-0.000610117	-0.00124852	-0.000254957	-0.00245396	-0.00173399	0.00202201	0.000325218	0.00330447	-0.000545135	0.00832615	-0.000437752	0.00097568	-0.000984835	0.00689701	-0.00124953	0.000315783	-0.00151362	-0.00147227	0.000390596	0.00316274	0.00029199	-0.0011164	0.00304429	-0.00522547	-0.00281327	-0.00595624	0.00423815	-0.00186943	0.00803872	-0.00157307	-0.00172639	0.00169801	0.00168274	-0.00277956	-0.00195534	-0.00278528	0.00186937
-63	-0.00217229	0.00354778	-0.000879297	-0.000938677	0.00118507	-0.00184275	0.00230311	0.00141127	0.00316435	-0.00582109	0.0047194	-0.00759631	0.00354116	0.0046851	0.000105396	0.0066636	0.00135397	-0.00336791	0.0111566	0.00173651	0.000460953	-0.00354971	-0.000984343	-0.00461845	0.00534594	0.00461462	0.00845415	-0.000385108	-0.000299798	-0.0019339	0.00378177	-0.00130427	0.000342976	0.00110113	-0.000248567	-0.00504414	0.00086223	-0.00260712	-0.00115894	-0.00315961	0.000462715	0.0037899	-0.00284024	0.000999647	-0.00315626	-0.00144535	0.00387132	-0.00375762	0.00567525
-62	-0.00133466	-0.00262398	-9.2607e-05	0.00547457	0.00121824	0.00112284	0.00113339	0.00184104	0.000565058	-0.00602499	0.000683338	0.0052919	0.0011875	-0.00377049	-0.00238428	-0.000806555	0.00202608	-0.000586278	0.00151986	-0.00763027	-0.00284071	-0.00130599	-0.000550494	0.00249342	-0.00229592	0.000153569	-0.00317799	-0.000540866	-0.000960354	-0.00261406	-0.00189042	0.00302671	0.00148841	-0.000901369	-0.00279393	-0.00406858	0.00483337	0.00309119	-0.000868924	0.0021204	-0.000612144	-0.0023633	0.00256893	-0.00456836	-0.00359995	0.00258795	-0.00271762	-0.0012657	-0.00436699
-61	0.00192627	0.00324488	-0.000306136	-0.000243482	0.00422209	7.45506e-05	-0.000428531	-0.00143708	-0.000924645	0.00119458	-0.00321175	-0.000159551	0.00347373	-0.000855744	0.000144894	-0.00431374	-0.000275474	0.00283046	0.00220607	-0.00159709	0.00420601	-0.000655702	-5.53562e-05	-0.00159688	-0.00561569	-0.000589015	-0.00272174	0.000551596	0.000895034	-0.000143448	-0.000522089	0.00233269	0.00139801	-0.00195348	0.00147456	-0.000647242	0.00255879	0.00372537	0.0047793	0.0032461	-0.00227281	-0.00187427	-0.00227652	-0.00227549	0.000157637	-0.00587142	-0.00650488	0.00748874	0.00116918
-60	-0.000251011	0.00264852	-0.000623014	-0.00363595	0.000105856	-0.000506882	0.00344678	-0.00802101	-0.00178717	0.00170581	-0.00607072	0.00219138	0.00248318	-0.000562765	-0.00233841	-0.00431534	-0.00329557	0.00185169	0.00163954	0.00398943	0.00161956	-0.00451478	0.00544642	-0.00188919	-0.000878429	0.00688319	0.00601297	-0.000770725	0.000289545	-0.00127595	-0.0011772	-0.000412961	-0.000443235	0.000581086	-0.00153754	-0.000239467	-0.00320044	-0.00479249	0.000516534	0.00740638	-0.00595626	-0.00191632	0.000779685	-0.00524714	-0.00241081	-0.000209059	0.0052527	-0.00154249	-0.00575482
-59	-0.0018521	-0.0014838	0.00264412	-0.00200865	0.000375933	0.00378943	-0.00384901	0.000332513	0.00365349	0.00206311	-0.00244495	4.59124e-05	0.00892888	0.00208609	-0.00124558	0.00503361	0.00408721	0.00836409	0.00234187	0.00699017	0.00270646	-0.00345473	-0.00455423	-0.00124846	-0.000130895	0.000412449	-0.00325055	0.00437947	-0.00252221	-0.0010338	0.000848059	-0.00168299	-0.000672164	0.00131256	-0.000566098	0.00381806	-0.0039708	0.0064078	-0.00076081	0.00625784	-0.00133645	-0.00104426	-0.00463699	0.000457953	-0.00258903	0.00222449	0.00123563	0.000287126	0.00175398
-58	-4.24983e-05	-0.0024381	0.00129053	-0.00237399	0.00746952	-0.00319062	0.00371887	0.00119013	-0.00167145	0.0032326	0.00034555	0.00241359	-0.00301994	0.000308816	-0.000741783	-0.00207125	0.000534946	0.00209581	-0.00069303	0.00324151	0.00143524	0.00549544	0.00599493	-0.00158302	0.00443321	-0.000384537	-0.00400552	0.000923949	0.00113213	-1.56771e-05	-0.000149058	0.00288354	0.000554992	-0.000217117	-0.00283473	0.00261825	0.00141122	-0.00385588	-0.000353373	0.0055841	-0.000554173	-0.00114595	0.000987915	0.00669748	0.00455251	0.000347566	-0.000649852	-0.00221248	0.00154121
-57	-0.00327038	0.00202407	-0.00399977	0.00119364	3.18143e-05	-0.000619268	0.000647263	0.00319522	0.00184424	0.00816378	0.000747624	0.000221345	-0.000165333	-0.00101239	-0.00205186	0.00150045	-0.0021978	-0.00511336	-0.00261261	-0.00323991	-0.00388573	0.00331322	0.00171326	0.00166296	-0.00215217	-0.00637134	0.00138404	0.00104492	-0.00212585	-0.00080541	0.000529143	-0.00185936	-0.00139877	-0.00475742	-0.000872235	-7.21034e-05	0.00580979	-0.00391159	0.00893184	-0.00259643	-0.00346741	-0.00141291	0.00112696	-0.0010866	0.000554594	-0.00145404	-0.00234137	-0.000749104	-0.000253635
-56	-0.0040921	-5.0105e-05	0.000101317	-0.000377925	-0.000312646	-0.000113058	-0.00484204	0.000310264	-0.00312711	0.00574548	-0.00211432	-0.000784603	-0.00234963	0.0024335	0.00015811	0.00142345	0.000366788	0.000675549	-0.0015805	0.00498451	0.000795724	-0.00383237	0.00878401	0.00375119	0.00737922	-0.0039773	0.00596052	-0.0012519	0.00294354	-0.0044853	-0.00253522	-3.04202e-06	-0.000281878	-0.00171099	-0.00130422	0.00287051	0.00131315	-0.00738867	-0.0050397	-4.79938e-05	0.00256359	-0.00093143	0.00300896	0.00460437	-0.00117673	-0.00106084	0.002525	-0.00215619	0.00216961
-55	0.00101818	0.00137099	-6.41632e-05	-0.00016894	-0.00425565	0.00212747	-0.00125287	-0.000887025	0.0009873	0.00392143	0.00513416	-0.00433734	-0.000839617	-0.00307589	-0.00265604	-0.00313846	-0.00778973	0.00195977	0.00502263	-0.00270739	-0.000401084	0.00440004	-0.00243758	0.00136656	0.00103962	-0.00236284	0.00057329	-0.000123011	-0.000103393	-0.000804203	0.000365308	0.00531636	0.00373495	-0.000923027	0.003302	0.0046479	-0.00517911	0.000823146	0.00479518	-0.000470028	-0.00244494	0.000938047	0.00402567	0.00161759	0.00164272	0.00144393	-0.00115053	-0.00317697	0.000610605
-54	-0.00243146	4.55567e-05	-0.000206939	-0.000360354	-0.00595369	-0.000680702	-0.000958421	-0.0027216	0.00151335	-0.00352047	0.00600038	-0.00434086	0.00196978	-0.000255427	-0.00413716	2.85898e-05	-0.00729858	-0.00374873	-0.00234405	-0.000754579	0.0057102	-0.00165857	-0.000384966	0.00452497	-0.00969675	0.00031205	-0.000452942	0.00166956	0.000590626	-0.00125849	-0.000192191	-0.000521939	-0.000368335	-0.000138829	-0.000595129	0.00487564	0.0069704	0.00258791	-0.000869714	-0.00426928	0.00682659	-0.00110501	-0.000959886	-0.00487872	0.00247799	-8.60826e-05	-0.00121297	-0.00608452	-0.000464865
-53	0.00429587	0.000800434	0.000224406	0.00117551	0.0029193	0.00178621	0.00254736	0.00217953	0.00451278	-0.00206298	-9.34448e-05	0.00147514	0.00112704	0.000789857	0.0050254	-0.00338601	0.00551174	0.000347495	-0.00300807	-0.000393816	0.00243169	-0.000887796	0.00874942	-0.00206902	0.0142768	4.69351e-05	-0.00585858	0	0.0032862	9.59211e-05	0.00111034	0.00201591	-0.000779621	-0.00182532	-0.0013177	-0.00674683	-0.00540599	0.012104	0.00334518	0.00191896	0.00187131	-0.00178824	0.00422556	0.00129884	0.000711862	0.00266999	0.00129913	0.00435845	-0.000280898
-52	-0.00127952	-0.00387198	0.000462799	-0.00241948	0.00651372	0.00514191	-0.000928543	-0.001848	0.00339519	0.00373722	-0.00551242	-0.00256441	0.00245062	-0.00258908	-0.00329523	-0.00210644	0.00221382	-0.00229482	4.58749e-05	0.000867553	0.000739079	0.00348027	-0.00698527	0.00125655	0.00645914	0.00427178	-0.000395878	-3.28218e-05	0.00448237	0.00164403	-0.0016989	-0.000888198	1.14877e-05	0.00137333	0.00149348	0.00102732	-0.0060859	0.00974791	0.00312735	-1.77222e-06	0.00206796	0.00353347	-0.00438674	0.000685773	0.000793798	-0.00239813	0.00487495	0.00219018	-0.00104998
-51	-0.000978285	0.00139444	-0.00217123	0.00284716	0.00307014	-0.000249357	-0.000341743	-0.00256614	-0.00290014	-0.00234355	-0.000140884	0.00664113	-0.000317721	0.00430697	-0.000216226	-0.000962933	-0.00933925	0.00241898	-0.000221855	-0.00381003	0.00061599	-0.00279427	0.000981793	-0.00919812	0.00535455	0.00132418	0.00450127	-0.000179763	0.00280638	-0.00130144	-0.000194715	0.00185196	-0.00205002	0.00309877	-0.00158809	-9.15295e-06	-0.00689603	0.00129158	-0.00134197	0.0018765	9.95926e-05	0.000965046	0.00413992	-0.0029894	-0.00535611	-0.003567	-0.00841437	0.000381443	-0.0033959
-50	-0.00281078	0.00289051	0.00159554	-0.00203844	0.00847723	0.00379699	0.00335187	0.00129736	-0.000522262	-0.0014752	-0.00188564	0.00698034	0.000405174	0.00429876	0.00408418	0.00675674	-0.00174186	0.00391362	-0.00194872	0.0017616	0.00210128	-0.00249889	-0.00353448	-0.000624939	0.00374049	0.000472548	0.00477682	-0.000606278	-0.00127609	0.00223036	-0.00045451	-0.000958297	9.29166e-05	-9.41649e-05	-0.00301702	0.0085955	0.00554015	0.00183478	4.41854e-05	-0.0016805	-0.0016256	-0.00166116	-0.000655698	0.00327133	-0.00068763	0.00455573	0.00196793	0.00111962	0.000335399
-49	0.000218563	0.000864164	0.00280725	-0.000713975	-0.00640872	0.00191118	0.00366717	0.00227924	0.00120038	0.00508123	-0.00501119	0.00173825	-0.00367663	0.00279231	-0.000243604	-0.00185973	0.00411476	-0.00277757	-0.000159678	0.00507989	-0.000187872	0.00225744	-0.00231576	0.00308667	0.0134471	0.00361493	0.00549724	0.00377409	0.00259999	5.24526e-05	0.00207689	0.00237645	0.000561574	-0.00184733	-0.00314877	-0.00450836	-0.0102066	-0.000102131	0.000569955	-0.000481556	-0.00145626	0.000372935	-0.00392543	-0.00107066	0.00128936	-0.00292774	-0.000280561	-0.00451453	-0.00035902
-48	-0.0034241	-0.000687109	-0.001339	-0.0042706	-1.49616e-05	-0.00570918	-0.00186646	0.00222353	-0.00328301	-0.00162635	-0.00488788	0.000827878	-0.00305644	0.00127547	0.00354343	0.00330316	0.00287344	0.00175699	0.00151798	0.000705171	-0.00222272	0.00206965	0.00125303	0.00127262	0.00815376	-0.000322597	-0.00740791	-0.000452554	0.00335152	-0.00117746	0.00162784	-0.000592841	-0.000716037	-6.34701e-05	0.00227519	0.00149198	-0.000385637	-0.000254348	0.000858478	0.00415663	0.00216626	0.000890727	0.00141768	0.00429496	-0.000628671	0.0028139	-0.00064731	-0.00147655	0.00511407
-47	-0.000253373	-0.00200584	-0.0034033	0.00198023	0.00161537	0.00549921	0.00502192	0.00636086	0.00435003	0.00175995	0.00636191	0.00380852	-0.00224371	-0.00173893	-0.00255157	0.000481214	-0.00379529	-0.00410529	-0.00107242	-0.00211497	-0.000748335	0.00107936	-0.00112909	-0.000838853	0.00413313	-0.00148839	0.00345296	-0.000612221	-0.00233352	-0.00193567	0.00215702	0.00104137	0.00163262	-0.00355177	0.00229546	0.00319202	-0.00352814	-0.00634368	-0.00103352	0.00851567	-0.0026766	-0.000233795	-0.000446946	-0.00147445	0.00670794	0.00107159	0.0069097	-0.000394028	-0.00223756
-46	0.0026341	0.00126088	0.000860735	0.00152686	-0.00102161	0.00243366	0.000231929	0.00320809	0.00330107	-0.00396844	-0.00141419	-0.00103329	-0.00365793	-0.00067204	0.00137308	-0.00547837	0.00156576	-0.00261709	0.00659244	-0.00129284	0.000107848	-0.000748995	0.00461621	0.000234637	0.00631255	-0.001033	-0.00137563	0.000488475	-0.00194901	-0.000437399	0.000448485	-0.000238773	0.000855466	0.0016482	-0.00176311	0.00232999	0.00210472	-0.0052973	-0.00114266	5.95726e-05	-0.00218998	0.00147069	-0.000136628	-0.00199986	-0.00212899	0.0100689	0.00254876	-0.00314739	0.000649743
-45	0.00301902	0.00213323	-0.00213603	-0.000965252	0.00292541	-0.00432288	-0.00172145	-0.00148926	-0.00600059	-0.000688254	0.0115005	0.00298848	-0.00345512	0.00279863	0.000278829	0.00080682	-0.00151999	-0.00187187	1.00705e-05	-0.00187867	0.00153578	-0.00356861	0.00332673	-0.000608769	-0.00399589	-0.0011253	0.00337117	-0.00102855	-0.000906415	-0.0027134	0.000804514	-0.00184881	0.000512116	5.54974e-05	-0.00259688	0.00131472	0.0016436	0.00173666	-0.00793226	-0.00257692	0.000875414	-0.000141148	-0.000842531	-0.00159322	-0.00632137	-0.00406761	0.00171149	-0.000654722	-0.00404013
-44	-0.00140682	0.00227025	-0.00278996	8.89159e-05	-0.0033443	-0.00293185	0.00179917	0.000695861	0.00133262	0.000370298	0.000176311	0.00453766	0.00173804	0.00120355	-0.00244532	0.00448405	-0.00137507	-0.0021952	0.00223843	-0.00559834	0.0012908	-0.00151519	0.00207441	-0.00830533	-0.00437709	0.00473563	-0.00158814	0	0.00165759	0.00286043	0.00379536	-0.00128833	-0.000233613	0.000966053	-0.000783948	-0.000799747	0.000410857	-0.000218939	0.00674419	-0.00437637	-0.00635824	-0.00271963	-0.00312335	-0.00265559	-8.727e-05	-0.00297642	-0.00337671	0.00182706	-0.00191293
-43	-0.00143548	0.00526717	-0.000517887	-0.000424022	0.00513965	0.0028787	-0.00186068	0.00228569	-0.000179829	0.00328013	0.00229277	0.00345594	0.000401563	-8.07755e-05	-0.00120455	-0.00399043	-0.00334465	0.00297909	-0.00746281	0.00118276	0.00013422	-0.00252123	0.00273856	0.00660501	0.000654954	-8.97323e-05	0.00181427	-0.000817172	0.000407709	0.00396306	-0.00129591	0.00120588	-0.00124032	0.000949509	0.00342063	0.00132366	-0.00414298	-0.00232913	0.00267824	-0.00217326	0.000652211	-0.000237747	-0.0017582	-0.000590219	-0.00535996	-0.00015787	-0.00322052	-0.000458723	-0.00147628
-42	-0.000351969	0.00208379	0.00295511	-0.000959332	-0.00332545	-0.00198455	-0.00226731	0.00403069	-8.58657e-05	0.00297033	-0.00403439	-0.0040884	0.000899257	0.00016405	-0.00220507	0.00207326	0.000493549	0.000564463	-0.00225542	-0.00433846	-0.00264728	0.0010634	0.000485328	-0.00294893	-0.000212707	0.00296858	0.000764542	-0.000200518	-3.26389e-05	-0.0017304	-0.0015022	0.00194155	0.000228571	0.000319888	-0.000471187	-0.000952523	-0.00324005	-0.00119323	0.00235907	-0.00187403	0.00117201	0.00444055	0.0018838	-0.000939745	0.000772747	0.00462369	-0.00146326	-0.00411204	0.00357625
-41	-0.0026878	0.000739909	0.00156438	0.00045835	-0.000786656	0.00377877	-0.00194105	-0.00585763	0.00488967	-0.000337546	-0.00390059	0.00571833	-0.00335351	9.39958e-05	0.00108908	0.00106739	0.00422815	-0.00271659	-0.00501417	0.0030916	-0.00169061	0.00599888	-0.00130529	0.00364936	0.000115429	-0.00532697	0.00431885	0.000688862	0.000868561	-0.000738448	-0.00170703	0.00100446	-0.00199746	-0.000560726	-0.000728238	0.0034804	0.00552714	-0.000531817	0.000360981	0.0035313	-0.00157719	-1.1266e-05	-0.000578806	-0.000195143	0.0027386	-0.00391397	-0.00127708	0.00406312	0.00441233
-40	-0.000749733	-0.00109305	0.00131221	-0.00195757	0.00438979	0.00261567	0.00135023	0.00676756	-0.00242992	0.0010383	-0.00416622	0.00117722	0.000573241	0.00113895	-0.00129082	0.00397241	0.00488515	-0.00229473	0.00574287	-0.00340155	0.00218711	0.000285287	0.0056722	0.00216876	0.000353897	-0.00108406	0.00302094	-0.000627419	-9.61603e-05	-0.00274763	0.000581349	0.000106907	-0.00140747	0.00140558	-0.000159739	-0.000324993	-0.000940803	-0.00457179	-0.00376058	0.00201924	-0.00227822	-0.000621453	0.000417462	0.00112341	-9.7412e-07	-0.00223349	-0.00114445	-0.0037374	0.00591882
-39	0.000227008	-0.000313821	0.000762952	-0.00328284	-0.00154311	-0.00286487	0.00119719	-0.00724829	0.00658501	-0.00734925	-0.000742539	0.00193655	0.00103874	0.0021872	-0.00115945	-0.00189203	-0.00516585	0.00163894	0.00109328	0.00396885	0.000836588	-0.00270025	0.00084251	0.00316985	-0.00456353	0.000177187	0.00160347	-0.00069861	0.00230886	1.79637e-05	0.00165941	-0.00184212	0.000543742	-0.00131864	0.00115945	0.00109472	-0.0014045	-0.00408969	-0.00247315	-0.00119973	0.00476531	-0.00300452	0.00250946	0.000305688	0.00190016	-0.00216397	-0.00228044	-0.000397518	-0.000281713
-38	0.00313205	-0.000837538	-0.00137306	-0.00113276	-0.000624177	-0.000553474	-0.00128363	-0.00177711	0.00125476	0.00455007	-0.00277119	-0.00483357	0.00056701	-0.00125551	0.00458557	6.95965e-06	-0.000453246	-0.00201381	-0.000186598	-0.000397618	0.00316151	-0.0024155	-0.00299065	-0.000465031	0.00210137	0.000526027	0.00130289	-0.000626244	0.000754799	0.00277142	-0.0015402	0.000123974	0.000870012	-0.000850616	0.00110052	-0.00224042	0.00449194	0.00212488	0.00322251	-0.0012547	-0.00183205	-8.47494e-05	0.0042721	0.00233959	0.00257165	0.00561626	0.00284485	-0.00342281	0.00158633
-37	-0.000919063	-1.92445e-05	0.000391389	7.53446e-05	0.00328594	0.00126559	0.000821671	0.000469452	-0.00239134	0.00469624	0.00221988	0.00416229	-0.00241846	0.00342016	0.00152654	0.00195697	-0.00240345	0.00249862	-0.00305283	-0.0067644	-0.00174471	-0.000676095	-0.0043051	-0.00172889	0.00807131	0.00249309	0.0102902	-0.000382621	-0.000498811	0.00135437	-0.000116645	-3.78939e-05	-0.000365353	0.00509925	0.00306173	-0.00316551	0.000323396	-0.00502758	0.00678871	-0.00341373	0.00138786	-0.000601875	0.000259694	-0.00158708	-0.00162412	-0.000437461	0.00279295	0.00127076	-0.00246264
-36	0.00220034	-0.00191331	-0.00256057	-0.00274223	0.00212792	-0.00185356	0.00322385	-0.00076261	-0.00121209	-0.00790788	0.00703525	0.00339238	0.00235089	-0.000311691	-0.00174763	0.000992908	0.00683176	-0.00188208	-0.0024108	0.00298706	0.000957045	0.00239194	-0.00386575	0.000274468	-0.000570706	0.00641374	-0.00212268	0.00205606	-0.00118049	0.00213072	-0.000556973	0.000375965	0.000329146	0.00321731	0.00100882	0.00166865	0.00306791	0.00416656	0.00189383	0.00288104	-0.000932785	0.00129231	-0.00325891	0.00255044	-0.00213716	0.0024516	0.00132365	0.00222786	0.000164693
-35	0.00320611	0.00245937	0.00340362	0.00235035	0.00592075	-0.00389633	0.000804097	-0.00107766	0.00262978	0.000971169	0.00248124	0.00020145	0.00252478	0.00170497	0.000275305	0.00596093	-0.0063605	0.000326179	0.00432555	0.00351506	-0.000490812	0.00173744	0.00161698	0.00226943	0.000107633	0.00282119	-0.000171254	-0.000572884	0.00115668	0.0037814	-0.00110021	0.0012503	0.00359949	0.000805879	-0.000801604	0.00435721	0.00297265	0.000510848	0.0027153	0.00303126	-0.00274802	1.98665e-05	0.002183	-0.00306785	-0.000398289	0.00288217	0.00305098	0.00137694	0.00124069
-34	0.00119203	0.00015188	-0.00313005	-0.000800686	0.00695382	-0.000519987	2.36161e-05	0.00129531	0.00231581	0.00339216	-0.00948531	-0.00494096	9.07265e-06	-0.000557792	-0.0031484	-0.000854855	0.00601402	0.00797052	-0.00235514	-0.00277892	0.0023896	0.00443884	0.00358947	-0.00293768	0.00529854	0.00260617	0.000585934	-0.000742827	0.00132923	0.00352804	0.00407125	-0.000534579	0.000166855	-0.00243679	0.000508283	-0.000680019	-0.00476049	0.00208398	-0.00261721	-0.0015875	0.00420908	0.00209966	-0.00146216	-0.0030413	0.00148082	0.00414643	0.000504649	-0.00511043	0.00402841
-33	-0.00309263	-0.00113555	-0.00270499	-0.00167033	-0.00321339	-0.00119449	0.0031761	0.00671297	-0.00311872	0.00580085	-0.000289767	0.00149626	0.000912964	0.00379341	0.000906923	-0.0071885	-0.00975961	-0.00404333	-0.0063882	-0.00234896	0.00276285	-0.00433653	-0.00700352	-0.0016717	-0.00374691	-0.00465139	-0.00399955	-0.0017379	-0.00187566	-5.61327e-05	-0.00202474	-0.0010252	0.00196425	0.00341529	0.00778743	0.000506126	-0.0023142	-0.00904881	0.00477596	0.000237397	-0.000961674	-0.00233044	-0.000618326	-0.00159989	-0.00573966	-0.0037683	-0.00595062	0.00477667	0.00109478
-32	0.000745953	0.00145909	-0.0023709	0.00114602	0.00373374	0.00579678	-0.00179875	0.000763183	-0.00151624	8.10391e-05	0.0033421	-0.00274754	0.00415986	-0.00133915	-0.00398694	0.000853489	-0.00160184	-0.000995491	0.00186884	-0.00164209	-0.00262918	-0.00636186	0.00021323	0.015297	-0.00433655	-0.000944286	0.000291567	0.000248908	0.00266351	-0.000410128	-0.000707581	-0.00170835	0.00164386	0.00196522	-0.00528798	0.00297068	0.00361321	-0.000821014	0.00380513	0.00156708	9.7428e-05	0.00286461	-0.00071599	-3.52694e-05	0.00291565	-0.000449969	0.00379234	-0.00420738	-0.00452306
-31	-0.00149185	-0.000632153	-1.79037e-05	-0.00101369	0.00679016	-0.00191648	0.00295512	-0.0028084	0.00481571	0.00458556	-0.00341413	0.00523427	-0.000276545	-0.00238903	8.31784e-07	0.00119457	0.00222601	-0.001232	-0.000945978	-0.00569832	0.00484245	-0.00557456	-0.000732876	0.00551807	0.00103756	-0.00270166	-0.00299343	-0.0011488	-0.00154669	0.00126548	-0.00109606	-0.00219233	8.66241e-05	-0.000729316	0.00175546	0.000302476	-0.00145322	0.00290346	-0.00092794	-0.00540933	0.00166501	0.00105768	0.00175928	-0.00109547	0.00301518	-0.00661635	0.00246859	0.0015734	0.0078587
-30	0.000475466	0.00230744	-0.00202277	-0.000467187	0.000230376	-0.00217944	0.00482151	-0.00442274	-0.000405577	0.0038197	-0.00280641	-0.00067853	-0.000421916	0.000122974	-0.00175629	-0.00457265	0.00818482	0.000370168	-0.00526167	0.00189758	-0.00247357	0.00287052	0.00678572	-0.00203234	0.00186922	-0.00171513	0.000528708	-0.00102798	-0.00102842	-0.000975674	-0.00187507	-0.00196689	-0.00162191	-0.00144387	-0.00126429	-0.00115221	-0.00243068	0.00282208	-0.00369107	-0.00130467	-0.00043412	-0.000355848	0.0010492	-0.00210118	-0.00460024	0.00484773	-0.000569322	0.00163064	-0.00738107
-29	-0.00622015	0.00268324	0.000227374	0.00159805	0.00170375	0.000470432	0.00295104	-0.00213737	0.00318171	0.00886318	0.00111885	0.00187214	-0.00156013	0.000803578	-0.00228368	0.00281775	0.000645086	-0.00139574	0.00395836	0.00519913	-0.00195247	-0.00260534	-0.00822376	0.00549055	0.0025215	0.000819032	-0.0096699	-0.00121346	0.00204963	-0.00129855	0.00167136	-0.00221807	0.00209797	-0.00168914	-0.00246075	0.00169966	0.00394867	-0.00329694	0.000164564	0.00710153	0.00388616	0.00577285	0.00255035	0.000567608	-0.00103292	0.00302289	0.00251181	-0.000782573	0.000795288
-28	0.000917839	-0.00226148	0.00273292	0.00216968	0.00655405	-0.00460148	0.00662073	0.00217935	0.00153513	0.00309248	-0.00418473	-0.003815	-0.00434645	-0.000731188	0.00255201	0.00471727	-0.00979163	-0.00567802	-0.00150979	-0.000125121	-7.3243e-05	-0.000771263	-0.00139453	0.00125763	-0.0087075	-0.00167011	0.000497314	-0.00130717	-0.000879435	-0.00161561	-0.000858266	0.000610189	-8.81796e-05	0.000704255	0.00230441	0.00114182	0.00263174	0.00481227	0.000766498	0.00303284	-0.00398084	0.00171338	-0.00314839	0.00235302	0.00545933	-0.0027683	0.00407245	-0.00104857	-0.00103754
-27	0.00183109	-0.00155969	0.000618718	-0.00487212	0.00300564	0.00321374	0.000676999	0.00183944	-0.00318428	0.00115522	-0.00226769	-0.00398731	0.00455044	0.00363464	0.000667627	0.00488902	-0.00330716	0.003962	-0.004117	0.00430832	0.00268799	-0.000691622	0.00105329	-0.000654245	-0.00456217	-0.00702256	-0.0110816	0.00110242	0.000667208	0.00135388	-0.00145363	-0.000580523	-0.00117165	0.00013681	0.00220735	-0.00234198	0.00237953	-0.00328172	-0.00105709	0.00752069	0.00690931	-0.00151944	-0.00591821	-0.00358918	-0.00387383	-0.00491309	0.000412275	-0.000276403	0.00214352
-26	0.00225973	6.35752e-05	0.000241893	0.00247617	-0.000780353	-0.0019067	-0.0010914	-0.00188615	-3.97113e-05	0.00231613	0.00997071	0.00314239	-0.00070038	0.00302555	0.00166346	0.00290306	0.00655859	0.00296231	0.0072333	-0.00106416	-0.00311549	-0.00644544	0.00450112	-0.00174859	0.00190418	0.00289673	-0.00145585	0.000668589	-0.00010871	-0.00130977	-0.000744808	0.000234812	-0.00245471	-0.00109151	-0.00278037	0.00425843	-0.00397236	-0.000777316	-3.51602e-06	0.0034647	1.38721e-06	-0.00401146	0.000481486	-0.000852085	0.00434227	0.00214275	-0.00155305	0.00227581	0.00180455
-25	0.000123424	0.00257611	0.000198636	-0.00289303	0.00321646	0.00244412	-0.00381136	0.00470107	0.00763483	-0.00169197	0.000377813	0.000935697	0.00143456	0.000420582	-0.00212599	0.00560649	-0.00215454	0.000324886	0.00123077	-0.00252873	0.00347277	-0.00323536	-2.80607e-06	0.00113004	0.00270743	0.002436	0.00248933	0.000630403	-0.00145978	-0.00148841	0.000828866	-0.00213137	-0.00284554	0.00126912	-0.0015021	0.00206774	-0.00400134	-0.0044135	0.000191095	0.00270892	-0.000277673	-0.00518878	0.00288389	0.0046026	0.000342888	0.00260038	-0.000990508	0.00825344	0.00582066
-24	0.00672838	-0.000846195	-6.23246e-05	-0.000757107	-0.000206159	0.00330007	-0.00760862	0.000983438	-0.000385001	-0.00336682	-0.00327925	-0.00182646	-0.000551107	0.00282763	0.00149283	-0.00261229	0.00169594	-0.00347907	0.0003604	0.0011809	0.00292528	-0.00242497	0.0103687	0.00237289	-0.000334155	0.00306626	0.00311662	0.000423598	-0.00236581	0.000845896	0.00023965	-0.00148212	0.00280837	-0.000927434	-0.00177175	0.000220746	-0.00151321	-0.00603455	0.00275955	0.00387519	0.00539932	0.000322607	-0.000372798	-0.00334059	0.00148119	-0.0036015	-0.00188267	-0.00503231	0.00020782
-23	0.000799428	0.0013766	0.000138277	-0.00251557	0.00725341	-0.00223523	-0.00147144	0.00601951	-0.00245459	0.00917613	-0.00457451	-0.00332081	0.00536367	0.00313465	-0.00146984	0.000581915	-0.00731689	0.00809768	-0.000545402	-0.00201989	-0.00191427	-0.00161687	-0.00806369	0.00728292	0.00673418	0.00178109	0.00461831	-0.000843697	-0.00235851	0.00202705	-0.0015124	0.000507588	-0.00114887	-0.0031079	0.00342391	-0.000350977	-0.00256617	0.00583629	-0.00142006	-0.00458916	0.00208934	0.00557508	-0.00190866	-0.00165113	-0.00470984	0.000201827	0.00783767	-0.000852097	0.00157687
-22	-0.00188676	0.000909792	0.000469612	0.00192338	-0.0015371	0.00397972	-0.000951947	-0.00102574	0.000290283	-0.00351637	-0.00389263	0.000514657	0.00100947	-0.000905238	0.00595737	-0.00510423	0.00163291	-0.00885171	-0.00307109	0.00413891	0.00251906	-0.0075358	0.000266327	0.00171481	0.00135076	0.000846735	0.00157408	-0.000735887	0.0017847	5.43044e-05	0.00306874	-0.00246708	0.000672465	0.000449988	-0.000211884	-0.00356453	-0.00543098	-0.00353462	0.00532546	0.000827179	-0.000889822	0.000797079	0.00143614	-0.00142456	0.00224031	0.00417537	0.000506509	-1.69455e-05	-0.00110557
-21	-0.00084364	-0.00213215	-0.00138867	-0.000782758	0.00370069	0.00191218	0.00190368	0.00202823	-0.00116306	-0.00434048	0.00213894	-0.000744436	-0.00281806	-0.00149476	0.000857192	-0.00401933	-0.00851622	0.00469916	0.004237	-0.00387014	0.0022886	-0.0035194	-0.000639131	0.000810738	-0.00367313	0.00635896	-0.00102366	-0.000810901	-0.000231348	0.00203718	-0.000623276	0.000658078	0.000108015	-0.00189091	-0.000714286	0.000457645	0.00544554	-0.00283587	-0.00312288	-0.00357345	0.000854564	0.000225822	-0.000923726	-0.00262528	0.00129263	-0.0054504	0.000670823	-0.00239062	-0.00117541
-20	-0.00331637	0.00167734	-0.00205064	0.00273971	-0.00186755	0.0025132	0.00799282	0.000335144	0.000656521	0.00519426	0.00586582	0.00199317	0.00137722	0.00112827	7.07262e-05	-0.00496175	0.0133992	-0.00361591	0.000988054	0.000133967	-0.0023246	-0.00304509	-0.000117974	0.00506788	0.00486115	-0.000457966	-0.0014894	-0.00138042	-0.0024512	0.000647989	0.00391058	-0.000865812	-0.000202245	0.00236862	-5.01354e-05	-0.00347035	-0.00299928	-0.00162964	-0.00281034	0.00667032	-0.000281356	0.00148449	0.00696493	0.000992738	0.00370825	0.00422418	0.00712626	0.00035879	9.66021e-05
-19	-0.00304217	0.000100483	0.00165765	-0.00257847	0.00782646	0.00320325	0.00195149	0.000738376	-0.000681075	-0.00349173	0.00190481	0.000310477	0.00303881	-0.00151404	-0.00044889	0.00385486	-0.000840165	-0.0040965	0.00223314	0.00218685	2.69573e-05	-0.00134685	-0.00650938	-0.000266826	-0.000806706	0.00303164	-0.00469556	-0.000526348	-0.000432615	-0.000899914	0.00317357	0.00295834	-0.00305773	0.000415474	-5.17649e-05	0.00110292	-0.00149135	0.00135786	-0.000600989	-0.00467028	-0.0012821	-0.00191272	-0.000298261	-0.00450468	0.00318383	-0.001441	-0.0010976	0.00117015	0.000581047
-18	0.000760201	0.00154391	-0.00298811	-0.00169932	0.001624	-0.00185491	-0.000793151	0.00428287	0.00177982	0.00527968	-0.00129635	-0.00322946	-0.0017238	-0.00453732	-0.00284707	-0.00130744	-0.00641563	-0.0013256	0.00216421	0.000708897	0.00261717	0.000917741	0.00344185	0.00576651	0.0101326	0.00430154	0.00917303	-0.000706705	0.00184884	-0.00129099	-0.00226389	-0.000158685	-0.00253872	-0.00127192	-0.0018148	0.00133265	-0.00229801	-0.00263869	0.000179875	-0.00157766	-0.000506315	0.00148834	-0.00363823	0.000889555	-0.00182015	0.00474276	-0.00222687	0.00444943	0.00512865
-17	0.00358797	0.000186759	-0.00079785	-0.00276483	0.0050109	0.00112332	0.000407147	-0.00294769	0.00308943	-0.00895529	0.00208411	0.00800552	-0.000543625	0.00844834	-0.00321741	-0.00336525	-0.00017182	-0.000407966	-0.00075384	-0.00397947	0.00132275	0.00185283	-2.17631e-05	0.00559491	-0.00326497	-0.00275712	-0.00568097	0.000828717	-0.00148708	-0.00083728	0.000153699	0.00153894	0.00251911	-0.00120766	0.000601291	-0.000240681	0.00261712	0.00376351	0.00348908	0.00238264	0.00673389	0.00307332	-0.000188861	8.34761e-05	0.000305462	0.000450327	0.0057611	0.00151416	0.00446304
-16	0.000944714	-0.000187441	-0.000317808	0.00505913	0.00519774	0.000655097	0.00216889	0.0060146	0.00145099	0.00412878	-0.00417145	-0.0020297	2.66005e-07	0.000836559	-0.00232175	-0.00429057	0.000723367	0.00179676	0.00195142	-0.00339836	0.0028195	0.000289793	0.00573261	0.00330087	-0.00370183	6.01368e-05	-0.00264252	0.000701609	-0.00253197	-0.000777314	-0.0015622	-0.00134096	2.30965e-05	6.77569e-05	0.00298765	-0.004902	0.00519682	0.00665728	0.00404905	-0.00121642	-0.00232647	-0.000766168	0.00319852	-0.00163459	-0.000481214	0.000861959	0.00437604	0.00161657	-0.00230294
-15	-0.00176313	-0.00443729	0.00146442	0.00134618	0.008859	-0.00437859	-0.00312385	-0.00274875	0.00113026	0.00465513	0.00183082	0.00714515	-0.000425005	0.00367004	-0.00316168	0.00406867	-0.00332787	-0.00202147	-0.000731589	-0.00259346	0.000290424	0.00174625	-0.00391949	0.00265105	0.00478899	0.00735069	-0.00140996	0.00232739	0.00184488	-0.00319773	0.0042978	0.00325463	-0.00158831	0.0023002	-0.00107936	0.00258415	-0.0061254	0.00565138	0.000261039	0.00384032	-0.0012868	0.00123596	0.000457985	-0.0018968	-0.00558214	-0.00048312	-0.00613195	0.000391071	-0.00182667
-14	-0.00332172	-0.000366734	0.00164801	0.00123663	0.00389244	-0.00286187	0.0058946	0.00246698	-0.000981281	0.0010782	0.011445	-0.00435381	0.00112453	-0.00108679	0.00308809	-0.000720339	-0.0038737	0.000701645	0.001178	0.00253888	0.00031707	0.00328873	0.00985632	-0.000643639	0.0117456	-0.00176648	0.00242729	0.00234814	-0.00188978	0.000413764	-0.00199988	0.00134221	0.000311751	-0.000573268	0.00357065	0.000245258	0.000673973	0.0043539	0.00529295	-0.000780333	0.00476221	0.00522204	0.00106319	-0.00276596	0.00432979	-0.00216548	0.00174285	0.00439985	-0.00258987
-13	-0.000397645	0.000870991	-0.00323286	-0.00257403	0.00273323	-0.0026777	0.00277662	0.00189819	0.000217774	-0.00284944	0.00457962	-0.00144654	0.00310977	-0.00222312	-0.00287118	0.000853748	-0.00970705	0.00443366	-0.00150682	0.00114427	-0.00307227	0.00569129	0.00517795	-0.00037397	-0.00352528	-0.0042741	0.00376067	0	0.000125934	0.00157241	0.00136311	-0.000174411	-0.000626196	-0.001735	-0.000505453	-0.00293004	0.00444015	-0.000220752	0.00121592	0.00303821	-0.00543599	-0.00165462	-0.00178432	-0.00161114	-0.00231859	0.000671814	-0.00186278	-0.002953	0.000855156
-12	0.00697786	0.000488091	-0.000662808	0.0035548	-0.00153044	-0.00472659	-0.00508	-0.00170239	0.00119418	0.00629083	-0.00550341	0.00448476	-0.000180874	-0.00329804	-0.000565986	0.00304707	-0.00394012	-0.00139465	-0.00194	-0.0020131	0.00259023	0.00233375	-0.00297231	0.00651771	-0.00299053	0.000942997	-0.00251626	-0.000881435	-0.00266275	-0.00264564	-0.00231108	-0.00047525	0.0028008	-0.000415643	-0.00190143	-0.00442997	-0.00430358	-0.001223	0.00274471	-0.000432555	0.00243694	-0.00090149	0.00383541	-0.00266021	0.00166131	-0.00253299	0.00315074	-8.81363e-05	0.00158719
-11	0.000681431	0.00171429	-0.0029096	-0.00419368	0.00549874	0.00578746	0.000628581	-7.70489e-05	0.00488859	-0.000932838	0.00218104	0.00317288	0.00111518	0.0062745	-0.00120257	-9.43332e-05	0.0130544	-0.000600616	0.00501088	0.000388558	0.00143631	-0.000514037	-0.00247103	-0.00401086	0.00180569	-0.000997722	0.00342459	0.000144563	1.45028e-07	0.00385041	-0.000282466	0.000385237	0.00294591	-2.71401e-05	-0.00100392	0.00438867	0.00376009	0.000212984	0.0019844	0.000270098	0.00552534	0.000269751	7.11691e-05	0.00154582	0.00931203	0.0049188	0.00823847	0.000582802	0.0043742
-10	0.000328004	0.000798841	-0.0021251	-0.00188458	-0.00184187	-0.00516859	-0.00229911	0.000754265	0.00314103	-0.00219661	0.00318986	0.00704253	0.000266307	-0.0018892	-0.00122516	0.00156088	0.00386545	0.00775457	0.00279194	0.00167685	0.0016452	-0.00520481	0.000345234	0.00840844	-0.00126738	-0.00284345	0.0039173	-0.00129448	0.000433474	-0.000355383	0.00110799	-0.00144149	-0.0013204	0.00131523	0.000209499	-0.00100083	0.0108882	0.00244885	0.00209769	0.00374837	-0.0070983	0.00189767	0.00115799	0.000468951	0.000636716	0.000535617	0.00498073	0.00175285	-0.00289138
-9	-0.000663667	-0.00121445	-0.00138272	-0.00311247	-0.00168324	-0.0030209	-0.0030143	0.00243365	0.00311855	-0.00175697	0.00406479	0.000352488	-0.00286047	-0.00115084	-0.00301921	0.00559359	-0.00508793	-0.00472855	-0.00250609	-0.00196389	-0.00113027	0.00606031	-0.00226583	-0.00384578	0.0124486	-0.00116343	0.00321818	0.00138977	-0.00304522	-0.000789772	-0.00150436	0.0019714	-0.00294721	0.000151523	0.00342993	-0.00697999	0.000113822	-0.00287341	0.00343223	0.00560163	0.00259289	0.00270514	-0.00165503	-0.0019222	0.0018751	-0.00510172	0.000254409	-0.00532971	-9.93097e-05
-8	-0.00139794	0.000320418	0.00465132	-0.00250251	-0.00135269	-0.000844491	-7.7245e-05	-0.000419186	-0.00453258	0.000760793	0.00158808	-0.00513154	0.00392677	0.000495721	-0.000281153	-0.0031716	-0.000143833	0.00364992	-0.00483495	0.00173436	-0.00149894	0.00123026	-0.00824734	0.00509288	0.0027801	0.0030242	-0.00652375	8.68e-05	-0.00158552	-0.00391966	-0.00188629	-0.000637009	0.00178392	0.00164114	-0.00306232	0.0015509	-0.000432405	-0.00338292	0.000734519	-0.0016001	-0.000382253	-0.000512555	0.00365671	0.000150376	-0.00141737	0.00145685	-0.00179566	-5.15005e-06	0.00825371
-7	-0.00403592	-0.00147791	-0.000696189	0.00251676	0.000885113	0.00247173	0.000196464	0.00067154	-0.00366123	0.00393401	0.0100831	-0.000484473	0.00582735	0.00201723	0.00219603	-0.00333645	-0.00304226	-0.00205606	-0.00325535	0.00222033	-0.00168372	0.00114036	-0.00193828	0.00154335	-0.0049961	0.00180292	0.00411387	-0.00236326	-0.00147433	0.000137484	-0.000570872	0.00135337	-0.00199789	0.00222211	0.00196211	0.00260112	-0.000488984	0.000846263	0.00397355	0.00871933	-0.00390139	-0.000112668	0.000955737	0.00157459	0.000525005	-0.00239101	-0.0018349	0.000169812	7.48288e-06
-6	0.00311589	0.000789039	-0.000414304	0.000122262	0.00513983	0.00523232	0.00292169	-0.00414966	0.00410964	0.0078021	-0.00705549	-0.00266865	-0.00605621	-0.00301647	0.00100275	0.00116531	-0.00628861	-0.00262907	0.00284112	0.00321955	0.00252575	-0.00359968	0.00254485	-0.00243284	-0.00587648	0.0018695	0.001518	-0.000299095	0.00151767	0.0014485	-0.00173751	-0.00230042	-8.06212e-05	-0.00150598	-0.00173898	-0.00351935	0.00469869	-9.13299e-06	-0.000613792	-0.00254101	-0.0016319	0.00374802	-0.00154565	0.00211961	0.00211942	-0.000956268	0.00212222	0.000806118	-0.00296271
-5	-0.000183843	0.000324769	0.00187539	0.00303462	-0.0053855	0.0115862	0.00183706	0.00669047	0.00578335	-0.000318939	-0.00478802	0.00434857	0.00072322	-0.000236593	0.00776974	0.00116632	0.00131326	0.00203075	0.00619318	-0.00245943	0.000228695	0.000907773	0.000729134	-0.0055188	0.0058089	0.00153336	0.0119998	0.00244079	-0.00152575	0.00109748	0.00130012	0.000582032	0.000853483	0.00243756	0.000126855	7.6146e-05	2.08393e-05	0.00333518	0.00481284	0.00296248	0.00262312	0.00647501	0.00295468	0.000472247	-0.00144132	0.00130131	0.00344432	0.00463383	0.0052293
-4	0.00233588	0.00162868	-0.00288886	0.000907991	-0.00130327	0.00590595	-0.00329944	0.00256384	0.00573842	0.00444464	0.00549957	-0.00445236	0.00633357	-0.00281079	-0.00213801	-0.00196726	-0.00109856	-0.00124695	-0.000156924	-6.57743e-06	-0.000389095	-0.000723248	7.29938e-05	0.00970599	-0.00295145	-0.00106066	0.00700122	-0.000646165	0.00163071	0.000207138	-0.00187758	0.00131302	-0.00185061	0.00174687	-0.000717485	0.00660504	-0.00219336	0.0167727	0.00131385	0.000502612	-0.00636727	-0.00239965	0.00129772	0.000968013	-9.84381e-05	0.00431572	0.000674678	0.00347901	0.00107978
-3	-0.00209518	0.00125177	-0.00256657	-0.00112266	0.0153603	-0.00406845	0.00189394	-0.000806683	-0.00157672	-0.000542999	0.00740297	0.00281477	-0.000458246	0.00223988	-0.00327686	-0.00106773	0.00433959	0.00664943	-0.00392586	0.000544384	0.000360218	0.00208311	-0.00317279	-0.00197946	-0.00625188	0.00346515	0.004181	-0.00101249	-0.000333005	-0.00268748	0.00220862	0.000637062	-0.00174128	-1.69248e-05	-0.00118893	0.00187971	0.00110632	0.0044718	-0.000525365	0.00510247	-0.00294708	0.00513221	0.00011033	-0.00462507	0.00105154	-0.000294527	0.00651299	-0.00686595	-0.00145994
-2	0.000387455	0.00302529	0.00280808	0.00168371	0.0134018	0.000648797	-0.000745064	0.000943664	0.00246918	0.0117554	0.0108741	-0.00332817	0.00298658	-0.00403839	-0.004495	-0.00256549	-0.000109322	-0.00198785	0.00245306	0.00422507	0.000205554	0.00935063	-0.00254564	-0.00337989	0.00577243	0.00292095	0.017523	0.000779949	-0.000326103	-0.000624085	-0.00261641	0.000393245	0.00151072	-0.00216264	-0.00121641	0.00387529	-0.00212106	0.0066518	-0.00136191	0.00178828	-0.000768074	0.00296832	0.00358003	0.00528495	0.00260647	0.00223466	0.00346415	0.000926369	0.000955691
-1	-6.60622e-05	0.000243599	0.00087706	-0.00223478	-0.00169871	0.0034271	-0.000401013	6.4509e-05	0.00365167	-0.00318794	0.00214577	0.000436541	-0.00356951	0.00622019	-0.00113235	0.004288	0.0028116	0.00215672	-0.00316227	-0.00420707	0.00663278	-0.00279396	0.00153731	-0.00256826	0.00356	0.00480143	0.0032664	-0.000373117	-0.00132344	-0.000585489	0.00171913	0.000748139	0.0023307	-0.000623197	-0.000123025	0.00405932	0.00314444	0.00157296	0.00314553	0.0030889	-0.0117813	0.000947299	0.000984136	0.000525638	0.0032254	0.00729926	0.00484411	-0.00158906	0.00395338
0	0.00344981	0.000647207	-0.00204946	-0.00172776	0.00271673	-0.00357393	0.00127235	-0.00154272	0.00575779	-0.00267126	0.00178953	0.00961203	-0.00108399	-0.000512072	-0.00150449	0.00193892	0.0134352	0.00220254	0.000406612	-0.0111802	0.00297527	0.00542285	0.00201627	0.00291552	0.00827516	0.00148578	-0.00573137	-0.00160887	0.000712708	-0.000111064	0.000692337	-0.00233536	-0.000812604	-0.00246056	-0.00336046	0.0138171	0.00280377	0.0140555	-0.000266265	0.0108551	-0.0115971	0.00397634	0.0042486	-0.00233672	0.00245068	-7.65803e-05	0.002148	-0.00260482	0.00188676
1	-0.00087906	-0.00186826	-0.00152716	0.00237248	0.0040308	0.000323728	0.00021103	-0.000946974	0.0035937	2.58569e-06	0.00289293	-0.00229174	-0.00203864	0.00311888	0.000257169	0.00424691	0.00241656	-0.000892675	-0.00230555	-0.00471218	0.000877914	-0.00150888	0.00780965	0.01107	-0.00483367	0.00483389	0.00988752	0.000239995	-0.000815875	0.00435674	-0.000606495	-0.000181954	-0.0013427	0.00165048	-0.00154786	-0.00604742	-0.00460603	2.10232e-05	0.00315832	-0.00204662	-0.00885167	0.000199699	0.00510246	8.05756e-05	-0.00383862	0.0070389	-0.00260812	0.00395348	0.00261246
2	-0.00541306	-0.00106046	-0.00032238	0.000528544	0.0153364	-0.000225872	0.00716202	-0.00300105	0.000315692	0.00671319	0.010794	0.000307335	0.00731735	0.000847417	-0.00169652	0.00152483	0.0151138	0.00807172	0.00835777	0.0115995	0.00347572	0.00177822	0.00576235	0.000168424	0.00565831	0.00440136	0.00464813	-0.00098789	-0.000202274	-0.000757578	0.0038871	0.00284699	0.000888184	0.000756898	0.00251724	0.000932328	-0.0035938	0.0106353	0.0045389	-0.00353242	-0.00169075	0.00522685	0.00105752	-0.000635563	0.00130086	-0.00455444	0.00988155	0.000747653	0.00137081
3	-0.00345407	0.000761388	-0.00289739	0.00057915	0.0129972	-0.00106443	-0.00186913	-0.000413437	-0.00384667	0.00262697	0.0109623	-0.00624008	0.00412516	0.000779911	0.00623096	-0.00801838	-0.00684828	-0.00251864	0.000272732	-0.0030245	0.00470477	0.00438722	-0.00197147	-0.00784905	0.0108772	-0.0025343	-0.000450646	0.00100548	0.00232463	-0.0028805	0.00271	-0.00102244	-0.00161526	-0.000547123	0.00319239	-0.00181641	-0.00326139	-0.00147014	-0.000365848	0.00440722	-0.000894977	0.00166825	0.00235941	0.00230299	-0.00115665	0.000464368	0.00323045	0.00651819	0.000679779
4	0.00238676	-0.00266324	-0.000969817	-0.00158414	0.0011157	-0.000558021	-0.00398899	0.00472202	-0.000720985	0.00261672	0.00550509	0.00482736	0.00140505	-0.00110433	-0.00434822	-0.000883179	-3.21239e-05	0.00156396	-0.00377024	-0.00266423	-0.00104445	-0.00147842	0.00453342	0.000934933	-0.000120393	-0.00041908	0.00399992	-0.00121413	-0.00166255	-0.00285532	-0.00115689	0.00167312	-0.000554374	-0.0020592	-0.00307547	0.00498129	0.00106147	0.0119066	-0.000918651	0.00900176	0.00105949	0.00657968	0.000193119	-0.000232318	0.00227268	-0.00312001	0.00100766	0.00112675	-0.000323403
5	-7.71242e-05	0.000996872	-0.00155994	-0.00174262	-0.000962172	-0.00239694	0.0033044	-0.00306008	0.00715979	0.00606619	-0.00339233	-0.00047138	0.00509479	-0.00146856	-0.00013307	0.00085234	0.00726775	0.000622703	-0.00303614	-0.00480827	-0.00264414	0.00339343	0.0057686	0.00363794	0.00526358	0.0042792	0.00250009	0.00159262	0.00314831	-0.00303752	-0.00094281	-0.000683418	0.00133677	-0.000135787	0.000968915	-0.00438733	-0.00534381	0.00128947	0.00142875	-0.00181617	0.000689423	0.00191237	0.00432164	0.00323001	0.005742	0.00358809	0.0060049	-0.00158489	-0.00045175
6	0.000865374	-0.00407598	-0.00320564	-0.000100382	-0.00401106	0.00155602	-0.0021234	0.00368724	-0.00468387	-0.00793936	0.00326488	-0.00337098	0.00272502	-0.00305655	-0.00439486	-0.00644414	-0.000490965	-0.00396844	-0.000784012	0.00328511	-0.00419242	-0.00359464	0.00200348	-0.0031185	0.00231477	0.00239824	0.00818571	0.00039327	0.000155702	-0.000692538	-0.000129148	0.00274205	0.000691899	-0.00151348	-0.00217628	0.000288168	-0.00111488	-0.0126951	-0.00256937	0.00431494	0.000666363	0.00136123	-0.000930322	-0.00211154	0.00256465	-0.00220176	0.000532611	-0.00361406	0.00164221
7	-0.00140744	-0.000760989	0.00144465	0.000821032	-0.0051712	0.00478015	0.00101508	0.00457809	0.00428797	0.00963445	0.00012659	-0.0025489	-0.00400332	-0.00341519	0.00070341	0.0075026	-0.00195843	0.000717951	0.00628438	-0.000541021	-0.00196392	-0.00235144	-0.00191398	0.00186366	0.00274055	-0.001397	-0.00354595	-0.00129434	-6.8483e-05	0.00134575	0.00111351	-0.00162542	0.00170627	-0.000446341	-0.00119211	0.00167947	-0.000558847	-0.00238056	-0.00131971	-0.00646154	-0.000851664	0.00399374	-0.00332564	0.00616384	0.00390897	0.00126032	0.00204025	0.000741956	0.00176428
8	-0.00212463	0.00166996	0.00265581	0.00132266	0.00317682	0.00811262	0.000186137	0.00160738	0.00342817	-0.00314075	-0.00528479	0.00111556	-0.00561764	0.00289027	0.00110548	0.00779773	-0.00171087	-0.00454105	0.00464889	-0.00334113	0.00317208	0.0113676	0.00282487	0.00348778	-0.000685487	0.00563653	0.00554154	-0.000788637	-0.00110166	0.000344773	-0.000592222	0.00031154	0.00335281	-0.00143718	0.00223428	-0.00391123	0.0073227	0.0129809	0.00288093	-0.0045615	0.00519332	-0.00389703	0.00655243	-0.00260531	0.000671198	0.00131916	-0.000878947	0.00520458	0.000465436
9	0.00336353	0.00169527	-0.00231288	-0.00290648	0.00393602	-0.00169868	0.00171698	0.00295177	-0.00290088	-0.00602645	0.00959149	0.000275255	-0.000789564	-0.00135276	-0.000885817	0.00206563	-0.00351185	0.0035627	0.00052281	-0.00168204	-0.00244771	0.00754761	0.000390119	-0.00508698	-0.00591655	0.000417213	0.000962066	-0.00133351	-0.00156391	0.000617302	0.0022018	-0.00034574	0.00144267	0.00405415	0.00238595	0.00516466	-0.00539516	-0.00177972	-0.00217116	0.00765189	-0.00659057	-0.00137117	0.00312688	-0.00220263	-0.00484412	0.000889467	-0.0014225	-0.00168652	0.000856456
10	0.00366509	0.00140595	0.0038849	0.0028435	0.00284148	0.0040518	-0.0028866	-0.000925636	0.00335091	0.00172789	0.00422586	0.000370468	0.00691897	0.000555763	0.000797266	-0.000526126	0.011651	0.00106033	0.00176601	0.00459227	0.0030995	-0.000131936	-0.00038021	-0.00192225	0.000443672	-0.00237575	0.00279075	-0.000950745	0.000399203	0.000937085	-0.00227407	0.0015461	-0.00195386	-0.001218	-0.000869942	8.95172e-05	0.00115787	-0.00297042	0.00474391	-0.00240945	0.00369655	0.00165623	1.61659e-05	0.003796	-0.00324799	-0.00103095	0.00464817	0.00534457	-0.000603984
11	-0.00223571	-0.00146823	-0.00321376	0.00225767	-0.00511639	-0.00158014	0.00591815	0.00469161	-0.00166455	0.00765878	0.00877571	0.00601702	-0.000812229	-0.00462266	-0.00117409	0.000648663	-0.000232368	-0.00402284	0.00427828	0.000815204	-0.000735347	0.00194295	-0.0033954	0.000819789	0.00207279	0.000835396	0.00560669	0.0017023	-0.00172066	-0.000208419	-0.00308783	0.000420351	-0.00287581	0.000347499	0.000223268	-0.00283097	-0.000556702	0.000681723	-0.000984891	-0.00482097	0.00155548	0.00264806	0.00208854	4.05945e-05	0.0032532	-0.00067225	0.00242355	0.00159062	-0.000306339
12	-0.000280749	-0.00104946	-0.00434251	-0.000612208	0.0054526	-0.00178508	-0.00180358	-0.00310338	0.000168314	-0.000553307	0.00116473	-0.00200033	0.00584299	0.00351684	0.0079512	-0.00307972	-0.00717536	0.00170666	0.00066773	-0.00182118	0.00346914	-0.00209234	0.000446088	-0.00416585	0.00116615	-0.00299738	0.00358938	0.00132321	-0.00101656	0.00204075	-6.69808e-05	0.00237957	0.00255162	-0.000491212	0.000348995	-0.000876031	0.00053287	-0.00238017	0.00248338	-0.00245561	-0.00155533	0.00267434	0.000874079	-0.00297456	0.00287524	0.00137829	0.00640975	-0.000242122	0.0037633
13	0.00602202	0.00188941	0.00282041	-0.0034	0.0035251	0.00851447	0.00311261	-0.0046161	-0.00044063	0.00421235	-0.00263093	0.000651657	0.00764357	-0.00178681	0.00238341	-0.000517367	-0.000506402	-0.000147924	-0.00610593	0.000106517	-0.00343181	0.000877437	-0.00368004	-0.00359241	0.00680714	-0.00209831	0.000515344	0.000149078	-0.00107759	0.0048912	-0.00239946	0.00566786	0.000476638	0.000907141	-0.000578017	2.85698e-05	0.00308464	-0.000178862	-0.00660454	-0.00445689	0.00640274	0.0062373	-0.00177398	0.00112384	-0.000195422	-0.00215599	0.00171022	-0.00070221	-0.00238504
14	-0.000305823	-0.000942819	0.000115949	-0.00192324	0.00239116	0.00203039	-0.00470706	0.0031361	0.00409725	0.00256237	-0.00329794	-0.000786415	0.00417311	0.00105667	-0.00109278	0.00713408	0.00398718	-0.00355291	-0.00464672	-0.000314157	-0.00129214	0.00267971	0.00473383	0.0091502	0.00340682	-0.00195798	6.31682e-05	6.61325e-05	0.000920126	-0.000215666	0.00271715	-0.00059794	0.000163444	0.0039493	0.00376252	0.000956875	0.00295734	0.00134455	-0.00228653	0.00541626	0.0166783	0.000241844	-0.000727688	0.00228877	0.00792952	0.00264214	0.000159702	-0.000305844	0.000580396
15	-0.000482862	-0.0025111	-0.00143601	-0.000147971	0.00238684	-0.00442005	8.55694e-05	0.00226474	0.00125748	-0.00098142	-0.000605722	0.00298148	-0.00270753	-0.00115634	0.00160638	0.00501393	-0.0093332	-0.000227562	-0.00177476	0.00209966	0.000599752	-0.00262827	0.000616587	-0.00317567	0.00512955	-0.00197047	0.00490877	-0.00138808	-0.00181093	0.000978582	0.00510855	-0.000945086	-0.0028607	0.00138145	0.00214103	-0.00440168	-0.00356227	-0.00429357	0.000663963	-0.0027868	-0.00177082	0.0028501	0.00111829	0.00160596	-0.00454909	-0.00234436	-0.00133328	-0.00166562	0.00137581
16	0.000344302	-0.0028021	0.00280666	-0.000292867	-0.000566142	0.00614951	-0.00106273	0.00618883	-0.00132401	0.00863513	0.000525809	-0.004541	-0.00179014	-0.00258405	-0.00076191	-6.60709e-05	0.000879455	0.0030952	-0.000657018	0.00333543	0.000558798	-0.00563393	0.000447656	-0.00416365	0.00173347	-0.0032605	0.00190252	0.000615658	-0.00336625	-0.000130515	0.0008281	0.000778125	-0.00143787	-0.000524374	-0.00134157	-0.00214492	-0.00227321	0.0072954	0.00599028	0.00454258	0.00235241	0.000633133	-0.000585825	-0.00420514	-0.00116043	0.00459956	-1.44312e-05	-0.000834669	0.000193053
17	-0.00304393	-0.000558071	-0.00204525	0.00313653	0.00806317	-0.00184626	-6.81686e-05	0.0032648	0.00199143	-0.00664383	0.00682766	-0.00331704	0.000193436	0.00494822	0.00221108	-0.00357545	0.0153971	-0.000398777	0.00856737	-0.00076005	0.00485536	-0.000652538	0.0033023	0.000841477	0.00411428	0.000820263	1.70713e-05	-0.000646344	5.96398e-05	0.000507773	-0.00191681	0.000665766	-0.000528354	-0.00295899	0.000240007	-0.00339387	0.0062131	-0.00531871	0.00366904	0.00195568	0.000892874	0.00379008	6.6503e-05	0.0011327	0.00475484	0.00175958	-0.00145172	0.00264653	-0.00209757
18	0.00983765	6.09002e-05	0.000603818	0.00446505	0.0037649	-0.00118262	0.00365857	0.00244845	-0.000426499	0.00504737	-0.00815777	7.667e-05	0.00379759	4.82972e-05	-0.00373782	-0.00294371	-0.00347239	0.00425367	-0.000422785	-0.00272014	-0.00483025	0.000470695	-0.00510375	-0.00431758	-0.00392568	-0.00140435	-0.00459011	-0.000202576	0.00181606	0.00114858	-0.00340334	0.00201763	-0.00123811	0.00304664	0.00054807	-0.000937394	-0.00413729	-0.00634574	0.00162049	-0.00489755	0.000911939	0.00081496	-0.00141704	0.00102033	-0.00531995	0.00193549	0.00429146	-0.00345131	-0.000440567
19	-0.00139471	-0.00384208	-0.00024929	0.00214451	0.00463668	-0.00207532	0.00183198	-0.00331025	-0.000867269	0.00114	-0.0063493	-0.00163949	0.00587096	0.00189272	-0.000290587	0.00256406	0.00505459	-0.00407904	0.00525576	-0.00170231	-0.000126846	-0.0035168	0.00305989	-0.00100117	-0.00011308	-0.00136368	0.00711617	0.00492607	0.00132929	0.00142705	0.00295048	0.00231954	0.000252245	-0.00467048	-0.00169856	-0.001723	0.00529169	-0.00495128	0.00174522	-0.00139511	-0.00281386	0.00361581	0.000815101	0.000717601	0.00422504	0.0070076	-0.00312243	0.00195484	0.00504121
20	0.00245404	0.00495128	-0.000235416	0.00204119	-0.00570332	0.000669874	-0.0030665	-0.00194787	-0.00233458	-0.000871097	-0.00528538	-0.00107872	-0.00411802	0.00461451	-0.00458127	0.005589	0.00179051	0.00320637	-0.00186205	0.00377045	-0.0019307	-0.000332268	0.00132875	-6.34809e-05	-0.000570847	0.00417131	-0.00278723	-0.00103556	-0.000782964	0.000545219	0.000201494	0.00432218	0.00305891	0.00331454	-0.00228787	0.00137693	0.00491444	0.000834125	-0.00252562	-0.000705136	-0.00492912	-0.00160633	0.00101548	0.000595759	0.00162091	-0.000130445	0.00487647	0.000520394	0.00517042
21	-0.00529138	-0.000332454	-0.00329609	0.00148552	0.00437234	0.00275355	0.00171856	0.00165057	-0.00159121	0.00740161	-0.00499383	0.00551766	-0.00351165	-0.00409797	-0.00247696	-0.00524365	-0.00241655	-0.00215341	0.0031341	-0.00158481	-0.00131904	0.00132006	0.00284942	-0.00536848	-0.00354899	-0.00145508	-0.00329693	-0.000386122	0.000670056	5.31056e-05	-0.0023668	0.0029253	-0.000990103	-0.002329	0.00114311	0.00264108	-0.000916938	-0.00323732	-0.000702191	-0.00651191	-0.00362423	-0.00208307	0.00337097	0.00225371	-0.0016237	-0.00164927	0.00373854	-0.00124995	-0.0026242
22	-0.00261122	0.00296641	0.00688935	-0.00180615	0.00803352	0.00274882	-0.00324727	0.00323076	0.00888211	0.00525363	-0.00364321	-0.000362676	0.00124097	-0.00301363	0.00327948	0.00379048	0.0122923	-0.00143255	-0.00217797	0.00404257	0.00298567	0.00216502	0.00577127	0.00214672	0.00727051	0.0010501	0.00911463	0.00124756	0.000446107	0.000156026	-0.00443848	0.00115089	0.00056298	0.00139216	0.000797363	0.00298542	-0.00318442	-0.00423081	0.00489534	0.00332552	-0.00261783	0.00400413	0.0023154	-0.00394671	-0.00027015	-0.00287372	-0.00132061	0.000772377	-0.0033513
23	-0.00317535	0.00250894	-0.00171265	0.00103214	0.0059881	-0.00087011	0.0023844	-0.00363914	0.00412967	0.00023108	0.00471534	-0.00112593	0.00548243	-0.000312726	-0.00345392	0.00217987	-0.00121025	0.00237714	0.00634603	-4.5734e-05	0.00188116	-0.00277428	0.00683897	-0.000672136	0.000784312	0.0010912	0.00624067	-0.000407819	-0.00157887	-0.00138795	0.00274931	0.000290123	-0.00131427	-0.00158547	0.000479234	-0.00261897	0.00158112	0.00886659	-0.000191024	0.00208609	-0.00511736	0.0030124	-0.00328637	7.60559e-06	-0.00148138	0.000609604	0.000415061	0.00179133	-0.00298278
24	0.00275326	0.00217239	0.00214057	-0.00115244	0.00288344	-0.00272338	-0.00286098	-0.000682413	-0.00144083	-0.00355511	0.00910248	0.00236158	0.00206908	-0.00101975	-0.00047412	0.00374445	0.0136704	-0.00332331	0.00146559	0.000388706	-0.00128975	0.00699314	-0.00574816	0.00348635	-0.000760451	0.000873101	-0.00639944	-0.000932449	0.00388491	-0.00252505	0.00145232	0.00030752	0.00161918	-0.000140826	-0.00119967	0.000676115	-0.00794334	0.000980795	0.00207165	0.00351055	0.0029742	0.00118756	0.00181339	0.00159828	-0.00641507	0.00243489	-0.00602552	0.00291032	-0.0012505
25	-0.000148683	0.00131896	-0.00132503	4.39979e-05	-0.0010282	0.00679234	-0.00255874	0.00365509	0.00260314	0.0109324	0.00723045	-0.00568832	0.00082685	0.00511807	0.00378313	0.00129933	0.0116759	0.00458974	0.00160429	0.00563186	-0.000664011	-0.000144284	-0.000781216	-0.00121447	-0.000420763	0.0014825	0.0027102	-0.00103154	0.0027543	0.00464768	-0.00195422	0.00160076	-0.00141408	0.00216066	-0.00098275	-0.00343571	-0.00291035	-0.000943062	-0.000553261	0.000594865	-0.00162231	0.0041091	0.00164147	-0.000709476	0.000779141	-0.00208709	0.000451768	0.000789279	0.00196914
26	0.00445431	0.00240505	-0.000206245	-0.00236958	0.00309598	0.00210208	0.00457595	0.00414907	-0.00325924	0.00247358	0.0116028	-0.00120676	0.000844338	0.000684975	-0.000532833	-0.00024105	-0.00263984	0.00221612	0.00167514	0.0010825	-0.00156417	0.00314003	0.00136979	-0.00649662	0.00453035	-0.00129044	0.00423991	-0.000651735	-0.000117714	-0.0012575	-5.08832e-05	0.00214266	-0.000226466	1.53647e-05	0.00414359	-0.00159323	0.00773782	0.0015084	0.00248495	0.00156095	0.00180818	-0.00102126	0.000587328	-0.000145523	0.00361204	0.00274915	-0.000115191	4.77793e-05	0.00402578
27	0.00355384	0.00101293	-0.00162182	-0.000538233	-0.000546972	-0.00623012	-0.000741281	-0.00671269	0.00141119	-0.00625714	0.00384715	0.00260322	-0.00309695	0.004811	0.00290021	-0.00174503	0.00901172	-0.00183943	-0.00622409	-0.00433807	0.00025506	-0.0026015	-0.00474286	0.00176401	-0.00493429	0.000890678	0.00247684	-0.00167033	-0.00113703	-0.00079142	0.00595146	-0.00166225	-0.00244488	0.000252061	-0.00183462	-0.00301833	-0.00195485	-0.005072	-0.000230016	0.00056113	-0.00728612	-0.000489168	0.00202422	0.00247354	0.000482795	0.00171543	0.00154909	0.00396809	-0.000742491
28	0.00459344	0.000336408	-0.00327204	-0.000324217	0.000389582	0.00310429	0.00130246	0.00707364	0.000862217	0.00216772	-0.000720976	-0.00105119	0.000930317	0.00513286	-0.000137741	-0.00236372	0.00171293	0.00089156	0.00797064	-0.00377513	0.0019922	-0.00518125	0.00868249	0.00502521	-0.00255667	0.000204074	0.00835249	0.00321389	-0.00216542	0.00144239	0.000102672	0.000383597	-0.00268906	0.00152036	0.00265495	0.00179576	0.00515781	-0.00461666	-6.42058e-05	-0.00341668	0.00539774	0.000560573	-0.00034484	0.00121723	0.000223172	0.000944836	0.00188212	0.00266203	0.0019867
29	-0.00272801	-0.00186899	0.000557768	0.00530717	0.00306524	0.00169222	0.00177682	-0.00308995	0.00122972	-0.00215468	-0.00535527	-0.00183002	0.000145353	-0.0012187	0.00340893	0.00908748	0.000634882	0.00170321	-0.00182529	0.0034887	-0.00137457	0.00311277	0.0021799	0.00297842	-0.00235363	0.00435143	-0.0024112	-0.00133446	-0.00118532	-0.000797249	-0.000876503	0.00252236	0.00512786	-0.00162127	0.0032593	0.000531512	0.00108199	0.0061001	-0.00308558	-0.000985084	0.00446848	0.000898685	0.00393256	-0.00136087	-0.000618996	0.00243158	-0.00160828	0.00210971	-0.00281186
30	0.00169761	-0.00525705	-0.000601272	0.00140747	0.00143435	0.00541326	0.00230477	-0.0011905	0.00313473	0.00417733	-0.00595806	-0.00176407	-0.000541749	-0.0025025	0.000250437	0.00297326	-0.00228774	0.00580305	-0.0048872	0.000901704	0.00362661	0.0017972	0.00321021	-7.62292e-05	-0.000116326	-0.00228915	0.00321053	-0.00100537	-0.000736235	0.00105356	0.000312931	-9.0653e-07	0.0013854	-0.00198888	-0.00213374	0.0028356	-0.004018	-0.00641969	0.00155314	0.00271378	0.00575182	0.00435537	-0.0016585	-0.00620327	0.000131917	-0.0021247	0.00590856	-0.00697246	0.00137261
31	-0.00230309	0.00337377	-0.000851626	-0.00206427	0.00504673	0.0046813	0.00979452	-0.00511446	0.00115993	0.00717612	-0.00290103	0.00183332	0.00436141	0.00406641	0.00427948	-0.000297988	0.000432656	-0.00232255	0.00775577	0.00653928	-0.00224666	0.000354137	0.00867384	-0.000904334	0.000278983	0.00204868	-0.000242996	0.000560366	-0.00126146	0.00191338	0.00119248	0.00844019	0.00428437	0.000531389	0.004157	-0.00225687	-0.00341369	0.00663117	-0.00151645	-0.00393579	-0.000975874	0.000643422	0.00283434	-0.000363852	0.00187753	0.00211542	0.000259304	0.00365483	-0.00194072
32	0.00307411	0.00439099	0.00123688	0.00127422	0.00160107	0.00853765	-0.00203532	0.00199078	-0.00155431	-0.00218559	-0.00565709	-0.00362787	0.00424531	-0.000948271	0.00056075	-0.0015715	0.00591738	0.00264729	0.0120474	0.00604394	-0.00139977	0.000656231	-0.000320656	-0.00401425	0.00158895	0.00338684	0.00242688	0.00019478	-0.000176677	-0.00124547	-0.00179869	-0.000727193	-0.00253388	0.00128932	0.00250179	0.00493096	0.000504805	0.00267566	-0.00207114	-0.00162617	0.00472719	0.000123566	-0.00346315	0.00192778	-0.000364463	-0.000142341	0.0003074	0.00244671	-0.000916405
33	-0.00353925	-0.00541869	-0.00127614	0.0030309	0.00745926	-0.00350078	-0.00226344	0.00164178	-0.00183259	-0.00249786	-0.00499379	0.00116386	0.000600155	-0.00544154	0.0030693	0.00350201	0.00124585	-0.0015306	0.000158263	7.32059e-05	-0.00196623	-0.000504241	0.00152688	0.00265376	0.0021204	0.0013002	-0.00179758	-0.000550484	0.00194343	-0.000483876	0.000493852	0.00130115	-0.0016508	-0.00354401	-0.00120435	0.00326596	-0.000179023	0.00169914	-0.00283364	-0.00094679	-0.000899265	0.00264493	0.00350881	0.00131306	-0.00655587	0.00237847	-0.000386685	0.000685571	-0.00120539
34	0.00220079	-0.00144794	0.00380646	0.00074797	0.00387825	-0.00077963	-0.000175768	0.00264577	0.000754464	-0.00198881	0.0022188	0.00534435	-0.000603909	0.000590156	-0.0023459	-0.000904223	-4.95399e-06	0.000789682	0.00412491	-0.00346109	3.47366e-05	-0.00332986	0.00400425	0.00818543	-0.00248258	-0.00232013	0.00689899	-0.000972209	-0.000388502	0.00218578	-0.000731153	-0.00277546	4.77923e-05	0.00406562	-0.000512108	-0.00118556	-0.00161013	-0.00412523	-0.00170689	-0.00260987	-0.00422432	0.00160488	-2.39181e-05	-0.00344577	0.00745312	0.000710392	0.000369934	0.00587648	0.00246327
35	-0.00123038	0.00500475	-0.000762797	0.00070424	-0.00121336	0.00221579	0.00145171	0.00294219	0.00671415	0.0036402	0.0200905	-0.0041044	-0.00177392	0.00708863	0.00190253	0.0061973	0.00858176	0.00347019	-0.00118485	0.0022198	0.00310618	0.00620285	0.00292854	0.00474372	-0.00145108	-0.000616126	0.0113951	-0.000513372	0.00212741	0.00161544	0.00332076	0.00101689	0.00125145	-0.00371468	4.77029e-05	0.00208429	0.00110218	-0.00275539	6.30801e-05	0.000207503	-0.00240609	-0.000162085	0.000909206	-0.000241575	-0.00158502	0.00416952	0.00426337	0.00542207	0.00439239
36	0.00299542	0.00746788	0.00315242	-0.00246183	0.000717787	-0.000698001	-0.000400032	-0.00125156	0.000136844	0.00292353	-0.0055302	0.00670436	0.00118139	-0.000476149	0.0033213	-0.0014483	0.00645447	-0.00587897	-0.00012559	-0.000996331	0.00146238	-0.00292224	-0.00805643	-0.00477256	-0.000220882	-0.00118254	0.00312641	-0.00172644	-0.00209894	-0.000378426	6.47577e-06	-0.00159642	-0.00095424	-0.00227149	0.00363928	0.00264783	0.00726516	-0.00161884	0.00062314	-0.00310714	0.00995005	-0.00164738	-0.00273806	0.00276156	0.00373089	-0.00602426	-0.00418752	-0.000177908	0.00151773
37	0.000953303	-0.00187114	-0.00122445	-0.00434765	0.00285943	-0.000729669	-0.000597116	-0.00141767	0.00243081	0.00361907	0.00172033	-0.00532318	0.00213887	2.46402e-05	-0.00236097	-0.000971548	0.0128921	0.00106544	-7.97622e-05	-0.00401656	-0.000267993	-0.000431697	0.00745788	-0.0063783	-0.00555556	0.00124703	0.0120215	-0.00154933	-0.00265368	0.00137491	-0.00120249	0.000122593	0.000658769	-0.00144136	-0.00122309	0.00175383	-0.000560307	-0.00198767	0.0050274	0.00156131	0.00400494	0.00164309	0.000523856	0.00257847	0.00201062	-0.000645739	0.00579482	-0.000152475	-0.00198901
38	0.000416437	0.00268712	-0.0040771	0.00037471	-0.00299821	0.00206395	0.00891206	-0.00115643	0.00422939	0.0117006	0.00107592	-0.00229819	-0.000124112	0.0034888	-0.00541126	0.000105254	-0.00522335	0.0032797	0.00597928	0.00492772	0.00180848	-0.000527491	-0.00280555	0.00105236	0.00359162	-0.002458	0.000578927	0.00143482	-0.001347	-0.00287771	0.00169615	-0.000324485	0.000451065	0.00238875	-0.000100344	-0.00431524	-0.00296255	-0.00476675	0.00015559	-0.00089899	0.00399253	0.00252142	-0.00146175	-0.000247779	0.00111727	0.000742377	-0.00277132	0.00203594	0.00178801
39	0.00238024	-5.49644e-05	0.00141544	7.58475e-05	0.00321674	-0.00513253	0.00237232	-0.00151442	-0.00636228	-0.00637623	0.0049309	0.000869164	-0.00793348	0.00206188	-0.00026044	0.00262648	-0.00715553	-0.000177808	0.00672401	0.00396887	-0.0021904	-0.00382225	0.00102234	-0.00103366	-0.00448108	0.000102721	0.00543634	0.000194343	0.00106569	-0.000437929	0.00255432	0.00148748	0.00147647	0.00300057	0.00504404	-0.00260716	-0.001847	0.00323302	0.00309751	0.00183377	0.00344236	-0.000158791	-0.00198507	-0.00110409	-0.00340227	-0.00269152	0.00233751	0.00361977	-0.00361431
40	0.00339392	0.00362619	-0.00138888	0.00515739	-0.00106037	0.00416314	0.00308073	0.00243761	-0.00241137	0.00433726	-0.00140754	-0.00543463	0.00620761	0.00107995	0.00977438	0.00165737	0.00238805	0.00333502	-0.00040648	-0.0031063	-0.0013478	0.00858679	0.00406886	0.00354744	-0.00419326	-0.00321774	-0.00140772	-0.000923173	-0.000114558	0.000909949	0.00155896	0.00119088	-0.00112591	-0.00247769	0.00068873	0.00300189	-0.00706192	-0.00348161	-0.00104658	-0.00478145	-0.00208367	0.000473581	0.00653605	0.000329276	-0.00178645	0.00115612	0.00240758	-0.00372179	-0.00210323
41	-0.00310852	-0.00126471	-0.00269212	0.000397338	0.00277513	0.000984314	-0.00279134	-0.00194654	0.00316295	-0.00343415	0.0102641	0.00640836	-0.0010046	-0.00054329	0.00325142	0.00818529	0.00742084	0.00721884	0.00529273	-0.00160126	-0.00261958	-0.00394684	0.00687	0.00185912	-0.00172285	-0.00429995	0.00652551	0.00340056	0.00190287	0.00125394	-0.000325511	-0.000893297	-0.000454662	0.00280518	0.000432496	-0.00843447	-0.00334015	-0.00626381	0.000370723	0.00125766	0.000377368	0.00184354	0.0034215	-0.000556794	0.00330413	-0.000496401	0.00248572	-0.00287866	0.00114811
42	-0.00210712	0.00418099	0.00137411	0.00367624	0.0121631	0.000839669	-0.00299995	0.00520937	0.00320962	0.00240291	-0.0103078	0.00833709	0.00593215	0.000269538	-0.00502719	-0.000253998	0.0111136	0.00530542	0.0026115	-0.00103758	0.000878638	0.00153823	-6.2479e-05	-0.0035182	-0.000727641	0.00502746	-0.000958403	0.000209073	0.000687321	0.00286285	-0.000163458	0.00184696	-0.000898092	-0.00104469	0.000829352	-0.000832758	-0.00210671	0.0011626	-0.000661941	0.00402134	0.0026724	0.00242594	-0.000243985	-0.0001844	-0.000364869	0.0026912	-0.00424501	0.00387807	0.000227792
43	0.00558462	0.00348928	-0.000979928	-0.00221838	-0.000889247	-0.00373359	0.000765493	-0.000768149	0.00121719	-0.00472354	0.00484094	-0.00270137	0.00344232	0.00476772	-0.00221483	0.000167241	0.00348124	-0.0023403	0.00133001	0.00206192	0.000149486	-0.000404083	0.0051553	0.00834395	-5.85441e-05	0.000555897	0.00499351	0.000497237	0.000617394	0.00257669	0.00060055	-0.00277726	-0.000956083	-0.000854265	0.00087234	-0.00243443	-0.00291352	0.000838256	0.00379959	-0.00144676	-0.000226473	0.00144404	0.00604777	-0.00368505	0.00552869	0.000717891	-0.000194066	0.00451584	-0.00184747
44	0.00455001	0.000446921	0.000251873	0.000584494	-3.97499e-05	-0.00430643	0.000753987	0.00107157	0.00368404	0.00950503	0.00610539	-0.0027969	0.000316245	-0.000884149	-0.00541357	-0.0017807	0.00128087	-0.00452535	0.000971791	0.0022181	-0.00190583	-0.00902571	0.00133251	0.00403218	9.45319e-05	0.00424569	0.00751267	-0.00182471	-0.00190928	0.000892376	9.92761e-05	0.00174621	-0.00104782	-0.00252086	0.00541815	-0.00186763	0.0038067	-0.00331402	0.00416355	0.00213318	-0.00695914	-0.000209165	-0.000627634	0.00448459	-0.00355304	-0.00341928	0.00122356	0.00120022	0.00353784
45	-0.00120635	-0.00313804	-0.00267192	-0.00224569	-0.00378118	-0.00206909	-0.00542609	-0.0021272	-0.00298353	0.00342242	0.00152789	-0.00443781	0.0039378	-0.000732061	-0.000551773	-0.00101428	-0.00249824	0.00359593	-0.000484912	-0.00455929	-0.00459963	0.0027772	-0.00147887	-0.00240557	0.00264447	0.00313583	0.0004519	0.000416761	-0.000169799	-0.00353614	-0.00354913	0.000685372	0.000582839	0.000437051	-0.00286992	0.00301604	-0.00290865	0.000173222	-0.00343928	0.0029129	-0.00140297	0.00464592	-0.00444475	-0.000649626	0.00557586	0.0027672	0.00300526	-0.00266113	0.00534675
46	0.00372374	0.00269722	-2.94009e-06	0.00120253	0.00424645	0.00397667	0.0010548	-0.00349372	0.00287263	-0.00276563	-0.00195531	0.00368065	-0.00188939	-3.16121e-05	0.000440013	-0.000952283	0.0109685	0.00360109	-0.00301354	-0.00088384	0.00256799	0.00225952	-0.0099492	0.00649499	0.0034803	-0.00170982	0.00201835	-0.0010283	-0.00237332	-0.00022894	0.00408697	-0.00143899	-0.00196482	0.0019769	0.00305976	-0.00104304	0.00162539	0.00931481	-0.0021121	0.00361056	0.00327322	-0.000931862	0.00291696	0.0043415	0.00165528	-0.00419612	-0.00303393	0.000297798	0.0021045
47	-8.02992e-05	0.00332829	-0.00039859	0.00184734	0.00266687	-0.0033794	0.00353698	0.00601864	-0.000995446	0.00276243	-0.00276199	-0.00617033	-0.00238539	0.00233305	-0.0019244	0.000379139	-0.00866681	0.00470415	0.00673025	0.00411916	-0.00027523	-0.000335138	0.00394726	0.00243293	0.000935763	-0.000804438	0.00177858	0.000133042	0.000456487	-0.0020784	0.00096677	0.000142324	0.000256542	0.00236358	0.000731514	0.00358759	0.000661341	-0.00123881	-0.00213305	0.00143881	-0.000730703	-0.00366327	-0.00191972	9.34199e-05	0.000668592	0.00307649	-0.00181881	-0.00141522	-0.000812634
48	-0.00340272	0.00463819	0.00389433	0.00332733	0.00442876	-0.00277735	0.00151357	-0.0017721	-0.00132449	0.00498229	-0.008355	-0.00287816	-0.00188263	0.00156997	0.00831196	0.000790264	0.000182126	-0.00213902	-0.00525137	0.000940332	-0.00361179	-0.00317935	-0.000985163	0.00456583	-0.00151729	0.00324405	4.16766e-05	-0.00150906	-0.00112707	0.000466149	-0.000714277	-0.00108871	0.000628184	0.00280356	0.000834544	-0.00130471	-0.00214215	-0.00176499	0.00828402	0.00192979	0.00428326	0.00054357	-0.00121321	-0.00157123	-0.0014251	0.00669058	0.00276643	-0.000409867	0.00138018
49	-0.00280706	-0.00222651	0.000400798	-0.00365179	0.000219138	0.0026314	0.00383193	0.000561428	0.00110117	0.0040419	-0.0134149	0.00281607	0.00620576	0.00787857	0.00493797	-0.00129361	0.00244776	0.00426662	-0.00456678	0.00334958	-0.00579719	-0.000114661	0.00670277	0.00568097	-0.00298666	-0.00387366	0.00462774	0.000742377	-0.000991149	0.00373779	0.00611833	0.00142531	-1.13188e-05	-0.00505122	0.000376405	3.00042e-05	-0.00391054	0.00293739	0.00122571	0.00271683	0.000280317	-0.00468493	0.00401841	-0.00130773	0.00299799	0.00285459	-0.000364128	0.00177736	-0.00120894
50	-0.00453806	0.00269391	-0.00090145	-0.00153101	-0.00169819	-0.00145322	0.00469586	-0.00296352	-0.00345797	-0.000890914	0.00405326	0.000921548	0.00252708	0.00284716	-0.0026678	0.00283737	-0.00940704	-0.000655676	0.00416514	-0.00243552	0.00349315	0.00541701	0.00723524	-0.00575419	0.00079966	-0.00208448	0.00411909	-0.00197602	-0.00211331	0.00171789	0.00229679	0.00240336	0.00187755	-0.0031687	0.00214555	-0.000204304	0.0101371	0.0035834	-0.00326847	-0.00390755	-0.00160909	0.000601943	0.00473106	-0.00128662	0.00170857	-0.000146583	0.00332573	-0.000916077	0.000714933
51	0.00433442	-0.0008717	0.000756074	0.000553973	0.00261258	0.00231278	-0.00325286	0.00131151	0.00142874	-0.000782707	0.00633033	0.00301817	0.00085601	0.000795684	-0.00105672	0.00521911	-0.00238608	-0.000729387	0.0016029	0.000888621	0.0030637	-0.00208608	-0.00274056	0.00388555	-0.00241951	-0.00478492	0.000411865	-0.000803623	0.00292906	0.000207358	0.00265293	-0.000305753	-0.00181979	0.00374662	0.00167515	-0.000112176	0.00227299	-0.0107169	0.000155033	-0.000548997	0.00557686	-0.00304286	0.000377653	-0.000528136	-0.00433493	-0.00258323	-0.00136046	-0.00134423	-9.24713e-05
52	-0.00185947	0.00094121	-0.00113446	0.000123101	-0.00344335	-0.000473674	-0.00713965	-0.00099324	0.00553851	0.000805438	0.00344159	-0.000990356	0.000289591	-0.00183048	-0.00475616	-0.00569235	0.00414442	0.00419276	-0.00211509	-0.00576234	-0.00141532	-0.00104609	-0.00101115	-0.00368306	-0.00280369	0.000102568	0.00301915	-0.00110193	0.000552565	-0.00228259	0.00264683	-0.000687003	-0.00276683	-0.000481191	0.000927789	0.00374664	0.00364417	-0.00164621	-0.00134601	-0.00492026	-0.00678099	0.00739065	0.00408968	0.00254958	0.00111323	0.00238314	0.00244337	0.00358667	-0.00327433
53	0.00160559	0.00117913	-0.000409377	-0.00109784	0.00271961	0.00260889	0.00229736	0.00027567	0.00206465	-0.00366736	0.00597502	0.00543297	-0.00129401	0.00099237	0.00125141	-0.00130648	0.0050431	0.00287384	0.00107894	-0.00327394	0.00140164	0.00526698	0.00380239	-0.00326709	0.00373588	0.0087253	0.0033571	0.00162304	0.00184362	-0.000778595	-0.00447104	-0.00251199	-0.00183634	-0.00181033	0.00030182	0.000725462	0.00235604	0.00817552	0.0021946	0.000985781	-0.00455157	0.00135603	-0.000207508	0.00203857	-0.00260692	-0.00172376	-0.00394918	-0.000935373	0.00288641
54	-0.000110243	-0.00496778	0.00012036	-0.00253343	0.00684982	0.00494136	0.00563575	-0.00260248	0.00245222	0.00215151	-0.00129929	0.00131213	-0.000239819	-0.00101156	0.00251159	-0.00243609	0.00126177	-0.00342959	0.00241156	-0.00134212	-0.00318262	0.0030164	-0.000632254	-0.00264929	-0.00194703	-0.0012127	-0.0040749	-0.000845897	0.00186428	0.0026231	-0.00139915	-0.00231125	-0.00246719	-0.0012975	0.000379076	-0.00199314	0.00184634	0.000868407	2.74573e-05	0.00270412	0.00211285	0.00105405	-0.00207272	0.00117626	0.00141115	0.003738	-0.00307321	-0.00374561	-0.00180088
55	-0.000770163	0.00588281	-0.00332388	0.00238316	0.00585348	0.000556477	0.00443838	-0.000605528	0.00362016	0.00879366	-0.00546015	-0.00258709	-0.00221793	0.00248655	-0.00441576	-0.00104023	-0.00650137	0.000441099	0.00154789	-0.00229786	0.0053613	-0.00557248	0.00391531	0.0033148	0.000315424	-0.00225517	0.00338481	-0.00182915	-0.000880835	-0.00115848	-0.00358658	0.00101361	0.00358386	0.0015661	0.00221987	0.00713083	0.00317431	0.00520932	0.00444439	0.000821883	0.00184467	-0.00208613	-0.00339736	0.000463956	0.00157084	-0.00131303	-0.00101	-0.00186218	0.00407385
56	0.00159821	0.000285921	0.00173974	-0.001196	0.00306144	0.00418769	0.00133593	0.000553619	-0.00298074	0.00582267	-0.0178801	0.00111134	-0.00107147	0.00467589	-0.00777615	-0.00219817	-0.00315952	-0.00490562	-0.00591435	0.00627398	0.00150587	0.00197478	-0.000637416	-0.00411618	-0.000757872	0.00652092	0.00847379	0.00110128	-0.00317378	0.00121132	0.0013821	0.00249675	-0.00157308	-0.000370478	0.00923154	-0.0033117	-0.00630244	0.0036407	-0.00300046	-0.00212779	-0.00561892	-0.00304491	-0.0037337	-0.000735614	0.00179808	-0.00331919	0.00437237	-3.27757e-05	-0.00187805
57	-0.00602391	0.00119957	-0.00323369	0.00350634	-0.00380462	0.0054134	-0.00193462	-0.00307535	0.00117743	0.00415214	0.000953276	-0.00418422	-0.00198395	-0.00169657	-0.00637342	-0.00373972	0.00131544	-0.0023589	0.00518022	0.00407698	-0.000839231	0.00423119	0.00157332	-0.00416896	-0.00414744	0.000142961	0.00280522	-0.000584999	0.00124902	0.00515228	0.00490736	-0.0031491	0.00139644	-4.41573e-05	-0.000685284	-0.0014115	-0.00195731	-0.00135742	-0.00224515	-0.000373443	1.75268e-05	-0.00483346	-0.00115242	0.00246291	-0.00034663	-0.00054355	0.00128188	0.000249789	0.00204653
58	0.00166977	0.00194323	0.0028164	-0.00315331	0.000702076	-0.00148633	0.00521987	0.00155467	0.00351478	0.0138963	0.00818729	-0.00270233	0.00184777	-0.00155193	0.00962946	-0.00234092	0.0153471	0.000145114	0.0113946	0.00179302	0.00346184	0.00207962	-0.00741096	0.00447335	0.00470359	0.00189229	0.0101194	-0.00137091	0.00052126	-0.000233271	-0.00385011	-0.000485888	8.13887e-05	0.00276692	-0.00303317	-0.00101801	0.0031368	-4.09859e-08	-0.00089467	0.0038961	0.00375697	-0.00146433	-0.00208257	-0.000251994	7.22987e-05	-0.00215573	-0.000421582	0.00114693	-0.00399662
59	0.00899947	0.00479069	-0.00119167	0.00214335	0.0104942	0.00215866	-0.00198104	0.00828332	0.00323671	1.79242e-06	0.00300522	0.00301173	0.00216954	-0.00134437	0.00244164	-0.00107106	-0.00187325	0.00694187	-0.000552027	-0.0037249	0.00604353	-0.00264638	0.00645616	0.00685997	-0.00184972	0.00229291	0.00326539	-0.000650981	0.00217112	0.000362403	-0.000579416	-0.00188676	0.000844744	-0.00169938	-0.000432344	-0.00653754	-0.000248113	0.00113136	0.00189635	0.000497415	0.00476612	0.00593183	0.000355318	0.00675656	0.00269817	0.00150078	0.0045546	0.00469555	0.000619054
60	0.000956107	0.00064254	-0.000529023	0.000869067	0.0037111	-0.00189382	-0.00180264	0.00477561	-0.00596644	-0.012117	-0.00607288	0.00444501	0.0064437	-0.00265938	-0.00450559	-0.00228481	0.00142756	-0.000904309	-0.00141762	-0.00147773	-0.00163685	0.00170817	-0.0013252	-0.00346136	-0.002538	0.00111802	-0.00303525	-0.00138965	-0.00257552	0.00122858	0.00188899	0.00546068	-0.00123426	0.000639104	4.85366e-06	0.00352555	-0.00126584	0.0020668	-0.000994044	-0.000650326	0.000815457	-0.00269355	-0.00135881	-0.00096591	-0.00179831	0.000521261	-0.00322485	-0.00209883	-0.00139024
61	-0.00398056	0.00389775	-0.000622133	0.00140149	0.00126956	0.00444033	-0.00423447	0.00157738	0.00450109	0.00245439	0.00541774	0.0070489	0.000429519	0.00250734	0.00466477	0.00191576	-0.00112149	0.0074045	-0.00155692	0.00392776	-0.00337563	0.000317133	-0.00165163	0.00504108	0.00025651	0.00455508	0.000552917	-0.000457512	0.000496988	0.00123292	-0.000999741	0.00134194	0.00189595	0.000961542	0.00189267	-0.00992427	-0.00395501	0.00143594	0.00765873	0.000187243	-0.00201527	0.00506635	0.00164566	-0.00314845	-0.0025053	0.000932139	0.00251911	-0.00251385	-0.00200815
62	0.00489234	0.00151271	-0.000255987	0.000396226	-0.000707991	-0.0023015	-0.00384545	-0.00274199	0.00285607	-0.0115523	-0.00253793	-0.00125152	-0.00649752	0.00183442	0.000724268	-0.000867835	0.00528075	-0.00699042	-0.00821514	-0.00460745	0.00377517	-0.0013688	-0.00348613	-0.00315336	0.000876506	0.000610488	-0.00198319	0.00164926	0.00204068	-0.000867532	-0.00139327	-9.79443e-05	0.00374866	-0.00299597	-8.24842e-05	-0.0014523	-0.00125804	-0.00275605	0.00340749	-0.00206182	-0.00140541	-0.000582824	-0.00307378	-0.000795567	-0.00250413	-0.00241368	0.000580111	-0.00390676	0.00832995
63	-0.00275047	0.00259965	0.00373461	0.000769005	0.00466558	0.000291253	0.00695107	0.00320317	0.00686307	0.00202831	-0.00563937	-0.00442528	0.000215742	-0.000187904	0.00205988	-0.00221402	0.00275225	-0.00586811	0.00187465	0.00463615	-0.00750115	0.0142968	-0.000807182	-0.000324432	0.0016603	-0.00141555	-0.000744839	-0.00265848	-0.000598191	0.00173396	0.00342602	-0.000587194	-0.00305133	0.000446494	0.0018721	-0.00265864	-0.00147198	0.00114462	-0.000905928	-0.00110467	0.00338736	0.000724	4.86006e-05	-0.00112274	-0.00148902	-0.00197201	0.0026971	0.00217156	-0.00442525
64	-0.000431228	-0.00172209	-0.00309264	-0.000341928	0.00157241	0.00941693	0.00202273	-0.00217372	-0.00439679	0.00178816	-0.0103171	0.000236101	-0.00418686	-0.00319861	-0.00587577	-0.00351849	-0.0066289	0.00221674	0.00316802	0.000618844	0.000340259	-0.00623325	0.00578565	0.00261657	-0.00180214	-0.00326439	0.00639305	0.000811808	0.000937179	-0.00421566	-0.00226076	-0.00268157	1.97429e-05	-0.00218331	0.000399068	-0.00122627	-0.00471552	0.000897574	-0.00124013	-0.00038819	0.00492544	0.000131187	-0.000634342	-0.00444732	0.00192746	0.00183526	-0.00243105	-0.00472424	-0.000988861
65	-0.00511251	-0.00249074	-0.00270124	-0.00261349	-0.00145563	0.000740514	0.000889873	0.00148279	0.000864139	0.0115415	-0.000847196	-0.00207016	-0.00285077	-0.00160244	0.0027019	-0.0024919	-0.000687588	0.00325365	0.000274986	-0.00280813	0.000955374	-0.00603781	0.00599365	0.000601417	-0.00357953	0.000850917	0.00412484	-0.00131331	-0.00193465	-0.00197054	4.49314e-05	-0.00285239	-0.000528034	0.00449009	-0.00130679	0.00141203	-0.00135104	0.00666526	0.000292265	0.000472293	-0.00110726	-0.000823231	-0.00165642	-0.00119754	0.00378499	-0.000664539	-0.001402	8.12272e-05	0.00091078
66	0.000996426	0.000181045	0.00023384	-0.0034181	0.00450065	-0.000897585	-0.000416294	-0.00419567	-0.00536151	0.0026583	0.00167053	0.00359486	0.00143121	-0.000924246	0.00416559	0.00039525	0.000784453	-0.00632376	-0.00455513	-0.00205619	-0.00116141	-0.000411372	0.00126643	-0.00347471	-0.00180577	0.012777	-0.00559459	0.00137114	0.00553863	0.00481954	0.000209364	-0.00300692	0.0034546	8.63533e-05	-0.000652732	0.00657744	-0.00151902	0.00203862	-0.00244038	-0.00145115	0.008205	-0.00340707	-0.00290151	0.00327569	-0.00596406	-0.00287248	0.00306182	0.00237573	-0.000950636
67	0.0027732	0.000331819	-0.00193664	-0.00123301	-0.00478916	-0.00569127	-0.00155876	-0.002931	0.00382093	-0.00288473	-0.00163735	-0.00208676	-0.00392527	0.00110598	0.00732463	0.00494834	0.00186003	0.00491658	0.00661666	0.00581487	0.0047498	0.00337055	-0.00032668	0.00167052	0.00167663	0.00364704	-0.00302647	-0.0013775	-0.00100121	-0.00224961	-0.00158084	0.00286284	-0.00112856	-0.000127375	-0.00243988	-0.000585705	-0.00298807	-0.00198259	-0.00135714	-0.00292132	-0.000304047	0.000618257	-0.00022253	0.00491954	-0.00262724	-0.000673943	-0.000627097	-0.00338735	0.00494582
68	-0.00396591	0.00225308	-0.00207394	-0.00242702	-0.00105449	-0.00296265	0.00361729	0.00260876	-0.00240394	0.0035868	0.0043709	-0.00430228	0.00353628	0.00110916	-0.00200397	-0.00555687	0.00860072	-0.00393398	0.00224377	-0.0105629	-0.00183539	0.00474418	0.000279848	0.00260364	-0.00481318	-0.0016169	-0.00861718	-0.000212977	-0.00144005	-0.000655993	-0.00301447	0.00219217	0.00187803	-0.00329311	-0.000867398	-0.0011463	-0.00296728	-3.7199e-05	0.000622363	-0.000529829	-0.000270871	0.00423662	0.000260806	-0.00197409	0.000113883	0.00116862	-0.00288125	0.00224513	-0.00192563
69	-0.000815407	0.00321295	-0.0036922	0.00207852	-0.00204222	0.00197352	0.00219777	-0.00125172	0.000880899	0.00235988	-0.00213674	0.00103764	-0.000651585	-0.0022678	0.0032526	0.000935947	-0.00694481	0.000136846	0.00111949	0.00909105	-0.00226954	0.00543107	0.00294257	-0.0067513	-0.00302943	0.00345391	0.00166284	0.00040831	-0.000653085	0.000116276	0.00311419	0.000568212	-0.000311084	-0.00223491	-0.00277946	-0.00796078	0.000673997	-0.00113951	-0.00332489	-8.88318e-05	-0.00221086	0.00383923	0.00491504	-0.00214711	0.00666636	0.00550261	-0.000985207	0.000895912	-0.00121097
70	0.00206377	-0.000208974	-0.00233857	-6.42964e-05	0.000934607	-0.00102142	0.00517269	0.00382038	0.00144916	-0.00162516	0.000186975	-0.00191426	0.00572016	0.00871022	0.00124886	1.45837e-05	-0.0111044	0.002238	0.00471996	-0.0050561	0.0031332	0.00488611	0.00410395	-0.00231869	0.00181577	0.00179079	-0.00194972	-0.00146533	-0.00288308	-0.00452585	0.00272356	0.00347665	0.000814042	-0.000989678	-8.06774e-05	-0.000882398	-0.00469122	0.0184818	-0.00397181	-0.00223917	-0.00470237	-0.00124314	-0.00234767	-0.00236645	-0.00153941	0.00426591	0.00258744	-0.00158088	0.00139269
71	0.000271443	0.00444732	-0.000541909	5.6473e-05	0.00210038	-0.00106801	-0.000509963	0.00794043	-0.00333163	0.000388738	-0.00450496	0.00149843	0.0010411	-0.00175189	0.000486392	-0.00307274	-0.000299947	0.00160175	-0.00273013	-0.00446689	0.00765961	-0.00735636	0.00576465	0.00132061	-0.00352113	-0.000972644	0.00156197	0.00283563	-0.00261698	-0.00189273	-0.0023648	-0.000825967	-0.00157643	0.00101883	-0.00332882	0.00450297	0.00438052	0.00404274	-0.00166254	-0.00538913	-0.00240793	-0.00232626	-0.00333335	0.00398564	0.00249687	-0.00209009	0.00174541	-0.00287026	-0.00386528
72	-0.00332108	0.000433653	0.00091413	0.00102504	0.0103074	0.00358702	-0.00535103	0.000446994	0.00648171	0.00689852	0.00292544	0.0080746	-0.00649175	-0.000459177	0.00305915	0.0017097	-0.00157241	-0.00315971	0.00336167	0.00115498	0.000483954	0.000358854	0.00140935	0.00322796	-0.00100057	-0.000346397	-0.00457651	-0.000143608	0.00116351	0.00137455	0.00188533	0.00435301	-0.00110018	0.00350155	-0.00228217	-0.00220763	-0.00105255	-0.00656814	0.00248908	0.00327761	-0.00313986	0.00166585	-0.000307513	-0.00370634	-0.00233092	-0.00523077	0.001836	0.000439984	0.00411707
73	0.00665008	0.00601625	0.00310026	0.00137318	0.00347586	-0.00300115	0.00112947	-0.0075238	-0.0019076	0.00611523	-0.00453521	-0.000889708	-0.00108318	-0.00299219	-0.00434271	-0.00634044	0.00100626	0.00394347	-0.00169669	0.00204071	0.00290437	-0.00385188	0.00349667	0.00229941	-0.000286445	0.00566048	-0.00421347	0.00179609	-0.00194078	-0.00078166	-0.00162177	-0.000927114	-0.000415758	-8.34283e-06	0.0024409	0.00263702	0.00356837	0.00223264	-0.000691276	0.00161066	-0.00331084	0.000680344	-0.000673938	0.00469686	0.00187801	0.00421059	0.00169643	-0.00229427	-0.00202992
74	-0.00224227	-0.00580671	-0.00157804	-0.000461997	-0.00112582	-0.00353519	-0.00226169	-0.000698999	0.00781955	-0.0049308	0.000945626	2.56995e-05	0.000978708	-0.000684191	0.00481552	-0.00119863	0.00376283	0.00103871	0.00312872	-0.00120612	0.00436995	0.00287441	-0.00404996	0.00346241	0.00246178	-0.00406486	-0.00621011	-0.00130078	-0.00236258	0.000624855	-0.00362332	-0.00320347	0.00126335	1.94164e-05	-0.000928681	-0.00163142	-0.000414829	-0.00533929	0.00411864	0.00333283	0.00100982	-0.00665411	-0.00312806	0.00321251	-0.00595253	-0.00104511	0.000908869	0.00187462	-0.00310341
75	-0.00226593	0.00359703	-0.00299235	0.00135099	0.00586407	0.00290022	-0.00345829	-0.00101072	0.00185465	0.00957437	0.00813434	-0.00237893	-0.00115474	-0.000207839	-0.00137049	-0.00366826	-0.00654756	-0.00136106	0.000570036	-0.00466922	0.00182558	0.00414316	-0.000712079	-0.000804211	0.00554631	-0.000937561	0.0102665	-0.00188773	-0.00098408	-0.00241412	0.000570332	0.00124675	-0.00106041	-0.00074349	0.00360076	-0.00329986	-0.000375001	0.00827592	0.00119004	-0.000555074	0.0047953	0.00232552	0.00655761	0.00134607	-0.000138816	0.00188015	0.000417821	-9.76741e-05	0.00264017
76	0.000153743	-0.0028629	-0.00322595	0.00147126	-0.00261609	0.00606337	-0.0062192	0.00840367	-0.00620301	-0.00554872	0.00918289	0.00362716	-0.00180648	0.00118026	-0.00228216	0.004965	-0.0040919	0.00634261	-0.00162315	-0.00602396	-0.00185352	-0.00166345	0.00161571	-0.00144175	-0.000221585	-0.00312534	0.00021826	0.00261052	-0.000261295	0.000562599	0.00045261	-0.00189141	0.00284441	-0.00132985	0.00103171	0.00498906	-0.00198995	-0.000362584	0.00432363	-0.00434967	0.00364595	0.00496543	0.00238004	-0.00274736	0.0087166	-0.00141145	-0.00263348	-0.000724899	-0.00227139
77	-0.00445899	0.00220286	-0.000936577	-0.00129759	0.00070616	0.00539985	-0.00258968	0.00273103	-0.00260174	0.00445605	-0.00156889	0.000501366	-0.00683076	-0.00402896	0.00101493	0.00221524	0.00664819	0.00415731	0.00273945	0.00177844	-0.0018434	0.0026575	0.0075157	0.00485087	0.00129916	-0.00663093	0.00205194	0.00394344	-0.000281766	-0.00139023	0.00489923	0.00334083	-0.00349126	0.00246598	0.00106005	-0.00555639	0.000626447	0.00681423	-7.86334e-06	0.00140674	-9.11687e-05	0.00211355	-0.00258408	-0.00208479	0.0016044	0.00291937	-0.00503761	0.00102453	-0.000275403
78	-0.000623392	0.000541419	0.000841218	0.00678147	0.00483096	4.94036e-05	0.00338064	-0.000722876	-0.00423339	0.00089267	0.00299802	0.00263003	0.00903452	-0.000508037	-0.000248722	-0.000364555	0.000872134	0.00199028	-0.0015371	-0.00541404	-0.00456611	-0.00278327	0.00367183	-0.000664124	0.00017688	-0.0010591	-0.0045951	-0.000520484	0.00184828	-0.00050954	0.00337214	0.000743931	-0.00106543	-0.00151294	0.00198728	0.00664183	-0.00156038	-0.00487249	-0.00198467	-0.00164721	0.000257657	-0.000192837	0.00210189	-0.00456125	-0.00244109	-0.00336376	0.00291991	0.00130423	0.00441794
79	0.00171386	0.0026095	0.00535045	-0.00347395	0.00139599	0.00843245	0.00239781	-0.00103602	0.00177002	0.00449659	0.00821679	-0.00250714	0.00381211	0.0059348	0.0069946	0.000646803	0.000702388	-0.00518208	0.0046988	0.00256637	0.000823653	-0.00793332	0.00360641	-0.000328084	0.00191492	-0.000690973	0.0047936	0.000859023	0.00352747	-0.00142361	0.000559992	-0.00333679	0.000942082	-0.00241323	0.000225342	-0.0105471	-0.000165379	0.00412773	-0.0012952	0.00362866	-0.0026357	0.00283501	0.00104956	0.00197476	-0.00144122	-0.0035851	-0.00363356	0.00340163	-0.000127778
80	-0.000441243	0.000665953	-0.000462804	0.00194145	0.00255868	-3.70943e-05	0.00199545	0.00070818	0.000625165	0.00373636	-0.00673364	0.00287199	0.000510297	-0.000496514	0.0100731	-0.00419963	-0.000593893	-0.00506702	0.00266096	-0.0022818	-0.000815798	0.00576652	-0.00718857	0.00086384	0.000463817	0.00393751	-0.00710319	-0.00226107	-0.00090988	0.00340095	-0.00053929	0.000155234	0.0015619	0.0027519	-0.00168889	0.00413224	-0.00212885	-0.00287437	0.00314726	-0.00278446	0.000194905	-0.00297663	0.000361324	-0.00125494	-0.000613932	-0.00360176	-0.00387581	-0.00329055	-0.00200655
81	0.0068733	-0.00225255	-0.000588421	0.00102076	0.000773815	-0.00372732	-0.0028506	0.00750691	-0.00138036	-0.00121841	-0.000889264	0.00228224	-0.00414177	-0.0022412	-0.00776804	0.00228954	0.010404	-0.00288686	-0.00416132	-0.00530282	0.00145787	-0.000574217	-0.00185499	-0.00579894	-0.00398153	0.00253318	0.00312991	0.000486951	0.000786433	-0.0019918	0.000128727	-0.00114455	-0.00406202	-2.56542e-05	-0.00123144	0.00176532	-0.00416754	-0.00172559	-0.00503557	0.00134906	-0.00671671	-0.00118931	0.000199325	8.95739e-05	-0.00749233	-3.15634e-05	-7.42995e-05	-0.000138898	0.00580652
82	0.00017725	0.00408051	-0.00024048	-0.00134655	-0.00199784	0.00692754	-0.000787608	-0.00300682	-2.62341e-05	-0.00195682	-0.00625268	-0.00137016	0.00083386	0.00664678	-0.010658	0.00150506	0.00873339	0.00469898	0.00161443	0.00174917	0.00430979	0.00488375	-0.00106274	0.00645799	0.00103235	-0.000279556	-0.00221511	0.00109756	-0.00092661	-0.00126819	-0.00278931	0.000181802	0.00401557	-0.00047856	0.00520322	-0.00206804	-0.00213077	-0.000271672	0.00173124	0.000830321	0.000172644	-0.00306082	0.0021316	0.0035241	0.00592104	0.0018379	0.00384077	-0.00367183	-0.00145694
83	-0.00309236	-0.00249545	-0.00174442	-0.00364586	-0.00105653	-0.00974295	0.00157862	0.000892417	0.0096763	0.00229117	-0.00978613	0.000482696	-0.00680314	-0.00161484	0.0058204	0.00571651	-0.00187024	-0.00231104	0.00284042	0.00131594	0.00392661	0.0154468	-0.000502504	-0.00276718	-0.00262494	0.00178846	0.0059534	-0.000935588	-0.000177788	0.000768334	0.00140258	-0.00184987	-0.00042312	-0.00180052	0.00155049	-0.00193168	-0.00402869	-0.00659854	0.00171058	-0.000232326	0.000439843	0.00108669	-0.00352302	8.85601e-05	0.000714206	-0.000608995	0.00154892	0.006009	-0.00195068
84	0.00443882	0.00167401	-0.00230303	0.000541858	0.000703794	0.00145098	0.00402312	-0.0003012	0.00126067	0.00329411	0.020443	-0.00545042	0.0065801	-0.00227187	0.00913883	-0.00626789	0.00226623	0.00192024	0.0061726	0.000877437	-0.00473479	-0.00138841	-0.0044749	0.0038753	0.00109611	0.00752011	-0.00529634	-2.23217e-05	1.27228e-07	-0.000237474	0.00232226	-0.00188329	-0.00250833	-0.00109521	0.00449962	0.00272327	-0.000295823	-0.00284481	-0.00147677	-0.00241946	-0.000577087	0.0015608	0.0076717	0.00193743	-0.00319986	0.0043299	0.00141583	-0.00582088	0.00474734
85	-0.00262841	0.00108528	0.00331158	0.000378875	0.00326666	0.00572699	0.00450323	0.00260082	-0.00293452	-0.000983213	-0.00355219	0.00178613	0.000561562	0.0015229	-0.00400784	-0.00191671	-0.00892112	-0.003861	0.00214743	-0.00642744	-0.000101426	0.000653743	0.00376532	0.00106096	0.000463175	0.00216882	0.000819359	-0.00144262	0.00104223	-0.00343054	0.00536642	0.000774677	-0.00299355	-0.00163598	0.00194401	0.00477112	-0.00122569	-0.000375141	0.00145768	0.00100499	0.00249305	-0.00102176	-0.00320891	-0.000700236	0.00211899	0.00155368	0.00319525	0.000957876	-0.000828798
86	0.00102489	-0.0016222	-0.00430898	-9.24765e-05	0.00372846	-0.00162962	-0.00253419	-0.0041177	-0.00303489	-0.000593546	-0.000504795	-0.00243255	0.00517159	0.00381919	0.0019756	0.00822577	-0.00285217	-0.000163664	-5.62319e-06	-0.00726406	-0.0010945	0.00156438	-0.00904751	-0.00266369	-0.00246773	-0.00612346	0.00415447	0.00214256	0.000185492	-0.00147761	-0.0011245	0.00196076	4.40162e-05	-0.00200729	-0.00453419	-0.00523164	0.00200378	-0.00664249	-0.00141553	-0.000387158	-0.00231667	-0.00381303	-0.00290964	-0.00450599	-0.00165252	-0.000192056	-0.00294481	0.00151007	-0.000832782
87	-0.00117456	0.000497745	0.00265412	0.00175602	0.00705609	0.0120059	0.00161792	0.0021002	-0.000860878	0.000312764	-0.001728	0.00375806	-0.00145691	0.000191559	-0.0056854	-0.00350198	-0.00247101	-0.0029797	-0.00373428	0.00186912	0.00190824	0.00957016	0.00645801	-0.00323841	-0.000486568	-0.00443063	-0.00588631	-0.00113484	0.000570946	0.00361367	0.000565053	-0.00263406	-0.000844472	0.00208407	0.00189957	0.000660967	-0.000762261	-0.00404579	0.00389899	-0.00474385	0.00385993	0.00363733	0.00175146	0.000868776	0.00168353	-0.00288859	0.00207899	0.0013617	-0.00230538
88	-0.00291708	0.00143672	-0.00291672	0.00109542	0.00395844	-0.00611771	-0.00153689	0.000683109	-0.00207264	-0.00222319	0.000232552	0.00059454	-0.00288392	-0.000534816	-0.00195161	0.000950868	0.00703596	0.000776522	-0.00438867	-0.00122066	-0.00421709	0.000493314	-0.00405382	0.00257787	0.0038072	0.00149443	0.00392791	-0.00275746	-5.33366e-05	0.00738589	0.0050039	0.00392699	0.000386863	-0.00252842	0.00329128	-0.00300466	0.00311043	-0.00154819	-0.00394153	0.00401465	-0.000151107	-0.000911263	0.00190698	-0.00212759	2.65628e-05	-0.00280375	-0.00129667	-0.00065157	0.00172958
89	0.00344495	0.00527835	-0.00108655	-0.0039609	-0.00145775	0.000671913	0.00309862	-0.00542751	-0.000927917	-0.00271124	0.0111762	0.00539266	0.000454795	-0.00303862	0.00283595	-0.000644174	0.00890774	0.00286768	-0.00255722	0.000512829	0.003606	0.0024619	-0.00512507	0.0054263	0.00151971	-0.00505851	0.00274677	-0.000989722	-0.000356138	-0.00263034	-0.00158693	0.00188953	0.00400075	0.00232851	-0.00108403	-0.00497211	-0.00390505	-7.67859e-05	0.000218994	-0.000645824	-0.00200892	-0.00199784	-0.000848643	0.00331683	5.72223e-05	-0.00196792	-0.00146405	-0.000701428	0.000674414
[truncated: 111 more rows]
[truncated: 83 more columns]

## Sheet: Fig S2 Panel a
Control	Upward Dots	Downward Dots
0.245726	0	0.761905
0.395299	0.0665336	1.22619
0.373932	0.232868	0.916667
0.331197	1.13107	0.333333
6.54915	0.0665336	0.345238
0.491453	0.282768	0.238095
0	0.0499002	0.0119048
0.0106838	0.083167	0.0357143
[truncated: 42 more rows]

## Sheet: Fig S2 Panel b
	black trace			blue trace
[truncated: 42 more rows]

## Sheet: Fig S2 Panel c and d
Panel c											Panel d
[truncated: 43 more rows]
