# Supplementary material for: Early visual motion experience shapes the gap junction connections among direction selective ganglion cells
Source: PLoS Biol. 2020 Mar 25;18(3):e3000692. doi: 10.1371/journal.pbio.3000692 (PMC7135332; doi:10.1371/journal.pbio.3000692)
Supplement: S3 Data — The file has multiple sheets, labeled by figures and panels. (XLSX) [file pbio.3000692.s010.xlsx]

## Sheet: Fig 3 Panel a
Angle	0			30			60			90			120			150			180			210			240			270			300			330
Lag(ms)	Mean	SD	N	Mean	SD	N	Mean	SD	N	Mean	SD	N	Mean	SD	N	Mean	SD	N	Mean	SD	N	Mean	SD	N	Mean	SD	N	Mean	SD	N	Mean	SD	N	Mean	SD	N
-500	0.0207858	0.025888	45	0.0459967	0.0492958	45	0.0542852	0.060883	45	0.049815	0.065298	45	0.0602683	0.086142	45	0.0325644	0.0559276	45	0.0140151	0.0217825	45	0.0113952	0.0143317	45	0.00851717	0.0106236	45	0.00811239	0.0103369	45	0.00938197	0.0113325	45	0.021743	0.0274653	45
-475	0.0257867	0.0324694	45	0.0529805	0.0568828	45	0.0764289	0.0862546	45	0.0628889	0.0787154	45	0.0717628	0.0952105	45	0.0452519	0.0664536	45	0.0168245	0.0206385	45	0.0142769	0.0148654	45	0.00933724	0.0134973	45	0.00802023	0.0102728	45	0.0088581	0.0100505	45	0.0295014	0.0335426	45
-450	0.0308715	0.0338808	45	0.0641129	0.0659522	45	0.105235	0.122932	45	0.0765563	0.0978684	45	0.0925457	0.108387	45	0.0599084	0.0835051	45	0.0213733	0.023734	45	0.0158565	0.0167202	45	0.0137094	0.0167605	45	0.00945558	0.00999698	45	0.0124076	0.0137866	45	0.0366898	0.0390774	45
-425	0.0323915	0.0353956	45	0.0732454	0.0745645	45	0.132014	0.159449	45	0.087902	0.114053	45	0.125735	0.129592	45	0.0728741	0.0926553	45	0.029059	0.0274502	45	0.0183369	0.0193563	45	0.0134462	0.0170246	45	0.011272	0.0107867	45	0.0167551	0.0158948	45	0.0510725	0.0598448	45
-400	0.0362125	0.0382993	45	0.0845728	0.0782409	45	0.162095	0.19836	45	0.101021	0.12818	45	0.153017	0.149516	45	0.0839154	0.0976532	45	0.0362267	0.0379688	45	0.0210481	0.0235174	45	0.0156317	0.0167485	45	0.0120096	0.0105657	45	0.0156834	0.0152628	45	0.0690693	0.0992194	45
-375	0.0425035	0.0435416	45	0.0968845	0.0906641	45	0.183289	0.225643	45	0.11013	0.135893	45	0.176505	0.174113	45	0.0933711	0.0976531	45	0.037776	0.0391426	45	0.0232035	0.0239047	45	0.0172263	0.020355	45	0.0142156	0.0142563	45	0.0178342	0.0166782	45	0.0634098	0.0686359	45
-350	0.0526973	0.0490864	45	0.104814	0.099909	45	0.195339	0.239528	45	0.119002	0.141595	45	0.187684	0.181219	45	0.098193	0.0968176	45	0.0370947	0.0332878	45	0.0243462	0.0229314	45	0.0184929	0.0231436	45	0.0150827	0.0156223	45	0.0174705	0.0167626	45	0.0611769	0.0547108	45
-325	0.0610397	0.0524221	45	0.112213	0.108623	45	0.195022	0.232525	45	0.127406	0.147831	45	0.188959	0.180724	45	0.0963002	0.0937907	45	0.042137	0.0362647	45	0.0250478	0.0235228	45	0.0157059	0.0183926	45	0.0167515	0.0169879	45	0.0193744	0.0192041	45	0.0578515	0.0512663	45
-300	0.0741017	0.0606842	45	0.120052	0.114276	45	0.186936	0.219976	45	0.136663	0.150801	45	0.182139	0.169604	45	0.09433	0.0864438	45	0.0402308	0.0392089	45	0.0234295	0.0235522	45	0.0143095	0.0163904	45	0.0161693	0.0167582	45	0.0195173	0.0215553	45	0.0560155	0.0498764	45
-275	0.0801148	0.0702366	45	0.133655	0.135011	45	0.183679	0.208236	45	0.142949	0.150355	45	0.16727	0.159939	45	0.0913328	0.0838266	45	0.0407626	0.0432476	45	0.0263106	0.0274591	45	0.0145647	0.0168077	45	0.0162261	0.0164355	45	0.0193731	0.0240425	45	0.0498011	0.0464021	45
-250	0.0798043	0.0760093	45	0.152392	0.160443	45	0.180703	0.194219	45	0.154379	0.155819	45	0.160712	0.158426	45	0.0883099	0.0787756	45	0.0419616	0.0488047	45	0.0237994	0.0260036	45	0.0148611	0.0193962	45	0.0189568	0.0199014	45	0.0187422	0.0198589	45	0.0466044	0.0414538	45
-225	0.0817904	0.081757	45	0.169374	0.187569	45	0.185004	0.189583	45	0.172061	0.165502	45	0.158934	0.159973	45	0.0873126	0.0709864	45	0.0433142	0.0488625	45	0.0273845	0.0278526	45	0.0151161	0.0187884	45	0.019308	0.0206487	45	0.0190727	0.0193909	45	0.0463401	0.0420039	45
-200	0.0847215	0.0856644	45	0.188326	0.216804	45	0.192666	0.186829	45	0.193577	0.176591	45	0.168239	0.17489	45	0.0890873	0.0617483	45	0.0426812	0.0460736	45	0.0313362	0.0273511	45	0.0152493	0.0167263	45	0.0192123	0.020013	45	0.0231672	0.0234478	45	0.0445801	0.0426992	45
-175	0.0895547	0.0902934	45	0.191269	0.21555	45	0.212563	0.189864	45	0.215281	0.190649	45	0.184703	0.184282	45	0.0944427	0.0540668	45	0.0458662	0.0480941	45	0.0314292	0.0273846	45	0.0160117	0.0179572	45	0.0213101	0.02682	45	0.0283149	0.0253944	45	0.0451694	0.0430562	45
-150	0.100854	0.0978416	45	0.173649	0.163196	45	0.239983	0.212509	45	0.239146	0.203884	45	0.20169	0.187604	45	0.109739	0.0669611	45	0.0440809	0.0453485	45	0.0352317	0.0284441	45	0.0181115	0.0194495	45	0.0245611	0.0348512	45	0.0350096	0.0320297	45	0.0460007	0.0444732	45
-125	0.120189	0.114192	45	0.17167	0.140111	45	0.279261	0.249394	45	0.275372	0.222238	45	0.23446	0.196185	45	0.137372	0.114088	45	0.0486618	0.0491096	45	0.0355918	0.0288524	45	0.0181746	0.0186713	45	0.0246213	0.0312913	45	0.040449	0.0362045	45	0.0530897	0.0523337	45
-100	0.151738	0.141591	45	0.183005	0.138537	45	0.323947	0.270251	45	0.321457	0.24957	45	0.283904	0.216002	45	0.188623	0.211844	45	0.0597898	0.0627607	45	0.0383153	0.0333142	45	0.0174592	0.0183579	45	0.0250242	0.0229006	45	0.0522362	0.0502123	45	0.063732	0.0658812	45
-75	0.200564	0.189914	45	0.21519	0.155036	45	0.393501	0.322856	45	0.38685	0.28987	45	0.35705	0.258817	45	0.247415	0.276045	45	0.0842541	0.092542	45	0.0450493	0.0513654	45	0.0207542	0.0190881	45	0.0269227	0.0239492	45	0.0685697	0.0718145	45	0.0810652	0.08638	45
-50	0.26027	0.25168	45	0.275876	0.19674	45	0.460399	0.379224	45	0.465895	0.339717	45	0.4489	0.316413	45	0.308486	0.243691	45	0.119937	0.148509	45	0.055005	0.0706132	45	0.0224821	0.0198435	45	0.0296857	0.0255122	45	0.0725485	0.0669418	45	0.112997	0.13024	45
-25	0.294678	0.238574	45	0.347094	0.256758	45	0.494746	0.383627	45	0.531564	0.343517	45	0.539359	0.377972	45	0.382907	0.25229	45	0.171594	0.214746	45	0.0734475	0.0596389	45	0.0275432	0.0254393	45	0.0353164	0.035474	45	0.0774752	0.0745303	45	0.157193	0.183634	45
0	0.313496	0.263267	45	0.414992	0.346526	45	0.488833	0.365264	45	0.557854	0.322468	45	0.541885	0.376309	45	0.403134	0.248668	45	0.20763	0.233476	45	0.0873551	0.0731637	45	0.0309865	0.0381474	45	0.0333668	0.0330826	45	0.0732499	0.0678905	45	0.172242	0.187867	45
25	0.312261	0.297322	45	0.406023	0.365635	45	0.448959	0.325022	45	0.544399	0.308336	45	0.488442	0.309605	45	0.381581	0.237881	45	0.225912	0.244993	45	0.0814067	0.0472523	45	0.026506	0.022688	45	0.0347175	0.0325555	45	0.0772789	0.0782136	45	0.151364	0.186017	45
50	0.25023	0.245882	45	0.325793	0.290835	45	0.388732	0.262399	45	0.475342	0.281553	45	0.404904	0.238551	45	0.319658	0.227782	45	0.199625	0.185423	45	0.0687407	0.0361566	45	0.0213685	0.0202171	45	0.0296916	0.0433473	45	0.0704641	0.067225	45	0.114988	0.132596	45
75	0.189909	0.186623	45	0.255765	0.23165	45	0.334354	0.222429	45	0.393663	0.252067	45	0.327718	0.195875	45	0.246807	0.167126	45	0.151693	0.119513	45	0.0542504	0.0349269	45	0.0209109	0.0201535	45	0.0261352	0.0276974	45	0.0554795	0.0490546	45	0.0882591	0.0809557	45
100	0.147728	0.148074	45	0.203055	0.187486	45	0.296067	0.204792	45	0.325661	0.231303	45	0.260666	0.173431	45	0.187016	0.126496	45	0.107051	0.0828515	45	0.0425648	0.0296855	45	0.0190384	0.0208351	45	0.0235507	0.0258368	45	0.0460173	0.0402347	45	0.0695062	0.0607152	45
125	0.125897	0.131788	45	0.17164	0.154464	45	0.266055	0.207803	45	0.279906	0.221337	45	0.210833	0.155473	45	0.142674	0.0974219	45	0.0697091	0.0600161	45	0.034951	0.0336298	45	0.0160081	0.0192774	45	0.0193547	0.0197655	45	0.036978	0.0339671	45	0.0560376	0.0541224	45
150	0.117055	0.133636	45	0.156678	0.143539	45	0.238517	0.195459	45	0.244588	0.210305	45	0.173912	0.144477	45	0.114894	0.0779469	45	0.050371	0.048446	45	0.0307557	0.0308429	45	0.0150706	0.0172886	45	0.0193772	0.0205308	45	0.0313583	0.030364	45	0.0507261	0.0525666	45
175	0.112091	0.146397	45	0.153467	0.145778	45	0.207279	0.17258	45	0.223152	0.206156	45	0.148462	0.138113	45	0.0946397	0.073885	45	0.0412308	0.0428112	45	0.0311424	0.0320012	45	0.0149924	0.016653	45	0.0162505	0.0164241	45	0.0278305	0.0274597	45	0.0496574	0.053322	45
200	0.111497	0.15785	45	0.151347	0.150008	45	0.186303	0.159571	45	0.212273	0.211549	45	0.132865	0.134322	45	0.0858806	0.0782902	45	0.039147	0.0436858	45	0.0295136	0.032935	45	0.0153425	0.0175935	45	0.0162007	0.0178063	45	0.0231843	0.0231218	45	0.0495354	0.0527903	45
225	0.110543	0.156759	45	0.150519	0.154266	45	0.170154	0.154408	45	0.202606	0.215887	45	0.125038	0.134692	45	0.0799914	0.0856081	45	0.0396278	0.043619	45	0.0243407	0.0283764	45	0.0172684	0.0243454	45	0.017994	0.0166132	45	0.0200284	0.0197221	45	0.049607	0.0550131	45
250	0.107377	0.142771	45	0.147411	0.155869	45	0.160151	0.160988	45	0.193462	0.219178	45	0.118706	0.137476	45	0.0781126	0.0945185	45	0.0406766	0.0442949	45	0.0242131	0.0265936	45	0.0169481	0.0192896	45	0.0176683	0.0171307	45	0.0190693	0.0198366	45	0.0526955	0.0588056	45
275	0.101179	0.127191	45	0.140486	0.157068	45	0.155199	0.169094	45	0.182553	0.21745	45	0.11526	0.141001	45	0.0787733	0.102101	45	0.0387692	0.0415919	45	0.021724	0.0257919	45	0.0173187	0.0219931	45	0.0179966	0.0180672	45	0.0186217	0.0187606	45	0.050399	0.0544587	45
300	0.0896878	0.104798	45	0.135868	0.153927	45	0.147947	0.172656	45	0.174273	0.217325	45	0.110835	0.146631	45	0.0806949	0.104416	45	0.0394515	0.0387409	45	0.0198686	0.025121	45	0.0178119	0.0203582	45	0.0158782	0.0178677	45	0.0190496	0.0212174	45	0.0493011	0.0525501	45
325	0.0788323	0.0876083	45	0.132627	0.153874	45	0.14079	0.173621	45	0.161787	0.202369	45	0.109616	0.149949	45	0.0791735	0.0995259	45	0.0411177	0.0401107	45	0.0202153	0.0223916	45	0.0190934	0.0223735	45	0.016598	0.0188461	45	0.0193587	0.0204065	45	0.0472804	0.0501328	45
350	0.0644746	0.0680448	45	0.121505	0.148368	45	0.134635	0.168033	45	0.15121	0.189126	45	0.104482	0.147531	45	0.0778519	0.096349	45	0.0415886	0.0359949	45	0.0194034	0.0213899	45	0.0187771	0.0212164	45	0.0159019	0.0190282	45	0.0191071	0.0187679	45	0.049116	0.0527134	45
375	0.0510448	0.0535361	45	0.105515	0.120245	45	0.124899	0.151064	45	0.137033	0.173173	45	0.0982694	0.142335	45	0.0669392	0.0847349	45	0.0421521	0.0379259	45	0.0205709	0.0202101	45	0.0165673	0.0187393	45	0.0152475	0.0196206	45	0.0165708	0.0173137	45	0.0565336	0.0829713	45
400	0.0406257	0.0434344	45	0.0800715	0.0912844	45	0.104835	0.121371	45	0.117633	0.145444	45	0.089169	0.12376	45	0.0588584	0.0774702	45	0.0383243	0.0329122	45	0.0187708	0.0186039	45	0.0148226	0.0217237	45	0.0128334	0.0148453	45	0.0145347	0.0150433	45	0.0585889	0.0955256	45
425	0.0380976	0.0408382	45	0.0623757	0.0699919	45	0.0832215	0.091559	45	0.103678	0.130083	45	0.0713825	0.0982038	45	0.0458771	0.0673536	45	0.0364378	0.0430058	45	0.0135406	0.0148427	45	0.0115922	0.0196498	45	0.0111674	0.0129388	45	0.0126509	0.0143554	45	0.0467574	0.0500546	45
450	0.0305723	0.0336085	45	0.051317	0.0597614	45	0.0655125	0.0715059	45	0.0842809	0.111447	45	0.0536949	0.0762819	45	0.0385316	0.0539466	45	0.0282187	0.036957	45	0.0110402	0.0113824	45	0.0103	0.0125071	45	0.00994953	0.0117296	45	0.0103594	0.0116357	45	0.0356652	0.0347586	45
475	0.0283162	0.0332489	45	0.0424183	0.0535384	45	0.0520014	0.0568971	45	0.0712689	0.0943098	45	0.0427549	0.0623196	45	0.0320263	0.0438245	45	0.0188025	0.0209924	45	0.00926575	0.00943507	45	0.00896649	0.0109893	45	0.0100137	0.0109389	45	0.00875296	0.0107273	45	0.025773	0.0288447	45
500	0.0253938	0.0312435	45	0.0354814	0.0457385	45	0.0385975	0.0423261	45	0.0621566	0.0860388	45	0.0279138	0.0457233	45	0.028113	0.0392512	45	0.0125684	0.0171447	45	0.00750372	0.00989591	45	0.00738712	0.0102397	45	0.00764463	0.0101	45	0.00851844	0.0101956	45	0.0217008	0.0245774	45

## Sheet: Fig 3 Panel c and d
Panel c											Panel d
lag(ms)	Upward Grating			Upward Dots			Vertical Dots				Upward Grating	Upward Dots	Vertical Dots
-500	0.0178231	0.00500072	16	0.0110853	0.00306817	16	0.00550543	0.00186073	16		7.47365	5.85526	4.69581
-499	0.0168461	0.0042935	16	0.0106457	0.00231022	16	0.00605299	0.00167687	16		7.57834	4.74517	4.09247
-498	0.0174509	0.00431777	16	0.0112808	0.00209429	16	0.00683297	0.00266378	16		8.70166	5.61373	4.42124
-497	0.0159074	0.00495595	16	0.0103244	0.00198949	16	0.00723481	0.00233227	16		7.44324	5.01943	3.06579
-496	0.0165935	0.00411332	16	0.0115892	0.00272882	16	0.00604976	0.00145069	16		5.32464	4.45306	3.08404
-495	0.0183968	0.00455952	16	0.0110533	0.00264734	16	0.00743869	0.00217941	16		8.3718	4.41403	3.72876
-494	0.0166725	0.00502459	16	0.0101324	0.00246834	16	0.00557204	0.00166716	16		9.5037	6.06511	5.07344
-493	0.0170427	0.00427794	16	0.0113336	0.00198372	16	0.00695673	0.00246979	16		8.43686	5.14615	3.63889
-492	0.0171977	0.00461029	16	0.0102401	0.00271985	16	0.00628369	0.00195331	16		5.35498	5.76029	4.43422
-491	0.0154076	0.00451513	16	0.0101789	0.00264725	16	0.00632874	0.00190409	16		9.32386	7.0141	5.98511
-490	0.0163602	0.00400945	16	0.0113055	0.00197106	16	0.00611148	0.00193831	16		8.60212	5.07246	3.15322
-489	0.0169021	0.0038297	16	0.0104812	0.00217606	16	0.00607431	0.00149178	16		5.61681	3.78805	2.73273
-488	0.0155904	0.00506312	16	0.01118	0.00170967	16	0.00652502	0.00183803	16		8.4646	5.5149	3.62489
-487	0.0178989	0.00443639	16	0.0116538	0.00283316	16	0.00569328	0.00184877	16		5.08844	3.71925	2.38667
-486	0.0178979	0.00420764	16	0.0112604	0.00185413	16	0.00700013	0.0026723	16		6.58887	5.77311	3.58392
-485	0.0168695	0.00418595	16	0.0100439	0.00242165	16	0.00559581	0.00227676	16		5.1999	3.79269	2.58003
-484	0.0166069	0.00429888	16	0.0108983	0.0024928	16	0.00644401	0.0020223	16
-483	0.0168076	0.00389509	16	0.011652	0.00189424	16	0.0064864	0.00132048	16
-482	0.0172369	0.0044681	16	0.0109744	0.00254615	16	0.0063074	0.00262245	16
-481	0.0173197	0.00497309	16	0.0112357	0.00199091	16	0.0066384	0.00276001	16
-480	0.0179047	0.00527428	16	0.0111859	0.0025155	16	0.00689516	0.00196115	16
-479	0.0166595	0.00518874	16	0.0107544	0.0016441	16	0.00607621	0.00183337	16
-478	0.0173903	0.00446476	16	0.0110008	0.00237195	16	0.00677145	0.0021259	16
-477	0.0179062	0.0046003	16	0.010413	0.00190632	16	0.00619873	0.00200141	16
-476	0.0171269	0.00398128	16	0.0102242	0.00222992	16	0.00606928	0.00239318	16
-475	0.0169294	0.00432739	16	0.0108013	0.00168576	16	0.00625601	0.00215963	16
-474	0.0170513	0.00429174	16	0.0116031	0.00255313	16	0.00661544	0.00256053	16
-473	0.0156408	0.00418582	16	0.0107258	0.00320839	16	0.00575182	0.0019733	16
-472	0.0169306	0.00429302	16	0.0107357	0.00153057	16	0.00683519	0.00180513	16
-471	0.0168061	0.00482109	16	0.0112551	0.00210042	16	0.00625531	0.00274332	16
-470	0.0167719	0.00437489	16	0.0114989	0.00208405	16	0.00576611	0.00192684	16
-469	0.0168197	0.00424852	16	0.0111842	0.00273453	16	0.00676013	0.00234002	16
-468	0.0166889	0.00496495	16	0.0108259	0.0023643	16	0.00663452	0.00180325	16
-467	0.0157791	0.00443756	16	0.00972515	0.00215797	16	0.00620706	0.00253458	16
-466	0.0176075	0.00507977	16	0.0115209	0.00262799	16	0.00689475	0.00229307	16
-465	0.0169682	0.00393347	16	0.0112456	0.00231959	16	0.00590433	0.00155012	16
-464	0.0163147	0.00422021	16	0.0106268	0.00245491	16	0.00617216	0.00303112	16
-463	0.0173748	0.0049416	16	0.0105889	0.00184409	16	0.00596182	0.00149852	16
-462	0.0176151	0.00403422	16	0.0117683	0.00242934	16	0.00639511	0.00151548	16
-461	0.0159837	0.00421319	16	0.00963138	0.00206056	16	0.00666212	0.0022156	16
-460	0.0181326	0.00466006	16	0.0110135	0.00188086	16	0.00590326	0.00210674	16
-459	0.0170214	0.00506209	16	0.0114388	0.0023631	16	0.0069635	0.00218157	16
-458	0.016065	0.00482349	16	0.0109433	0.00212499	16	0.00645331	0.00238583	16
-457	0.0174776	0.00439893	16	0.0116802	0.00269033	16	0.00634259	0.00151095	16
-456	0.0167855	0.00484958	16	0.0115045	0.00304346	16	0.00721515	0.0029323	16
-455	0.016046	0.00482092	16	0.0110314	0.00183489	16	0.0065703	0.00226843	16
-454	0.0172924	0.00467143	16	0.0113854	0.00244191	16	0.00709811	0.00178666	16
-453	0.0168586	0.0041499	16	0.0109408	0.00189098	16	0.00661265	0.00213519	16
-452	0.0170508	0.004455	16	0.0101798	0.00190501	16	0.00597471	0.000915559	16
-451	0.0167014	0.00485499	16	0.0120328	0.00258874	16	0.00559762	0.00225677	16
-450	0.0178399	0.00484493	16	0.0114233	0.00229369	16	0.00697934	0.00215464	16
-449	0.0152281	0.00421537	16	0.01032	0.00225441	16	0.00639565	0.0023513	16
-448	0.016381	0.00490099	16	0.0110157	0.00238224	16	0.00629336	0.00237328	16
-447	0.0171205	0.00490551	16	0.0119441	0.00323321	16	0.00661233	0.00286263	16
-446	0.0164837	0.00497358	16	0.00974792	0.00259383	16	0.00605155	0.00206724	16
-445	0.0163583	0.00361465	16	0.0106383	0.00248209	16	0.00732451	0.00152643	16
-444	0.0165603	0.00527957	16	0.0118533	0.0019478	16	0.00761439	0.00187272	16
-443	0.0158778	0.00415675	16	0.0110645	0.00242026	16	0.006407	0.00252441	16
-442	0.0161983	0.00434974	16	0.0107007	0.00205584	16	0.00668124	0.00233399	16
-441	0.0172621	0.00481873	16	0.0109385	0.00270346	16	0.00639996	0.00244371	16
-440	0.0163095	0.00478476	16	0.0118009	0.00271231	16	0.00706573	0.00183702	16
-439	0.0169932	0.00458622	16	0.0110263	0.00195598	16	0.0073132	0.00198279	16
-438	0.0160703	0.00472043	16	0.0114987	0.00264722	16	0.00682504	0.00202474	16
-437	0.0153401	0.00449651	16	0.00960832	0.00186169	16	0.00540693	0.00190135	16
-436	0.0160459	0.00421648	16	0.0110453	0.00275156	16	0.00622238	0.0019852	16
-435	0.0165102	0.00497735	16	0.0114002	0.002338	16	0.00715249	0.00232366	16
-434	0.0172423	0.00448548	16	0.0114804	0.00241503	16	0.0071583	0.00153794	16
-433	0.0167805	0.0055111	16	0.0116659	0.002999	16	0.00664865	0.00193478	16
-432	0.0157028	0.0047651	16	0.0100091	0.00206421	16	0.00619414	0.001908	16
-431	0.017383	0.00483372	16	0.0108467	0.00250051	16	0.00649072	0.00211147	16
-430	0.0175216	0.00462906	16	0.0111835	0.0028631	16	0.00681847	0.00223601	16
-429	0.0166669	0.00448643	16	0.0101972	0.00183385	16	0.00692944	0.00198469	16
-428	0.0166027	0.00450509	16	0.0114706	0.0024052	16	0.00657552	0.00261649	16
-427	0.0161108	0.00551946	16	0.0109484	0.00287136	16	0.00668564	0.00195291	16
-426	0.0155524	0.00389805	16	0.0106326	0.00254544	16	0.00633355	0.00229166	16
-425	0.0174285	0.00515317	16	0.0120297	0.00242727	16	0.00697039	0.00180797	16
-424	0.0158494	0.00426828	16	0.0108179	0.00257451	16	0.00662202	0.00203093	16
-423	0.015923	0.00514557	16	0.0111111	0.00290094	16	0.00674025	0.00187294	16
-422	0.0166034	0.00383199	16	0.0115864	0.00276606	16	0.00703692	0.00261468	16
-421	0.0166598	0.00461419	16	0.0112773	0.00300276	16	0.00623558	0.00126166	16
-420	0.0150784	0.00446465	16	0.0111135	0.00226768	16	0.00641567	0.00219244	16
-419	0.0162332	0.00480249	16	0.0102847	0.00270033	16	0.00702616	0.00219206	16
-418	0.0170075	0.00481258	16	0.0107811	0.00257727	16	0.0062897	0.00209584	16
-417	0.0161827	0.00479642	16	0.0109657	0.00250107	16	0.00677936	0.00253937	16
-416	0.0161862	0.004922	16	0.011365	0.00254474	16	0.00727547	0.00235935	16
-415	0.0159341	0.00393688	16	0.0115494	0.00257634	16	0.00625321	0.00177082	16
-414	0.0143671	0.00451816	16	0.0104915	0.00254253	16	0.00633695	0.00193541	16
-413	0.0164658	0.00533158	16	0.011168	0.00208102	16	0.00625996	0.00217802	16
-412	0.0149077	0.00432005	16	0.0114093	0.00309957	16	0.00711399	0.00238253	16
-411	0.0157682	0.00444919	16	0.0111741	0.00248894	16	0.00643253	0.00213611	16
-410	0.0162112	0.004957	16	0.0112864	0.00361681	16	0.00631489	0.00289376	16
-409	0.0167973	0.00443802	16	0.0111558	0.00247445	16	0.00713808	0.00199345	16
-408	0.0149233	0.00464225	16	0.010524	0.00231784	16	0.00610101	0.00186685	16
-407	0.0167018	0.00442163	16	0.011637	0.00334283	16	0.00703322	0.00210299	16
-406	0.0153025	0.0047111	16	0.0113411	0.00358625	16	0.00701971	0.00261687	16
-405	0.0163295	0.00402966	16	0.0110665	0.00283299	16	0.006699	0.00139651	16
-404	0.0157995	0.0043284	16	0.011802	0.0025484	16	0.00644039	0.00230213	16
-403	0.0154255	0.00398057	16	0.0109209	0.00189991	16	0.00622568	0.00208097	16
-402	0.0153736	0.00446921	16	0.0107807	0.00271837	16	0.00669356	0.00208811	16
-401	0.0166172	0.00433396	16	0.011281	0.0028566	16	0.00631509	0.00212067	16
-400	0.0162083	0.00470595	16	0.0112498	0.0029136	16	0.00673628	0.00290593	16
-399	0.0158387	0.00426283	16	0.0109933	0.00267525	16	0.00736979	0.00246032	16
-398	0.0168459	0.00386278	16	0.011337	0.00287635	16	0.00652471	0.00186154	16
-397	0.0160711	0.00510515	16	0.0112423	0.00275004	16	0.00674201	0.00230459	16
-396	0.0143514	0.00447077	16	0.0112514	0.00286603	16	0.00710635	0.00275501	16
-395	0.015993	0.00466104	16	0.0110453	0.00212643	16	0.0067383	0.0022838	16
-394	0.0170952	0.00408714	16	0.0115771	0.00321324	16	0.00699689	0.00217042	16
-393	0.0156013	0.0039174	16	0.0114458	0.00249571	16	0.00647858	0.00245407	16
-392	0.0163158	0.00509257	16	0.0117028	0.00283812	16	0.00609379	0.0022452	16
-391	0.0145659	0.0043372	16	0.0110256	0.00244498	16	0.00600719	0.0018634	16
-390	0.0154674	0.00390239	16	0.0107668	0.00214796	16	0.00641557	0.00190375	16
-389	0.0155784	0.00372492	16	0.0113416	0.00337931	16	0.00713053	0.00223748	16
-388	0.014847	0.00479497	16	0.0103102	0.00292949	16	0.00659468	0.00234288	16
-387	0.0151331	0.00401496	16	0.0116129	0.00254406	16	0.00744863	0.00236489	16
-386	0.0163728	0.00468602	16	0.0118138	0.0031086	16	0.00637944	0.00232985	16
-385	0.0155707	0.00410487	16	0.0117251	0.00297007	16	0.00672866	0.0013834	16
-384	0.0141553	0.00434799	16	0.0104801	0.00282365	16	0.00657501	0.00289576	16
-383	0.015171	0.00409819	16	0.0110511	0.00311309	16	0.00690396	0.00244065	16
-382	0.015734	0.0044482	16	0.0119598	0.00231753	16	0.00741295	0.0026429	16
-381	0.0156851	0.00488206	16	0.0112036	0.00269301	16	0.00648457	0.00275523	16
-380	0.0153621	0.00449486	16	0.0115074	0.00278475	16	0.00716994	0.0025925	16
-379	0.0155574	0.00440862	16	0.0108284	0.00322474	16	0.00633832	0.00160792	16
-378	0.0150326	0.00399196	16	0.0108969	0.00253594	16	0.00623806	0.00233835	16
-377	0.0163066	0.00515263	16	0.0113539	0.00337286	16	0.00669331	0.00242771	16
-376	0.015268	0.00485989	16	0.0115407	0.00331271	16	0.00702313	0.00169707	16
-375	0.0146633	0.00423905	16	0.0110559	0.00212332	16	0.00678632	0.00252269	16
-374	0.0150894	0.00392805	16	0.0111402	0.00267602	16	0.00680014	0.00234856	16
-373	0.0160778	0.00425495	16	0.0122863	0.00346276	16	0.00768777	0.00252444	16
-372	0.0147068	0.00304687	16	0.0101632	0.0023853	16	0.00619896	0.00200815	16
-371	0.0154212	0.00509238	16	0.0107585	0.00243953	16	0.00658069	0.00211701	16
-370	0.0155003	0.00387115	16	0.0117457	0.0036753	16	0.00710468	0.00164452	16
-369	0.0152778	0.0037794	16	0.0109299	0.00319562	16	0.00724672	0.00318333	16
-368	0.0156105	0.00459869	16	0.0109528	0.00312171	16	0.00722349	0.00204563	16
-367	0.0157568	0.00461729	16	0.0114895	0.00308771	16	0.00668365	0.00360556	16
-366	0.0145555	0.00346865	16	0.0105056	0.00249462	16	0.00624825	0.00191683	16
-365	0.0153636	0.00430569	16	0.0108249	0.00291496	16	0.00686174	0.00193261	16
-364	0.0150229	0.00464535	16	0.0116682	0.00254297	16	0.00566571	0.00218923	16
-363	0.0161859	0.00463963	16	0.0114417	0.00279891	16	0.00655671	0.00268067	16
-362	0.0151507	0.00406702	16	0.0115377	0.00411872	16	0.0066519	0.00219339	16
-361	0.0159449	0.00462072	16	0.0116415	0.00272999	16	0.00746235	0.00259902	16
-360	0.0134978	0.00438793	16	0.010457	0.00278895	16	0.00621269	0.00266847	16
-359	0.0145401	0.00383447	16	0.0109269	0.00248	16	0.00706949	0.00269722	16
-358	0.0148634	0.00448649	16	0.0118828	0.00376519	16	0.00682859	0.00213234	16
-357	0.0144899	0.00424305	16	0.0103237	0.00291821	16	0.00686403	0.00263782	16
-356	0.0145594	0.00455584	16	0.0115567	0.00317482	16	0.00611772	0.00163203	16
-355	0.0153831	0.00464018	16	0.0107717	0.00335585	16	0.00661125	0.00236056	16
-354	0.0149881	0.00408845	16	0.0110323	0.00321408	16	0.00645216	0.00285753	16
-353	0.0159536	0.00390081	16	0.0120896	0.00269618	16	0.0066886	0.00251899	16
-352	0.0156044	0.00362027	16	0.0106561	0.00242559	16	0.0067071	0.0030092	16
-351	0.0146848	0.00448404	16	0.0107891	0.00321623	16	0.00699859	0.00257411	16
-350	0.0143062	0.00407169	16	0.0111938	0.00330119	16	0.00677452	0.0026778	16
-349	0.0155098	0.00422928	16	0.0119121	0.00268513	16	0.00708664	0.00265753	16
-348	0.0144887	0.00505495	16	0.0101527	0.00239882	16	0.00619605	0.00269547	16
-347	0.0147896	0.00405061	16	0.0115871	0.00320351	16	0.00655246	0.00171825	16
-346	0.0148688	0.00426038	16	0.0123756	0.00338004	16	0.00742654	0.00272205	16
-345	0.0147759	0.00406258	16	0.0111895	0.00312435	16	0.00727019	0.00217697	16
-344	0.0154952	0.00417574	16	0.0113597	0.00299247	16	0.0072137	0.00266937	16
-343	0.0152711	0.00390312	16	0.0107428	0.00270667	16	0.00663572	0.00219009	16
-342	0.0143232	0.00433968	16	0.0110532	0.00298	16	0.00660631	0.00191963	16
-341	0.0160241	0.0046868	16	0.0117519	0.00246423	16	0.00673941	0.00232702	16
-340	0.0153347	0.0053503	16	0.0117659	0.00339865	16	0.00609189	0.00175079	16
-339	0.0149363	0.00413556	16	0.0106538	0.00316457	16	0.00667451	0.00160141	16
-338	0.0144112	0.00420815	16	0.0110598	0.00381229	16	0.00591925	0.00145959	16
-337	0.0150099	0.00434157	16	0.0121794	0.00412675	16	0.00730977	0.00269438	16
-336	0.0134781	0.0041516	16	0.0108183	0.00266604	16	0.0062193	0.00232839	16
-335	0.0144626	0.00429262	16	0.0115776	0.00352134	16	0.00749614	0.00246442	16
-334	0.0144069	0.00353443	16	0.0121737	0.00240915	16	0.00694757	0.00222664	16
-333	0.0148513	0.00445928	16	0.0107518	0.00259908	16	0.00671116	0.00239989	16
-332	0.0146813	0.00357622	16	0.0105811	0.00258562	16	0.00673052	0.00261947	16
-331	0.0149124	0.00457623	16	0.0118011	0.00395234	16	0.00674597	0.00257749	16
-330	0.0149009	0.00466109	16	0.0104914	0.00219154	16	0.00654584	0.00196917	16
-329	0.0152107	0.00451385	16	0.0115719	0.00296859	16	0.00705388	0.00209602	16
-328	0.0146056	0.00472439	16	0.0109557	0.00303643	16	0.00687261	0.00179882	16
-327	0.0142167	0.00400586	16	0.0105959	0.00362519	16	0.00628095	0.00196762	16
-326	0.0140219	0.00348412	16	0.0111837	0.00299223	16	0.00653094	0.00213454	16
-325	0.0146015	0.00463967	16	0.0115219	0.00298398	16	0.00730982	0.00235276	16
-324	0.0128722	0.00317802	16	0.0107233	0.0028307	16	0.00627418	0.00228365	16
-323	0.0145466	0.00442152	16	0.0119141	0.00394726	16	0.0070807	0.00249773	16
-322	0.0151793	0.00483024	16	0.0115819	0.00335557	16	0.00696609	0.00242248	16
-321	0.0148498	0.00363197	16	0.0102659	0.00260708	16	0.00705525	0.00236393	16
-320	0.0150872	0.00370615	16	0.0112968	0.00305763	16	0.00720129	0.00199392	16
-319	0.013999	0.00404482	16	0.0107352	0.00231737	16	0.00684901	0.0021104	16
-318	0.0135804	0.00407114	16	0.0114822	0.00295151	16	0.00660904	0.00193918	16
-317	0.0147994	0.00420865	16	0.0117543	0.00350601	16	0.00746612	0.00226718	16
-316	0.0141914	0.00435203	16	0.0106808	0.00287034	16	0.00667716	0.00190771	16
-315	0.0145389	0.00400282	16	0.0110721	0.0033163	16	0.00701825	0.00241853	16
-314	0.0147341	0.00455767	16	0.0118356	0.00252755	16	0.00650345	0.00213469	16
-313	0.015333	0.00435413	16	0.0110185	0.00317242	16	0.00636685	0.00291863	16
-312	0.0131827	0.00454761	16	0.0103663	0.00260687	16	0.00672698	0.00188404	16
-311	0.0142259	0.00417042	16	0.0113923	0.00291866	16	0.00714851	0.00243282	16
-310	0.0139749	0.00434353	16	0.0107371	0.00275088	16	0.00684705	0.0022885	16
-309	0.0149867	0.00462934	16	0.0111965	0.00331325	16	0.00757019	0.00236494	16
-308	0.0145191	0.00397124	16	0.0112865	0.00341357	16	0.00761212	0.00243524	16
-307	0.0125378	0.00317416	16	0.0114727	0.00373985	16	0.00721086	0.0018803	16
-306	0.0144194	0.0042025	16	0.0115766	0.0034386	16	0.00661006	0.00208586	16
-305	0.0149307	0.00399698	16	0.0115671	0.00265527	16	0.00694882	0.00183453	16
-304	0.0143713	0.00379684	16	0.0105364	0.00252303	16	0.00649777	0.00197729	16
-303	0.0147749	0.00485119	16	0.0116921	0.0030023	16	0.00793251	0.00326103	16
-302	0.0134432	0.0045042	16	0.0111182	0.00241995	16	0.00742387	0.00215227	16
-301	0.0131501	0.00417377	16	0.0109194	0.00270926	16	0.00658236	0.00207859	16
-300	0.0147241	0.00440751	16	0.0117997	0.00321656	16	0.00757351	0.00326502	16
-299	0.0138254	0.00416694	16	0.0112991	0.00375016	16	0.00726122	0.00209871	16
-298	0.0135071	0.00399456	16	0.0110159	0.00268965	16	0.00771959	0.00255909	16
-297	0.0144513	0.00509674	16	0.010848	0.00249027	16	0.0071551	0.00224527	16
-296	0.0146422	0.00329844	16	0.0112043	0.00284528	16	0.00722611	0.00213842	16
-295	0.0132618	0.00415804	16	0.0116956	0.00377225	16	0.00695622	0.00176827	16
-294	0.0143979	0.00426303	16	0.0108034	0.0022374	16	0.00749696	0.00182867	16
-293	0.0150219	0.00438545	16	0.0116353	0.00323615	16	0.0071147	0.00215508	16
-292	0.0138342	0.00367939	16	0.0103653	0.00216481	16	0.0076396	0.0030146	16
-291	0.0146301	0.00444686	16	0.0115819	0.00242935	16	0.00786878	0.00249288	16
-290	0.0148804	0.0042291	16	0.0115429	0.00267849	16	0.00623572	0.00215807	16
-289	0.0123732	0.00319071	16	0.011524	0.00280202	16	0.00688137	0.00239936	16
-288	0.0147797	0.00479476	16	0.0113202	0.00292576	16	0.00740362	0.00252592	16
-287	0.0145662	0.00417733	16	0.0111529	0.00310652	16	0.00716586	0.00186713	16
-286	0.0145888	0.00433023	16	0.0112242	0.00352952	16	0.00744507	0.00263987	16
-285	0.0131256	0.00438897	16	0.0109523	0.00273701	16	0.00755842	0.00289575	16
-284	0.0142019	0.00385415	16	0.0113166	0.00337411	16	0.00739718	0.00202739	16
-283	0.01275	0.00378548	16	0.0101025	0.00232484	16	0.00693305	0.00215827	16
-282	0.0145087	0.00476761	16	0.0111614	0.00316272	16	0.0079349	0.00227621	16
-281	0.0148024	0.0042094	16	0.0110874	0.00359646	16	0.00719376	0.00273501	16
-280	0.0134747	0.00422644	16	0.0114055	0.00323961	16	0.00770796	0.0029958	16
-279	0.0131913	0.00435788	16	0.0110909	0.00326955	16	0.00706511	0.00229077	16
-278	0.0129374	0.00304331	16	0.0111495	0.00274496	16	0.00687128	0.00259336	16
-277	0.0133192	0.00373659	16	0.0102361	0.00258349	16	0.00652184	0.00167146	16
-276	0.0144765	0.00414948	16	0.0113142	0.00313435	16	0.00779906	0.00295117	16
-275	0.0142362	0.00412184	16	0.0112361	0.00308949	16	0.00712672	0.00222755	16
-274	0.0138664	0.00381052	16	0.011679	0.00312044	16	0.00756825	0.00214704	16
-273	0.0144037	0.00407778	16	0.0114104	0.00259622	16	0.00734031	0.00269999	16
-272	0.0136593	0.00340545	16	0.0119563	0.00359597	16	0.00743046	0.00339263	16
-271	0.0136973	0.00433685	16	0.0104862	0.00351311	16	0.00710572	0.00269409	16
-270	0.0132044	0.00310609	16	0.0111616	0.00334506	16	0.00759664	0.00174656	16
-269	0.0147404	0.00461857	16	0.0110583	0.00239176	16	0.0077728	0.00191701	16
-268	0.0132009	0.00418881	16	0.0106868	0.00210795	16	0.00770237	0.00279942	16
-267	0.0145665	0.00455976	16	0.0108958	0.00320122	16	0.00815289	0.00325445	16
-266	0.013681	0.00424003	16	0.0109259	0.00345141	16	0.00716803	0.00319543	16
-265	0.0126358	0.00327219	16	0.0102449	0.00265812	16	0.00682896	0.00254068	16
-264	0.013998	0.00360445	16	0.0112396	0.00279191	16	0.0081032	0.00273225	16
-263	0.0135817	0.00422962	16	0.0102461	0.00255015	16	0.00713964	0.00230593	16
-262	0.0136675	0.00395877	16	0.01165	0.00341549	16	0.00742324	0.00267106	16
-261	0.014496	0.00444774	16	0.0112094	0.00231048	16	0.00708772	0.00262442	16
-260	0.013555	0.00417141	16	0.0116724	0.00334053	16	0.00758313	0.00182429	16
-259	0.0126716	0.00410693	16	0.010268	0.00308563	16	0.00775324	0.00233636	16
-258	0.0129521	0.00329915	16	0.0115863	0.00261107	16	0.00777332	0.00323017	16
-257	0.0140604	0.00423893	16	0.0113807	0.00317706	16	0.00695897	0.00238595	16
-256	0.0133001	0.00395345	16	0.0110572	0.00318074	16	0.00799218	0.00202314	16
-255	0.0138361	0.00414069	16	0.0118366	0.00337037	16	0.00759993	0.00382505	16
-254	0.0136065	0.00416638	16	0.0102753	0.00321638	16	0.00722577	0.00230665	16
-253	0.0135658	0.00441801	16	0.0100522	0.00273948	16	0.00655986	0.0017218	16
-252	0.014143	0.00435073	16	0.0110957	0.0027322	16	0.00816176	0.00257618	16
-251	0.0137174	0.00459923	16	0.0111407	0.00302788	16	0.00765424	0.00277893	16
-250	0.0142739	0.00360371	16	0.0115222	0.0028584	16	0.00833481	0.00288467	16
-249	0.0141492	0.00416935	16	0.0108661	0.00329381	16	0.00780246	0.00232975	16
-248	0.0145925	0.00457816	16	0.0117932	0.00334657	16	0.00779223	0.00272119	16
-247	0.0126712	0.00414021	16	0.0103897	0.00265827	16	0.00706357	0.00247669	16
-246	0.0135549	0.00320715	16	0.0109442	0.00246765	16	0.00710044	0.00231682	16
-245	0.0137039	0.00400951	16	0.0116074	0.00262609	16	0.00788229	0.00275771	16
-244	0.0130083	0.0040281	16	0.0103289	0.00288867	16	0.00724996	0.00306142	16
-243	0.013696	0.00409209	16	0.0111121	0.00273389	16	0.00877183	0.00272509	16
-242	0.0132773	0.00388323	16	0.0116301	0.00323637	16	0.00701336	0.00263468	16
-241	0.0129179	0.00311169	16	0.0108542	0.00302647	16	0.00747056	0.0029519	16
-240	0.0135573	0.00433451	16	0.0110279	0.00302198	16	0.00764907	0.00225526	16
-239	0.0123263	0.00288445	16	0.010806	0.00272547	16	0.00786811	0.00252956	16
-238	0.0139347	0.00420267	16	0.0118885	0.00368135	16	0.00777715	0.00237003	16
-237	0.014673	0.00467064	16	0.0104296	0.00312396	16	0.00691257	0.0025935	16
-236	0.0144861	0.00388478	16	0.0117089	0.00343127	16	0.00805082	0.00303942	16
-235	0.0141252	0.00529607	16	0.010444	0.00311143	16	0.00758845	0.00269057	16
-234	0.0130356	0.00339003	16	0.0113035	0.00391	16	0.00807938	0.00345709	16
-233	0.0136599	0.00438293	16	0.0108671	0.00265788	16	0.00856566	0.00290956	16
-232	0.0137574	0.0037386	16	0.0109283	0.0031766	16	0.00725122	0.00206247	16
-231	0.0142886	0.00475213	16	0.0112225	0.00308238	16	0.00762702	0.002762	16
-230	0.0129725	0.00358408	16	0.0102502	0.00305302	16	0.00794053	0.00256709	16
-229	0.0124539	0.00424833	16	0.0106793	0.0027963	16	0.00761722	0.00289545	16
-228	0.0138838	0.00430631	16	0.0115893	0.00338994	16	0.00764833	0.00331407	16
-227	0.0133583	0.00413323	16	0.0115616	0.00287993	16	0.0078332	0.00193312	16
-226	0.0140601	0.00431029	16	0.0110415	0.0032057	16	0.00791244	0.00354648	16
-225	0.0140269	0.00333676	16	0.0107207	0.00316369	16	0.00730139	0.00192573	16
-224	0.0137751	0.00387964	16	0.0112481	0.00321251	16	0.00794139	0.00319755	16
-223	0.0135684	0.00317118	16	0.0102186	0.00335979	16	0.00775165	0.00291171	16
-222	0.0134407	0.00421215	16	0.0108332	0.00333539	16	0.00765501	0.00243746	16
-221	0.0138081	0.00404146	16	0.0114637	0.00309199	16	0.00810133	0.00319108	16
-220	0.0132718	0.00410675	16	0.0116811	0.00344647	16	0.0078436	0.00256223	16
-219	0.0131636	0.00352287	16	0.0113523	0.00275569	16	0.00810329	0.00294529	16
-218	0.0139687	0.00488886	16	0.0112282	0.002699	16	0.00766364	0.0029959	16
-217	0.0129947	0.00440826	16	0.0112634	0.00252913	16	0.0073152	0.00253682	16
-216	0.0144785	0.00404125	16	0.0107757	0.00272056	16	0.00790495	0.00291131	16
-215	0.0140608	0.00351135	16	0.0101531	0.00296383	16	0.00825091	0.00246874	16
-214	0.0132774	0.0038472	16	0.0114235	0.00318407	16	0.00843519	0.00279164	16
-213	0.0137424	0.00355274	16	0.0110143	0.00336075	16	0.00801372	0.00320608	16
-212	0.013345	0.00420312	16	0.0111324	0.00376834	16	0.00796988	0.0021606	16
-211	0.0128804	0.00416235	16	0.0101718	0.0025159	16	0.00795197	0.00307779	16
-210	0.0136618	0.00383286	16	0.0109985	0.00326976	16	0.00828761	0.00340102	16
-209	0.0136256	0.00317324	16	0.01141	0.00281995	16	0.00868367	0.00345081	16
-208	0.0133763	0.00376352	16	0.0109182	0.00310421	16	0.0075256	0.00263822	16
-207	0.0143499	0.00361401	16	0.0109301	0.00310933	16	0.00780371	0.00272616	16
-206	0.0136623	0.00438666	16	0.0106554	0.00322569	16	0.00727523	0.00333401	16
-205	0.0125842	0.00362176	16	0.0108378	0.00296888	16	0.00792742	0.00275307	16
-204	0.0147793	0.00423537	16	0.0119705	0.00368072	16	0.00799895	0.00226781	16
-203	0.0140847	0.00395508	16	0.0108585	0.00291969	16	0.00825907	0.00285327	16
-202	0.0135667	0.00398872	16	0.0109729	0.00290608	16	0.00782853	0.002507	16
-201	0.0134271	0.00341253	16	0.0111593	0.00273432	16	0.00778481	0.00335702	16
-200	0.014736	0.00448373	16	0.0112771	0.00321834	16	0.00861301	0.00234065	16
-199	0.0130798	0.00346303	16	0.0102609	0.00213885	16	0.00708571	0.00317455	16
-198	0.0139941	0.0047076	16	0.01132	0.00322722	16	0.00803229	0.00320632	16
-197	0.0135926	0.00386398	16	0.011402	0.00234769	16	0.00850335	0.00301695	16
-196	0.012953	0.00438251	16	0.0106115	0.00330792	16	0.00756302	0.00294475	16
-195	0.0136874	0.00371466	16	0.0112536	0.00304081	16	0.00873476	0.00330498	16
-194	0.0140794	0.00412471	16	0.0113632	0.00336293	16	0.00776205	0.00277972	16
-193	0.0125914	0.00361397	16	0.0106539	0.00296088	16	0.00760827	0.00258602	16
-192	0.0146991	0.00368175	16	0.0110424	0.00366193	16	0.00872912	0.00314578	16
-191	0.0140743	0.00459423	16	0.0119159	0.00300923	16	0.008566	0.00317863	16
-190	0.0136409	0.00390615	16	0.0114015	0.00337406	16	0.00832434	0.00321607	16
-189	0.0143175	0.00369769	16	0.0107537	0.00315776	16	0.00729685	0.00277239	16
-188	0.0142093	0.00390838	16	0.0116557	0.0023297	16	0.00869687	0.00335615	16
-187	0.0138545	0.00385288	16	0.010572	0.00363001	16	0.00793792	0.00330907	16
-186	0.0137409	0.00404465	16	0.0110646	0.00341183	16	0.00802712	0.0030763	16
-185	0.0142859	0.00406929	16	0.0104523	0.00330799	16	0.0081393	0.00278962	16
-184	0.0129558	0.00394074	16	0.0118758	0.00283739	16	0.00851673	0.00277989	16
-183	0.0136032	0.00433034	16	0.0110203	0.00325913	16	0.00855835	0.00266424	16
-182	0.0131879	0.0038434	16	0.0102855	0.00330444	16	0.007416	0.00279355	16
-181	0.0141848	0.00351801	16	0.0107979	0.00342556	16	0.00833024	0.00434399	16
-180	0.0136103	0.00434636	16	0.0109737	0.00327518	16	0.00829544	0.00275033	16
-179	0.0131066	0.00304024	16	0.0110257	0.00246544	16	0.00725087	0.00298747	16
-178	0.0143264	0.00282069	16	0.0117827	0.00354812	16	0.00796949	0.00286539	16
-177	0.0134138	0.00332037	16	0.0115031	0.00339157	16	0.0086024	0.00264418	16
-176	0.0132353	0.00300478	16	0.0113011	0.00313494	16	0.00731675	0.00190322	16
-175	0.0153641	0.00438035	16	0.0112607	0.00303316	16	0.00889434	0.0029548	16
-174	0.0144772	0.00410176	16	0.0113772	0.003982	16	0.00880838	0.00309211	16
-173	0.0142252	0.00388256	16	0.0112268	0.00340357	16	0.00744233	0.00311657	16
-172	0.0146719	0.00430703	16	0.0116212	0.00402807	16	0.00812966	0.0030064	16
-171	0.0146935	0.00416687	16	0.0108331	0.00299476	16	0.00854543	0.00282301	16
-170	0.0135156	0.00433932	16	0.011067	0.00337599	16	0.0079737	0.00321363	16
-169	0.0138944	0.00299416	16	0.0116903	0.00341727	16	0.00768844	0.00266453	16
-168	0.0136549	0.00366574	16	0.0116157	0.00346002	16	0.00868945	0.00323789	16
-167	0.0136495	0.00375978	16	0.0108852	0.00282379	16	0.00793349	0.00289252	16
-166	0.0146314	0.00466896	16	0.0111342	0.0033051	16	0.00754549	0.00333967	16
-165	0.0140761	0.00415959	16	0.0112659	0.00240375	16	0.00842073	0.00317638	16
-164	0.0135311	0.00391705	16	0.0105721	0.00315517	16	0.00682071	0.00281458	16
-163	0.0149205	0.0043965	16	0.0120233	0.00403839	16	0.00765996	0.00298568	16
-162	0.0139516	0.00370087	16	0.0113597	0.00332719	16	0.00845669	0.00299587	16
-161	0.0142973	0.00352442	16	0.0109549	0.00436632	16	0.00830398	0.00305701	16
-160	0.0140139	0.00358093	16	0.0111954	0.00380543	16	0.00778635	0.00319614	16
-159	0.0142685	0.0033918	16	0.0118555	0.00316445	16	0.00823359	0.00243094	16
-158	0.0142668	0.00388197	16	0.0109037	0.00360717	16	0.00752667	0.00267573	16
-157	0.0153084	0.00430559	16	0.0120435	0.00330058	16	0.00875232	0.00370777	16
-156	0.0143712	0.00398284	16	0.0118456	0.00307302	16	0.00821972	0.00326048	16
-155	0.0141125	0.00404317	16	0.0119443	0.00321982	16	0.00817139	0.00299082	16
-154	0.0151496	0.00427785	16	0.0121467	0.00331597	16	0.00978912	0.00384676	16
-153	0.0141422	0.00375963	16	0.0109428	0.00266848	16	0.00870391	0.00330146	16
-152	0.0142208	0.00414285	16	0.011061	0.00345206	16	0.00737281	0.00281616	16
-151	0.0150738	0.00383911	16	0.0115182	0.00300184	16	0.00825392	0.003407	16
-150	0.0150889	0.0036664	16	0.0119189	0.00311557	16	0.00857717	0.0031789	16
-149	0.0143405	0.00398778	16	0.0117767	0.00326461	16	0.00789068	0.0030819	16
-148	0.0140366	0.00406021	16	0.0119308	0.00328042	16	0.00831573	0.00286798	16
-147	0.0146341	0.00366917	16	0.0117145	0.00444408	16	0.00860642	0.0032847	16
-146	0.0140244	0.00427823	16	0.0110721	0.00328802	16	0.00780417	0.00363606	16
-145	0.0147182	0.00419347	16	0.0112214	0.00366404	16	0.00839649	0.0034451	16
-144	0.0151424	0.00339533	16	0.0118121	0.00277796	16	0.00850586	0.00303257	16
-143	0.014728	0.00446105	16	0.0113982	0.00303985	16	0.00832551	0.00383451	16
-142	0.0159652	0.00360186	16	0.01145	0.00296631	16	0.00931518	0.00376248	16
-141	0.0148384	0.00411722	16	0.0108285	0.00250949	16	0.00802918	0.00318037	16
-140	0.0141881	0.00429659	16	0.0118982	0.00376999	16	0.00856366	0.00351231	16
-139	0.0167057	0.00480348	16	0.0120046	0.00335777	16	0.00879327	0.00303368	16
-138	0.0143496	0.00419348	16	0.012196	0.0034417	16	0.00820704	0.00364007	16
-137	0.0150125	0.00386074	16	0.0127086	0.00329521	16	0.00891812	0.00309208	16
-136	0.0156872	0.00398325	16	0.0123606	0.00302057	16	0.00838675	0.0029162	16
-135	0.0154346	0.00330032	16	0.0119204	0.00396022	16	0.00929056	0.00354122	16
-134	0.0141365	0.00420356	16	0.011031	0.00343284	16	0.00737109	0.00337101	16
-133	0.0159316	0.00418581	16	0.012154	0.00381009	16	0.00788301	0.00305752	16
-132	0.0152913	0.00364454	16	0.011546	0.00320716	16	0.00896775	0.00319426	16
-131	0.014948	0.00311288	16	0.0110675	0.00307207	16	0.00890638	0.00341165	16
-130	0.0158499	0.00418186	16	0.012457	0.00400062	16	0.00896848	0.00442095	16
-129	0.0161353	0.00370428	16	0.0118762	0.00292351	16	0.00868179	0.00291212	16
-128	0.0151799	0.00422988	16	0.011623	0.00281757	16	0.00814813	0.00383178	16
-127	0.015581	0.00441241	16	0.0115947	0.00295049	16	0.00979517	0.00413053	16
-126	0.0147407	0.00403223	16	0.0125773	0.00412641	16	0.00893188	0.00368867	16
-125	0.0161118	0.00503086	16	0.0116499	0.00337891	16	0.0087758	0.0035002	16
-124	0.0154691	0.00340935	16	0.0120186	0.00355166	16	0.00862403	0.00376187	16
-123	0.0156832	0.00423172	16	0.0133989	0.00395497	16	0.00941004	0.00362338	16
-122	0.0152553	0.00400616	16	0.0110459	0.00292606	16	0.0088403	0.00377871	16
-121	0.0166951	0.00391238	16	0.0117984	0.00351946	16	0.00828938	0.00323588	16
-120	0.0165918	0.00333892	16	0.0123779	0.00327422	16	0.00976755	0.00423	16
-119	0.0157774	0.0044554	16	0.0118394	0.00393098	16	0.00863763	0.00309873	16
-118	0.0161226	0.00362248	16	0.0125329	0.002767	16	0.00918187	0.00338461	16
-117	0.0162463	0.00445718	16	0.0123379	0.00345202	16	0.00910867	0.00451301	16
-116	0.0146882	0.00421323	16	0.011725	0.00365443	16	0.00783106	0.00349948	16
-115	0.0161648	0.00456282	16	0.0132746	0.00371567	16	0.00953516	0.00411915	16
-114	0.0161604	0.00427868	16	0.0119329	0.00345642	16	0.00898371	0.0030644	16
-113	0.0157691	0.00384642	16	0.0131581	0.00357401	16	0.00960031	0.00417431	16
-112	0.0160709	0.00438207	16	0.0120971	0.00328434	16	0.00943483	0.00429704	16
-111	0.0170672	0.0044955	16	0.013628	0.00371867	16	0.00968381	0.004043	16
-110	0.0158393	0.00425263	16	0.0112805	0.00307684	16	0.00866261	0.00383349	16
-109	0.0165075	0.00350371	16	0.0128638	0.00406959	16	0.00959765	0.00322547	16
-108	0.0181282	0.00429151	16	0.0127647	0.00332289	16	0.00923587	0.00373728	16
-107	0.0165346	0.00486167	16	0.0120598	0.00268924	16	0.00866738	0.00464435	16
-106	0.0165572	0.0035634	16	0.0121832	0.0038638	16	0.00964023	0.0041839	16
-105	0.0166109	0.0048354	16	0.0134619	0.00413922	16	0.00934117	0.00282069	16
-104	0.0170796	0.00392234	16	0.0118212	0.00374704	16	0.00842429	0.00387616	16
-103	0.0171267	0.00440924	16	0.0136736	0.00401978	16	0.00943487	0.00495002	16
-102	0.0162912	0.00307335	16	0.0124486	0.0037699	16	0.00955859	0.00345667	16
-101	0.018041	0.00417478	16	0.0128865	0.0030835	16	0.0102216	0.00438418	16
-100	0.0173652	0.00414704	16	0.0124612	0.00343568	16	0.00922065	0.00395627	16
-99	0.0170333	0.00535738	16	0.0135947	0.00402229	16	0.00934997	0.00331449	16
-98	0.017338	0.00509669	16	0.0122289	0.0041046	16	0.00854404	0.00381668	16
-97	0.0165276	0.00425184	16	0.0125277	0.00355541	16	0.0100613	0.00403275	16
-96	0.0176217	0.00367944	16	0.0132931	0.00385002	16	0.009681	0.00455911	16
-95	0.0177266	0.00465987	16	0.0130846	0.00385061	16	0.00916269	0.00446795	16
-94	0.0177625	0.0047598	16	0.0124026	0.003797	16	0.00997661	0.00407013	16
-93	0.0185812	0.00442435	16	0.0127094	0.00359342	16	0.0096691	0.00432651	16
-92	0.0173304	0.00390949	16	0.0118377	0.00342091	16	0.00985497	0.00483813	16
-91	0.0182226	0.0050153	16	0.0134415	0.00420497	16	0.00994289	0.00397869	16
-90	0.0180408	0.00433226	16	0.0135501	0.00365025	16	0.00949788	0.00391174	16
-89	0.0186511	0.00314515	16	0.012697	0.00387323	16	0.0100859	0.00413569	16
-88	0.0181078	0.00479287	16	0.0137899	0.0033168	16	0.00944691	0.00365163	16
-87	0.0195415	0.00442766	16	0.0137511	0.00399481	16	0.0100406	0.00430856	16
-86	0.0165956	0.00396229	16	0.0119212	0.00321368	16	0.00897023	0.00446273	16
-85	0.0186031	0.00445748	16	0.0123766	0.00371691	16	0.0101117	0.00383462	16
-84	0.0187361	0.00431206	16	0.013891	0.00303142	16	0.00993265	0.00414891	16
-83	0.0175261	0.00502987	16	0.0127537	0.00296173	16	0.0104605	0.0044349	16
-82	0.0182711	0.00473546	16	0.0140564	0.0038832	16	0.0101988	0.00318313	16
-81	0.0179321	0.00486667	16	0.0134735	0.0049551	16	0.0103632	0.00478406	16
-80	0.0172036	0.00466157	16	0.0120863	0.00331457	16	0.0101618	0.0050603	16
-79	0.0197219	0.00455833	16	0.0135364	0.00355881	16	0.0100759	0.00465685	16
-78	0.0184976	0.004405	16	0.0132976	0.00397845	16	0.0108047	0.00582296	16
-77	0.0194848	0.00473511	16	0.0141	0.00388606	16	0.0100552	0.0047648	16
-76	0.0195221	0.00381712	16	0.0147338	0.00523846	16	0.00964862	0.00417313	16
-75	0.0191844	0.00466052	16	0.0132567	0.00378202	16	0.0103516	0.00385426	16
-74	0.0184231	0.00447402	16	0.0138775	0.00377698	16	0.00936957	0.00365225	16
-73	0.019771	0.00468325	16	0.0136795	0.00469096	16	0.0105481	0.00462345	16
-72	0.0204752	0.00485923	16	0.0133038	0.00412616	16	0.0116787	0.00478482	16
-71	0.0199326	0.00442945	16	0.0130261	0.00388138	16	0.00950183	0.00338607	16
-70	0.0202327	0.00583662	16	0.0137498	0.00395627	16	0.00976703	0.00449882	16
-69	0.019693	0.00444435	16	0.0132233	0.00316355	16	0.0110617	0.00478122	16
-68	0.0192908	0.00570408	16	0.013154	0.00415977	16	0.0104598	0.00463049	16
-67	0.0202772	0.00557934	16	0.0138965	0.00362029	16	0.0110072	0.00454217	16
-66	0.0209654	0.00481203	16	0.0145902	0.00351431	16	0.0102595	0.00481357	16
-65	0.0194494	0.00408496	16	0.01378	0.00346254	16	0.010347	0.00500553	16
-64	0.0200954	0.00554277	16	0.0148717	0.00451805	16	0.0113026	0.00426115	16
-63	0.0211151	0.00487153	16	0.0161141	0.00453781	16	0.0107372	0.00453447	16
-62	0.0189341	0.00458839	16	0.0131932	0.00395626	16	0.0103747	0.0033595	16
-61	0.0211514	0.0050381	16	0.0140086	0.00384879	16	0.0105608	0.00455598	16
-60	0.0216472	0.0056544	16	0.0143927	0.00439721	16	0.0108951	0.00514355	16
-59	0.0205012	0.00412454	16	0.01367	0.00347876	16	0.0115893	0.00568754	16
-58	0.022655	0.00465167	16	0.0151479	0.00477999	16	0.0119445	0.00546872	16
-57	0.020541	0.00522968	16	0.0133582	0.00429119	16	0.0113428	0.00510919	16
-56	0.0214679	0.00555442	16	0.0133256	0.00305786	16	0.0115725	0.0061026	16
-55	0.0230965	0.00485301	16	0.0140859	0.00349308	16	0.0112431	0.00438015	16
-54	0.0211625	0.00571718	16	0.0133144	0.00336719	16	0.0111594	0.00467231	16
-53	0.0219141	0.00533206	16	0.0150557	0.00371059	16	0.0114019	0.00498798	16
-52	0.0211018	0.00543224	16	0.0145738	0.00409993	16	0.0119765	0.00530684	16
-51	0.020723	0.0058111	16	0.0133771	0.00382268	16	0.0104878	0.00394512	16
-50	0.0229607	0.00621834	16	0.0154669	0.00470938	16	0.0111572	0.00542005	16
-49	0.0215881	0.00446124	16	0.0145314	0.00462532	16	0.0114527	0.00393151	16
-48	0.0216416	0.00458264	16	0.0152776	0.0044012	16	0.0113123	0.00550442	16
-47	0.0223614	0.00530157	16	0.0154707	0.00478136	16	0.0123735	0.00493581	16
-46	0.0236951	0.00701818	16	0.0150439	0.00421886	16	0.0128757	0.00685531	16
-45	0.0209711	0.00488988	16	0.0133995	0.00297109	16	0.0114788	0.00477784	16
-44	0.0226527	0.00606522	16	0.0146921	0.00469156	16	0.0115795	0.00560281	16
-43	0.0231629	0.00570015	16	0.0146166	0.00427926	16	0.0117532	0.00490978	16
-42	0.0221112	0.00546357	16	0.014253	0.00450011	16	0.0112255	0.00528591	16
-41	0.0242108	0.00520046	16	0.0153548	0.0041326	16	0.0119267	0.00533772	16
-40	0.0219019	0.00652514	16	0.0152927	0.00420531	16	0.0124399	0.0056731	16
-39	0.0230137	0.00673275	16	0.0137579	0.00468846	16	0.0115014	0.00469625	16
-38	0.0243885	0.00621962	16	0.0158032	0.00531694	16	0.0124144	0.00583366	16
-37	0.0237923	0.00592058	16	0.0147313	0.0046267	16	0.0121188	0.0059658	16
-36	0.0239173	0.00587984	16	0.0153513	0.00498558	16	0.0128275	0.00604044	16
-35	0.0233278	0.00543029	16	0.0156397	0.00498619	16	0.0127599	0.00537534	16
-34	0.0236382	0.0059725	16	0.0160246	0.00430686	16	0.0114801	0.00552178	16
-33	0.0222212	0.00541929	16	0.0139602	0.00364095	16	0.0113891	0.00611764	16
-32	0.0248559	0.00553085	16	0.0150391	0.00427711	16	0.0126094	0.0067866	16
-31	0.0247548	0.00667419	16	0.0153998	0.00519125	16	0.0130338	0.00773487	16
-30	0.0235453	0.00577512	16	0.0144445	0.00369361	16	0.0120869	0.00464493	16
-29	0.0259588	0.00686887	16	0.0163451	0.00503373	16	0.0137629	0.00695189	16
-28	0.023359	0.00645337	16	0.0154722	0.00497621	16	0.0126738	0.00662253	16
-27	0.0220495	0.00667894	16	0.0149324	0.00528907	16	0.0114885	0.00551495	16
-26	0.0252248	0.00691036	16	0.0163482	0.0056039	16	0.0137156	0.00636462	16
-25	0.0244575	0.00601565	16	0.0163608	0.00532986	16	0.0123072	0.00525289	16
-24	0.0242821	0.00773613	16	0.0159383	0.00468195	16	0.0125914	0.00594252	16
-23	0.0248882	0.00648906	16	0.0164011	0.0052607	16	0.0130566	0.00742382	16
-22	0.0257893	0.00675607	16	0.0150449	0.00376138	16	0.014029	0.00682567	16
-21	0.0236432	0.00632518	16	0.0152936	0.00468827	16	0.0118595	0.00588026	16
-20	0.0246635	0.00616055	16	0.0157967	0.00452328	16	0.0119229	0.00554064	16
-19	0.0261977	0.00778217	16	0.0159379	0.00471749	16	0.0139757	0.0070475	16
-18	0.0248219	0.00576654	16	0.0151954	0.00447776	16	0.0123736	0.00557818	16
-17	0.0267744	0.00745515	16	0.016631	0.00542544	16	0.0133716	0.00713384	16
-16	0.0244344	0.00638736	16	0.0163076	0.00535919	16	0.012675	0.00706429	16
-15	0.0229808	0.00629717	16	0.016736	0.00635243	16	0.0127834	0.00603847	16
-14	0.0257438	0.00641287	16	0.0166709	0.00619377	16	0.0139109	0.00720348	16
-13	0.0253815	0.00676081	16	0.0160959	0.00652838	16	0.0134306	0.0075406	16
-12	0.0249744	0.00649039	16	0.0168841	0.00701846	16	0.0138264	0.00766168	16
-11	0.0244644	0.00721247	16	0.0166038	0.00587023	16	0.0135238	0.00747049	16
-10	0.0259071	0.00705298	16	0.0162041	0.00468747	16	0.0136047	0.00541695	16
-9	0.024152	0.00586287	16	0.0146661	0.00393632	16	0.0119836	0.00536119	16
-8	0.0255624	0.00762111	16	0.0154128	0.00434801	16	0.0125148	0.0060876	16
-7	0.0253496	0.00724302	16	0.0161376	0.00545805	16	0.0131408	0.00557563	16
-6	0.0253236	0.00752334	16	0.0165548	0.00392464	16	0.0129207	0.00576424	16
-5	0.0275362	0.00712089	16	0.0164771	0.00594762	16	0.0132898	0.00684193	16
-4	0.0287427	0.0110479	16	0.0173958	0.00834692	16	0.0149043	0.00823424	16
-3	0.0305376	0.0150628	16	0.0185677	0.0107763	16	0.0152928	0.0125871	16
-2	0.0309452	0.0103138	16	0.0199049	0.0113569	16	0.0181741	0.0143737	16
-1	0.0245489	0.00674128	16	0.0162141	0.00537257	16	0.0140448	0.006437	16
0	0.0248567	0.00609229	16	0.0160893	0.00468556	16	0.0125967	0.00497311	16
1	0.0252155	0.00574653	16	0.0159758	0.00518565	16	0.0130543	0.00520377	16
2	0.0278502	0.00758544	16	0.0194308	0.0111089	16	0.0167408	0.0107243	16
3	0.0284036	0.0104205	16	0.0185011	0.0117206	16	0.0168393	0.0134919	16
4	0.0278655	0.00957413	16	0.0189047	0.00882677	16	0.0142025	0.00870611	16
5	0.0275874	0.00801913	16	0.0167771	0.00690348	16	0.0136937	0.00774545	16
6	0.0240404	0.00690469	16	0.0163163	0.00549246	16	0.0115091	0.00664192	16
7	0.0263487	0.007904	16	0.0160832	0.0056922	16	0.0130763	0.00524369	16
8	0.0258825	0.0069643	16	0.0151738	0.0049423	16	0.0117298	0.00460368	16
9	0.0228714	0.00626818	16	0.0151261	0.00382106	16	0.0118177	0.00456537	16
10	0.0241993	0.00484157	16	0.0147416	0.0042089	16	0.0127905	0.0056576	16
11	0.0236511	0.00628009	16	0.0154315	0.00537759	16	0.0149574	0.00753222	16
12	0.0238451	0.00625567	16	0.0149434	0.00606585	16	0.0140577	0.00673682	16
13	0.0239084	0.00549712	16	0.0159925	0.00608702	16	0.0129777	0.00757983	16
14	0.0252324	0.00646815	16	0.01803	0.00719412	16	0.01333	0.0072011	16
15	0.023412	0.006215	16	0.0142716	0.00535429	16	0.01266	0.0055847	16
16	0.0236591	0.00599616	16	0.0152669	0.00432397	16	0.0127714	0.00524048	16
17	0.0253618	0.00663113	16	0.0162605	0.00594163	16	0.0119088	0.00532338	16
18	0.0242387	0.00640615	16	0.0151556	0.00566945	16	0.0118948	0.00460838	16
19	0.0242609	0.00643487	16	0.0161839	0.00516036	16	0.0108503	0.00511435	16
20	0.0239352	0.00591525	16	0.0145798	0.00626213	16	0.0119153	0.00467128	16
21	0.0227773	0.00588107	16	0.0144061	0.00438123	16	0.0124215	0.00594991	16
22	0.0251801	0.00766546	16	0.0149377	0.00526693	16	0.0123812	0.00672922	16
23	0.0235865	0.00531524	16	0.0155339	0.00585599	16	0.0121931	0.00573683	16
24	0.0240525	0.00556932	16	0.0153825	0.00444199	16	0.013242	0.0053624	16
25	0.0228637	0.00577768	16	0.0157195	0.00535664	16	0.0115432	0.0050541	16
26	0.0232538	0.00545348	16	0.0150339	0.00381183	16	0.0125818	0.0057896	16
27	0.0215546	0.00522331	16	0.0134883	0.00456368	16	0.0102942	0.00441644	16
28	0.0232485	0.00487474	16	0.0141755	0.00483824	16	0.0111172	0.00449613	16
29	0.024194	0.00538378	16	0.0158287	0.00536432	16	0.0123606	0.00451584	16
30	0.0228196	0.00574988	16	0.0147169	0.00498193	16	0.0108372	0.00437459	16
31	0.0241242	0.00742314	16	0.0148434	0.00490254	16	0.0115342	0.00407818	16
32	0.0219572	0.00493807	16	0.0140079	0.00357211	16	0.0115892	0.00521972	16
33	0.0218974	0.00524412	16	0.0139513	0.00362153	16	0.0107975	0.00426434	16
34	0.0234882	0.00567598	16	0.0152845	0.00453905	16	0.0118538	0.00426746	16
35	0.0218628	0.00467396	16	0.0138736	0.00560279	16	0.0117964	0.00476729	16
36	0.0228272	0.00528935	16	0.0143129	0.00449853	16	0.0116456	0.00387477	16
37	0.0222102	0.00555189	16	0.0138255	0.00517792	16	0.0114846	0.0053644	16
38	0.02276	0.00556589	16	0.0146366	0.00484188	16	0.0107478	0.00408709	16
39	0.0214205	0.00537577	16	0.0126171	0.00378269	16	0.0113995	0.00417384	16
40	0.0219274	0.00597158	16	0.0145807	0.00443168	16	0.0112813	0.00495967	16
41	0.0224169	0.00487258	16	0.0150857	0.00384493	16	0.0107761	0.00477339	16
42	0.0220542	0.00553658	16	0.0134877	0.00405254	16	0.0107124	0.00388247	16
43	0.0233552	0.00593275	16	0.0134271	0.0044894	16	0.0108058	0.00416113	16
44	0.0208152	0.00479203	16	0.0148448	0.00486245	16	0.0106445	0.00361532	16
45	0.0200835	0.004399	16	0.0119138	0.00380681	16	0.0102147	0.00354415	16
46	0.021948	0.00511044	16	0.014001	0.00492689	16	0.010512	0.00402319	16
47	0.0209995	0.00474579	16	0.0137565	0.00393333	16	0.0113019	0.00431024	16
48	0.0217557	0.00514483	16	0.0143305	0.00418587	16	0.0093277	0.00327091	16
49	0.0205791	0.00463747	16	0.0131499	0.00366786	16	0.0103983	0.00395371	16
50	0.0216343	0.00507101	16	0.0141343	0.00300452	16	0.010512	0.00423565	16
51	0.0206661	0.00488107	16	0.0123913	0.00329121	16	0.00952676	0.00252389	16
52	0.0208669	0.00531589	16	0.0139155	0.00474787	16	0.010088	0.00340575	16
53	0.0219392	0.00489804	16	0.0139965	0.0032638	16	0.00980157	0.00421416	16
54	0.0197109	0.00458499	16	0.0141195	0.00408514	16	0.0102185	0.00357423	16
55	0.0207278	0.00534845	16	0.013535	0.00362483	16	0.0105206	0.0032643	16
56	0.0197581	0.00480988	16	0.012702	0.00330481	16	0.00917458	0.00317174	16
57	0.0187889	0.00562525	16	0.012796	0.00305721	16	0.00909723	0.00277382	16
58	0.0203769	0.00513858	16	0.0134886	0.00419589	16	0.0101642	0.00350638	16
59	0.0199506	0.00466528	16	0.0130287	0.00363023	16	0.00887339	0.00336101	16
60	0.0210659	0.00561414	16	0.0129961	0.00329612	16	0.00940573	0.0038513	16
61	0.020662	0.00507114	16	0.0125768	0.00374671	16	0.0101995	0.00382189	16
62	0.0183034	0.00336939	16	0.0130462	0.00374648	16	0.00835109	0.00357096	16
63	0.021364	0.00503449	16	0.0138989	0.00273621	16	0.0104242	0.00477585	16
64	0.0190662	0.00472573	16	0.0128107	0.00364839	16	0.00961185	0.00281986	16
65	0.0200954	0.00454415	16	0.0132438	0.00398057	16	0.00952937	0.00295943	16
66	0.0197818	0.00450403	16	0.013518	0.00332934	16	0.00908385	0.00208284	16
67	0.0191675	0.00464631	16	0.0136919	0.00326548	16	0.00908248	0.00259187	16
68	0.0184938	0.00459538	16	0.0117548	0.00343143	16	0.00863173	0.00267993	16
69	0.0202937	0.00497026	16	0.0122172	0.00321425	16	0.00966977	0.00292705	16
70	0.0196958	0.00378637	16	0.0133422	0.00379734	16	0.00951835	0.00389557	16
71	0.0186515	0.0040823	16	0.0123011	0.0034014	16	0.00853704	0.00296103	16
72	0.0198288	0.00475749	16	0.0131163	0.00393709	16	0.00912098	0.00251688	16
73	0.0190224	0.0033757	16	0.0122289	0.00411285	16	0.00854485	0.00311531	16
74	0.0171463	0.00353654	16	0.0125686	0.00299795	16	0.00847159	0.00346134	16
75	0.019804	0.00457192	16	0.012962	0.00195176	16	0.00951977	0.00243602	16
76	0.0182824	0.00384146	16	0.0121102	0.0027465	16	0.00812218	0.00263027	16
77	0.0184254	0.0046614	16	0.0116715	0.00270308	16	0.00813548	0.00242748	16
78	0.0191095	0.00462884	16	0.0131932	0.0040789	16	0.00939657	0.0017641	16
79	0.0192782	0.00342334	16	0.0125823	0.00302859	16	0.00887945	0.00324041	16
80	0.0169687	0.0038462	16	0.011543	0.0031057	16	0.00747145	0.00247691	16
81	0.0187387	0.00473151	16	0.0131937	0.0046821	16	0.00905123	0.00298381	16
82	0.0186785	0.00423175	16	0.0131964	0.00333414	16	0.00848706	0.00243724	16
83	0.0176284	0.00450077	16	0.0115782	0.00287627	16	0.00870963	0.00290349	16
84	0.0184058	0.00432945	16	0.0123478	0.00309872	16	0.00882318	0.00351918	16
85	0.017995	0.00466762	16	0.011888	0.00342255	16	0.00851778	0.00227838	16
86	0.0164021	0.00447958	16	0.0109913	0.00246039	16	0.00785713	0.00334582	16
87	0.0183433	0.00537907	16	0.01215	0.00292993	16	0.00818426	0.00219312	16
88	0.0171188	0.00463847	16	0.0122877	0.00289374	16	0.00789565	0.00258168	16
89	0.0175443	0.00365078	16	0.0129702	0.00260958	16	0.00804179	0.00261109	16
90	0.0185329	0.00440997	16	0.0118476	0.00342908	16	0.00857868	0.00242413	16
91	0.0189757	0.00477001	16	0.0126959	0.00280083	16	0.00856806	0.00253654	16
92	0.0166122	0.00381074	16	0.012273	0.00281896	16	0.0079403	0.00242464	16
93	0.0177709	0.00361785	16	0.0121769	0.00324756	16	0.00879737	0.00268952	16
94	0.0171233	0.00418378	16	0.0119574	0.00341978	16	0.00764035	0.00242755	16
95	0.0191244	0.00464383	16	0.0121706	0.00344962	16	0.00793964	0.00326084	16
96	0.0172014	0.00409885	16	0.0123259	0.00269971	16	0.00847083	0.00152494	16
97	0.0158658	0.00346306	16	0.0119716	0.00306779	16	0.0075755	0.00298988	16
98	0.0163641	0.00383935	16	0.0109819	0.0027401	16	0.00731069	0.00247747	16
99	0.0176667	0.00331579	16	0.0114438	0.00200776	16	0.00885282	0.00229822	16
100	0.0162372	0.00355224	16	0.0114171	0.00208034	16	0.0071682	0.00227605	16
101	0.0175548	0.0043511	16	0.0122823	0.00294232	16	0.00766579	0.0022496	16
102	0.015917	0.00417249	16	0.012254	0.00330534	16	0.00747883	0.0025973	16
103	0.0178177	0.00399792	16	0.0119713	0.00323813	16	0.00784179	0.00283115	16
104	0.0161309	0.0038479	16	0.0108958	0.00248028	16	0.00709987	0.00178886	16
105	0.0167083	0.00369304	16	0.0116594	0.00234721	16	0.00821963	0.00241328	16
106	0.0168311	0.00372163	16	0.0117847	0.00397369	16	0.00803548	0.00235157	16
107	0.0173307	0.00489899	16	0.0120944	0.00287444	16	0.00725916	0.00171123	16
108	0.0165823	0.00312542	16	0.0122501	0.00304275	16	0.007983	0.0016731	16
109	0.0163019	0.00448154	16	0.0109262	0.00248817	16	0.00805274	0.00199664	16
110	0.0153592	0.00384681	16	0.0117645	0.00321695	16	0.00722283	0.00253646	16
111	0.0171681	0.00350915	16	0.0125534	0.00247634	16	0.00770823	0.00233249	16
112	0.0161547	0.00352813	16	0.0109979	0.00240488	16	0.00736826	0.00212361	16
113	0.0160514	0.00393213	16	0.0112156	0.00254945	16	0.00763664	0.00252331	16
114	0.0167861	0.00403716	16	0.0113436	0.00265581	16	0.00799202	0.00288588	16
115	0.0162782	0.0040245	16	0.012508	0.00315472	16	0.00779986	0.00181704	16
116	0.0144562	0.00347875	16	0.0109139	0.00192094	16	0.00732238	0.00258008	16
117	0.0167929	0.00402606	16	0.0114405	0.00288663	16	0.00772966	0.00151702	16
118	0.0160805	0.00346586	16	0.0119168	0.00264593	16	0.00747984	0.0022585	16
119	0.0155728	0.00356544	16	0.0110863	0.00294462	16	0.00720387	0.00261834	16
120	0.0172947	0.0045666	16	0.011472	0.00270839	16	0.00831382	0.00214748	16
121	0.0164185	0.00359249	16	0.012246	0.00360995	16	0.00754454	0.00293237	16
122	0.01506	0.00327893	16	0.0106961	0.00322757	16	0.00684781	0.00279361	16
123	0.0163448	0.00393511	16	0.0112963	0.001576	16	0.00711195	0.00211092	16
124	0.0162551	0.0035474	16	0.0111989	0.00298187	16	0.0079996	0.00224962	16
125	0.0157572	0.00331543	16	0.0110881	0.00245939	16	0.00739052	0.00190391	16
126	0.0148821	0.00383292	16	0.0115981	0.0021626	16	0.00745517	0.00215236	16
127	0.0168104	0.00448284	16	0.0106008	0.00298187	16	0.007886	0.00260722	16
128	0.0146623	0.0033893	16	0.0117243	0.00330079	16	0.00698775	0.00242821	16
129	0.0148168	0.00394916	16	0.0108954	0.00238469	16	0.00714321	0.00157067	16
130	0.0165219	0.00384079	16	0.0109311	0.00315897	16	0.00901384	0.00324661	16
131	0.0159517	0.00364347	16	0.0101765	0.00212636	16	0.00793919	0.00269142	16
132	0.0160236	0.00321209	16	0.0107276	0.00288224	16	0.00698808	0.0017585	16
133	0.0158703	0.00437703	16	0.0111773	0.00291368	16	0.0075836	0.00189085	16
134	0.0147692	0.00287472	16	0.0101814	0.00196403	16	0.00652016	0.00190792	16
135	0.0155004	0.00397639	16	0.0125225	0.00254856	16	0.00717686	0.00206677	16
136	0.0152332	0.00287246	16	0.0111974	0.00278239	16	0.00660134	0.00205714	16
137	0.0151465	0.00420053	16	0.0115393	0.00239342	16	0.00718394	0.00238045	16
138	0.0161644	0.00390958	16	0.0112855	0.00239435	16	0.007434	0.00233326	16
139	0.0162643	0.00419598	16	0.0118709	0.0027001	16	0.00779432	0.00206525	16
140	0.0137876	0.00308399	16	0.010178	0.00250302	16	0.00705617	0.00195788	16
141	0.0146106	0.00410013	16	0.0114444	0.00255772	16	0.0071678	0.00257124	16
142	0.0155163	0.00391555	16	0.0112169	0.0025059	16	0.00730658	0.00151175	16
143	0.0149709	0.00400126	16	0.0113382	0.00257078	16	0.00720002	0.00179194	16
144	0.0153111	0.00332313	16	0.00990064	0.00200855	16	0.00764296	0.00201752	16
145	0.0156772	0.00389304	16	0.0107686	0.00261408	16	0.00728832	0.00231877	16
146	0.0145684	0.0032509	16	0.0101863	0.00188164	16	0.00723471	0.00193615	16
147	0.0150391	0.00393443	16	0.0113582	0.00228866	16	0.00678762	0.002566	16
148	0.0152897	0.00375714	16	0.0106624	0.00208962	16	0.00718905	0.00228634	16
149	0.0159269	0.00411629	16	0.0111167	0.00263361	16	0.00660547	0.00154327	16
150	0.0150974	0.00311165	16	0.0112433	0.00321694	16	0.00671321	0.00203003	16
151	0.0158243	0.00381099	16	0.0112998	0.00192458	16	0.00724683	0.00169661	16
152	0.0138896	0.00359258	16	0.00996821	0.00216377	16	0.00640936	0.00156062	16
153	0.0148711	0.00280176	16	0.0102074	0.00202357	16	0.00689644	0.00165158	16
154	0.0155458	0.00342973	16	0.0112331	0.00305789	16	0.0066582	0.00136165	16
155	0.0153498	0.0043058	16	0.0105354	0.00240171	16	0.00683976	0.00223208	16
156	0.0145669	0.00292763	16	0.0108203	0.00154792	16	0.0080306	0.00216031	16
157	0.0151601	0.0035885	16	0.0109527	0.0021224	16	0.00741174	0.00269454	16
158	0.0140145	0.00364818	16	0.00980986	0.00134399	16	0.00608138	0.00215872	16
159	0.0149925	0.00399915	16	0.0113623	0.00287052	16	0.00710438	0.00178086	16
160	0.0149567	0.00374857	16	0.0107759	0.00291459	16	0.00739772	0.0018276	16
161	0.0143667	0.00360687	16	0.0112162	0.00245263	16	0.00657619	0.00150003	16
162	0.0148829	0.00415824	16	0.0104395	0.00221604	16	0.00662949	0.00195155	16
163	0.0156034	0.00423266	16	0.0104929	0.00195933	16	0.00736202	0.00124414	16
164	0.0129068	0.00336747	16	0.00995082	0.00239797	16	0.00642597	0.0009606	16
165	0.0140716	0.00307781	16	0.00999852	0.00190229	16	0.00756985	0.00218146	16
166	0.0147443	0.00377825	16	0.0111517	0.00245095	16	0.00694768	0.00192979	16
167	0.0142932	0.0032664	16	0.0109844	0.00225858	16	0.00584702	0.00200316	16
168	0.0157692	0.0041732	16	0.0109536	0.00222906	16	0.00684239	0.0016054	16
169	0.0146685	0.00375321	16	0.0103957	0.00190268	16	0.00641762	0.0014909	16
170	0.0142908	0.00329251	16	0.0104999	0.00170364	16	0.00605684	0.00188161	16
171	0.0141637	0.00298603	16	0.0110294	0.00285689	16	0.00776486	0.00149325	16
172	0.0145984	0.00421777	16	0.0107075	0.00257878	16	0.00736453	0.00137436	16
173	0.0141874	0.00383953	16	0.0100507	0.00211079	16	0.00710584	0.00237495	16
174	0.0146994	0.00310499	16	0.0108168	0.00257792	16	0.00684404	0.00176258	16
175	0.0151266	0.00414922	16	0.0103544	0.00286926	16	0.00689951	0.00172054	16
176	0.0143306	0.00405406	16	0.0107106	0.00186635	16	0.00601749	0.00213295	16
177	0.0139232	0.00311404	16	0.0108523	0.00252344	16	0.0066494	0.00192695	16
178	0.0147013	0.00361025	16	0.0112769	0.00269617	16	0.00676695	0.00196012	16
179	0.0137356	0.00377914	16	0.0105324	0.00228586	16	0.00655341	0.00212789	16
180	0.0149008	0.00366742	16	0.0110022	0.00201	16	0.00720167	0.00145728	16
181	0.0147565	0.00322915	16	0.0104671	0.00300055	16	0.00694542	0.00159283	16
182	0.0136784	0.00318402	16	0.0100537	0.00242842	16	0.0074007	0.00218093	16
183	0.0141463	0.00307792	16	0.011607	0.00201907	16	0.00743095	0.00190096	16
184	0.0155239	0.00455261	16	0.0105555	0.00246748	16	0.00596531	0.00154657	16
185	0.0142337	0.00371745	16	0.0100661	0.00286099	16	0.00786584	0.00200417	16
186	0.014358	0.00327483	16	0.0106162	0.00239412	16	0.00608311	0.00133407	16
187	0.0126116	0.00242116	16	0.0099108	0.00247169	16	0.00657904	0.00244072	16
188	0.0143496	0.00378463	16	0.0108375	0.00251607	16	0.00778125	0.00183119	16
189	0.0144902	0.00379713	16	0.0100924	0.00239248	16	0.00691526	0.00212203	16
190	0.0135783	0.0037035	16	0.0107716	0.00227899	16	0.00721399	0.00197848	16
191	0.0149753	0.0034402	16	0.0108091	0.00207437	16	0.00690584	0.00130048	16
192	0.0146184	0.00329686	16	0.0110107	0.00216442	16	0.00726232	0.0024929	16
193	0.0130369	0.00270861	16	0.00953649	0.00258209	16	0.00607442	0.00180446	16
194	0.0140858	0.00354536	16	0.0106253	0.00184383	16	0.00732663	0.00201523	16
195	0.0141873	0.00273209	16	0.010299	0.00182351	16	0.00706365	0.0015144	16
196	0.0133072	0.00375255	16	0.00967084	0.00206256	16	0.00669753	0.00140329	16
197	0.0151981	0.00423185	16	0.0105182	0.00275207	16	0.0072956	0.00181598	16
198	0.0141331	0.00366763	16	0.0102046	0.00266007	16	0.00580238	0.00180643	16
199	0.0133042	0.00351723	16	0.00969602	0.00267019	16	0.00630856	0.00147835	16
200	0.0148613	0.00386532	16	0.0114378	0.00309116	16	0.00693143	0.00202216	16
201	0.0140243	0.00379303	16	0.00986492	0.00212313	16	0.00677166	0.0017484	16
202	0.0140626	0.00289817	16	0.0110255	0.00254689	16	0.00754034	0.00221046	16
203	0.013727	0.00352192	16	0.010338	0.00194141	16	0.00678265	0.00186151	16
204	0.0142363	0.00404614	16	0.0106786	0.0022079	16	0.00720891	0.0016653	16
205	0.0135387	0.00423613	16	0.010345	0.00273691	16	0.00758249	0.00190554	16
206	0.0145153	0.00308807	16	0.0111501	0.00232965	16	0.00709018	0.0018508	16
207	0.0149432	0.00422659	16	0.010259	0.00241898	16	0.00658083	0.00241318	16
208	0.0139474	0.00310278	16	0.0101792	0.00220919	16	0.00699043	0.00177348	16
209	0.0146148	0.00366899	16	0.0108766	0.00281668	16	0.00709965	0.00151599	16
210	0.0142803	0.00353802	16	0.0100076	0.00280616	16	0.0066936	0.00193106	16
211	0.0128531	0.00259795	16	0.00953276	0.00228087	16	0.0068994	0.00158412	16
212	0.0144482	0.00377473	16	0.0110088	0.00240576	16	0.00666714	0.00205777	16
213	0.0137649	0.00340727	16	0.00985121	0.00192691	16	0.00649059	0.00204683	16
214	0.0133213	0.00387707	16	0.0113091	0.00211381	16	0.00702375	0.00142268	16
215	0.0150509	0.00409443	16	0.0108196	0.0023175	16	0.0069735	0.00150547	16
216	0.014766	0.00388467	16	0.0109526	0.00264709	16	0.00708215	0.00211056	16
217	0.0126709	0.00353938	16	0.00958602	0.00206878	16	0.00602982	0.00157955	16
218	0.01373	0.00347471	16	0.0109449	0.00262179	16	0.00680778	0.00180655	16
219	0.0137643	0.00333551	16	0.0112195	0.00284732	16	0.00710754	0.00177691	16
220	0.0135821	0.00391103	16	0.0102742	0.00214554	16	0.00709366	0.00175847	16
221	0.0143654	0.00395126	16	0.0107454	0.002444	16	0.00753903	0.00157793	16
222	0.0133781	0.00314564	16	0.0104123	0.00235973	16	0.00618107	0.0013771	16
223	0.0137965	0.00446495	16	0.0105955	0.00132659	16	0.00619909	0.000868413	16
224	0.0143037	0.00347432	16	0.0112657	0.00209308	16	0.007205	0.00208693	16
225	0.0132229	0.00277868	16	0.0105224	0.00222593	16	0.00660113	0.00176295	16
226	0.0140459	0.00392413	16	0.0106393	0.00240382	16	0.00706732	0.00152568	16
227	0.013508	0.00334892	16	0.0106682	0.00176592	16	0.00633507	0.00126833	16
228	0.0141794	0.00337223	16	0.0114222	0.00245678	16	0.00689047	0.00165581	16
229	0.013668	0.00379159	16	0.010178	0.0020356	16	0.00724709	0.00201935	16
230	0.0148123	0.00433712	16	0.0102416	0.00256671	16	0.00702878	0.00177628	16
231	0.013797	0.00357416	16	0.0112487	0.00289628	16	0.0067296	0.00213465	16
232	0.0147863	0.00320777	16	0.00997215	0.00233152	16	0.00664814	0.00209227	16
233	0.0143756	0.0041598	16	0.0103208	0.00262089	16	0.00664739	0.00146728	16
234	0.013437	0.0035476	16	0.0104233	0.00206042	16	0.00681314	0.00168862	16
235	0.0128973	0.00339114	16	0.0101002	0.00231682	16	0.00709027	0.00188003	16
236	0.015091	0.00315153	16	0.011246	0.0021348	16	0.00751474	0.00183534	16
237	0.0137987	0.00345616	16	0.0101103	0.00207523	16	0.00596981	0.00157878	16
238	0.0137479	0.00421211	16	0.0103951	0.00185795	16	0.00746418	0.00200681	16
239	0.0144286	0.00426028	16	0.0104576	0.00250549	16	0.00668396	0.00151061	16
240	0.0144092	0.00354243	16	0.0103105	0.00233969	16	0.00743914	0.00244192	16
241	0.0129797	0.0031444	16	0.0101546	0.00200323	16	0.00667036	0.00151571	16
242	0.013939	0.00344809	16	0.0109471	0.00250088	16	0.00603274	0.00137686	16
243	0.0136445	0.00346399	16	0.0112755	0.00299309	16	0.00669538	0.00145772	16
244	0.0140245	0.00393833	16	0.0105606	0.00222767	16	0.00642214	0.0016328	16
245	0.014199	0.00338011	16	0.0110926	0.00181731	16	0.00656495	0.00224491	16
246	0.0141266	0.00386989	16	0.0103505	0.00271341	16	0.00675664	0.00177161	16
247	0.0130407	0.00340205	16	0.0101002	0.00158672	16	0.00675057	0.00163737	16
248	0.0149869	0.00371377	16	0.0105645	0.00220936	16	0.00689134	0.00171015	16
249	0.0134011	0.00365829	16	0.0101403	0.00196691	16	0.0068703	0.0018483	16
250	0.0141161	0.00432104	16	0.0111151	0.00239328	16	0.00711007	0.0023122	16
251	0.0141364	0.00328832	16	0.0100984	0.00281417	16	0.00665764	0.00168585	16
252	0.0145941	0.00378332	16	0.0111461	0.00245116	16	0.00665912	0.00156107	16
253	0.013655	0.00310847	16	0.010163	0.00251533	16	0.00602962	0.00108754	16
254	0.0147526	0.00427042	16	0.0106483	0.0024878	16	0.00702	0.00172868	16
255	0.0141706	0.00413468	16	0.0112084	0.00269531	16	0.00712434	0.00193793	16
256	0.0140799	0.00384455	16	0.0104664	0.00248225	16	0.00705976	0.00225685	16
257	0.0136773	0.00393927	16	0.0108116	0.00282974	16	0.00628934	0.00187897	16
258	0.0139355	0.00386746	16	0.0113801	0.00268156	16	0.00670538	0.00184523	16
259	0.0126236	0.0031842	16	0.00995442	0.00216529	16	0.0060314	0.00161264	16
260	0.0139249	0.00345082	16	0.0105404	0.00270875	16	0.00770634	0.00180351	16
261	0.013338	0.00303815	16	0.0103305	0.00243425	16	0.00659499	0.00141964	16
262	0.0137148	0.00356574	16	0.0115592	0.00229435	16	0.00721435	0.00173068	16
263	0.0137144	0.00415867	16	0.0109915	0.0020969	16	0.00670515	0.00189946	16
264	0.0139221	0.00424739	16	0.0113063	0.00209656	16	0.00658247	0.00163395	16
265	0.012856	0.00338999	16	0.00956967	0.00281565	16	0.00708423	0.00155425	16
266	0.0134836	0.00336539	16	0.0103908	0.00221586	16	0.00668718	0.00200452	16
267	0.0145459	0.00311749	16	0.011204	0.00269085	16	0.00717353	0.00150064	16
268	0.01385	0.00388828	16	0.0110429	0.00264383	16	0.00664843	0.00188865	16
269	0.0135448	0.00369218	16	0.0111557	0.002178	16	0.00735603	0.00203543	16
270	0.0143758	0.00460099	16	0.0107135	0.00245989	16	0.00665858	0.00148786	16
271	0.0130241	0.00412894	16	0.00992638	0.00213354	16	0.00695342	0.0012541	16
272	0.0142944	0.0037183	16	0.0106949	0.00199879	16	0.00698794	0.00247617	16
273	0.0146746	0.00366192	16	0.0115009	0.00173736	16	0.006604	0.00195905	16
274	0.0134866	0.00339834	16	0.0109759	0.00217983	16	0.00742456	0.00231842	16
275	0.0138767	0.0036563	16	0.0110369	0.00157793	16	0.00626609	0.00157185	16
276	0.0155731	0.00369146	16	0.0111315	0.00245826	16	0.00711965	0.00209009	16
277	0.0132208	0.00337705	16	0.0105891	0.00211113	16	0.00652471	0.00136413	16
278	0.0137694	0.00398329	16	0.0109972	0.00242747	16	0.00628923	0.00233048	16
279	0.0145691	0.00366551	16	0.0118844	0.0034738	16	0.00715634	0.00150389	16
280	0.0133445	0.00373275	16	0.0108021	0.00236578	16	0.0065211	0.00153807	16
281	0.0135969	0.0039388	16	0.0109928	0.00278221	16	0.00652693	0.00180297	16
282	0.0137972	0.004301	16	0.010769	0.00228493	16	0.00632447	0.00134148	16
283	0.0123985	0.00375345	16	0.010455	0.00252018	16	0.00627174	0.0017527	16
284	0.0148603	0.00386181	16	0.0113496	0.00241129	16	0.00673548	0.0013665	16
285	0.01428	0.00335954	16	0.00994402	0.00234986	16	0.00705472	0.00199375	16
286	0.0134762	0.00339969	16	0.0108932	0.00195648	16	0.00793589	0.00126673	16
287	0.0137072	0.0041148	16	0.0110322	0.00182208	16	0.00638117	0.0020029	16
288	0.0141172	0.00391718	16	0.0113908	0.00206767	16	0.00733941	0.00174222	16
289	0.0129287	0.00322321	16	0.00965599	0.00255225	16	0.00596689	0.0020148	16
290	0.0149798	0.0035599	16	0.0105762	0.00242413	16	0.00612558	0.00222138	16
291	0.0138406	0.00352714	16	0.0103619	0.00214439	16	0.00680046	0.00160641	16
292	0.0130795	0.0039689	16	0.010309	0.00216338	16	0.00644351	0.00179156	16
293	0.014692	0.00402067	16	0.0113252	0.00277666	16	0.00688901	0.00184064	16
294	0.0145934	0.004553	16	0.0109218	0.00192487	16	0.00673503	0.00173174	16
295	0.0130194	0.00439547	16	0.00979625	0.00203557	16	0.00624415	0.00159687	16
296	0.015014	0.00409831	16	0.0107514	0.00272717	16	0.00782164	0.00194941	16
297	0.01354	0.00363077	16	0.0107848	0.00224588	16	0.00651555	0.00152817	16
298	0.0139749	0.00366631	16	0.0101172	0.00251122	16	0.00661025	0.00184107	16
299	0.0136321	0.00342592	16	0.011348	0.00190712	16	0.00633426	0.00151429	16
300	0.0144928	0.00422877	16	0.0104833	0.00222271	16	0.00629849	0.00207143	16
301	0.0130797	0.00345877	16	0.0106003	0.00206116	16	0.00700954	0.00217545	16
302	0.0139357	0.00416632	16	0.0101927	0.00176474	16	0.00668014	0.00192212	16
303	0.0146576	0.00397246	16	0.0110901	0.00212596	16	0.00732137	0.00199874	16
304	0.01384	0.00341691	16	0.0106762	0.00202096	16	0.00714073	0.00187414	16
305	0.0138647	0.00315893	16	0.0110036	0.0019979	16	0.00651443	0.0014274	16
306	0.0139992	0.00374	16	0.0106358	0.00286351	16	0.00661459	0.00179817	16
307	0.01291	0.00361151	16	0.0102577	0.00148647	16	0.0064562	0.00155253	16
308	0.0151436	0.0047679	16	0.0106909	0.00211454	16	0.00666377	0.00183978	16
309	0.0146822	0.00427345	16	0.0105459	0.00235311	16	0.00664816	0.00158355	16
310	0.0145765	0.00345085	16	0.01015	0.00210357	16	0.0061544	0.00199276	16
311	0.0145467	0.00431024	16	0.0102044	0.00237689	16	0.00701888	0.00226467	16
312	0.0130113	0.00312111	16	0.00961274	0.00217461	16	0.00631644	0.00177183	16
313	0.0148294	0.00387303	16	0.0112306	0.00177322	16	0.00777937	0.00268047	16
314	0.0148696	0.0040389	16	0.0114153	0.00337974	16	0.00666462	0.00229037	16
315	0.0133342	0.00385899	16	0.0107991	0.00280163	16	0.00694872	0.00200485	16
316	0.014507	0.00340929	16	0.011279	0.00235709	16	0.00656165	0.00190802	16
317	0.0152767	0.00392379	16	0.0103557	0.00212887	16	0.00663634	0.0019985	16
318	0.0132711	0.00286693	16	0.0102037	0.00232867	16	0.00636273	0.00186582	16
319	0.0147356	0.00412803	16	0.0105115	0.00225231	16	0.00651064	0.00224516	16
320	0.0139822	0.00376457	16	0.0108391	0.00225725	16	0.00692627	0.00194631	16
321	0.0132972	0.00361495	16	0.0102728	0.00227061	16	0.00651744	0.00172821	16
322	0.0154132	0.00379554	16	0.0106367	0.00254323	16	0.00624119	0.00258841	16
323	0.0142334	0.0037973	16	0.0105159	0.00243088	16	0.00642453	0.00171815	16
324	0.0133582	0.0033672	16	0.0100249	0.00219647	16	0.00700492	0.00221757	16
325	0.0145693	0.00401064	16	0.0114025	0.0022025	16	0.00649012	0.0014307	16
326	0.0146861	0.0045189	16	0.0106262	0.00252098	16	0.00601102	0.00217176	16
327	0.0153977	0.00363892	16	0.0110178	0.00206476	16	0.00710253	0.00257087	16
328	0.0142783	0.00454022	16	0.0105586	0.00238475	16	0.0069239	0.00183092	16
329	0.014735	0.00389221	16	0.0105064	0.00244494	16	0.00615995	0.00181087	16
330	0.0135231	0.0039418	16	0.0101032	0.00169975	16	0.00580605	0.00179645	16
331	0.0142865	0.00419521	16	0.0107068	0.00215981	16	0.00692061	0.00204057	16
332	0.0145843	0.00414822	16	0.0108339	0.00273951	16	0.00724548	0.00281571	16
333	0.0141964	0.00361295	16	0.0106057	0.0019495	16	0.00681661	0.00271911	16
334	0.0141549	0.00377033	16	0.0107874	0.00261252	16	0.00740109	0.00211404	16
335	0.0148108	0.00354484	16	0.0109699	0.0025081	16	0.00659575	0.00178464	16
336	0.0134755	0.00302869	16	0.010044	0.00219715	16	0.00594433	0.00212919	16
337	0.016098	0.00485599	16	0.0107926	0.00233798	16	0.00629934	0.00231416	16
338	0.0138852	0.003981	16	0.0104042	0.00225256	16	0.00600021	0.00137958	16
339	0.0145265	0.00378685	16	0.0109417	0.00227268	16	0.00693263	0.0019423	16
340	0.0149499	0.00455763	16	0.0106416	0.00265487	16	0.00645729	0.00202168	16
341	0.0156958	0.00386126	16	0.0100907	0.00211875	16	0.00626732	0.00165467	16
342	0.0137558	0.0040129	16	0.00943977	0.00164269	16	0.00624297	0.00189596	16
343	0.0142946	0.00379031	16	0.0112544	0.00245539	16	0.00756439	0.00247808	16
344	0.0140263	0.00304264	16	0.0111343	0.0020521	16	0.0068583	0.00189089	16
345	0.0142679	0.00398922	16	0.0104439	0.0022356	16	0.00662705	0.00194456	16
346	0.0154661	0.0044423	16	0.0108444	0.00174418	16	0.00667029	0.00197825	16
347	0.0141194	0.00472159	16	0.0105263	0.00308111	16	0.00645407	0.00237785	16
348	0.0134222	0.00406308	16	0.00995208	0.00244691	16	0.00706172	0.00187858	16
349	0.0154668	0.00493032	16	0.0109516	0.00205127	16	0.00659998	0.00186326	16
350	0.0137582	0.00335841	16	0.0110529	0.00165974	16	0.00661523	0.00166614	16
351	0.0152344	0.00447163	16	0.0105639	0.00273799	16	0.00632928	0.00196159	16
352	0.0141632	0.00408373	16	0.0104014	0.00216474	16	0.00663656	0.00191162	16
353	0.0151889	0.00378187	16	0.0103359	0.00193214	16	0.00723339	0.00256743	16
354	0.0147131	0.00371169	16	0.0103473	0.00232591	16	0.00674661	0.00273866	16
355	0.0155303	0.00464377	16	0.0104858	0.0018462	16	0.0061172	0.0020649	16
356	0.0150236	0.00366894	16	0.0104082	0.00218675	16	0.00731143	0.00220316	16
357	0.0142237	0.00353246	16	0.0106301	0.00199938	16	0.00659464	0.00178043	16
358	0.0154213	0.00387473	16	0.0102739	0.00219844	16	0.00685848	0.00220556	16
359	0.0148833	0.00296577	16	0.0101389	0.00275268	16	0.00621634	0.00169851	16
360	0.0138056	0.00362141	16	0.0103455	0.00256462	16	0.00607649	0.00188177	16
361	0.0148751	0.0041141	16	0.0115071	0.00261825	16	0.00683958	0.00172567	16
362	0.0146017	0.00442388	16	0.0102795	0.00231265	16	0.0060086	0.00218186	16
363	0.0150871	0.00384772	16	0.0110307	0.00231602	16	0.00634927	0.00182136	16
364	0.0142867	0.00436579	16	0.0101026	0.00217094	16	0.00676544	0.0017835	16
365	0.0149405	0.00381	16	0.0110911	0.00230378	16	0.0069675	0.00202765	16
366	0.0138313	0.00442282	16	0.0095898	0.00219035	16	0.00663848	0.0024873	16
367	0.0151825	0.00349839	16	0.0103077	0.00183937	16	0.00625499	0.00156877	16
368	0.0152584	0.0042509	16	0.0108715	0.00224523	16	0.00656371	0.00125917	16
369	0.0145963	0.00474277	16	0.0109351	0.00220291	16	0.006116	0.00159329	16
370	0.0156425	0.00414766	16	0.0113933	0.00205412	16	0.00684934	0.00196011	16
371	0.015186	0.00407967	16	0.0103828	0.00240332	16	0.00673445	0.00251058	16
372	0.0143809	0.00418554	16	0.0100533	0.00249519	16	0.00694673	0.00213716	16
373	0.0165934	0.00456955	16	0.0117913	0.00255487	16	0.00709814	0.00162616	16
374	0.0142711	0.00352546	16	0.0104224	0.00215259	16	0.00617316	0.00161451	16
375	0.0154979	0.00305402	16	0.0102931	0.00210494	16	0.00666914	0.00224719	16
376	0.0147228	0.00431992	16	0.0108068	0.00278398	16	0.00599841	0.00234856	16
377	0.0155891	0.00458025	16	0.0111342	0.00273935	16	0.0067165	0.00179927	16
378	0.0142638	0.00407336	16	0.00973568	0.00185509	16	0.00635302	0.00239017	16
379	0.0145017	0.00470221	16	0.0108917	0.00229757	16	0.00603016	0.0019238	16
380	0.0161795	0.00408935	16	0.0110069	0.00274165	16	0.00623815	0.00183248	16
381	0.0149743	0.00406402	16	0.0103125	0.00262996	16	0.00642578	0.00217801	16
382	0.0151397	0.00426919	16	0.0107794	0.00227242	16	0.00778529	0.0025646	16
383	0.0168242	0.00460552	16	0.0113992	0.00210053	16	0.00639014	0.00189904	16
384	0.0149887	0.00334486	16	0.0103887	0.00206987	16	0.00630312	0.00272437	16
385	0.014982	0.00350365	16	0.0112932	0.00148244	16	0.00714048	0.00165514	16
386	0.0152556	0.00376466	16	0.0107614	0.00241663	16	0.00619337	0.00165668	16
387	0.0156092	0.00349607	16	0.0112862	0.00203543	16	0.00605622	0.0017007	16
388	0.0153052	0.00388718	16	0.0105739	0.00214074	16	0.0065461	0.00293102	16
389	0.0153821	0.00418308	16	0.0109841	0.00203654	16	0.00673089	0.00182843	16
390	0.0144469	0.0034108	16	0.0101175	0.00296865	16	0.00664869	0.00236485	16
391	0.0152761	0.00360521	16	0.0101873	0.00204991	16	0.00662262	0.00192507	16
392	0.0160868	0.00411927	16	0.0111179	0.0023281	16	0.00646855	0.00196875	16
393	0.0145626	0.00429789	16	0.0101982	0.00255473	16	0.0067279	0.00194541	16
394	0.0161174	0.00384914	16	0.0108895	0.00179396	16	0.00711167	0.00185162	16
395	0.0155344	0.00381967	16	0.0113218	0.0023727	16	0.00706391	0.0028852	16
396	0.014314	0.00355946	16	0.0107553	0.00223181	16	0.0063206	0.00151258	16
397	0.0155663	0.00454083	16	0.011274	0.00252372	16	0.00648631	0.00218194	16
398	0.0157183	0.00398065	16	0.0106212	0.00224078	16	0.006916	0.00164227	16
399	0.0162732	0.00339608	16	0.0110795	0.00197618	16	0.00723178	0.00213031	16
400	0.0152449	0.00391151	16	0.0106312	0.00283835	16	0.00574961	0.00180538	16
401	0.0160827	0.00346894	16	0.0118907	0.00273018	16	0.006663	0.00192798	16
402	0.0147223	0.00402338	16	0.0104949	0.00215376	16	0.00624865	0.00222842	16
403	0.0147349	0.00375328	16	0.0106001	0.00282846	16	0.0064808	0.00204764	16
404	0.0152297	0.00387735	16	0.0112117	0.0024165	16	0.0072286	0.00201906	16
405	0.0168068	0.0045235	16	0.0112577	0.00170906	16	0.00672219	0.0018143	16
406	0.0162318	0.00360378	16	0.0112007	0.00247585	16	0.00681359	0.00199951	16
407	0.0166656	0.00444699	16	0.0109219	0.00195749	16	0.00678973	0.00191037	16
408	0.0147526	0.00354342	16	0.0104769	0.00269577	16	0.00664112	0.0018286	16
409	0.0171474	0.00419927	16	0.0106176	0.00197913	16	0.00702725	0.00233494	16
410	0.0157752	0.00428311	16	0.0104816	0.00207807	16	0.00678718	0.00234878	16
411	0.0160181	0.00427876	16	0.0112065	0.00239284	16	0.0063595	0.00229191	16
412	0.0165831	0.00380734	16	0.0106487	0.00227511	16	0.00662082	0.00182112	16
413	0.0159801	0.00485143	16	0.0111652	0.00246129	16	0.00679348	0.00238123	16
414	0.0153194	0.00396415	16	0.0108154	0.00346928	16	0.00636353	0.00137104	16
415	0.0166845	0.00478314	16	0.0112127	0.00273361	16	0.00649741	0.00169968	16
416	0.0156047	0.00392877	16	0.0109291	0.00254089	16	0.00671555	0.00210456	16
417	0.0154134	0.00374414	16	0.0103675	0.00227228	16	0.00744215	0.00184481	16
418	0.0157925	0.00291135	16	0.0118109	0.00265025	16	0.00703441	0.00255217	16
419	0.015656	0.00384997	16	0.0107939	0.00218124	16	0.00684342	0.00233394	16
420	0.0147209	0.00335044	16	0.00996208	0.00211048	16	0.0064088	0.00182652	16
421	0.0175641	0.00441679	16	0.010931	0.00168195	16	0.00617612	0.00114173	16
422	0.0157341	0.00395737	16	0.0118122	0.00286895	16	0.00633932	0.00235568	16
423	0.0161007	0.00449001	16	0.0104599	0.00193426	16	0.00602827	0.00139213	16
424	0.0172149	0.00453088	16	0.0105372	0.00155488	16	0.00664465	0.0017908	16
425	0.0164833	0.00423156	16	0.0114517	0.00240714	16	0.00660711	0.00234433	16
426	0.0152361	0.00371807	16	0.0107732	0.00190554	16	0.00681278	0.00164406	16
427	0.0154895	0.00405612	16	0.0116923	0.00213366	16	0.00674234	0.00211849	16
428	0.0171319	0.00416625	16	0.0121959	0.00222195	16	0.00762649	0.00199232	16
429	0.0152533	0.00325655	16	0.0102619	0.00192738	16	0.0069468	0.00204167	16
430	0.015802	0.0040377	16	0.011615	0.00266315	16	0.0063507	0.00195432	16
431	0.0169924	0.00350233	16	0.0110773	0.00202726	16	0.00651628	0.00173966	16
432	0.0144449	0.0035157	16	0.00989809	0.00248262	16	0.006999	0.00209095	16
433	0.0160927	0.00411196	16	0.0107675	0.00241969	16	0.00693329	0.00201272	16
434	0.0172088	0.00488162	16	0.0109373	0.00280228	16	0.00647116	0.00193965	16
435	0.016169	0.00436317	16	0.0105804	0.00173473	16	0.00684895	0.00197176	16
436	0.0161263	0.00413499	16	0.0107669	0.00183547	16	0.00632173	0.00124241	16
437	0.0152571	0.00377047	16	0.0110911	0.00207443	16	0.0066492	0.00262704	16
438	0.017111	0.00396265	16	0.0112682	0.00199151	16	0.00718119	0.00177274	16
439	0.0162721	0.00351854	16	0.0111624	0.0016782	16	0.00651246	0.00135847	16
440	0.0159041	0.00374362	16	0.0110024	0.00210471	16	0.00633021	0.00207077	16
441	0.0166816	0.00381103	16	0.0107578	0.00247457	16	0.00727916	0.00228407	16
442	0.0171358	0.0036184	16	0.0112404	0.00240886	16	0.00707401	0.002526	16
443	0.0150138	0.00439738	16	0.0102932	0.00222698	16	0.00678644	0.00175189	16
444	0.0174514	0.00389337	16	0.0104019	0.00210553	16	0.00662151	0.00191814	16
445	0.0169919	0.00474136	16	0.0109861	0.00229399	16	0.00614537	0.0019614	16
446	0.0161969	0.00413204	16	0.0116841	0.00292515	16	0.00705744	0.00195066	16
447	0.0177484	0.00443828	16	0.0111737	0.00207858	16	0.0076186	0.00263687	16
448	0.0164048	0.00357404	16	0.0113079	0.0020381	16	0.00717805	0.00221558	16
449	0.0155548	0.00377114	16	0.0104968	0.00180824	16	0.0059591	0.00182172	16
450	0.0177374	0.00399727	16	0.0108434	0.0021717	16	0.0070183	0.00189936	16
451	0.0161828	0.00338596	16	0.010981	0.00264119	16	0.00665018	0.00118667	16
452	0.0165205	0.00408268	16	0.0105453	0.00179091	16	0.00732095	0.0029404	16
453	0.0162868	0.00501639	16	0.0103235	0.00213189	16	0.00696232	0.00187728	16
454	0.0176316	0.0039661	16	0.0111064	0.00200975	16	0.00690468	0.00165745	16
455	0.0150216	0.00407953	16	0.0105013	0.00177164	16	0.00650936	0.0027106	16
456	0.0175564	0.00456772	16	0.010152	0.00260701	16	0.00788878	0.0027337	16
457	0.0169093	0.00412739	16	0.0121948	0.00228145	16	0.00690577	0.00157149	16
458	0.0159378	0.0038258	16	0.0104033	0.00284037	16	0.00664572	0.00155114	16
459	0.0175484	0.0032924	16	0.0118716	0.00193369	16	0.00730695	0.00260497	16
460	0.0164755	0.00433479	16	0.0110798	0.00221906	16	0.00761391	0.00218234	16
461	0.0157513	0.00439472	16	0.0110339	0.00286255	16	0.00665407	0.00228247	16
462	0.0166888	0.00397431	16	0.0108185	0.00147436	16	0.00699726	0.00190093	16
463	0.0171883	0.00416046	16	0.0107557	0.00267447	16	0.00719316	0.00248992	16
464	0.0169951	0.00418392	16	0.0110409	0.00206127	16	0.00680314	0.00215956	16
465	0.0169934	0.00442915	16	0.0110373	0.00235436	16	0.0073386	0.0021743	16
466	0.0167	0.00448462	16	0.0110579	0.00191397	16	0.00654037	0.00203194	16
467	0.0164131	0.00397585	16	0.00994446	0.0022904	16	0.00679412	0.00237095	16
468	0.0175072	0.00452922	16	0.0114194	0.00286936	16	0.00658093	0.0020674	16
469	0.0169554	0.00419685	16	0.0114208	0.00254265	16	0.00695779	0.00223473	16
470	0.0167456	0.00313604	16	0.0102004	0.00168122	16	0.00751304	0.00235312	16
471	0.0172009	0.00378649	16	0.0121195	0.00339839	16	0.00613152	0.00209752	16
472	0.0174476	0.00382843	16	0.0106735	0.00202406	16	0.00676465	0.00148844	16
473	0.0157892	0.00379277	16	0.0106446	0.00292507	16	0.00694902	0.00118209	16
474	0.016977	0.00368437	16	0.0117456	0.00264883	16	0.00744522	0.00277921	16
475	0.0164437	0.00410433	16	0.011033	0.00214801	16	0.00635922	0.00158161	16
476	0.0165525	0.00471024	16	0.0110218	0.0025945	16	0.00646993	0.00231112	16
477	0.0155998	0.00377168	16	0.0107187	0.00164614	16	0.00729669	0.0025461	16
478	0.0175156	0.00446352	16	0.0115227	0.00255631	16	0.00730574	0.00173554	16
479	0.0157626	0.00388209	16	0.00987187	0.00269991	16	0.00606889	0.00195925	16
480	0.0169985	0.00466646	16	0.0117376	0.00251699	16	0.0066852	0.00213736	16
481	0.0168373	0.00405844	16	0.0110615	0.00308015	16	0.00720901	0.00173189	16
482	0.016718	0.00409446	16	0.0102722	0.00283694	16	0.00665224	0.00208621	16
483	0.0180953	0.00492975	16	0.0116254	0.00250669	16	0.00680778	0.00139886	16
484	0.016949	0.00450014	16	0.0105379	0.00219262	16	0.00650743	0.00216921	16
485	0.0161165	0.00344597	16	0.00941752	0.0017576	16	0.00725884	0.00223657	16
486	0.0172314	0.00433039	16	0.011444	0.00269988	16	0.00721829	0.002208	16
487	0.0165856	0.00382936	16	0.0112767	0.00225923	16	0.00705844	0.00180059	16
488	0.0166501	0.00422328	16	0.0110967	0.00210835	16	0.00738013	0.00236836	16
489	0.0183135	0.0039771	16	0.0111677	0.00277388	16	0.00724068	0.00190586	16
490	0.0170436	0.00446094	16	0.0107784	0.00194028	16	0.00762417	0.00255939	16
491	0.0156561	0.00436521	16	0.0107363	0.00256445	16	0.00624582	0.00162453	16
492	0.0165514	0.00406471	16	0.011475	0.00293137	16	0.00608013	0.00218027	16
493	0.0171306	0.0044597	16	0.0110498	0.00247411	16	0.0067284	0.00158989	16
494	0.0162656	0.00411097	16	0.0105151	0.00159355	16	0.00683536	0.00186229	16
495	0.0171872	0.00464577	16	0.011085	0.00284844	16	0.00682582	0.00192114	16
496	0.0159001	0.00385069	16	0.0108343	0.00262385	16	0.00732905	0.00290756	16
497	0.0157704	0.00286316	16	0.0109249	0.00259136	16	0.00662999	0.00176663	16
498	0.018311	0.0050847	16	0.0114513	0.002385	16	0.00770058	0.00165465	16
499	0.0165426	0.00462449	16	0.0107901	0.00219717	16	0.00700414	0.00170728	16
500	0.0164933	0.00393786	16	0.0108138	0.00229025	16	0.00682295	0.00193065	16

## Sheet: Fig 3 Panel e
Lag(ms)	Upward Gratings
-200	-0.00112751	0.00695799	0.00956657	-0.00544258	8.11485e-05	0.00421831	-0.00344487	-4.27755e-05	0.00837911	0.00173744	-0.00494548	-0.0102225	-0.00539611	1.61033e-05	-0.00533109	-0.000741606	-0.00165071	0.0019731	-0.00338056	0.00181543	6.87073e-06	-7.29908e-05	-0.003124	-0.00251658	-0.0023439	0.00120808	0.00217002	0.00193258	0.00224093	-0.00139788	-0.00347595	0.000637802	-0.00281632
-199	-0.0124551	-0.00179889	0.00604147	-0.000660083	-0.00405043	0.000780963	-0.00412575	-0.00507793	-0.0092547	-0.0020144	0.000108492	-5.95177e-05	-0.00419649	-0.00198095	0.0010444	-0.00419183	-0.00232216	-0.000484398	-0.00234005	-0.00457937	-0.00183707	0.00171011	-0.000242057	-0.000740717	-0.00102572	0.000149602	-0.00288087	-0.00135862	0.00222803	-0.00463692	0.00120073	-0.00169684	-6.53148e-05
-198	-0.00693946	0.00586287	-0.00243971	-9.47162e-05	-0.00027641	0.00556331	-0.00103416	-0.00212324	-0.00604599	0.00594822	-0.000766288	0.00297322	-0.00239085	-0.00395211	-0.00115173	0.00130124	0.000183482	-0.00323064	-0.00267148	-1.58681e-05	-0.00243164	-0.00101367	-0.000879554	-0.00149999	-0.00348386	-0.00216879	-0.00377451	-0.000136619	-0.00157846	-0.00103023	-0.000790296	0.000344865	-0.00279699
-197	-0.00393478	-0.00458985	-0.00136357	0.00077805	-0.00519873	-0.00215079	0.000858894	0.00199796	0.00859793	-0.00285879	-0.00233587	-0.00290657	-0.00473236	0.000515525	-0.0027398	2.85638e-05	0.00443784	-0.00303579	-0.00496469	9.77987e-05	-0.00153741	-0.00490786	0.000779853	-0.0025627	0.00281611	-6.92073e-05	-0.00315691	-0.000164105	-0.0019049	0.00234321	-0.00153679	0.00321153	-0.000512187
-196	0.00510002	-0.00731528	-0.00276905	0.000964682	0.000753014	-0.00363101	-0.00269131	-0.0033811	-0.00173798	0.00198186	0.00034929	-0.00100751	-0.00603204	-0.00350359	0.00083988	0.00106098	-0.00258904	-0.00402215	-0.0023927	0.00030717	0.00111023	-0.00117143	0.000196453	-0.00204973	0.00226891	0.000420594	0.00257242	-0.00360832	-0.000434121	-0.00115451	0.00296129	-0.00101665	0.00263713
-195	0.0013016	-0.000215626	0.002677	0.000694477	0.000846766	0.000485202	-0.00206956	0.000916831	0.00100139	0.00352046	-0.000814929	-0.000375001	0.000202595	-7.79177e-05	0.00108087	0.000493305	-0.000916422	-6.12445e-05	-0.000188777	-0.0039612	0.0012459	0.00183304	-0.0027877	-0.0018574	-0.00405124	0.000391953	0.000816458	-0.000291087	-0.00131844	-0.00228072	0.00141816	-0.00353051	0.000805386
-194	-0.00739919	0.00804333	0.0027254	-0.00492267	0.00530704	-0.00218276	0.00402139	-0.00324104	0.00758652	0.00123337	0.00176651	-0.00123387	-0.00419855	-0.00347049	0.00129103	-0.000331364	-0.000519074	0.000236991	-0.00195283	-0.000820671	-0.00414354	0.000138328	-0.00411063	0.00293424	0.00308626	-0.0010773	7.20996e-05	-0.0047928	0.00138998	0.00277823	-0.00392759	0.000238714	-0.00117433
-193	-0.00408888	-0.000467534	0.00108371	0.000704648	-0.00701154	-0.00490056	-0.000772232	-0.00038144	-0.000956525	-0.00773451	-0.0010861	-0.00266451	-0.00702655	0.000397156	-0.000549703	-0.000485421	-0.0020769	-0.00260723	-0.00350552	-0.000520119	-0.000142033	0.00243376	-0.00445254	-0.00098661	-0.0018686	0.00230769	-0.000162885	-0.00306238	-0.0051257	-0.000458783	0.00410567	0.000563553	5.40514e-05
-192	-0.000548366	0.00807168	-0.00182098	-0.00504495	0.00293651	0.00528407	-0.00130221	0.00269847	0.00125088	-0.00603949	5.34607e-05	-0.000575902	-0.00559971	-0.00257384	-0.00395492	-0.000427881	0.00114436	-0.00148883	-0.00433546	0.0025034	0.00433727	0.00393791	0.00105121	-4.68264e-05	0.000709455	-0.00234359	-0.000631916	-0.00131454	-0.00342803	0.00218374	-0.00191212	-0.0016668	-0.00562196
-191	-0.00646894	0.00158244	-0.00154427	0.0024677	-0.00586773	0.00696469	0.00327253	-0.0015954	0.0035699	-0.000689563	0.00135743	0.00494825	-0.00458457	-0.000621318	-0.000355677	-0.000872456	-8.54503e-05	0.000508395	-0.00401945	0.001723	0.00199553	-0.00118188	-0.00209183	-0.000255442	-0.00332354	-0.000835168	0.000929986	-0.00221233	0.00281155	-0.00182569	-0.00085269	0.000756023	-0.00354764
-190	-0.00955432	-0.0117203	-0.000248918	0.00113308	0.00216819	-0.00271747	0.00372481	-0.00860114	-0.00413219	-0.00553992	-0.00134867	0.00528816	-0.00483609	-0.00126634	-0.000274189	-0.00169786	0.00115383	-0.000903526	-0.00391701	-0.00275059	0.00443522	-0.000599106	0.000135154	0.00012445	0.00104269	0.0004547	-0.00143353	0.00232123	-0.00121955	-0.00225065	0.00530279	0.00428705	0.00260028
-189	-0.00366477	-0.00186083	-0.00330604	2.9558e-05	-0.00175197	-0.00160642	0.00227092	0.00142672	-0.00157141	-0.00277593	0.00165947	-0.00459172	-0.00258505	-0.00490735	0.00050609	-0.00131196	0.0039974	0.00216826	-0.00430115	-0.00311873	-0.00134351	-0.00193033	-0.000471021	-0.00323626	-0.0012214	-0.00243123	0.00342789	-0.00138154	-0.0020066	0.00100314	0.00119498	0.000507413	0.000571495
-188	0.00874811	0.00893765	0.00230425	-0.004035	-0.00531971	0.00363781	0.00306026	0.00202884	-0.00027316	0.00572038	0.00158505	-0.00405868	-0.00118794	-0.00761748	0.000325913	-0.000332766	7.74209e-05	-0.00148791	-0.000819771	0.00112646	-0.00122986	-0.00223803	-0.00100158	0.000579791	-0.00240346	0.00182159	-0.00518438	0.00166642	0.00115955	0.00268124	0.0036293	-0.000321536	-0.00296555
-187	-0.00326634	-0.00131772	-0.00573557	0.000962491	-0.00749083	0.000135233	-0.00156519	-0.00927085	-0.00486979	0.000187809	-0.00146593	-0.00507325	-0.00220791	5.34989e-05	-0.00431197	0.00128746	-0.00230481	-0.000128432	0.00153425	0.00203911	-0.000381307	-0.00165902	-9.28974e-05	-0.00169567	-0.00423815	-0.00128993	-0.00175609	-0.00195705	-0.000464363	-0.00694257	-0.00275628	-0.00181723	0.000829169
-186	-0.00166301	-0.00201261	0.000677259	-0.00346368	0.000649149	-0.00369785	0.00429655	-0.000321629	0.00231435	-0.00989553	0.000455287	0.00567747	-0.00663355	0.000766479	-0.000838803	-0.00176424	0.000262247	-0.00146041	-0.0013683	-0.00155489	-0.00212144	0.000437746	0.00122164	-0.00535463	-0.00333273	-0.00320586	-0.00155708	-0.000616356	0.00226641	-0.000896054	-0.00432345	-0.00334452	0.00549619
-185	-0.000436929	-0.00318582	0.000585286	0.00155532	0.00565086	-0.00732461	0.00399464	-0.00236512	-0.00131888	-0.010778	-0.00104873	-0.000407929	-0.00133304	-0.00263807	0.000755275	-0.00255905	-0.00532727	-0.0049119	0.00247492	-0.000295609	0.00188536	-0.000145511	-0.000471871	0.00285939	0.000771961	0.00238583	0.000479052	-0.00139654	-0.00140171	0.00033271	0.00190898	0.000347938	0.00294912
-184	-0.00350654	-0.00414785	-0.00278711	-0.00122505	0.0043076	0.00120774	-0.00588898	0.00568391	-0.00232259	0.00380395	-0.000241028	-0.0073227	-0.00218591	-5.68325e-05	-0.00196258	-0.00309912	0.000582171	0.00227756	-0.00481601	0.00154646	-0.00205679	-0.00136112	0.00179509	-0.00428968	-0.00265696	-0.000862744	0.000843852	-0.00254003	-0.000936171	0.00297549	0.00281362	0.00526569	-0.00702378
-183	0.00286732	-0.00474367	0.00409365	0.00239726	-0.00288271	5.36039e-05	-0.00609477	0.000347635	-0.00213558	0.00517754	0.00340316	0.00751943	-0.00467662	-0.00180804	0.00126697	0.000401741	-0.00203756	-0.00262563	-0.000397719	-0.00210793	0.00172432	0.00112358	-8.38956e-05	-0.0025253	-0.00114998	-0.000480387	-0.00208544	-0.00130708	-0.00095278	0.000876956	-0.00104448	-0.00271723	-0.00135259
-182	0.00240306	0.0026555	-0.00102467	0.00220043	0.00082696	-0.00107476	0.00135191	-0.0022077	-0.00229906	-0.00382016	-0.00101516	-7.63101e-05	-0.00560826	-0.00254809	-0.0016217	0.0031914	6.17562e-05	0.0012528	-0.00410483	-0.00311821	-0.0030314	0.00314917	-0.00128725	-0.00117003	0.00110031	-0.00286653	0.00139308	-0.00218451	-0.00220321	-0.00182076	-0.00379105	-0.00734629	-0.0076953
-181	-7.66011e-05	0.000422707	-0.00713667	7.74206e-05	-0.00743741	0.00133142	1.3407e-05	0.00460226	-0.00321266	-0.00418243	0.00207717	0.00173616	-0.00176754	0.0039158	-0.00164276	-0.00180261	-0.00145754	-0.000895782	-0.00546226	-6.10165e-05	-0.00321144	-0.003172	-0.00136216	-0.00178899	0.00251078	0.00140211	-0.00283271	-0.00190901	0.00103488	0.00468668	-0.00408232	-0.00346916	8.91134e-06
-180	-0.00459052	0.00713794	0.00144395	-0.00278752	-0.00617878	0.0108289	0.00123639	-0.0027227	-0.00278904	0.000627967	-0.00176172	-0.00222893	-0.00124161	-0.00148896	0.000188159	0.00035881	-0.00206478	0.000211122	-0.0033709	0.00196054	-0.000727167	0.00299488	-0.00161785	-0.00543784	-0.00172907	0.00175494	-0.000719005	-0.0011883	0.000188645	0.00120834	0.00126405	-0.00238872	0.00129277
-179	-0.00222	0.00134866	-0.00336639	-0.00607362	-0.00260109	-0.00738804	0.00347537	-0.00370099	-0.000180629	-0.00348283	-0.00241826	0.00407713	-0.00483656	-0.00331374	0.000318097	-0.00243875	0.000364791	-0.00143567	-0.00112866	-0.00280935	-0.0024385	-0.00185381	-0.00289469	0.000950945	-0.00408105	-0.000929359	-0.00199183	-0.00192668	-0.00267253	-0.00403096	-0.00223022	0.00371248	0.000651651
-178	0.00893415	-0.00208584	-0.00413394	0.00507979	-0.00168844	-0.000695785	-0.00530817	-0.00183938	-0.00263576	0.00297966	0.000984779	-0.00167775	-0.00339676	-0.00431312	-0.0026524	-0.00221909	-0.00111319	0.000551427	-0.00394185	0.00105571	0.00161385	0.00287257	0.000367728	-0.00476118	0.00299505	0.000716141	-0.00203634	0.00223206	-0.000771453	0.00324473	0.00563877	0.00527187	0.000655329
-177	-0.00672082	-0.00168258	0.000978645	0.00448681	-0.00208312	0.00286095	0.000850439	-0.00323482	0.00105538	-0.0035787	0.00393126	0.00050524	-0.00692982	0.00171246	0.00360607	-0.000701759	-0.000364757	0.000633984	-0.00287762	-0.00209616	-0.00435272	-0.000830187	-0.0016977	-0.00156812	-0.00228243	-0.00288381	-0.00452042	-0.00697951	0.00278757	-0.00374041	-0.00349616	-0.000879446	-0.00211726
-176	0.0100342	0.000191957	-0.0067602	0.00225917	-0.00233055	0.000668291	-7.16157e-05	0.00270852	-0.00481257	0.00408391	0.000792459	0.00145878	-0.0041477	-0.00287438	-0.00315705	-0.00117286	0.000890702	-0.00350585	0.00109877	-0.00334268	-0.00109749	-0.00047922	0.00365977	-0.00559814	0.000383221	-0.000392517	-0.000263901	0.00034494	-0.00132055	-0.00236054	0.00259691	-0.000315534	0.000809382
-175	0.0020447	0.00578306	-0.003504	-0.00560665	0.00355102	0.000115205	0.00984109	0.00551787	0.00404915	0.0037627	0.000493423	0.00117557	-0.00503073	-0.00300039	-1.32436e-06	-0.000858308	0.00397408	-0.00187399	0.000188469	-0.00143106	-0.00429996	-0.000772179	-0.00180905	-0.0027734	-0.00285007	0.0033543	-0.00141692	-0.000948339	-0.000811956	0.000571382	0.00203474	0.000570397	-0.00292045
-174	-0.00594451	0.00258621	0.0037873	-0.00499058	0.0032513	0.000553803	-0.00485939	-0.00530348	0.00471269	-0.00348498	-0.00103855	-0.00276731	-0.00432974	0.000802571	0.000128778	0.000517811	-0.00134432	-0.0019088	0.000321606	-0.00230458	-0.00057131	-0.00129151	-0.00279251	-0.0050314	-0.00419558	0.0005875	0.00124581	0.00324567	-0.00137021	-0.00208567	-0.00221544	0.00365199	-0.00200711
-173	-0.00207414	-0.00202567	0.00119817	-0.00126628	-0.00662705	-0.00653073	-0.00193259	-0.00402869	-0.00255341	-0.00618435	0.00153534	-0.00262894	-0.00259759	-0.00262724	-0.000752477	-0.000798845	-0.000134846	-0.00360757	-0.00775316	-8.64533e-05	-0.0011658	-0.000580779	-0.00150206	-0.00402327	-0.000395064	-0.00294987	0.00103045	0.00106034	-0.000678562	-0.000247163	-0.00267813	0.000672782	9.553e-06
-172	0.00336123	0.00014993	-0.000831123	0.00191314	-0.000270763	0.000688916	0.00187423	-0.00209344	-0.00110742	0.00117027	0.0045056	0.00469051	-0.00278728	-0.0009329	-0.00465914	0.000724272	3.5622e-05	0.00236783	-0.00162348	0.0010468	-0.002392	-0.00446983	-0.00278533	-0.0016272	-0.00196872	0.000480749	-0.00199208	-0.000104959	0.0062352	0.000851805	-0.000494182	-0.00503614	0.00654145
-171	-0.00980704	-0.00291022	0.00243473	0.000995108	-0.000369296	0.00282906	-0.00198862	-0.00549415	-0.00787726	-0.000303918	-0.00467456	-0.00472254	0.00110092	-0.0035742	0.000546777	-0.00397708	-0.00187022	0.00263953	-0.0019398	-0.000274785	0.000201693	0.000163638	-0.00402577	0.00155319	0.000433291	-0.00420079	0.000647125	0.00423641	-0.00208549	0.00202969	0.0033471	-0.00140002	-0.000568085
-170	0.00293011	-0.00777385	0.00247237	-0.000236671	-0.00234508	-0.00744759	0.00227956	0.00497201	-0.00532891	0.00519162	0.0040189	-0.00746158	-0.00372405	0.00256907	0.000530017	-0.00165265	-0.000772636	0.00154488	0.000345195	-0.00094108	-0.00190185	-0.00127254	-0.000189973	-0.00414935	0.00421804	0.000667858	-0.00628022	-0.00612705	-0.00176135	-0.00508538	0.00292926	-0.00292549	-0.00304373
-169	0.00581552	0.00238063	-0.000301749	0.00139707	0.000766608	0.000649757	-0.00123859	0.00198806	0.00357501	-0.00671619	-0.00129542	-0.0020636	-0.00403389	-0.0041201	-0.00636859	-0.00021986	-0.000591089	-0.00114883	-0.0020504	-0.00204354	-0.00342406	0.00170727	-0.00176069	-0.00366852	-0.00350876	-0.000466483	-0.00235915	-0.000895458	-0.000606175	0.00103984	-0.00153146	-0.000765663	-0.00575824
-168	0.0100439	-0.00508794	0.000111706	-0.00450645	0.00538975	0.00018432	-0.00129835	-0.00708168	0.00112108	-0.00177488	-0.00177322	-0.0019104	-0.00374229	-0.00494038	-0.00538863	0.00120535	-0.000816897	-2.50505e-06	-0.00439681	-0.000828993	-0.00193637	0.00128601	0.00269039	0.000313624	0.000908909	6.17911e-05	-0.00240715	-0.0027323	0.00189727	-0.00117929	-0.00114971	-0.00177217	-0.00880269
-167	-0.00638371	0.00112317	-0.000748989	-0.000640936	-0.00119027	-0.000699495	0.00101216	0.00188056	-0.00029137	-0.00458994	-0.00137234	0.00325077	-0.00138641	-0.00479647	0.00246001	-0.000943377	0.00378531	-9.622e-05	-0.00292793	-0.000556354	-0.00097785	0.000316556	-0.00142684	-0.0022213	0.000408965	0.00216329	-0.000842107	0.00255574	-0.00135143	-0.00315515	-0.00176908	0.00162036	-0.00572242
-166	-0.00194736	-0.00397734	-0.00548699	-0.00341802	-0.00531848	-0.000254891	-0.00264713	-0.0025379	-0.00405659	-0.00496194	0.00148233	0.00409978	-0.00640618	-0.00117534	-0.00122901	-0.00256737	0.000720936	-0.00427989	-0.0040701	-0.00341551	-0.00109671	0.00185322	-0.00195428	-0.00571563	-0.00574244	0.000216115	0.0030433	0.00254587	-0.00282284	0.00677657	-0.000729134	-0.00151211	0.00106491
-165	-0.0032688	0.00724915	0.00384699	0.00380877	0.00209772	0.00025596	0.00380254	-0.000372613	-0.00332849	0.000316151	0.00257753	0.000197701	-0.00579233	0.00094225	-0.00055836	3.02543e-05	0.000482483	0.00413517	-0.0045476	-0.000288664	0.00392629	0.00111184	-0.000644489	-0.00234558	0.000262435	-0.00207369	-0.00566011	-0.00267025	-0.000436637	-0.00364515	-0.00400626	0.00585582	0.00157875
-164	0.00342278	-0.00928163	-0.00474285	-0.00186266	-0.000593301	0.00636141	0.00134224	-0.00031187	-0.00383884	0.00842236	0.00594395	-0.00354353	-0.00148897	0.000473159	-0.000352943	0.000415605	-0.00132957	-0.000125046	0.000508676	-0.00241325	0.000724555	-0.00158918	-0.00421759	-0.00684979	-0.00215979	-0.000465435	-0.00181094	-0.00592942	-0.000189638	-0.0021443	0.00271544	0.00326455	-0.000452557
-163	0.000506451	0.000266432	0.00450844	-0.00149557	0.00924468	0.000180851	-0.00045578	-0.00710669	0.00123024	0.00194692	0.00433632	0.00367834	-0.00681454	-0.00293599	-0.00168615	0.000824209	0.000367505	-0.000703784	-0.00135365	-0.000280721	-0.00123604	-0.00268481	-0.00445117	-0.000836828	-0.00218515	-0.00264197	-0.00108799	-3.72948e-05	0.00303056	0.00192245	-0.00251096	0.00242512	0.00162729
-162	0.00117056	-0.00228806	0.00140053	0.000604428	-0.00241073	0.00310523	-0.00501879	0.00250049	0.00324054	0.000557698	-0.00241793	-0.0029631	-0.00810954	-0.00190414	0.00153392	-0.00244912	0.000978604	0.000116573	-6.35727e-05	-0.00153535	0.000103651	-4.85262e-05	0.00329631	-0.00280866	-0.00227775	0.00294512	-0.00427271	-0.00191421	-0.00353962	0.00184887	0.00586419	-0.00355028	0.000395644
-161	-0.000756116	-0.000483859	0.000250828	0.00081043	0.000632161	0.00269599	-0.00266365	0.00245543	-0.000393277	-0.00775447	0.0004639	0.00134585	-0.00495616	-0.00361602	-0.0052594	0.000359191	0.000469979	0.00055643	-0.0018697	-0.00510732	-0.00103397	-0.00140601	-0.00267939	0.00168312	-0.0038487	-0.00047144	0.000175717	-0.00271255	0.0016653	-0.00441216	0.00393687	0.00334234	-0.00488366
-160	-0.000770701	0.00893731	-0.000407525	0.000672796	-0.00684607	0.00560804	0.00229586	-0.0061472	-0.00339012	-0.00145523	-0.00214772	0.0041858	-0.00489721	-0.00498452	-0.00169937	-0.000505755	0.00312229	-0.000672468	-0.00494189	-0.000213621	-0.00270072	0.00119853	-0.00196498	-0.00213961	-0.000772612	-0.00642348	-0.00157325	-0.00104396	0.00075871	-0.00443811	-0.00046859	0.000753999	-0.00562692
-159	-0.00212115	5.59835e-05	-0.00329934	-0.00332498	-0.00659113	-0.00399164	0.00353716	0.00219299	-0.00204694	-0.00584778	-0.00268495	2.01588e-05	-0.00407508	-0.00145519	0.00069375	0.0014527	0.000680169	-0.00100449	-0.00466435	-0.000823092	-0.00149296	-0.000274879	-9.70219e-05	-0.00753458	-0.00328196	0.00571601	-0.000408696	-0.00461871	-0.00108693	-6.96181e-05	-0.0043708	-0.00411678	-0.00200334
-158	0.00020377	-0.00932111	0.00311027	-0.00154643	0.00592529	0.00120992	0.00405574	-0.000488737	-0.00318786	0.00118702	-0.00485202	-0.00150063	-0.00268531	-0.00151818	-0.00234341	-0.000132415	-0.00216077	-0.00169452	-0.00237877	-0.00268359	-0.00223842	-0.00360811	-0.00146458	0.000504976	-0.00204994	-0.0021582	-0.00182553	-0.0039352	-0.00535343	-0.00184989	-0.000279623	-0.000583541	-0.00517492
-157	-0.00428701	-0.00286793	0.00336586	-0.00238604	-0.00287026	-0.00386025	-0.00074599	0.000373305	-0.00236181	0.00137974	0.00447877	-0.000523951	-0.00500232	-0.00244585	0.000418197	-0.00386061	-0.00161142	-0.00157091	6.27081e-05	0.000700162	0.00291202	0.00186378	-0.000794158	0.00109055	-0.00174498	-0.00141442	-0.00443647	-0.000780259	-0.000298248	0.00400269	-0.00583626	0.005805	0.000715416
-156	-0.0047477	-0.00506762	-0.00638606	0.000222719	0.00331038	0.00453448	-0.00494715	-0.00238166	-0.0037448	-0.00518822	0.000748225	-0.00360307	-0.00462252	0.00204569	-0.00174525	-0.0059899	-0.000949866	5.12971e-06	-0.00524894	0.00186851	0.00137618	0.00247248	0.00233332	-0.0015173	-0.000575452	0.00355801	0.000391345	-0.00176984	-0.00124394	-0.00417026	0.003544	-0.00382774	0.00185243
-155	0.0079932	0.00540435	-0.000726535	0.00284612	-0.00740186	-0.000661301	-0.00483248	-0.00101145	-0.00524797	2.03996e-05	-0.00232521	-0.00685354	-0.00477493	-0.00256987	-0.000902334	-0.000358858	-0.00090318	-0.00296353	4.29055e-05	-0.00182805	0.00361699	-0.00132072	-0.00226176	-0.0029716	0.00211778	-0.00203697	-0.00252132	-0.00289576	-0.00471333	0.004222	0.00251598	-0.00294095	-0.00371043
-154	0.00446261	0.00384637	-0.00219901	0.00219686	-0.00515015	-0.000433494	0.00013582	-0.00269158	0.00732159	1.9362e-05	0.00164669	0.000519583	-0.00359142	0.00192959	-0.000521661	-0.00368006	0.00282827	0.00309261	-0.00427821	-0.00498051	-0.0038612	0.000127606	-0.000264073	-0.0025074	-0.00473474	-0.000174902	0.00121725	-0.00459395	-0.00169353	0.00042765	-0.000781221	-0.00165826	0.005091
-153	0.00671577	0.00295689	0.000246832	-0.00599268	0.000720456	0.0013198	0.00386795	-0.00931837	-0.002838	-0.00587102	-0.00137832	-0.000973453	-0.00289138	-0.000551737	0.000669302	0.000116512	0.00167403	-0.00319462	-0.00295454	0.000390334	-0.00225436	0.00154191	-0.00376551	0.00080106	0.00224456	-0.00183721	7.79632e-05	-0.00338676	-0.00354363	0.00206708	0.00299725	0.00513937	-0.00107943
-152	-0.00380083	0.0031872	0.00340473	0.00355962	-0.0012513	-0.00755285	0.00373472	0.00421656	-0.00629765	-0.0112268	-0.00351595	-0.00200269	-0.00568678	-0.00634186	-0.0012537	-0.00375445	0.000542979	-0.00219295	-0.00303029	-0.00214727	-0.00412446	-0.0016578	-0.0037465	-0.0044212	-0.0039449	0.00105864	0.00279028	-0.00441488	0.00044686	-0.00234393	0.00213898	-0.00140835	-0.0027051
-151	-0.000571357	-0.00295855	0.00572466	-0.0010548	0.00215266	-0.000298331	0.00157477	0.00368155	0.00111238	0.010979	0.00268753	0.00805667	-0.00936545	-0.0059101	0.00140891	0.00212359	-0.000524205	-0.00015276	-0.00179892	-0.00330736	-0.00401461	-0.00185076	-0.000397979	-0.000225553	0.00136292	-0.000845105	-0.00359517	0.0030324	-0.00329119	-0.000201865	0.000828135	0.00311422	-0.00034024
-150	0.0102853	-0.00182763	-0.00667438	-0.00506943	0.0062663	-0.00391637	-0.00417746	-0.00237226	-0.00270217	-0.00103083	0.00677166	-0.000102362	-0.00402977	-0.00246653	-0.000327536	-0.000921178	-0.00082149	0.00250651	-0.00294059	-0.00280029	-0.000426473	0.000144855	-0.00141852	-0.00385929	-0.00229649	-0.00211293	0.0029935	-0.00284869	0.000780932	-0.000835469	-0.00129699	0.00537801	-0.00779227
-149	-0.00102926	-0.000890244	0.000191252	0.00289444	0.000625942	0.003014	-0.00154511	1.52817e-05	-0.000177556	-0.00191004	0.00658107	0.00215728	-0.00465268	-0.00404262	-0.00187333	-0.00221682	5.11365e-05	0.000636186	-0.0047959	-0.00160092	-0.000899928	0.000912536	0.000600708	0.00120268	-0.00501491	0.000955628	-0.00397454	-0.000665892	0.000247515	-0.00269246	-0.00662897	-0.000584015	-0.000347855
-148	0.0122768	0.00559611	-0.00275641	-0.00360973	0.0018133	-0.0038786	0.00272647	-0.0044756	0.00515716	-0.0100219	-0.00411111	-0.00155791	-0.00545714	-3.93366e-05	0.000120173	-0.00329513	-0.00235362	-0.00100212	-0.00233558	-0.000551084	-0.000733942	0.00510069	4.54393e-05	-0.00816723	-0.00235892	-0.000803251	-0.00286342	-0.00108747	0.00176238	0.0032553	0.00268842	-0.00145399	-0.00594703
-147	0.00604672	0.000462522	-0.00532531	-0.00143189	-0.00817805	-0.00510019	0.00752406	0.00132928	-0.00945882	-0.00122017	-0.00464209	-0.00545757	-0.00743177	-0.000807934	0.000638805	-0.00102621	0.00216002	-0.00219925	-0.00283669	-0.000233192	0.00109616	0.00377405	-0.00209841	-0.00471426	-0.000822839	0.00281283	-0.000582402	-0.000508729	-0.00562577	-0.00480344	0.00170364	-0.00131615	-0.00245537
-146	-0.00927403	-0.00192802	0.00314239	-0.00201673	-0.0040624	-0.00145423	0.000449932	0.00372388	0.00288864	-0.00273563	-3.78598e-05	0.00312279	-0.00435752	-0.00325618	-0.000912328	-0.00420639	0.000424077	-0.00203516	-0.00531657	-0.00215782	0.000518101	0.000173704	-0.00119378	-0.00343738	-0.000638768	0.00311075	0.0011185	-0.000180436	-0.000598622	-0.00191928	-0.00347144	0.00153345	0.00335342
-145	-0.00366173	0.0015344	0.000463323	-0.00218554	0.004669	-0.00289872	-0.00481856	-0.000589892	-0.00339107	-0.00381115	0.00144327	-0.00217423	-0.00829716	-0.00253787	-0.00325571	-0.000614927	-0.000858481	-0.00111414	-0.00427287	-0.00474547	-0.00264326	-0.000638901	-0.000469011	0.000397519	-0.00209599	-0.00305319	-0.000799196	-0.00466087	0.00352749	-0.000922932	0.00339431	-0.00103602	-0.00397054
-144	-0.00287363	0.00470411	-0.00347908	0.00520128	0.00177792	-0.00133285	-0.0046355	0.0069657	-0.00391916	-0.00739273	0.00129562	-0.000900657	-0.00276684	-0.000648685	0.0031552	-0.00064849	0.00105877	4.85581e-05	-0.00306981	-0.00324815	-0.000260096	0.000471571	-0.00101385	0.00320039	-0.00146639	-0.0023398	-0.00706604	-0.00163274	-0.0018841	-0.000400348	-0.00106815	-0.00105891	-0.00356806
-143	-0.00263741	0.00458956	-0.00483162	-0.000835728	0.00651824	0.00123136	-0.000595111	-0.00162373	0.00358713	0.00553357	-0.000711321	0.0030693	-0.00543911	-0.00537184	0.000306464	0.000548952	0.00126016	-0.000949971	-0.00174816	-0.00557174	-0.00160161	-0.00429803	-0.000880976	-0.000822182	0.000858483	0.00264275	0.00156979	-0.00584727	0.00134905	0.000835807	0.00051575	-0.00300005	-0.00534513
-142	0.00502183	0.0021552	-0.00631785	-0.00296371	0.00784384	0.00030746	-0.00198776	-0.00649264	-0.00699068	-0.000598167	0.00152333	-0.00258444	-0.00641863	-0.00305009	-0.00378821	-0.000587171	-0.000450969	0.000562968	-0.00372705	0.000207884	0.00197143	0.000444921	-0.000738307	0.000488608	0.000235642	-0.000800063	-0.000733334	0.000884992	-0.00261453	0.000449235	-0.000361327	-0.0054545	0.00442126
-141	0.0037341	-0.00293418	-0.000415054	-0.00124891	-0.00584203	-0.00479248	0.000440612	0.000849382	0.00543142	-0.00364591	-0.00267944	-0.00706241	-0.00165075	-0.00339618	-0.000322807	-0.00400656	0.000386733	0.000102737	0.000138056	-0.0017672	-0.00448524	7.00362e-06	0.000736896	0.000897406	-0.00196767	-0.00300318	0.00265747	-0.000529147	0.00108519	-0.00610692	-0.00140868	0.00631686	-0.00120015
-140	-0.0077406	-0.00468893	-0.000851632	-0.00272399	-0.00641703	-0.00481637	0.00324017	-0.0029976	-0.00273515	-0.00922047	-0.000770541	0.00178724	-0.0065914	-0.000912364	0.000253455	-0.00445428	-0.000361027	-0.000902987	-0.00246894	-0.00446969	-0.00545093	0.00267032	0.000270003	-0.00300023	-0.000989625	0.00439841	0.000582903	0.00105457	-0.00163437	-0.000779416	-0.0025017	0.00081256	-0.00534596
-139	0.0041465	-0.00223609	0.00422593	-0.000365811	-0.00540422	-0.00375217	-0.000830243	0.00160822	0.00384753	0.00509909	0.000113461	-0.00240912	-0.00546342	-0.000845911	-0.000729503	0.00276063	0.00205397	-0.000411064	-0.00503468	0.000123174	-0.000884015	2.17519e-05	-0.000480819	-0.00300121	-0.00403295	-0.00317446	0.00294226	-0.00152426	-0.000212048	-0.000859019	0.00261676	-0.0040448	-0.00203472
-138	0.00463524	0.00171125	0.00216903	0.00118233	0.00311704	-0.0060286	-0.00618584	0.00928157	-0.00045193	-0.00709839	0.00411735	0.00614168	-0.00774201	-0.00202795	-0.00202025	-0.00463201	-0.000614072	0.000292204	-0.00488768	-0.00217595	-0.000217727	-0.00269982	-0.00232347	-0.00295372	-0.00607977	-0.00385508	0.000306455	0.00414804	-0.00458755	0.00305871	0.00127982	-0.00440641	-0.000510546
-137	-0.00720815	-1.252e-05	-0.00171578	-0.00137245	-0.000432763	-0.00212541	-0.0035716	-0.00216867	-0.00132986	0.000322641	-0.000863408	-0.00101053	-0.00419342	-0.00235193	-0.00356121	0.0012891	-0.00208439	0.000221871	-0.00132625	0.00170462	-0.00294811	0.00128204	0.00048115	-0.00406555	-0.00290373	-0.000319881	-0.00172419	5.39501e-05	0.0012921	-0.0021585	-0.00199797	-0.00155472	-0.00718711
-136	0.0112925	-0.000368797	0.00841428	-0.0050792	-0.00194894	0.00115201	-0.0010257	0.00352984	-0.00256912	0.0093021	0.00252668	0.00566265	-0.00499935	0.0014725	-0.000938032	-0.00514162	-0.00235753	-0.00357756	-0.00351504	-0.00101086	-0.00233723	0.00239601	0.00237696	-0.00157007	0.000164159	-0.000986308	-0.00242372	-0.00216476	0.00271671	-0.000930877	0.00142943	0.00137445	0.00101262
-135	-0.0019912	0.0023649	0.000417796	0.00111637	0.000328374	-0.00430256	-0.00188254	-0.00037207	-0.00544898	-0.00821187	0.00289121	-0.00257319	-0.00524533	-0.00278233	-3.4805e-05	0.00249738	0.000501111	-0.0010617	-0.00192401	-0.00368998	-0.00261859	0.00167156	-0.00264679	-0.00273636	-0.00381149	-0.00184787	-0.00122311	-0.00473461	-0.00172821	-5.53276e-05	-0.0036831	0.000260621	-0.00809529
-134	0.0059293	-0.00441134	-0.00439362	-0.00202873	-0.00225841	0.00126527	0.00251359	-0.000591859	-0.00302149	0.000482747	-0.0023696	0.000402669	-0.00475191	-0.00221531	-0.00347715	-0.000922295	0.00165221	0.000752415	-0.00453539	-0.00211156	-0.00340119	0.00121185	-2.22918e-06	-0.0024729	-0.00109561	-0.00345737	0.000379513	-0.00501141	-0.00212725	-0.00145389	-0.00422836	-0.000142256	0.00394298
-133	-0.00546927	-0.00433334	-0.00236908	0.00355551	-0.00649748	0.00222497	-0.00124921	0.00204503	0.00050782	0.00305237	-0.00217964	-0.00153754	-0.0068735	-0.00351244	-0.00072402	-0.00630696	0.000788082	-0.0033933	-0.00299743	-0.00104293	-0.00293057	0.000167337	-0.00103825	-0.000707931	-0.00160453	0.00224789	0.00317885	-0.0012349	-0.00431122	0.00143382	-0.000854127	0.00298163	-0.000629563
-132	-0.0121609	-0.00574773	0.00184285	0.00374446	0.00492838	-0.000911893	-0.00365423	-0.00233221	0.0053559	-0.0058075	-0.00126509	-0.00334352	-0.00338076	-0.00535612	0.0011352	-0.00240812	0.00317169	0.000975492	-0.00216573	-0.00360149	0.000818512	0.000585444	0.00113541	-0.00282228	-0.00182137	0.00375196	-0.00294291	0.00408831	-0.000105471	0.00157074	-0.00219765	-0.00300622	-0.00665999
-131	0.00118468	0.0043748	0.00295112	-0.00549273	-0.00427601	0.00362177	-0.00306368	0.00561056	0.00613728	0.000409349	0.000240882	-0.00746016	-0.00623529	-0.000898314	-0.0010581	0.00114146	-0.00169823	-0.00127063	-0.00476224	-0.00469807	-0.00145175	-0.00183279	-0.00233006	-0.00337104	-0.00347554	0.000284053	0.00136483	-0.000483309	-0.00284139	-0.00728042	0.000818896	-0.0032205	-0.00622255
-130	0.00202839	-0.0034915	0.00491017	4.8321e-05	-0.0066705	0.0012644	0.0017545	-0.00216513	-0.00447364	0.0013702	-0.00323964	-0.00301682	-0.00795862	-0.000803512	0.00382167	-0.00470712	-0.00262816	4.4298e-05	-0.00283975	0.00108211	-0.000545872	0.000993576	-0.00223128	-0.00157681	0.000256548	-0.000776446	-0.00193968	8.37706e-06	0.00123238	0.00142195	-0.000177332	-4.43319e-06	-0.005963
-129	-0.000566503	-0.00289914	0.00428686	-0.0032542	-0.00540706	0.00307766	-0.0016845	-0.00315314	0.00151593	0.0101258	-0.0022376	0.00469008	-0.00434683	-0.00187742	-0.00584225	0.000128029	0.000970594	-0.00123612	-0.00195282	-0.00120303	-0.00122503	0.00245081	0.00268863	0.00195331	-0.00154046	0.00206527	-0.00185565	-0.00483994	-0.000705195	-0.00293261	0.00447788	-0.000197088	-0.00102212
-128	-0.000315637	0.00054353	-0.00490627	-0.00331287	-0.004175	0.000215374	-0.00705918	-0.00993396	-0.000415422	-0.00244682	0.00357254	-0.000325611	-0.00279267	-0.000142948	-0.00194079	-0.00193367	-0.000940237	-0.00168772	-0.000951764	0.000954953	-0.00339379	-0.00300009	0.00015238	0.00273781	-0.00276677	-0.00282188	-0.00210549	-0.00160396	-0.00551793	-0.000444351	-0.00611084	-0.00267243	-0.00268645
-127	0.00389689	0.00334157	0.00489254	0.00202917	-0.000861944	-0.00573171	0.00130614	0.00185335	-0.00431179	-0.00112868	-0.00471315	0.00813859	-0.0064712	-0.00274768	0.00035155	-0.00146208	0.00101599	-0.00155227	-0.00569116	-0.00041596	-0.000596556	-0.000510318	0.000980533	-0.00054243	-0.00362639	-0.000761947	0.0019579	0.00206229	-0.00241985	0.000807431	0.000522808	0.00490415	-0.00150846
-126	-0.000171141	0.00394404	-0.00283257	0.000648339	0.0100445	-0.00090549	-0.00628392	0.00488984	0.00162355	-0.00225881	-0.00120621	0.00497341	-0.00614932	-0.00431808	-0.000286643	-0.00550413	-0.000359076	-0.00021569	-0.00228604	0.000228045	-0.000531834	0.000761119	-0.000235372	0.00103864	-0.0017776	-0.00330184	0.001053	-0.00167819	0.00203614	-0.000866731	-0.00365576	0.00199547	-0.00556051
-125	-0.00707698	-0.0106886	-0.00191704	-0.0012969	-0.00131916	-0.00296506	-0.000713674	-0.000120599	-0.00407926	0.00171632	-0.00293882	0.00148481	-0.00573307	-0.00102004	-0.000421217	-0.00335234	-0.000576016	-0.00134868	-0.00448928	0.000285668	-0.00280954	0.0011167	-0.00168437	-0.00344866	-0.00281601	-0.000850811	-0.000302263	-0.00136962	0.00243598	0.00189889	-0.000807838	-0.00127221	0.00214042
-124	-0.00382951	-0.00260825	-0.00119888	-0.00219357	-0.0035198	-0.00211085	-0.000928658	0.000429977	0.00291988	-0.00023971	0.00285722	-0.0041868	-0.00590697	-0.00689445	-0.00113451	-7.59072e-06	-0.000786378	-0.00174478	-0.00196746	-0.000319035	-0.00368751	-0.00236317	0.00208854	-0.00307853	-0.00228577	0.00110859	-0.00142305	0.00104755	-0.00406463	-0.00463686	0.00407177	-0.00205382	-0.000634193
-123	0.00531893	-0.00269152	0.0034688	-0.000466308	-0.00284933	0.00474835	-0.000436965	-0.00537043	0.00656066	0.000583561	0.00536349	-0.00503845	-0.00125929	-0.000391414	-0.000586541	-0.000950082	-0.000565492	0.00400278	-0.00103473	-0.0022238	-0.00335418	0.00235749	2.671e-05	-0.000342739	-0.00246719	-0.000725794	1.66184e-05	-0.00715231	0.000810902	-0.00152678	-0.00558333	-0.00120685	-0.00509685
-122	0.00516606	-0.00033778	-0.00166413	-0.00367923	-0.00100482	-0.00338976	-0.00210345	0.000345243	-0.00156324	-1.4461e-05	-0.00444934	-0.00484359	-0.00311489	-0.0032805	0.00131395	0.00248387	0.000307147	-0.000965665	-0.00030834	-0.00303165	-0.00170041	0.000527576	-0.0022968	-0.00182714	-0.00481368	-0.00177004	0.00194145	0.000603103	-0.00543886	-0.000322993	-0.00317255	-0.00203683	-0.00599102
-121	0.00624792	0.0029315	0.00295523	0.00250715	-0.00161228	0.000863322	-0.0023602	-0.00286357	0.00266915	0.00383543	-0.00202851	0.00306732	-0.00285442	-0.00279338	-0.00222612	-0.000377155	-0.000525482	0.00103963	-0.0024635	-0.00441313	-0.00211725	-0.00365553	0.000183604	-0.00319577	-0.00367327	-0.0039512	0.000160491	-0.00527133	-0.0014325	-0.0024448	-0.00264714	-0.00892605	-0.00837095
-120	-0.00171723	-0.00261896	-0.00686906	-0.000122862	-0.000136896	0.00625514	-0.00447838	0.00232767	-0.00152632	-0.0085211	0.00281615	0.00264554	-0.00642786	-0.00376328	-0.00335812	-0.00204713	0.00120356	-0.00143828	-0.00630202	-0.00207931	-0.00136356	-0.00382308	-0.000958154	0.000605997	-0.00284391	0.000916586	-0.000429891	0.000428152	0.00270617	-0.000271684	-0.00265359	-0.00166582	0.000555402
-119	0.00377337	-0.00189161	-0.00653717	0.00217268	-0.00351374	0.00201822	-0.00093251	-0.00165567	-0.00232855	0.00490817	-0.00462542	0.00643577	-0.00585017	-0.00309927	-8.20273e-05	-0.00121388	0.00169601	-0.00247768	-0.00363985	0.00181915	-0.00134914	-0.000934114	-0.00135158	0.000773033	-0.00401608	-0.00227387	-0.000817949	0.00109443	-0.00127595	-0.0020929	-0.00486771	-0.00133402	-0.00220753
-118	-0.000534552	-0.00231008	0.00237238	-0.00431181	0.00466367	-0.00312813	-0.00104809	0.00141652	-0.00208879	-0.00047801	0.00134727	8.79509e-05	-0.0090695	-0.000914729	0.000111295	-0.00125972	-0.000172825	-0.0038883	-0.00384358	0.00249183	-0.00159906	-1.81801e-05	0.000784018	-0.0016008	0.00120237	-0.00134545	-0.00121273	-0.00204745	-0.00643182	-0.00584821	-0.00270877	-0.000562892	-0.0074859
-117	0.00664498	-0.000287845	-0.00310497	-0.00495648	-0.00395637	-0.00230858	0.0016425	-0.00140262	0.000672966	-0.00477419	-0.00323656	0.000414063	-0.00281038	-0.00374414	0.000508525	-0.00441847	-0.00308585	-0.000574488	-0.00184734	0.001481	-0.00166357	0.00220618	0.0018012	0.00224601	-0.00381539	-0.0018493	0.00285478	0.000806513	0.000408414	0.00396233	-0.00601172	2.59903e-05	-0.00776943
-116	0.00628916	-0.00191437	0.00369369	-0.00467701	-0.00833533	-0.00502074	-0.00296562	-0.000583557	0.00355044	-0.00379049	0.00208897	-0.00231911	-0.00602196	-0.00119754	-0.00096992	-0.00294985	-0.00447576	0.00440406	-0.00218342	-0.00139808	-0.00136526	0.00156774	-0.000866903	-0.000118719	-0.00371667	-0.00197771	-0.000133323	-0.00444586	-0.00235875	-0.00560076	-0.00251739	-0.00302638	-0.00395664
-115	-0.000501739	0.00320158	0.00263988	-0.000159274	-0.00120634	0.00495793	-0.00434434	0.004965	-0.00146271	-0.000799985	-0.00196294	-0.00193925	-0.00388785	-0.00352803	-0.00317871	-0.00114122	0.00176042	-0.000979511	-0.00106156	0.000169854	-0.00416788	-0.00188082	0.00135428	-0.00413184	0.00158405	-0.004414	-0.00300927	-0.000243537	-2.16193e-05	-0.00446078	-0.0066639	0.000769975	-0.00486387
-114	-0.00692864	0.000856102	-0.0050484	-0.00725285	-0.00868075	-0.000589481	0.00229704	-0.00439343	0.000222947	-0.00909695	-0.00451718	-0.00148429	-0.00609314	-0.00224065	0.00106076	0.000334442	0.000783974	0.000896178	-0.00305725	-0.0018227	0.000502609	-0.00122758	0.00339187	0.00222537	-0.00256619	-0.00359107	0.00339358	-0.00685523	-0.00215249	-0.00323213	0.00219767	-0.00159116	-0.00506148
-113	-0.00749184	-0.00671119	0.00165788	0.00547611	0.00366044	-0.00203507	-0.00269441	-0.00314473	-0.00260447	0.00181567	0.00034817	0.00122332	-0.00319812	-0.00304012	-0.000703578	0.00109533	-0.000597512	-0.000727438	-0.00290719	-0.00436145	-0.00248961	-0.00383039	-0.00186521	0.00131833	-0.00204774	-0.00356258	0.00177027	-0.00201479	-0.000590951	0.00111219	0.000308838	-0.00197254	-0.00526862
-112	-0.00540302	0.00954675	0.00176316	-0.003117	0.00235619	-0.00565021	-0.00061512	-0.00333762	0.00293831	0.000161689	-0.00176776	0.000213193	-0.00511034	-0.00477402	-0.00257853	0.00481515	-0.000212157	0.000326212	-0.0024118	-0.000183656	-0.00225891	0.00161354	-0.00274878	0.000766706	-0.00182017	-0.00223443	-0.00348679	0.000299363	0.000448308	-0.00344963	-0.0049987	-0.00330259	-0.00124384
-111	0.00334262	0.00278233	-0.00226585	0.0015462	-0.00418455	0.00205934	0.0019779	-0.00316273	-0.00589617	0.00540484	3.77058e-05	0.00178144	-0.00320018	-0.00625501	-0.000744001	-0.000361987	-0.000415732	-0.00371565	-0.00169769	0.000469462	0.000558843	-0.00295389	-0.00177443	-0.00463862	-0.00431269	0.00483849	-0.00133959	-0.00188531	-0.00493481	-0.00101944	0.000455403	0.00709711	-0.00381261
-110	0.00682483	-0.0089343	-0.00730087	-0.00363548	-0.00556629	0.0017107	-0.000931608	0.00225602	0.000732127	-0.000233778	0.000620494	0.00287103	-0.00321585	0.000419454	0.000408185	0.000191729	-0.000494733	-0.00165542	0.000254933	-0.00196836	0.00149785	-0.00246012	-0.00143105	-0.00117377	0.00137355	-0.00311061	-0.00329204	-0.00178047	-0.00207324	-0.00355312	-0.00424696	-0.00226388	-0.00336148
-109	0.00564055	-0.00305639	0.00197673	-0.0104768	-0.000994564	-0.000729957	-0.00149553	-0.00839218	0.00427566	-0.003034	-0.000481278	0.0013636	-0.00384833	-0.00119492	-0.00383469	-0.00313305	-0.000238987	0.00315297	-0.00271489	-0.0034897	-0.00272724	-0.00105531	-0.00106081	-0.00581686	-0.00489252	0.00344948	0.000749074	-0.00389464	-0.00403889	-0.00209864	0.00158294	-0.00408302	-0.00501213
-108	-0.00442326	-0.00675587	0.000556063	-0.00543018	-0.00392874	0.00163884	-0.00203404	-0.00169147	0.00110604	-0.0029207	-0.00269189	-0.00196203	-0.00437884	-0.00267599	-0.00119064	-0.00237051	-0.000465729	-0.000882476	-0.00204724	-0.00011936	-0.00155947	-0.0030091	-0.000832457	-0.000360893	-0.000300488	-0.00413861	-0.00350806	-0.00349187	-0.00299733	0.000644227	0.00287558	-0.00381765	-0.00460071
-107	0.0022406	0.000499421	0.00567067	0.00405869	-0.00703053	0.00124112	0.000412953	0.00168018	0.00843228	-0.0053195	-0.00192747	-0.000777062	-0.00503286	-0.00152861	-0.000390958	-0.0041802	-0.00238001	-0.00426353	0.000238304	0.000226557	-0.00655686	0.00136106	-0.00150695	-0.00226435	-0.000336065	-0.000956841	0.00311393	-0.00381616	-0.000948095	-0.0037623	-0.00153993	-0.00394284	-0.00185061
-106	-0.000305293	-0.00202334	-0.00526595	-0.00241906	-0.000498767	-0.000264839	-0.00137985	-0.00611083	-0.00233593	-0.00365694	-0.00390214	0.00266131	-0.00759157	-0.00350558	-0.00170224	-0.00152305	0.00192421	0.00229896	-0.00424145	-0.000915157	-0.00118212	-0.00227425	0.00185049	-0.000387944	0.000369855	-0.000296458	0.00270279	-0.000592684	-0.00688437	-0.00695218	-0.00404362	0.003054	-0.00461702
-105	-0.00860119	-0.00114004	0.0015252	0.0013761	-0.00704083	0.00167613	-0.00212555	0.00438038	0.00236895	-0.00420822	0.00237767	0.00140296	-0.0037149	-0.00177369	-0.00103337	-0.00245974	0.00240041	0.00430724	-0.00440161	-0.00407112	0.00129696	-0.00147616	0.00019587	0.00307755	-0.00184274	-0.00219211	-0.00391257	-0.000632676	-0.0046847	-0.00409322	-0.00251118	-0.00240721	-0.00503834
-104	0.00223937	-0.0082511	-0.00430409	-0.000647115	0.00446724	-0.00308236	-0.00638538	-0.00239575	-0.00372882	-0.00236501	-0.00296886	-0.00127049	-0.00545855	-0.000232047	-0.00449201	-0.000975405	7.22498e-05	-0.000775936	-0.00075142	-0.00119165	-0.00273917	-0.00219742	-0.00189853	-0.00248915	-0.00617264	-0.00370913	-0.00551022	-0.00211206	-0.00170991	-0.00353444	-0.0026603	0.00384711	-0.00418246
-103	0.00578273	-0.00376841	0.000922372	-0.00834664	-0.00238715	-0.00543508	0.000316593	-0.000865997	-0.000623401	0.00652201	0.000891906	-0.00161731	-0.0015218	-0.00383932	0.00324347	6.97059e-06	-0.00185527	-0.000255848	-0.00182835	-0.00313469	-0.000125651	-0.00275555	-0.000643174	-0.000547059	-0.00448012	-0.000136964	-0.00127315	-0.000655612	-0.00119824	0.00336965	-0.00253464	-0.00774027	-0.00542836
-102	-0.00281512	-0.000968587	-0.000112373	-0.00362147	-0.0027171	-0.0031718	-0.000376781	-0.00230875	-0.00628752	-0.00203396	0.00554233	0.000990641	-0.00559833	-0.00204058	-0.0018798	-0.00389468	0.000490863	-0.00140681	-0.00245591	-0.000872884	0.000126561	-0.000924832	-0.00221905	-0.00297731	-0.00162896	-0.00432947	5.03603e-05	-0.000256943	0.00293664	-0.00598372	0.000699797	-0.0049789	-0.00187833
-101	-0.00156247	0.00284886	-0.00354464	0.00120834	-0.000399835	0.00073478	-0.00192412	0.000907845	0.00337115	0.00431559	-0.00365911	0.00510381	-0.00240285	-0.00306475	-0.0015809	0.000905744	-0.00211974	-0.00228803	-0.00540468	-0.00159486	-0.000194122	0.00150832	0.00241997	-0.00379083	0.00173616	-6.41834e-05	0.00242525	-0.00350745	0.00124456	-0.00247953	-0.00587409	-0.000914545	-0.0027267
-100	-0.00835766	-0.00277351	0.00148401	0.00487074	-0.00650344	-0.0073655	-0.00153196	-0.00631383	-0.00151565	-0.00462105	-0.00112113	0.00643308	-0.00185265	-0.000554682	-0.00591497	0.0025895	-0.000898185	0.00101398	-0.00217464	-0.00027331	-0.00475402	0.00315434	-0.00295254	-0.00362074	0.000573651	-0.00250703	0.000194778	0.000970023	0.00174018	0.0020421	-0.00101899	0.00186594	-0.00739063
-99	-0.00963879	0.00324118	-0.00279841	-0.00370432	0.00419145	-0.00271852	-0.0093628	-8.71918e-05	-0.00108372	-0.00218901	-0.00171904	-0.0019182	-0.00468307	-0.00201897	-0.00304313	-0.00154658	0.00388844	0.00187088	-0.00172625	-0.00162944	0.000667296	-0.000176863	0.00180715	-0.00444692	-0.00339584	-0.000178762	-0.0029471	-0.00458142	-0.0086387	-0.00645054	0.000547326	0.00360713	-0.000786575
-98	0.00109447	0.00116207	-0.00169293	-0.0037955	-0.00309174	-0.000103145	-0.00120873	-0.00257197	0.00558769	-0.0037184	0.000904292	-0.00454319	-0.00484294	-0.00317453	0.000331812	-0.00494234	0.00403658	0.000873372	-0.00457265	-0.00335894	-0.0042456	-0.00201532	-0.00402179	0.00086543	4.9694e-05	-0.000555012	-0.00155517	-0.00327456	-0.00199367	-0.00556042	-0.00119805	-0.00227063	-0.00465968
-97	-0.0013976	-0.00754067	-0.00275144	-0.00328923	-0.00270945	0.00338429	-0.00562709	-0.00600404	-0.00220151	0.00314285	0.00488609	0.000502549	-1.74197e-05	-0.00111621	0.00138059	-0.00162032	0.000444752	0.000200271	-0.000378736	0.000420322	-0.00120871	-0.00623701	-0.00247302	-0.00307387	-0.00283321	-0.00327889	-0.00611206	-0.000861669	0.00211738	-0.0042589	-0.00439003	-0.0017313	-0.00318472
-96	0.00479921	-0.00401211	0.00131038	0.00148814	-0.0075496	-0.00563359	-0.00412493	0.000669891	-0.00379482	0.00392875	-0.00249117	-0.00381761	-0.00505874	-0.00232447	-0.000776617	-0.0018078	-0.00227899	-0.00177154	-0.00165525	-0.00335224	0.00331551	-0.000353448	-0.00253262	0.00435449	-0.00617963	0.00231939	0.00239124	-0.00063941	0.00224425	-0.00100763	-0.00323282	0.000701963	-0.00309329
-95	0.0030515	-0.00133138	-0.00191895	-0.00341598	-9.51845e-05	0.00169377	0.00112408	-0.00311998	0.000143332	-0.00705545	0.00523112	-0.00259558	-0.00590813	-0.00350829	-0.000647164	-0.00206266	-0.00171693	-0.00124091	-0.00311679	-0.00138808	-0.00178967	-0.0018802	-0.00245441	-0.00216346	-0.00276532	-0.0010986	-0.00043123	-0.00486502	-0.00310494	-0.00230521	0.00198827	0.000578985	-0.00150991
-94	0.00270627	0.00277376	-0.00278614	-0.00660852	-0.00670119	-0.00256467	0.000782691	-0.00123672	-0.00806962	0.002889	0.00166934	0.0075462	-0.00643032	-0.00113911	-0.00237843	-0.00356834	-0.00176981	0.0039146	-0.00232344	-0.00109384	0.000896301	0.000949783	-0.00159727	3.61417e-05	0.00107266	-0.00119038	-0.00125409	-0.00249027	-0.00340462	-0.00656393	-0.00212955	-0.000348685	-0.00206491
-93	0.00603932	-8.4323e-05	0.00558586	-0.00439537	0.00553567	1.70595e-05	-0.0071343	-0.00136147	0.010477	-0.00189348	-0.00227157	-0.00161646	-0.00330916	-0.00217901	-0.00256101	-0.00331449	0.00111757	0.000253037	-0.00424978	-9.56346e-05	-0.00220632	0.00136613	0.00205162	-0.00314193	-0.00800116	-0.000401219	-0.00464141	-0.00196367	-0.0045885	-0.00356857	-0.00774375	-0.00596258	-0.00528832
-92	-0.00732611	0.00563255	-0.00326851	0.00331563	0.00139112	0.000118748	0.00229944	-0.00426144	0.000473428	-0.00106521	-0.000711625	0.00340852	-0.00443509	-0.00123773	-0.00357082	-0.00210164	0.00202677	0.00108341	-0.00169729	-0.00244644	-0.00317229	-0.000285717	0.000251728	-0.000537572	-0.00316399	-0.00443078	-0.00131714	-2.67379e-05	-0.00208486	0.00391871	-0.000786389	-0.00137111	-0.00209577
-91	-0.00258567	-0.00193389	-0.0012665	0.0018173	-0.000946931	0.00271303	-0.00410168	0.00159325	-0.00402307	-0.00232973	-0.00177774	0.00377357	-0.00288421	-0.00151578	-0.000158142	-0.00483449	-0.00124381	-0.000409608	-0.00480334	0.00135568	-0.00223005	0.000109408	-0.000234852	0.000168587	-0.00345935	-0.000987649	-0.00230079	-0.0029668	-0.00396138	0.00296587	-0.00432874	-0.00256243	-0.00130698
-90	-0.00143183	-0.00429725	0.00287065	-0.00228677	-0.000304209	-0.00365956	-0.00249207	0.00203804	-0.00439477	0.00596423	-0.00333198	-0.00189916	-0.002913	-0.00405095	-0.00134427	0.00107116	0.00121112	-0.00251702	-0.00257731	-0.00242745	-0.00198475	-0.00297091	-0.00289119	-0.00301375	-0.00341425	-0.00243692	-0.00172987	-0.00325891	-0.00294725	-0.00468751	0.00338353	-0.00117076	-0.00537912
-89	-0.00340468	-0.0044249	-0.00200352	-0.00386005	-0.00794157	0.0097928	-0.00588453	-0.00317882	0.00732952	-0.000320204	-0.00407259	0.00111077	-0.00454974	-0.00137261	-0.00229951	0.00106545	-0.00054504	-0.0020114	-0.00254303	0.00172813	-0.00420179	-0.00239844	-0.00202706	-0.00319523	-0.0014565	-0.00266302	0.00231061	-0.00146706	-0.00287201	-0.00811983	-0.00351856	0.00133432	-0.00157908
-88	0.00278872	-0.0060828	0.000479229	-0.0049722	0.00504377	-0.00429896	0.000667416	-0.00256225	0.00278638	-0.0132055	0.00051084	-0.00229449	-0.00110534	-0.000417738	0.000472644	0.000419217	-0.000499987	0.00162227	-0.00177277	-0.00232536	0.000487639	0.000742219	0.000201804	-0.00251484	-0.00395993	-0.00019983	0.00322884	-0.00304851	-0.00496074	-0.00057299	0.00230153	0.0040169	-0.00791494
-87	0.00492325	-0.00193035	-0.00142026	-0.000182982	-0.00136526	-0.00465309	-0.00275581	0.00388243	0.00186127	0.00031461	0.00785191	-0.00274638	0.00068145	-0.000715356	0.000674206	0.000789648	0.000226888	0.00016398	-0.00231655	-0.00293825	0.000632239	0.000723157	-0.00235638	-0.00353431	-0.00229204	0.00263162	0.00309635	-0.00489482	0.00152811	-0.00286045	-0.00226098	0.00489741	0.00394068
-86	-0.00979922	-0.000841672	0.000891328	-0.000963588	-0.00513546	-0.00840104	0.000354581	-0.00772704	-0.00957084	0.00539842	0.00422988	0.000395688	-0.00549452	-0.00248312	-0.000961217	0.00103715	-0.00174096	-0.000772295	-0.00100506	-0.00587279	0.000536726	0.00264549	0.00188057	-0.00167084	-0.00180544	-0.00441992	0.000801246	0.00207772	-0.0035597	0.00111515	-0.00366865	-0.00611651	-0.00711357
-85	-0.00498248	0.000381624	-0.00662593	0.00261025	-0.00104634	-0.00123306	0.00231091	0.000336333	-0.00222061	-0.00123516	-0.00305481	-0.000130784	-0.00133753	-0.000880799	0.00395903	0.00145431	-3.39988e-05	-0.00143465	-0.00658927	-5.46211e-05	-0.00269813	-0.00305076	-0.00112043	0.00019473	-0.00143263	-0.00240504	-0.000390101	0.000311554	-0.00166234	1.61084e-05	-0.00323558	-0.000342819	-0.00598895
-84	0.00196727	0.00871371	0.00459538	-0.0114673	-0.00333545	0.00085165	-0.000374853	-0.00443628	-0.00215861	0.00238132	-8.15667e-05	0.0079221	-0.000964057	-0.00360143	0.000426357	-0.00400823	0.00501386	-0.0027694	-0.00501435	-0.00378246	-0.0033679	-0.000395084	0.00198732	0.000998299	-0.00125873	0.000556548	-0.000891411	-0.00139874	-0.000317553	-0.00643012	-0.00176465	-0.00388287	-0.00268801
-83	-0.000993423	-0.00448133	0.00651015	0.00146528	-0.00899828	-0.00258957	-0.00704116	0.00552759	0.00600835	-0.00400347	-0.00531067	0.000554219	-0.00539504	0.000412864	-0.00227985	-0.00146377	-0.000826517	-0.00305446	-0.0023583	0.00134403	0.000411257	-0.0035937	0.000825773	0.00162839	-0.00176501	-0.00385439	-0.00365376	-0.00444994	-0.000699785	-0.00627396	-0.0025045	-0.00524489	-0.00301027
-82	-0.00281871	-0.00517558	-0.00564429	0.000629856	-0.00104873	-0.00122948	-0.00340981	-0.000890651	0.0087606	-0.000658642	-0.00290991	-0.00356914	0.00186004	-0.00329837	-0.00357708	0.00219649	0.00198186	0.00288331	0.00170461	0.00185543	-0.00241567	0.00155393	-0.00165928	-0.0053635	-0.00278471	-0.0045992	-0.00219262	-0.00375207	0.00130542	-0.000952222	0.00268046	0.00506815	-0.000510061
-81	-0.000432545	0.00241012	0.00539707	-0.0107485	0.006124	0.00511789	0.00358054	-0.00426021	-0.00233683	-0.00488632	-0.00246694	0.000807752	0.00298159	-0.00114198	-0.00226033	-0.00404368	-0.00128139	-0.000362257	-0.000264943	-0.00280776	0.0012319	0.00143824	-0.00196837	-0.00429902	-0.00126506	0.000350733	-0.00306005	-0.00600409	-0.000921889	-0.00378702	-0.00341991	0.00684471	-0.00220846
-80	-0.00802307	0.00198592	-0.00874599	-0.000887964	-0.0104242	-0.00474733	0.000127996	-0.000646649	0.00459655	-0.00541872	0.00210856	-0.00373008	-0.00424381	0.000569957	-0.00269433	-0.0037641	0.00211615	-0.0027113	-0.00323097	-0.00146812	-0.00308274	0.00177703	-0.00171509	-0.00316062	-0.00267732	-0.00246224	-0.00327181	-0.000439824	-0.00792789	-0.00429089	0.0028084	-0.00395044	-0.00329309
-79	0.00309946	-0.00741942	-0.00133998	0.00143452	-0.00238187	0.000799572	0.000526684	-0.0102317	-0.00571952	-0.00049277	0.00130823	0.00411259	0.00110016	-0.00173887	-0.00466392	0.00248658	-0.00232575	-0.00249133	-0.00599377	-0.000106186	-0.000416755	-0.00100208	-0.00401074	0.000483957	-0.00509985	-0.00244964	0.00493753	-0.00533292	-0.000299403	-0.00313641	0.00114726	-0.00534696	-0.00105645
-78	-0.00627196	-0.000568461	-0.0046136	-0.00206352	-0.0022714	0.00131436	0.00329108	-0.00206818	0.000753415	-0.00819345	0.00476784	0.00508266	-0.00248727	-0.00370791	0.00083436	-0.000595869	-0.00211619	-0.00182286	-0.00161842	-0.00281101	0.0034744	-0.00131237	2.3372e-05	-0.00109091	-0.00445608	-0.00312595	-0.00342603	3.42651e-05	-0.000377672	-0.00402629	-0.00468647	0.0031534	0.00553159
-77	0.00706022	-0.000639304	-0.000275214	-0.00512815	-0.00499753	-0.00653353	-0.000389785	-0.00163127	-0.00620702	0.00246953	-0.00600835	0.00454898	-0.00104755	-0.00406719	0.00330141	-0.00131943	0.00260953	2.47351e-05	-0.00373696	-0.00150044	-0.0027966	-0.00510517	-0.0025004	-0.00338494	0.0082998	0.00210488	0.00706081	-0.00229665	-0.00123892	-0.000784745	-0.00325895	-0.000554152	-0.00583598
-76	-0.0023472	-0.00419908	-0.000904207	-0.00232084	-0.00340263	0.00455938	-0.0034962	0.00747277	-0.0028571	0.000679186	-0.000569875	0.00407748	0.00181462	0.000790219	-0.000268553	-0.00130298	-0.00141987	0.00404023	-0.00675879	0.000816427	-0.00131875	0.000245548	0.000178975	-5.99459e-06	-0.00370594	0.004816	0.00215076	0.00341386	-0.0063346	-0.00349194	0.00205173	-0.00367877	-0.0035007
-75	-0.00779365	-0.0051566	-0.00234967	-0.000160254	-0.000766047	-0.000710817	0.00342048	-0.000861806	-0.00223776	0.00354929	0.00224842	-0.000304785	0.00174133	-0.000212783	0.000915328	0.000704793	0.000931126	0.000861012	-0.000596861	-0.00262668	-0.0025203	-9.22556e-05	-0.00286661	-0.000779121	0.00130922	-0.00334136	-0.00219508	-0.00164223	-0.00542677	-0.00661533	-0.00484215	0.000952101	-0.00585215
-74	0.00110463	-0.00587998	-0.00214285	-0.00263301	-0.00392146	-0.00645321	-0.000842783	0.00254309	-0.001357	-0.00723593	0.000373231	-0.00106306	0.0017133	0.000843764	-0.00271411	0.000676652	-2.61815e-05	-0.000425377	-0.00341821	0.000359864	-0.00143589	0.00355762	0.000398098	-0.00497008	-0.000313163	-0.00215791	0.000733809	-0.00192503	-0.00221363	0.00189676	-0.00218088	0.00137651	0.00166751
-73	-0.00356307	0.000525235	-0.00382624	0.00135576	-0.00239688	-0.00338023	0.00671165	-0.00338386	0.00264419	-0.00629704	-0.00556351	-0.00803188	-0.00054737	-0.00112555	-0.00337937	-0.00172106	0.000850383	-0.0019373	-0.0033327	-0.00425911	-0.000378765	0.00193031	-0.00226227	-0.00173449	-0.000249079	-0.00509085	-0.00377576	-0.000657262	0.0014495	0.00261383	0.00114364	-1.51502e-05	0.00142115
-72	-6.34979e-05	0.0027441	-0.000267918	0.0033978	-0.00385598	0.00546825	-0.00308583	-0.00320301	0.00479708	-0.00570777	0.00305477	-0.00331628	0.00839762	0.000242179	-0.00168814	0.00357874	0.00482242	-0.00230719	0.0017937	0.000303371	0.00374142	-0.00303949	0.0010618	-0.00152153	-0.00729383	-0.00116453	0.00149985	0.000230463	-0.000775698	-0.00259234	0.000563879	0.00313428	0.00358396
-71	-0.00161749	0.000141386	0.00376483	-0.00321893	-0.00736934	-0.00336573	0.0018718	-0.00392898	0.00024611	-0.00314972	0.00548383	-0.000749727	0.00389209	-0.00108325	0.00455468	-0.00115903	-0.00140438	-0.00220279	-0.00462696	-0.000532628	-0.00441185	-0.00190142	-0.00189279	0.00242569	-0.00285946	0.00327291	-0.00198274	-0.000841664	-0.00425457	-0.00269687	0.00099884	-0.00127003	-0.00236607
-70	-0.00445986	-0.00425848	0.0083677	0.00244535	-0.00483043	-0.000476706	-0.00101568	0.00516151	-0.00131567	0.00335464	0.00407097	0.00696242	-0.000418285	-0.00156104	0.00363061	0.000202049	0.00132493	0.000769231	-5.21505e-05	7.75384e-05	0.00135084	0.00243215	0.00164503	0.00299166	0.00212006	-0.00229511	0.00303608	-0.00110985	-0.0019699	-0.00506571	-0.00405982	0.00670081	-0.00308161
-69	0.00136536	-0.00687803	-0.00213022	-0.00715325	-0.000446933	-0.000356085	0.000474304	0.00233032	-0.00529053	-0.00273185	-0.00347076	0.00316694	0.00558388	0.00153508	0.00188494	0.000178414	-0.000229614	0.000381353	-0.00305784	-0.00225894	-0.00379665	-0.00395399	-0.00346105	0.00213778	0.00239988	0.00237839	-0.000380668	-0.00390339	-0.00194501	-0.00588199	-0.00402205	-0.00171036	-0.000961448
-68	-0.000122251	-0.00692962	-0.00247695	-0.00363803	-0.00324134	-0.00109545	-0.00478852	-0.00114813	-0.00122159	0.000267226	-0.00430348	0.000551691	-0.00093339	-0.00332534	-0.00292209	0.00205225	-0.00266496	0.00209797	-0.0034404	-0.00249544	0.000496671	0.00312517	-0.000771111	-0.00326365	-0.00122376	-0.000557323	-0.00048425	0.000181695	-0.000155008	-0.00486406	-0.00492574	3.16114e-05	-0.00812687
-67	0.000773912	-0.0038984	-0.00149467	0.00358865	-0.00620745	0.0097948	0.00393188	0.00600287	-0.00662244	-0.010056	0.00554646	0.00319173	0.00261651	-0.00117408	-0.0015265	-0.00216426	-0.00013507	0.00329137	-0.00173812	0.000845083	-0.00325681	0.00228933	0.0001287	0.0030376	0.00373901	-0.0050622	0.00175533	0.00182673	-0.00358396	0.00293654	0.0025621	-0.00366879	0.00212966
-66	-0.000958209	0.00212826	0.00178791	0.000541019	-0.00165382	-0.00111951	-0.0037753	-0.00197086	0.00634601	-0.0046287	-0.00059938	0.000131409	0.00231962	0.00403104	-0.000704209	0.00060869	0.00486192	-0.00161295	-0.00459152	-0.00211109	0.000948248	0.00207388	-0.00041229	-0.00259481	0.0038756	0.00112367	-0.00109887	-0.000486878	-0.00404385	0.00356103	-0.00321881	-0.00389216	-0.00440808
-65	-0.0051177	0.00333458	0.000939323	-0.000485542	0.00449913	-0.00148261	0.00275542	-0.00362551	0.00211854	-0.00554386	-0.00685765	-0.00105358	0.00465203	0.00153384	-0.00205227	-0.000782266	-0.00115743	-0.00265549	0.000660228	-0.0025378	-0.000597949	-0.00249748	-0.00263481	-0.00650602	-0.00304119	-2.10602e-05	-0.00447892	-0.00165121	1.01405e-05	-0.00243045	-0.0014349	0.00532217	-0.000536265
-64	0.00363785	0.0020656	0.00187122	0.0148612	-0.00421073	-0.00395432	0.00208934	0.00295851	-0.00439731	-0.00579254	0.00664864	0.00175708	0.00817279	0.00449377	-0.0020258	0.00314053	-0.00219002	0.00200207	-0.00214805	-0.00203144	0.00157014	-0.00155667	-0.00354405	-0.000830141	0.000891303	-0.000505151	-0.00172225	0.00158861	0.0072493	-0.00106266	0.000314719	-0.00384663	0.00344051
-63	-0.00176147	0.00636901	0.000546341	-0.00135189	-0.0045299	0.00157733	0.00485475	-2.74335e-05	0.00392876	0.00477985	-0.00157274	-0.0041783	0.0036492	-0.00204477	0.000465986	0.00212962	0.00273904	-0.00283856	-0.00313738	0.000407367	-0.00359199	-0.00186328	0.00290658	0.00189941	-0.000346841	0.00202919	0.00278744	0.00431613	3.20745e-06	0.00189336	0.00481396	-0.00265038	0.00600671
-62	-0.00095291	-0.00682774	-0.00153526	0.00339894	-0.00400641	-0.00566017	-0.0017958	-0.00436681	-0.00299329	0.00356783	0.00889026	-1.40012e-05	0.000830979	-0.00430564	-0.00152653	-0.000522823	-0.00134871	0.00173227	-0.00392706	-0.00483215	-0.00121081	-7.28306e-05	0.000934377	-0.00138044	-0.000780102	-9.56718e-05	-0.000909735	-0.00367652	-0.000986336	-0.00241269	0.00503327	0.0016104	0.00245804
-61	-0.00354592	0.00867376	0.00119199	-0.00659248	0.00435384	4.80329e-05	-0.000132128	0.00545791	0.00260172	-0.00696686	0.00280335	0.0062446	0.00699092	-0.00143108	-0.0022677	0.00173634	-9.33455e-05	-0.00258772	0.000984962	-0.00377072	-1.11973e-05	-0.00266951	-0.00442904	-0.00138005	0.000723849	-0.00214579	-0.00464929	0.00196978	-0.00345737	-0.00306352	0.0010724	0.000258981	0.00136216
-60	0.00173212	-0.00769314	0.00578613	-0.00714492	0.00445744	0.00316296	0.00063583	-0.00337052	-0.0033564	0.00253613	-0.00338453	-1.61084e-05	0.00677057	0.000972436	0.00124147	0.00124699	0.00461773	-0.00134362	-0.00494378	0.000830885	-0.00208457	0.00303084	0.00264938	0.00674489	-0.000139917	-0.00422302	-0.0016971	-0.0013372	-0.00134944	0.00106199	-0.00307063	0.0023164	0.000621562
-59	-0.000451479	-0.00121927	0.00338532	-0.000774658	0.00407422	0.00300151	0.00432984	0.00189347	-0.00163725	-0.00971861	-0.00300779	-0.00264252	0.00987269	-0.0034439	-0.000453941	0.00152419	0.00163371	0.0027505	-1.8392e-05	-0.000957374	-0.00267969	0.000264547	-0.000603097	-0.00660066	0.00137008	-0.000683627	0.000116734	0.00261436	-0.000998169	-0.00606266	-0.00765503	0.00598109	0.00193298
-58	-0.00712958	-0.00135837	0.00171508	0.00285904	0.0014514	0.00415207	-0.00185348	0.00591091	0.00397734	-0.000846113	0.00216224	0.00812644	0.00464771	0.0045668	0.00080898	-0.00139358	8.92332e-05	-0.000792521	-0.00223989	-0.00311903	0.00142979	0.00224196	-0.000640486	-0.00190773	0.000780542	-0.000333746	0.00234313	-0.000430509	-0.00167317	0.0014432	-0.00343496	-0.00325606	-0.00163534
-57	-0.00226123	0.00303303	-0.00483429	-0.000427828	-0.00546785	-0.00114387	0.00354316	-0.00355097	-0.0031683	-0.00901716	-0.00430123	0.000707977	0.00620154	0.00148879	-0.0016181	-0.0032855	-0.00538454	0.00228959	0.000589605	-0.00140819	-0.00132798	-0.00265455	-0.00331662	-0.00271063	-0.00073824	-0.000322546	-0.000339077	-0.000519184	-0.000899359	0.00114922	-0.00482639	2.59421e-05	-0.00266831
-56	0.0110068	-0.00405265	0.00495481	0.0029425	0.00253165	-0.00507077	0.00484581	0.0043143	-0.00339095	-0.00530334	-0.00418932	-0.00524022	0.0110437	-0.00138417	-0.00275048	-1.58434e-05	-0.00105179	0.00132775	-0.00239573	-0.00327922	0.00135588	0.000570173	0.00256569	-0.000586815	-0.00266945	-0.0025087	-0.00326148	-0.00400879	0.00157913	-0.000137566	0.00241213	-0.00125683	-0.00146917
-55	-0.00660984	0.00221538	0.000258554	0.000814949	0.00478145	0.00444089	-0.00398612	-0.00490946	0.00529554	-0.00198462	0.00794792	0.00123381	0.00649826	0.00251215	0.000101866	0.00400445	0.00120164	-0.000853951	-0.00196233	-0.00104694	0.00337083	0.00451177	-0.000923938	-0.000798491	-0.0047409	0.00700352	-0.000652886	-0.000608601	-0.00421035	0.000621529	0.00057072	0.00211129	-0.00482419
-54	0.000944537	5.17601e-05	0.00389529	-0.00247854	-0.00426346	0.00166149	-0.000832519	-0.00206229	-0.00191893	-0.00348464	-0.00160684	0.00629988	0.00898953	-0.0005715	0.000760745	0.00155734	-0.000377922	-0.00176069	0.00116449	-0.00404517	-0.00115414	-0.00194645	4.42671e-05	0.00281395	0.000955552	0.00171452	0.000996916	0.000801977	0.0012107	0.00510535	0.000245998	-0.0023333	0.00260808
-53	0.000769995	-0.00377992	-0.00272318	0.0145413	0.0069947	-0.00130934	0.000804655	0.00154846	0.000515033	-0.000823487	0.00220333	0.00286384	0.0139501	-0.000343321	0.00247381	0.00233322	0.0017772	0.00060328	0.00509431	-0.00132186	0.00180705	0.00037876	0.00154207	0.000605296	0.00407441	0.00293668	-0.00472414	0.00229837	0.00621418	0.000263942	0.00669189	0.00442027	0.00830997
-52	0.00449395	0.00546773	0.00238108	-0.000976879	0.000467978	0.00317476	-0.00120958	-0.00101478	0.0034844	0.00101048	-0.00492592	0.00279461	0.0140102	0.00848796	-0.00051332	-0.0012912	-0.000179609	0.0041271	-0.00054303	0.000485822	-0.00278239	-0.000165603	0.000957332	0.00255797	0.00174261	-0.00367823	0.00563515	-0.00314308	0.00257534	-0.00105724	-0.00112651	0.00538782	0.000171796
-51	0.00338299	0.00427262	0.000691466	-0.000233924	0.000263158	-0.00129303	0.00581893	0.00283795	0.00319865	-0.00104651	0.00203276	0.00146176	0.010701	0.00259694	-0.0014148	6.10495e-05	-0.00238239	-0.00204682	-0.00108074	-5.73736e-05	7.99353e-05	0.000125379	0.000371556	0.0010101	0.00307839	-0.00117566	0.000575596	0.00152309	0.000180885	7.65993e-05	-0.00208711	-0.00134904	0.00372632
-50	-0.003923	-0.00738636	0.00502625	0.000196608	0.00910785	-0.0022234	0.000657947	-0.0038081	-0.00315216	0.0010487	-0.000445992	-0.00485764	0.00811086	-0.00013701	0.00508525	0.00273787	0.00463963	-0.00266897	0.00334386	0.000666229	-0.00291797	-0.00181821	0.000936669	0.000920492	0.000403781	-0.00163722	0.000667264	0.00476738	0.000392399	0.00454808	0.00318514	0.00184484	0.00450131
-49	0.00570284	0.00687092	-0.0123204	-0.00639409	-0.00224501	-0.00250109	-0.0014043	-0.000732585	0.00323254	-0.00497538	-0.000869869	-0.0030308	0.00860189	0.00317324	-0.00287544	0.00116295	-0.00119961	0.000479477	-0.000562284	-0.0039637	0.00233812	-0.00255365	-0.00407246	-0.00228127	-0.000814428	0.00427541	0.00267187	-0.00221273	-0.00207046	-0.00219363	0.000288077	0.00511509	0.00674541
-48	-0.00687586	-0.00408644	0.005664	-0.00120233	0.0102413	-8.79537e-05	0.00359071	-0.00316546	-0.000673951	-0.00366173	-0.00794212	-0.00292889	0.00994104	0.00379471	-0.000558215	0.00143977	-0.00145621	-0.00396116	0.0014113	0.00203777	0.00199532	0.00289992	-0.00195449	-0.00120424	0.001716	0.00441819	0.00404118	-0.0015721	0.00273223	0.00547158	-0.00193328	0.00191159	-0.00282599
-47	-0.000586542	-0.00352465	-0.00111557	0.00341185	0.00182566	0.00490869	0.00396968	0.00160467	0.00478791	-0.0074441	0.000732778	-0.00100652	0.0142681	0.00719835	0.00128216	0.00125903	0.00172761	0.00249239	-0.00317003	-0.00102139	-0.000507392	0.00189418	-0.000770201	0.0029632	0.00125211	0.00457005	0.00182276	0.00334478	0.00595709	-0.00108536	0.00441475	0.00666375	-0.00198345
-46	-0.000567516	-0.000277142	0.00188976	-0.00171763	-0.00178766	-0.00505472	-0.000860444	0.00469572	-0.000791102	-0.00205893	0.000140673	0.00722566	0.0220791	0.00331117	-0.000726329	0.00233859	-0.00250554	0.00471273	0.00178483	0.00267629	0.00385117	-0.000946649	0.00213252	0.00111191	0.00264094	0.000442661	-0.00337067	-0.00263546	0.000497769	-0.00266876	-0.00202529	0.00144588	0.00293007
-45	0.00443806	0.00193344	-0.00253294	-0.00385472	0.00634567	-0.000580437	0.00653966	0.000975445	0.00146996	0.000464535	0.00315185	0.00523518	0.015192	0.00196103	-0.0033754	0.00053106	0.00345041	-0.00232342	0.00197234	-0.000211428	-0.00301047	0.000358457	-0.00137543	0.00417014	0.00144363	0.00230212	0.00403739	0.00811899	0.00357776	-0.00107229	-0.00180754	-7.13429e-05	-0.00044499
-44	0.00293466	-0.00143101	0.00400703	0.00110089	-0.000595468	0.00263254	0.000752608	0.00598439	-0.00398914	-0.00253272	0.00749471	-0.00246395	0.0127429	0.00258162	0.00584817	-0.000267742	0.0052011	0.00149412	0.00216455	0.000752342	-0.000667182	0.00173647	0.00132752	0.00593923	0.000813046	0.0012543	-0.00241627	0.00445104	0.00224372	0.00463506	0.00411914	0.000847193	0.00691732
-43	0.00335745	-0.0024617	-0.00373394	0.000667109	0.00125062	0.00215319	4.11115e-05	-0.00676932	0.00232796	0.0119019	-0.00211987	-0.00169064	0.0161571	0.00318277	0.00173684	-0.000790496	-0.00208676	-0.00317327	0.0040034	-0.000167615	-0.00138402	-0.0045002	0.000136928	0.000941221	0.00525728	-0.00181061	0.0048355	0.00340066	0.00292886	0.00271573	0.00223005	0.000647096	0.0120026
-42	-0.00369125	0.00148567	-0.00058386	-0.00184966	0.00145513	-0.000919351	0.00333199	-0.00860585	0.0036351	-0.00175047	-0.00131259	-0.00114998	0.0190955	0.0033234	0.00418832	-0.000151708	-0.000766391	0.00163625	-0.00149084	-0.00051091	0.000327044	0.000561976	-0.00137695	0.0012497	0.00163703	0.00306342	0.00364786	-0.00143658	0.00240731	0.00613545	0.000850046	0.00565469	0.006052
-41	-0.00852993	-0.00209073	-0.00590719	0.00144614	0.0032871	-0.00119362	-0.00365076	0.00562349	0.00469777	-0.00885887	-0.00261131	-0.000403194	0.0241167	0.00791993	0.00503992	0.00338029	-0.00282894	-0.00431819	0.000134672	-0.00196043	0.00460545	0.00130975	-0.000541749	-5.22425e-05	-0.00123943	0.00255267	0.000462359	-0.00109015	0.00366299	0.00256623	-0.000743696	0.00550344	0.00526765
-40	0.00641001	0.000549939	0.00285896	0.0040967	0.00368393	0.00027752	-0.000394514	0.00437812	0.00036778	0.0112601	0.00137098	0.00299057	0.0138753	0.00394721	0.00186031	-0.00234337	0.00299005	4.75535e-05	0.000605989	-0.000139936	-0.000256319	-0.00197009	-0.00303992	0.00471084	0.00397511	0.0034539	0.00310632	-0.000206489	0.00273888	0.00973233	0.00327116	0.00646831	0.000775497
-39	0.00847798	0.00221692	0.00269472	-0.00114889	-0.00294297	0.00690384	-0.00172926	-0.000929343	-0.0106715	-0.00853562	-0.00138223	-0.00480674	0.0176125	0.00206715	0.00116829	0.00286905	-0.000988927	0.0018565	0.00831553	-0.000261421	0.00184119	0.0035732	0.000703008	-0.00106118	0.000409241	-0.000414906	0.00290723	0.00462129	0.00753584	0.00348696	-0.00236325	0.00673359	0.00754662
-38	-0.000907163	0.00189902	0.00158062	0.00779379	0.00335236	-0.0066787	-0.00205164	0.00546873	0.00236905	0.0047533	0.00290365	-0.000266454	0.0169526	0.00550378	0.00125454	0.00278235	0.00441903	0.00154803	0.000456753	0.0047551	-0.00182672	0.00342238	-0.00158713	0.0032044	-0.00176794	0.00378193	0.000720885	0.00558062	0.00119217	0.00555019	0.00810689	0.00325634	0.00711356
-37	0.0135326	0.00332004	0.00231198	-0.00867289	0.00144881	0.00654216	0.00707984	0.00132693	0.000750433	-0.00102506	-0.0023921	0.000368303	0.0215429	0.0076267	-0.00187208	0.00376164	0.00221333	0.00197891	0.00794714	0.00150853	0.00365842	0.000920295	0.0048964	0.00629514	0.00064698	0.000565876	0.000184899	-0.00459429	0.00691179	-0.00397156	-0.00365969	0.00393888	0.00479917
-36	-0.00402955	0.00787466	0.00296747	-0.00628459	0.00375877	0.00521083	0.00055269	0.0088603	-0.00328717	0.0083264	0.00243834	0.0031423	0.0194185	0.00595465	0.000566217	0.00159921	0.00141502	-0.00243393	0.0026025	0.000843036	0.00223858	7.29585e-05	-0.000116129	0.00455391	0.00226724	0.00154884	0.00479184	0.00876844	0.00151798	0.00975871	0.00663123	0.00792097	-0.00311951
-35	0.00635568	-0.00288342	0.012726	0.00838871	-0.00112548	-0.000777078	0.000405478	-0.000225285	0.00589135	0.00526316	0.0029718	-0.0014342	0.0322268	0.00378553	0.00586856	-0.000122386	0.000500735	0.0015457	0.000130169	-0.00309675	-0.00306759	-0.00290887	-0.00125431	0.0023366	0.00646011	0.000347611	0.0019783	-0.000939567	0.000726723	0.00819025	0.00756473	0.00168558	0.004793
-34	-0.00164923	0.0022171	0.00521541	0.00148324	0.005063	0.00591279	-0.00172216	0.00372114	0.00271276	-0.00969619	-0.00543153	0.00134319	0.0223495	0.00761221	0.0104304	0.000419718	0.00233454	0.00201894	0.00764866	0.00239296	-0.000105997	4.45239e-05	0.00282211	-0.0026704	0.00868894	0.0046758	1.77249e-05	0.00119319	0.000702321	0.00401071	0.00491979	0.00358265	0.0141887
-33	0.00158659	0.00518808	-0.00526929	0.00870307	0.00129734	0.0054894	-0.00114356	0.00541128	-0.00183527	-0.00896754	0.000261464	-0.00150323	0.0204208	0.00516595	0.00201326	-0.00305615	5.46394e-05	0.00108702	0.00053333	0.0010181	0.00177634	-0.00101767	0.00192164	0.00577625	0.000810897	0.00156084	0.00464438	-0.000584609	0.00822189	0.000262788	0.00803811	0.00342641	0.00300147
-32	0.00564987	0.00485119	-0.000639273	0.0032264	-0.00179335	0.00564907	-0.0028278	0.00990394	0.00394432	0.00743161	0.0023397	-0.00213147	0.0245474	0.00431717	0.00197073	0.00637841	0.00604843	-0.00170558	0.00582126	0.00296231	0.00305982	-0.00100195	0.000499054	0.00061715	0.00387293	0.00231668	0.00234078	0.00644906	0.00256936	0.00664479	-0.00439456	0.00612299	0.015784
-31	0.00458155	0.00509947	-0.00151138	-0.00714796	0.00188606	0.00334732	0.00110329	0.00255626	-0.0030651	0.0204556	-0.00279683	0.00591685	0.022075	0.00813336	0.00214692	0.00720392	-0.00289284	0.00163129	0.00184133	0.00188872	0.00294529	0.00321223	0.000597496	0.00915956	0.00788521	0.00557063	0.00272792	0.00070199	0.00561689	0.00627624	0.00705808	0.00479409	-0.00157837
-30	0.003088	0.00374277	0.0128606	7.5873e-05	0.00600738	0.000470837	0.0047458	0.00390098	0.00441141	-0.00342906	-0.00683247	-0.00349048	0.0319098	0.00655976	0.00215514	0.00128024	0.00339786	-0.00137853	0.00684579	0.0057225	-0.000740838	0.00115572	-0.00239133	0.00820626	0.000554842	-0.00185485	0.00648803	-0.00322296	0.00189276	0.0047144	-0.00157644	0.00463665	0.0112714
-29	-0.00144573	0.0102361	0.00343504	-0.00150138	0.00523686	-0.00220935	0.00148553	0.00599383	0.00425405	0.01541	0.00638739	-0.000476398	0.0266862	0.00811701	0.00250929	0.000676659	0.000948887	0.00209567	0.00365428	0.00146367	0.000388137	0.000320656	0.000365109	0.00261713	0.00345506	0.00401427	-0.000190273	0.00513511	0.00194805	0.000777611	0.0129159	0.00976582	0.00655573
-28	0.00491821	0.00379801	0.00203662	0.00272942	0.00593577	0.00298182	-0.00205162	0.00737027	0.0122143	0.00332196	-0.00753812	-0.00402592	0.028194	0.00815656	0.00118128	0.00132283	0.00058327	-0.00117699	0.0080638	0.000961624	0.00450625	0.000532184	0.00607868	0.00484463	0.00166779	0.00437722	0.00297245	0.00555479	0.00369034	0.00772821	0.00473126	0.00321308	0.00823471
-27	0.00348668	0.000270572	-0.00774566	0.0120508	-0.00385744	0.0142856	0.00291788	-0.00107229	7.9662e-05	2.72064e-05	0.00672064	0.0031045	0.0259294	0.00638692	0.0037423	0.000998553	0.00155643	-0.00217752	0.000711984	0.0012929	0.00272996	0.00311338	0.00154818	0.00620048	-0.000480298	-0.00161519	0.0062515	0.00272419	0.00506857	0.00212952	0.00941751	0.00258122	0.00864444
-26	-0.00710199	-0.000953201	-0.000211604	0.00758749	0.0150317	0.00185603	8.78586e-05	-0.00154083	0.00253302	0.0136903	-0.000976343	0.00589853	0.0221567	0.0104155	0.00978722	0.00142427	0.0029623	0.00312647	0.00765994	-0.000906173	-0.000345181	-0.00103817	-0.00040823	0.00595531	0.00303803	0.00377876	0.00165108	0.00593781	0.00872114	0.00486112	-0.00156394	0.00287067	0.0137355
-25	-0.00502983	0.00963869	-0.000754782	0.00151773	0.00165412	0.0132448	0.00558441	0.00656609	0.00231733	0.000794714	-0.00263652	-0.00438432	0.0271035	0.0103754	0.00676561	0.00305215	0.00443327	0.00190015	0.00777659	0.00165896	-0.00114415	0.00160828	-0.00025077	0.0118757	0.00741562	0.00754534	0.00947114	0.000303956	0.00440044	0.00606037	0.00954246	0.0078629	0.00994814
-24	0.00792096	0.0087302	0.0130713	-0.00585628	0.0122912	-0.00191732	0.00311487	0.0054965	0.00111286	0.0159106	0.00694922	0.00227959	0.0325335	0.00529033	0.0063063	0.00247698	0.00108515	-0.00134769	0.00644988	0.00308214	-0.000182387	-0.00062123	0.000879233	0.00305965	0.00285328	-0.00197738	0.00476965	0.00393992	0.00400158	0.0112266	0.00685194	0.00321154	0.00907918
-23	0.00217421	0.00556345	0.0101479	-0.00170539	-0.000735021	0.000801192	0.0067263	0.0142596	-0.00311322	0.00739443	0.00348087	0.00410598	0.0317725	0.0105649	0.00719914	0.00356505	0.0034633	0.00546813	0.00507007	0.00511131	0.00466234	-0.00100161	0.00242312	0.0129499	0.00728294	0.00712776	0.00340347	0.00850252	0.00313749	0.00646471	0.0150271	0.00590678	0.0120211
-22	-0.00332729	0.00402911	-0.000985112	0.00945227	0.0113189	0.0102515	-0.00285863	0.00528845	0.00338654	0.00758033	-0.00045393	0.000966777	0.0402829	0.00744849	0.000993845	0.00576728	-0.000367933	-0.00210928	0.00723166	0.00397028	0.00349988	-0.00239594	0.002292	0.00391291	0.00749722	0.000784372	0.00106493	0.00535696	0.00997485	0.0067827	0.00368802	0.0048191	0.0150206
-21	0.000538643	0.00248363	-0.000545537	0.011385	0.0144486	0.00429346	0.000473085	0.00467523	-0.00269546	-0.00402794	0.00207908	0.00315117	0.0241537	0.00855545	0.00256913	0.00284241	-0.00289045	0.00536947	0.00626893	0.00724568	0.00206869	0.000806281	-0.001073	0.00613745	0.00279587	0.008231	0.00272095	0.00318478	0.00528923	0.00691238	0.010751	0.0128083	0.00981423
-20	-0.00310557	-0.003285	0.013235	-0.001037	0.00238132	0.00290477	-0.000848311	-0.00809947	0.00281879	0.00190764	0.00278316	-0.000640253	0.0286495	0.00832307	0.00257134	0.000208455	0.000393491	0.000685459	0.00820283	-0.000365185	0.00212129	0.00318199	-0.000237971	0.00511918	0.00941082	0.00187587	0.00188983	0.00333123	0.00616321	0.00468124	0.00956994	0.00399658	0.0124137
-19	0.0142949	0.00763821	-0.00448553	0.00102578	0.0177693	0.0105662	0.00969712	0.00567512	-0.00168933	0.00558181	-0.00642647	0.00407488	0.0367296	0.0113461	0.00717997	0.00133699	0.00268318	0.00198882	0.00884051	0.00723673	0.00269894	0.00425318	0.00442958	0.0143876	0.00171008	0.00582252	0.00317275	0.00385134	0.00156376	0.00571243	0.00424873	0.00302887	0.00923096
-18	-0.00513544	0.0111821	-0.00334784	0.00397225	-0.00234415	0.00193909	0.00129507	0.00626157	0.000383111	0.00112002	0.00337255	-0.0029412	0.0343718	0.0127891	0.00910057	-0.000627181	0.00484752	-0.00170705	0.00973532	0.00413002	0.000965264	0.00135977	-0.000628188	0.0141171	0.00154102	0.00402022	0.00512828	0.00751051	0.0122221	0.0102225	-1.02084e-05	0.01015	0.0145968
-17	-0.000657103	-0.00201823	0.00229815	-0.00803395	0.0102235	0.00334701	0.00770833	0.00191764	0.0087975	0.021981	0.00112541	-0.00419316	0.028688	0.00853419	0.00798691	0.00559108	0.00173133	0.00153123	0.00766536	0.00603426	0.00135461	0.00485846	0.00350431	0.0079478	0.00647052	0.00415151	0.00906556	0.00387877	0.0102785	0.00392173	0.00492698	0.00442493	0.0133067
-16	0.00703323	0.00488891	0.0162741	7.75858e-05	0.0101105	0.000589366	0.00211348	-0.00358392	-0.00179242	0.00670966	0.00384662	0.0089112	0.0333833	0.0144724	0.00478223	0.00572011	0.00137656	0.0073956	0.0134413	0.00480449	0.00214338	0.00062292	0.00217908	0.009922	0.00730996	8.11008e-06	0.00571842	0.0044336	0.00289012	0.01114	0.0109857	0.00958169	0.0153437
-15	0.00371538	-0.00887948	0.00312011	0.000817887	0.00854782	0.00245172	0.0021145	0.00878239	-0.00256965	0.0247931	-0.00185248	-0.00121447	0.0322405	0.00453411	0.00828503	0.00453605	0.00176915	0.0037349	0.0120404	0.00530684	0.0045845	0.00451736	-0.0029392	0.0144892	0.00931422	0.00541047	0.0039389	0.010646	0.0116326	0.0066736	0.00786684	-0.00299444	0.0183066
-14	0.0024401	-0.000909091	0.00681644	0.00371663	0.00338223	0.00520139	-0.00177707	0.00919559	0.00252468	0.0125294	0.00558774	0.00436202	0.0383288	0.0139691	0.00561177	0.00402286	0.00120536	0.00671081	0.00567266	0.00584606	0.00600154	0.000279529	0.00241464	0.0115705	0.0136834	0.0118844	0.00634537	0.0125218	0.0107509	0.00643908	0.0156084	0.0101298	0.0180434
-13	0.00114911	0.00159572	-0.00513067	0.00603682	-0.00268192	0.00782701	-0.00315234	0.00102037	0.000248859	-0.00430875	-0.00448634	0.0023954	0.0360289	0.0133509	0.00612849	0.00843244	0.00372471	0.00094263	0.0155103	0.005651	0.00300845	0.000753093	0.00248601	0.0121762	0.0114654	0.0110085	0.000324057	0.0122813	0.00716913	0.0111442	0.00694174	0.00983671	0.0151596
-12	0.00141131	0.00600933	0.00375755	-0.00134999	0.0069706	0.00642218	-0.00042019	0.0139738	0.00525725	-0.0018951	-0.0103662	0.00478244	0.0422066	0.00942202	0.00878185	0.00368781	0.00426929	0.00026624	0.00889073	0.00507066	0.0047037	0.00111775	0.00220415	0.0140802	0.0110481	0.00857103	0.00385267	-0.00118877	0.0107546	0.00345904	0.00728707	0.0123094	0.0202573
-11	-0.00409716	0.00602076	0.00737651	-0.00115769	0.00838826	-0.000772426	0.00869264	-0.00686355	0.00285409	0.0103475	0.00160095	-0.00214503	0.0438763	0.00834293	0.00638418	-0.00111214	0.00306883	-0.000673522	0.0181786	0.0122876	0.00403476	0.000327237	0.00472674	0.0157262	0.0123428	0.00263641	0.00730478	0.0168225	0.00624476	0.0132217	0.015068	0.0103042	0.0136608
-10	0.00679036	0.00474675	0.010238	0.0088189	0.0131378	0.000138127	0.00161227	0.00520283	0.00645622	0.0172978	0.00258826	0.00214165	0.0398617	0.0105007	0.00923162	0.0013754	0.00184693	-0.000475631	0.0127624	0.00395415	0.00565475	0.0018312	0.0030287	0.0177742	0.00736613	-0.00102054	0.00582984	0.00566415	0.0142722	0.011918	0.0141916	0.00736643	0.0167334
-9	0.0140129	0.00494032	0.00429987	0.0011247	0.00440437	0.00152755	-7.72983e-05	-0.00281849	-0.00177997	0.0243253	0.00677212	-0.00217429	0.0349995	0.0117168	0.00508819	0.000660098	0.0022496	0.00342215	0.00814265	0.00369482	0.00161296	0.00312176	0.00179702	0.0184646	0.00707606	0.00106273	0.000485874	0.00628329	0.011253	0.0116938	0.0166123	0.00733645	0.0118201
-8	0.00441713	0.00632276	0.00663754	0.00458531	-0.000355526	-0.000406496	0.00599442	0.0082352	0.00455994	0.0155657	0.00932941	0.00469189	0.0359043	0.0123405	0.00879761	0.00216751	0.000307916	0.00276333	0.0071543	0.00458973	0.00265194	0.00434935	0.00650081	0.0127265	0.00839303	0.00526332	0.00504949	0.00596055	0.00761786	0.015991	0.00580998	0.000837779	0.0224323
-7	0.0069075	-0.00106282	0.0070185	0.00406749	0.00406237	0.00181721	-0.000335668	0.00366935	0.0030265	0.00931829	0.00594281	-0.00653831	0.0315173	0.0127035	0.00936121	0.00479375	0.00302897	0.00173837	0.0123486	0.00712554	0.00722295	0.00390099	0.000752168	0.00751807	0.0104912	0.00476889	0.00821967	0.00507642	0.00210735	0.00501996	0.0134833	0.00747144	0.0222541
-6	-0.00418069	-0.00278341	0.00045848	0.00581223	0.0028133	0.0010386	-0.00129516	0.00350822	-0.00145242	0.00132853	1.65266e-05	0.00288537	0.031268	0.0119439	0.00985571	0.00426474	0.00111401	0.0034886	0.0101243	0.0135154	-0.000613072	-0.000444111	0.00419638	0.00817019	5.26525e-05	0.0151166	0.00709094	0.0140733	0.0114793	0.00323695	0.00210252	0.00721321	0.0117979
-5	-2.62908e-05	0.0116694	0.00414091	0.00288272	0.00315403	0.00964693	0.00607896	0.0114476	0.00023074	0.00830836	-0.00792633	-0.000385286	0.0429396	0.0154565	0.0102513	0.00336544	0.00547743	0.00511689	0.0205615	0.00971992	0.00453765	0.00428443	0.000407907	0.00774804	0.0164826	0.00611005	-0.000503498	0.014046	0.00751698	0.0104687	0.00417127	0.014043	0.0249137
-4	-0.00272387	0.00709838	0.0106224	0.0032543	0.0234324	-0.0031758	0.00633787	0.00614863	0.00541784	0.0454815	-0.00690792	0.00132842	0.045467	0.0170996	0.00954987	0.00425657	0.0023447	0.000214607	0.014234	0.00685664	0.00469837	0.000121933	0.00130295	0.0215909	0.0134661	0.0111846	0.0048255	0.0166994	0.0141903	0.0129675	0.014788	0.0174998	0.022837
-3	0.0396304	0.0198786	0.0240947	0.00108196	0.000797087	-0.000655178	0.00254663	0.00293046	0.00531024	0.0445375	0.00458799	-6.86195e-06	0.0616667	0.0116307	0.00706183	0.000646167	0.00310765	0.00168132	0.0248816	0.0089544	0.00126328	0.00528479	0.00132325	0.0185508	0.0264727	0.00121726	0.00300084	0.0354999	0.0109375	0.0189987	0.0216603	0.00482275	0.0263011
-2	0.0278919	0.015904	-0.00187184	-1.28549e-05	0.00843406	0.000141608	-0.000440964	-0.00508577	0.00710342	0.035027	0.00566712	0.000902288	0.0528082	0.0131327	0.0139375	0.00509616	0.00382187	0.00255566	0.0209844	0.00646261	0.00887536	0.00193623	0.00389539	0.0458048	0.0251081	0.00177031	0.00836629	0.0345437	0.0232112	0.0226132	0.0375442	-0.000752563	0.0331281
-1	-0.0108207	-0.00101999	-0.000277575	0.00196492	0.00184133	0.0085001	0.00498297	0.00945659	0.00302418	-0.0133399	0.00355235	0.00909969	0.0281027	0.0106709	0.010607	0.00424444	0.00111289	0.00466154	0.012713	0.0112524	0.00444751	0.00198148	0.00174486	0.0199611	0.0151211	0.00943102	0.00567229	0.00212353	0.00933662	0.00167924	0.0146971	0.00367636	0.0186364
0	-0.0318375	0.00182593	0.00710422	-6.12493e-05	0.0131603	2.30972e-05	-0.00128078	0.00597665	-0.00409726	-0.020384	-0.00104832	-0.00173995	0.0265792	0.0138518	0.00961477	-0.00223529	0.00874108	0.00425812	0.0123223	0.00455989	0.00128558	0.00186617	0.00692342	0.0141219	0.00920746	0.0127359	0.0065172	-0.0260315	0.0123852	0.0217229	0.00879241	0.00757134	0.0191352
1	-0.0260489	0.0041213	-0.00540338	0.00259278	0.0042103	0.00312771	0.00334874	0.0202872	-0.00731716	0.00657668	0.00351172	0.00182387	0.0292792	0.0121362	0.0103045	0.00548648	0.00360349	0.00548413	0.0111466	0.00780812	0.00245561	0.00186259	0.00176762	0.0162473	0.0152502	0.0095666	0.00753463	0.00514105	0.0249123	0.0115093	0.0162569	0.00917591	0.0182116
2	0.0240327	0.0169483	0.0228459	0.0194726	0.0160284	0.00746791	0.0103502	0.00559799	0.00595831	0.0761115	0.00888764	-0.00252346	0.0625029	0.0191028	0.00832901	0.00792506	-0.000790125	0.00284021	0.0267669	0.0108762	-0.00160959	0.00463262	0.00344606	0.0371147	0.023262	0.00987912	0.00683178	0.0585975	0.0224104	0.0384557	0.0463707	0.0115384	0.0366515
3	0.00972915	0.0269543	0.0235071	-0.00667497	0.0191316	0.000351603	-0.00191699	0.0109074	0.00218948	0.0683076	-0.00334461	-0.00246871	0.0583077	0.0124419	0.00480681	0.00370695	0.00278759	0.00467651	0.0332029	0.0120279	0.00295458	-9.84473e-05	0.00258816	0.0163063	0.0265695	0.00463409	0.00644734	0.0250839	0.0208438	0.0265933	0.02892	0.0138909	0.0245708
4	0.014959	0.00947892	0.0119658	0.00582421	0.0048145	0.0010774	0.000393696	0.00271192	0.00685278	0.00616006	0.00320527	-0.000104003	0.0482803	0.0165746	0.0186086	0.00468629	0.00569258	0.00496105	0.0285948	0.0108854	0.0120357	0.00263027	-0.000196065	0.0149028	0.016869	0.0021968	0.00555644	0.0155931	0.0179818	0.0103489	0.0110879	0.0123395	0.0289237
5	-0.00157706	0.00616883	0.0095785	0.00422903	0.00362173	0.0047698	0.00788963	0.000982682	0.0114513	-0.0154224	0.00464814	0.00200263	0.0384457	0.021027	0.0119335	0.00632443	0.00474767	0.00629983	0.016048	0.0105537	0.00865871	0.00771717	0.000570657	0.0111116	0.020322	0.0104979	0.00967432	0.0175579	0.0117143	0.0149664	0.0107946	0.0136434	0.0217265
6	0.00964544	0.00188285	-0.000314825	0.0117463	0.00224163	0.00946576	0.00336199	-0.00443688	-0.00164775	-0.00619847	-0.0020152	0.00837364	0.0324144	0.0162774	0.0158439	-2.68339e-05	0.00375274	0.00461717	0.012622	0.0119986	0.00364451	0.00343188	0.00707317	0.00972721	0.0150108	0.00394019	0.00439702	0.0120384	0.0090112	0.0104622	0.00366252	0.0109656	0.0223585
7	-0.00560459	-0.000282052	-0.00874489	0.00680877	0.0117494	-0.00327498	0.011051	0.0125345	-0.00233081	0.00342598	0.00209553	0.00496127	0.0244951	0.0108541	0.00828652	0.0071339	0.00649263	0.00547593	0.00923732	0.00828218	0.00922211	0.003195	0.00228085	0.014377	0.00448973	0.0128847	0.00390556	0.0112147	0.00407233	0.0117321	0.0134921	0.00598755	0.0190494
8	0.0050131	0.0111355	0.000168811	0.00711571	0.0127431	0.00537837	0.00747659	0.0101634	0.00540827	0.0350195	0.00615767	0.0100772	0.030775	0.00977906	0.00939676	0.0101916	0.00207422	0.000418387	0.0136609	0.00902422	0.0059674	0.00200374	0.00466052	0.0172337	0.0147379	0.00855944	0.0109169	0.0125218	0.0119645	0.00683696	0.01333	0.00404848	0.0154694
9	0.00974917	0.000797487	0.00905522	-0.0052853	0.011769	0.000911972	-0.00395526	-0.00111715	0.00209046	0.0190309	-0.0033959	-0.00511361	0.0305003	0.0100075	0.0079152	0.000112214	-0.00102527	0.00152235	0.0195922	0.00969397	0.0015012	0.000570468	0.00484257	0.0216972	0.0064652	0.00724179	-0.00324193	0.0104583	0.0136269	0.0167515	0.0173181	0.00365488	0.0145954
10	0.00389234	0.0198109	0.0105626	-0.0034811	0.00643041	-0.00342737	0.00960979	0.0035175	0.006426	0.0193646	-0.00594027	-0.00127009	0.0347959	0.0115833	0.010838	0.00784829	0.00580568	-0.000343812	0.023395	0.0136175	0.00667733	0.00264343	0.00488431	0.0173076	0.00709772	0.00898472	0.00598066	0.0151265	0.00934281	0.0181619	0.00775863	0.0181966	0.0169569
11	0.00520363	0.00356769	-0.00202645	0.000376935	-0.00108793	0.00662833	0.00264982	0.00371643	0.00166337	0.0034722	0.00330744	-0.00357339	0.0335026	0.0138893	0.00787827	0.00253417	0.00674649	0.00776507	0.0207417	0.00938865	0.00365304	0.000901723	0.00100268	0.0119624	0.0198609	0.00789468	0.0104859	0.00722764	0.00983452	0.0123732	0.0133985	0.010306	0.028991
12	-0.00287172	0.00545436	0.00222159	0.00983785	0.00904346	0.000181797	-0.00239655	-0.00039395	0.00503712	0.00243722	0.0148099	-0.00116511	0.026069	0.016993	0.0117116	0.00686945	0.00168438	0.00666548	0.0203697	0.00983337	0.00226948	0.00366254	0.00105843	0.0246318	0.0167075	0.00751955	0.0125819	0.0168172	0.0161937	0.0136878	0.00953912	0.00735159	0.0171532
13	-0.00276712	0.00926943	-0.00112476	0.00621399	0.000531476	0.00601017	0.00764936	0.00690797	0.00405159	0.00300735	0.00715195	0.00584182	0.0325172	0.0138599	0.00990401	0.00245058	0.00709696	0.00647533	0.0162209	0.00681253	0.00708609	0.00449496	0.00241443	0.0168759	0.0167605	0.0130097	0.000890384	0.0107715	0.0115033	0.0127114	0.0119712	0.00181007	0.0226572
14	0.00110733	0.00230006	0.00274623	0.00679067	0.00795945	0.00850466	0.00493558	0.00364917	0.00220108	0.0155055	-0.00566793	0.00630548	0.034335	0.0261123	0.0108161	0.00606711	0.00516669	0.00874934	0.0136957	0.00621099	0.00637501	0.000496691	0.00309002	0.0135658	0.0235128	0.0105457	0.000284801	0.014668	0.0127875	0.0121062	0.0148186	0.0144446	0.0163225
15	0.00777874	-0.00553602	0.000892205	-0.00120308	0.00410097	-0.00205948	0.0037317	0.00592305	-0.00842925	0.0216071	0.00984635	0.00602879	0.0303561	0.00696346	0.0092928	0.00411433	0.00135548	0.00354721	0.0166596	0.0133616	0.0106294	0.00728359	0.00693136	0.00815867	0.0112821	0.00510038	0.00535237	0.00740649	0.00591115	0.0156018	0.00402805	0.00770998	0.0168909
16	0.012332	0.00233753	0.00601186	0.000875211	0.00956812	0.0111256	-0.000496285	0.0033621	0.00210664	0.00813662	0.00220254	0.000672743	0.0283797	0.0155868	0.0134298	0.00756819	0.000830869	0.0058673	0.0179109	0.0120689	0.00788274	0.00230698	0.00194337	0.0156859	0.0114263	0.00650204	0.0111361	0.0144263	0.00987642	0.00810508	0.0098185	0.0192138	0.016394
17	0.000972492	0.00975124	0.00823414	0.00464448	0.00030629	-0.00265423	-0.00308664	-0.00244568	0.00430326	0.0138607	-0.000865877	0.00272046	0.0291547	0.0128793	0.0121227	0.00554725	0.00450181	0.00183293	0.0191638	0.00812264	0.00525787	0.00645021	0.00554828	0.0127029	0.00395035	0.0111056	0.0105131	0.0122982	0.00795733	0.0114505	0.0133289	0.00485688	0.0173379
18	1.08945e-06	-0.000799335	0.00352406	0.0052989	0.0117592	0.0007563	0.00579885	0.0026777	0.00582015	0.000224469	-0.00414291	-0.00162722	0.0179194	0.0137434	0.00857254	0.00942052	0.0022296	0.00434216	0.0194859	0.00698287	0.00259793	0.00738679	0.00639949	0.0176576	0.00905152	0.00551312	0.00933992	0.0109124	0.00904931	0.0104362	-0.000769223	0.00533606	0.00941007
19	0.00743743	0.0147777	-0.000584495	0.00211875	0.00396726	0.0134534	0.00231469	0.000878395	0.0012928	-0.00543331	-0.00821249	-0.00884788	0.0239633	0.0156205	0.0116891	0.000453917	0.00443892	0.00763367	0.0188798	0.0124653	0.0104888	0.000244882	0.0080818	0.0121966	0.0101621	0.0121584	0.0117233	0.00793429	0.0153428	0.0149937	0.00783842	0.000804623	0.0162264
20	0.00697603	0.0063624	0.00662519	0.00180494	3.69819e-05	0.000201999	0.000813641	-0.000210906	-0.000973356	-0.000904066	0.00729223	1.87907e-05	0.0252926	0.0140568	0.0128004	0.00533847	0.00118525	0.00681633	0.017247	0.00716805	0.00656427	0.00108321	0.0022557	0.0140973	0.0180607	0.00731621	0.00824653	0.0062831	0.0099156	0.00874651	0.0061657	0.00772468	0.0257872
21	0.00616535	-0.00341781	0.00175794	0.00646596	0.0134702	0.00424288	0.00501241	0.00530235	0.00220595	0.00840477	0.00790549	-0.00530023	0.0229116	0.0124651	0.0039231	0.00808113	0.00654294	0.00618022	0.016544	0.010152	0.00503395	-0.000571137	0.00145495	0.0121551	0.00818485	0.00492341	0.00477181	0.0108095	0.00406794	0.00631642	0.00260851	0.00169864	0.00545427
22	0.000948798	-0.000192315	0.00454612	-0.0021751	0.00437896	0.00297465	-0.00571116	0.000454511	0.0034976	0.00688954	0.000933899	0.00475729	0.0199122	0.0164179	0.00896117	0.00325062	0.007295	0.00438299	0.0144357	0.0132165	0.00569222	0.00338278	0.00258789	0.0177488	0.00525718	0.00344844	0.00426087	0.00836663	0.00770002	0.0109246	0.0119229	0.0130527	0.0146034
23	0.0053054	0.00597611	0.00250369	-0.0036931	0.0106348	0.00345545	-0.00487062	0.00856632	-0.00441767	0.0148256	0.00780494	0.00271602	0.025373	0.00597174	0.0110829	0.00773777	0.00104474	0.00598117	0.0146014	0.00749145	0.00645277	0.00531199	0.0051105	0.00591956	0.0123202	0.00456468	0.00329635	0.0151369	0.00463188	0.00512169	0.0105999	0.00892502	0.0116407
24	0.00790707	0.00153129	0.0101107	0.0106111	0.00217045	0.00203656	-0.00515748	-0.00125616	0.00180244	-0.0058281	0.00272944	0.00137822	0.0200193	0.0123061	0.00943772	0.0016358	0.00210108	0.00354894	0.0131592	0.0107465	0.00352539	0.0037206	0.00496965	0.0105629	0.0113381	0.0100533	0.00454402	0.00506305	0.000374578	0.00898784	0.0140574	0.00536324	0.00454464
25	0.00308614	0.0064908	-0.000193353	0.000874545	0.0133914	-0.000482473	-0.00122157	0.00944992	-0.00202471	-0.00542389	0.00722906	-0.00356359	0.0209494	0.0164711	0.0134532	0.00891873	0.00258427	0.0120975	0.0209901	0.0138767	0.00814941	0.00547087	0.00558802	0.0056095	0.0079368	0.00687208	0.0127795	-0.000465641	0.0128686	0.0111309	-0.000737725	0.00341386	0.0201524
26	0.00370074	0.0105558	-0.00247665	0.00614791	-0.000191505	0.00503225	0.00260772	0.0105232	0.0044121	-0.00349757	-8.8322e-05	0.00422685	0.0166356	0.00832392	0.00642708	0.00577446	0.0091585	0.00644928	0.0172296	0.00868438	0.00712856	0.00451721	0.00704812	0.0149799	0.0165806	0.00961261	0.0113914	0.0138205	0.0130883	0.00980522	0.0132295	0.000755517	0.0163505
27	0.00287779	-0.00299686	0.00438236	0.000411437	0.00284682	0.000887924	0.00147912	0.00574988	0.00161892	0.00902572	-0.00457825	0.00653679	0.014907	0.0160085	0.00933835	0.00446292	0.00257965	0.00516619	0.00899854	0.0055493	0.00471503	0.00297768	0.00523893	0.0116814	0.00466393	0.00403519	0.00900467	0.0191537	0.00495287	0.0133437	0.00241015	-0.00120709	0.00989521
28	0.0069711	-0.00284714	0.0177878	0.00218923	0.00377072	0.00225125	0.00423628	0.000629183	0.00546313	0.011253	0.00837543	-0.00431786	0.0198824	0.0104212	0.00870033	0.00241372	0.00378689	0.00649966	0.0169471	0.0111602	0.00703282	0.00564536	0.00535808	0.00832656	0.0124943	0.00669724	0.00817322	0.0100228	0.00474118	0.00459267	-0.00256872	0.00876246	0.00578789
29	0.016969	-0.000174616	0.00644809	-0.000294344	-0.000482956	0.00589365	-0.00348654	0.00108131	0.00183953	0.017134	-0.000462169	0.00690302	0.0237349	0.0108535	0.0116793	0.00332315	0.00316526	0.00607437	0.0158153	0.0126174	0.00591967	0.00452166	0.00487107	0.00753494	0.00805177	0.0121986	0.00260619	0.00239937	0.00358452	0.0191754	0.00463518	0.00868138	0.0105099
30	-0.0039937	0.00280887	0.0013112	0.0161763	0.00955289	0.01506	0.00175686	0.00796938	0.00640951	0.00289411	-0.00373912	-0.00273912	0.0189242	0.015185	0.00661974	0.00403509	0.00338817	0.00947775	0.0154254	0.00720708	0.00428679	-0.00265312	0.0021627	0.0167178	0.00723068	0.00612387	0.00848415	0.00622428	0.00470081	0.0137972	0.00129104	0.00804267	0.00883078
31	0.00732502	0.00764134	0.000500381	0.00751868	0.00954372	-0.00019488	-0.00206594	-0.00440028	-0.00340394	0.00470581	0.00692141	0.00425605	0.015117	0.0123575	0.00781851	0.00701161	0.00269638	0.00368965	0.0142221	0.0117894	0.00723187	0.00867897	0.00913436	0.00370567	0.00954915	0.0100154	0.0025171	0.00684849	0.00450599	0.0128187	0.00371069	0.010397	0.00964314
32	0.00485784	0.0111136	0.00960977	0.015756	0.00290492	0.00139078	-0.00143358	0.0142876	0.0050127	-0.00553357	0.0105245	-0.00140169	0.00779248	0.0175555	0.0102203	0.000747555	0.00158874	0.00887324	0.0115713	0.00662247	0.00647225	0.00608952	-0.00105755	0.00711198	0.00679933	0.00251943	0.00479057	0.000147795	0.0043285	0.00720057	0.00369818	0.00334498	0.01384
33	0.00526032	0.00461998	0.00715937	-0.00343774	-0.00251838	-0.00266682	-0.000207176	0.00473594	-0.00800098	-0.00576291	-0.000286894	-0.00593252	0.0135408	0.00392176	0.00642496	0.00529669	0.0038206	0.00600418	0.01482	0.00938716	0.00506998	0.000138996	0.00557884	0.0033446	0.00897062	-0.00281672	0.00600834	0.00435021	0.0026823	0.00732885	0.000774541	0.0034795	0.00523216
34	0.00253098	0.00236464	0.00029317	0.0102392	0.00816531	0.00272882	-0.00220694	0.0112287	0.00067244	0.000373842	-0.00692555	0.0024204	0.0151914	0.0145732	0.0123026	0.0019583	0.00503288	0.00448668	0.0126363	0.00939778	0.00508455	0.00288059	0.00994855	0.00421597	0.00511944	0.00292869	0.00570967	0.00958278	0.0114567	0.00306058	0.00968955	-0.00390849	0.00242549
35	0.00638339	0.00251516	0.00286568	-0.00367046	-0.00198421	0.000898065	-0.000988898	-0.00448722	0.0047104	0.0181267	0.00205884	-0.00303641	0.013329	0.0097768	0.00786886	0.00186581	0.00495978	0.00471545	0.0121961	0.00614115	0.0116658	0.00245203	0.00456825	0.00894949	0.0118642	0.0127207	0.00919174	0.00263424	0.00420114	0.00658581	-0.00342195	0.00299139	0.00109487
36	-0.00326913	0.00206939	-0.00490834	0.0116875	-0.000995088	0.00484803	-0.00600614	-0.00147753	0.00932636	0.00461027	0.00048627	0.00455929	0.0141031	0.0146648	0.00745446	0.00269924	0.00471655	0.00577008	0.0162269	0.00979287	0.000633719	0.00109095	0.00684302	0.00511961	0.0105412	0.00336015	0.00634541	0.00972027	0.00900811	0.0054172	0.00691754	0.00786848	0.0105273
37	0.00210839	-0.00490789	0.0128157	-0.00343421	0.00929507	0.00535231	0.00158418	-0.000180067	0.00311935	0.00467801	-0.0024697	-0.00267074	0.0151826	0.00631242	0.00888374	0.00972952	0.00379496	0.0099294	0.0107923	0.012373	0.00582358	0.0103374	0.00131515	0.00436095	0.0056263	0.0115637	0.00901509	0.00408534	0.00439503	0.00787362	-0.000749012	-0.000510513	0.00507494
38	0.0122936	0.00442114	0.00611093	0.0118082	0.00787583	0.00775456	0.0044544	-0.00197529	0.00743863	-0.00903536	0.00743287	-0.00143001	0.0120968	0.0115756	0.00599248	0.00270164	-0.0002671	0.0055921	0.0160072	0.00213426	0.00523717	0.00432745	0.00937115	0.0123814	0.00655376	0.0104424	0.012579	0.0086356	0.011161	0.0113201	0.00354435	0.00693354	0.00872095
39	-0.00359371	-0.00058102	-0.00158306	0.0089328	0.000580709	0.000957977	0.000652204	0.00203639	-0.00526371	-0.0021832	0.00356039	0.0084543	0.00926307	0.00762482	0.00689767	0.000734247	0.000261327	0.00676366	0.00922982	0.00804825	0.00818343	0.00490475	0.00526931	0.00340938	0.0116302	-0.000582061	0.0074271	0.00235881	0.000290126	0.0098912	0.00367986	0.00565591	0.00804627
40	-0.00757472	-0.00588388	0.00575494	-0.00193008	-0.00382883	-0.00746244	0.00106017	0.00614772	0.00145089	-0.00377586	0.000960735	0.00122564	0.0155113	0.011698	0.00513596	0.00588172	0.000671195	0.00873692	0.0158666	0.00883845	0.00123626	0.00500384	0.00240803	0.00629524	0.00742009	0.00845346	0.00341923	0.00389406	-0.000920143	0.0057412	0.00377632	0.00479952	-0.00588831
41	0.00118236	0.0157381	-0.00267102	0.00276422	0.00813004	-0.00211006	0.00669796	0.00388356	-0.00241843	0.0101416	0.00130849	0.00119806	0.00866222	0.00888233	0.0105479	0.00248237	0.00528835	0.00678111	0.0130925	0.00425208	-0.000772054	-0.000791309	0.00431557	0.00855404	0.0051641	-0.000145049	0.00510013	0.00347636	0.00411339	0.00905337	-0.000968634	0.00237188	0.00744897
42	0.00165058	-0.000505324	-0.00624174	-0.00310432	0.00148897	0.00189482	-0.002709	-0.00285678	0.00176564	0.00478691	0.00411298	-0.00234613	0.00758821	0.00598464	0.00720007	0.00532133	0.00440913	0.00577326	0.0139917	0.00463596	0.0055788	0.000853116	0.00313738	0.000373644	0.00434108	0.00663886	0.0089451	-0.00240781	0.00562665	0.00932719	0.00079722	0.00282105	0.00352349
43	0.00577524	0.000475247	-0.000855293	0.00699337	0.000885512	0.00192171	0.00185549	0.00209153	0.000816394	-0.0017887	0.000735483	-0.00395963	0.00885905	0.0133704	0.00623439	0.00552282	0.00394647	0.0071563	0.0107915	0.0103814	0.00179988	0.00444484	0.00884653	-0.000376165	0.00773564	0.00356398	0.00179897	0.00239262	0.000956093	0.00613206	0.00150541	0.0018683	0.000692211
44	0.00981042	0.00373168	-0.00474093	0.00120609	0.00129378	0.00112036	-0.00278416	-0.00928477	-0.000389812	0.000613612	0.00140214	-0.00052157	0.00681821	0.00975634	0.00750301	0.00726468	0.00543843	0.00325319	0.0065214	0.00729853	0.00671653	0.00656378	0.00145976	0.000711478	0.00538168	0.00580393	0.00693318	-0.00348356	0.00439672	0.00896542	0.00347652	0.000535145	0.00427378
45	-0.00997587	-0.00159768	0.00737303	-0.00177627	-0.00142639	0.000807845	-0.00705602	-0.00556559	0.000644676	-0.0060388	-0.00332327	0.00237364	0.00226673	0.00886431	0.00871959	0.00501387	0.00157448	0.00467047	0.00823087	0.00795941	0.00177362	0.00395658	0.00521141	0.00230536	0.00166169	0.00665734	0.0115461	-0.000442324	0.0122544	0.00444967	0.00185215	0.00603858	0.000165712
46	-0.00333304	0.00228041	0.0115847	0.0116095	-0.00287357	0.00461698	0.00284703	-0.00422733	0.00429496	-0.0132148	-0.00762492	-0.0036108	0.00727999	0.0113149	0.00351245	0.000404884	0.00243973	0.00822922	0.0117137	0.004513	0.00415376	0.00524155	0.00591823	0.00434784	0.00296759	0.00417832	0.00453669	0.00680408	-0.000848334	0.00680262	0.00952195	0.00139983	0.00896728
47	-0.00241562	0.00211504	0.00038313	-0.00398933	0.00423871	-0.00317803	-0.000231769	-0.00622734	-0.00256692	0.0052406	0.00764378	0.00921554	0.00718687	0.00885163	0.00628143	0.00719868	0.00136035	0.00626701	0.0143334	0.0108568	0.00341531	0.00284297	0.00476401	0.00912214	0.00972723	-0.000511073	0.0039625	0.00595772	2.72746e-05	0.00514331	0.0010988	0.00581359	0.00782309
48	0.00358791	-0.0119796	-0.00497418	0.00214755	0.00818155	-0.00785307	0.00199808	0.000704114	0.000601333	-0.00654225	-0.00104929	-0.000164199	0.00206717	0.00775994	0.0101155	0.00229819	0.00410896	0.0068211	0.00419256	0.00728501	0.010244	0.00479055	0.00276936	0.00125139	0.00134069	0.00381999	0.00757333	0.000261557	0.00647877	0.00637649	-0.00419138	-0.000283626	0.00539159
49	0.00302349	-0.00251566	0.000603117	-0.00444782	0.00696742	-0.00380458	0.00426983	0.00287219	0.00212565	-0.00411927	0.00583597	0.00234802	0.0039498	0.00069223	0.00318849	0.00501579	0.00242444	0.00595258	0.0118324	0.00540003	0.00761568	0.00195935	0.00694216	0.00278853	0.00283418	0.00380826	0.00379703	0.00116439	0.00152158	0.000625823	-0.00698339	-0.000478287	-0.00126408
50	0.00315627	0.0109418	0.00647069	-0.000886632	-0.0030841	-0.00395161	-0.00867002	0.000684367	-0.00270711	-0.00533313	0.00426089	-0.000287761	0.00841514	0.00900373	0.00851818	0.00212534	0.0022061	0.00644862	0.0155332	0.00523522	0.00209197	0.00514588	0.00674248	0.00270956	0.00466876	0.00324666	0.00404578	0.00600595	0.0040786	8.25806e-05	-0.00698023	0.00129699	-0.00295394
51	0.0037066	0.000838446	-0.00393968	-0.00154924	-0.00243436	-0.00260386	-0.00146655	0.00513025	-0.000685263	-0.00827482	0.00368156	0.00208861	0.00417365	0.00242835	0.00219702	0.00261677	-0.00142763	0.00520542	0.00608626	0.00516414	0.00233521	0.00115787	0.00650796	0.000594358	-0.000547094	0.00246572	0.000408993	0.00126145	-0.00270461	0.00975158	0.0047073	0.00633322	-0.00722565
52	0.000305389	0.00311449	0.00364873	0.00627827	-0.00739695	0.00595259	-0.00178941	0.00117167	-0.00955021	-0.0020297	0.00357776	-0.000135753	0.00657099	0.0117295	0.00577421	0.00692509	0.00190753	0.00761696	0.00626747	0.00236701	0.00497281	0.00587177	0.00199749	0.00351004	0.00143772	0.00575246	0.00363528	0.00505582	-0.00225766	-0.00390254	0.0013624	0.000780236	0.00162563
53	0.00217564	-0.000364429	-0.00954435	0.00851917	0.0034994	0.00807275	0.00522174	0.000265993	0.00484023	-0.00276714	-0.00936847	-0.00540971	0.00923574	0.0062156	0.00110472	0.00551389	-0.00126729	0.00866363	0.0093606	0.00551764	0.00612336	0.000920125	0.00540323	0.0039414	-0.00112926	0.0055403	0.00870884	-0.0036477	0.00123446	0.0103902	-0.000883647	-0.00431794	0.00229415
54	0.0112289	-0.00128975	-0.000711102	-0.00903213	0.00194686	0.00423001	0.00429878	-0.00445781	-8.35495e-05	-0.00107919	0.00999585	0.00573519	-8.4992e-05	0.00621737	0.000518912	0.00372304	0.00485622	0.00381504	0.00462591	0.00607113	0.00364965	0.00411099	0.00363973	0.0012341	0.00696658	0.00221128	0.00585331	0.00497431	0.00562527	0.00342938	-0.000164491	0.00270027	0.00345116
55	0.00263571	0.000488099	-0.000896123	0.000524596	0.00432048	0.00193463	0.00106547	-0.00801281	-0.0023619	-0.000881128	0.00311041	-0.00249555	0.00261401	0.00339649	0.00605513	-0.00107673	0.00235467	0.00668774	0.00814767	0.00509517	0.00289022	0.00429966	0.0015808	0.0046362	0.00192125	0.000117205	0.00186199	0.000756296	0.00076733	-0.000827046	-0.000325313	0.00326238	-0.0019705
56	0.00224765	0.00354998	0.0082713	0.00188116	0.00970868	0.00165551	-0.00990036	0.010605	-0.00139046	-0.00056964	-0.0016599	0.000384551	0.00153855	0.00897129	0.006442	0.00112889	0.00722394	0.0066374	0.0034072	0.0130347	0.00981929	0.00602792	0.011437	0.00278684	0.00518726	0.00133027	0.00824918	0.00261555	-0.00513474	-0.00143959	0.00143983	0.000271422	0.00186204
57	0.00369202	-0.000622305	-0.002945	-0.00761906	-0.00548861	0.000519657	0.00327642	-0.00220445	-0.00366796	-0.00939227	0.00213845	-0.00118421	0.000487422	0.00365341	-0.00148635	0.00228749	0.00448067	0.00229574	0.00253177	0.00308502	0.00142259	0.00224048	0.00198332	-0.003852	0.0040473	0.00823625	0.00592322	-0.000623671	-0.000159587	0.0011288	-0.0034117	-0.00221429	-0.00233256
58	0.000241463	-0.00330828	0.0103583	0.00710927	-0.00102316	-0.00522188	0.000887849	0.000819173	0.006665	-0.00783996	0.0025241	0.0024647	0.000360879	0.00567625	0.00214718	0.00784663	0.000947745	0.00508071	0.0044113	0.00898406	0.00426149	0.00342138	0.0056994	0.00306483	0.000333497	0.0057439	0.00260363	-0.00228312	0.00308614	0.0111312	-0.00662185	-0.00375611	0.0026912
59	-0.00555627	-0.00301147	-0.00143294	0.00430803	-0.00361542	-0.00180314	0.00130846	0.00840786	0.00660499	0.00392122	-0.0026253	0.00192727	-0.000221016	0.0045269	0.00680329	-0.000619673	0.000872177	0.00672297	0.00862756	0.00457597	0.00483372	0.00459637	0.00713105	-0.000368879	-0.0015306	0.00124421	0.00330412	-0.00498008	-0.000755709	0.00272244	0.000409214	0.00554157	-0.00350886
60	0.00465265	-0.00224242	0.00535721	-0.00537915	0.00109582	0.00206653	-0.00174532	-0.00353731	0.00456755	-0.00261723	0.00171876	-0.000391564	-0.00231611	0.0018964	0.00368338	0.00425537	-0.00114325	0.00649515	0.00656315	-0.000991691	0.00159864	0.00650995	0.00334455	0.00517669	0.000357172	0.00424669	0.00451479	-0.00169043	0.00437621	-0.000659608	-0.000798567	-0.00358396	-0.00112607
61	-0.00519323	0.00665722	0.00468138	0.00511959	-0.0028097	-0.000722753	-0.00126472	0.000987401	-0.00137755	0.000976893	0.0092544	0.00277975	0.00251977	0.00260358	0.000856573	0.00254541	0.0039179	0.00266292	0.00209467	0.00488225	0.0018968	0.000915936	0.00492189	-0.00370315	0.00582942	0.00277599	0.000688495	0.00673783	0.00143694	-0.00350404	0.00270293	0.00591682	0.00747035
62	-0.00481977	7.44043e-05	-0.000824443	-0.00137381	-0.00867908	-0.00214645	-0.00257429	-0.00884562	-2.9424e-05	-0.00472974	-0.00204789	0.0034549	0.000510905	0.00157501	0.0027315	0.00118631	0.00143355	0.00510961	0.00155662	0.0087712	0.00423199	0.00115442	0.00649216	-0.00332581	-0.000914563	0.00177915	0.00234518	0.00075264	0.00741792	0.00315544	0.000384161	0.000399972	-0.00123097
63	0.00155957	0.00244679	-0.00262166	-0.0026142	0.00109213	0.00488935	-0.00251903	0.00380954	-0.00371792	-0.00610954	0.00204677	-0.00228124	0.00226826	0.00154903	-3.34429e-05	0.000816818	0.00344909	0.00452209	0.00921101	0.00278318	0.000689613	0.00165629	0.00256858	0.00534983	0.00321987	0.00427293	0.00494164	-0.00208482	0.00424343	0.00599851	0.000982019	-0.000906129	-0.0020697
64	-0.00261151	-0.00535434	0.00172975	0.0170915	-0.00133086	0.00193647	0.00115907	0.00219275	-0.00736532	-0.0014676	-0.00466143	0.0018241	-0.00106833	0.00145757	0.00467205	0.00133629	0.00100531	0.00666959	0.00673809	0.0030486	0.00415097	0.00356173	0.00395707	0.00236897	-0.00364266	0.00118663	0.000271979	0.00259664	-0.00128674	-0.000552081	0.00617792	-0.00154678	5.01529e-05
65	-0.000807027	0.00463521	0.000974579	-0.00550134	0.00167416	0.0058069	-0.00202938	0.0113828	0.00254727	0.00326907	-0.00202201	-0.00390396	-0.00679712	0.00612106	0.00138935	0.0010075	-0.00036021	0.00380096	0.00659012	0.00410493	0.0020899	0.00270365	0.00602802	-0.00456822	-0.000478806	-0.000609987	0.00602309	0.000899362	-0.00253188	-0.00246812	0.0028073	0.0032276	-0.00278539
66	-0.00790306	-0.00319695	0.00313805	0.00503759	-0.00406059	-0.000623148	-0.000371437	-0.00389312	0.00304966	-4.37012e-05	0.00336613	0.00165804	-0.00201162	0.00601144	0.00145272	0.00639953	0.00284378	0.00286092	0.00449085	-0.00117003	0.0014674	0.0034888	0.00599683	-0.000857074	-0.0044629	0.00186649	0.00396887	0.00134837	0.0028363	0.00304279	-0.0054288	-0.00340814	-0.00319924
67	-0.00347998	0.00285979	-0.00900123	-0.00355134	0.00343699	0.000745552	-0.000729336	0.00912102	0.00537316	-0.00565959	-0.00893868	-0.00245316	-0.00628536	0.000797589	-0.000505327	0.00580194	0.00243786	0.00598625	0.00134155	0.00929159	0.00535393	0.00172011	0.00205649	-0.000787092	0.00247441	0.00114242	0.00206538	-0.00400002	0.00127258	0.00151861	0.00204178	-0.00156078	0.00098527
68	-0.00315699	0.00108611	0.007923	0.000412828	-0.00710082	0.000482089	0.00631205	-0.00558018	-0.000973734	0.00202809	0.00729116	0.0030153	-0.000764556	0.00491406	0.00186029	0.000811552	0.000117538	0.0102226	0.000816498	0.00220326	0.000882798	-0.000820466	0.00581474	0.0022919	0.000945805	0.00275636	0.00344152	0.00073771	-0.00212759	-0.00322082	-0.00527753	0.00047677	0.000237831
69	0.00633781	0.00709435	0.00972123	0.00997279	0.000892312	5.19361e-06	-0.000921777	-0.0103235	-0.00633089	0.00067093	-0.012618	0.00129848	-0.0018877	0.000956606	0.00691677	-0.00277663	0.00202616	-0.00175822	0.00280843	0.00517369	0.00209759	0.000761687	0.000135171	-0.00150954	0.00408351	0.0028643	-0.0011831	-0.00020008	-0.00354596	-0.00115508	-0.000728053	0.0100449	-0.00318282
70	0.00463872	-0.00162617	0.00363386	0.00235618	0.000450411	-0.00592474	0.0014753	0.00168617	0.000814854	-0.00757477	-0.00209347	-0.0019231	-0.000140401	0.00551882	0.000277899	0.00163915	0.00187931	0.00558258	0.00784186	0.00436543	0.00195432	0.00547187	0.00483056	0.00141389	-0.00135736	0.00140452	0.00126536	0.00162002	-0.00306819	-0.00155473	-0.00250658	-0.00146821	-0.000448862
71	-0.00562624	-0.00155624	-0.00764699	0.00555615	0.0036929	0.011558	-0.00305606	-0.010826	-0.00528222	0.0059684	-0.00360142	-0.0031764	-0.00286965	0.00158999	0.00185211	0.00226846	-0.00110445	0.00373975	0.00412415	0.00338806	0.00289072	0.0028473	0.00424296	0.000744562	0.000115443	0.0018549	0.00124872	0.00025646	0.00292814	-0.00443694	-0.000844932	0.00128644	0.00269211
72	-0.00793383	-0.00535601	0.000303836	-0.000165651	-0.0011541	0.00365408	-0.00464081	0.00139003	0.0100553	-0.00990704	0.0114654	0.00177774	-0.00185055	-0.00135891	0.00338175	0.00558651	0.00237341	0.00300104	0.00361549	-0.00385637	0.00386269	0.00416176	0.00860448	-0.00211389	-0.00542656	-0.00163753	0.00385324	0.00230869	0.000140704	0.00497189	-0.00261586	-0.00090719	-0.00212144
73	-0.00686106	-0.000664251	-0.00723556	-6.5034e-05	-0.00185315	-0.00105685	0.00337408	0.00345814	8.00644e-05	0.00435901	0.00442427	0.000671263	-0.0029067	0.00132908	-0.00173583	0.00533627	0.00182713	0.00681643	0.00541432	-2.28154e-06	0.00223667	0.00423618	0.00945712	-0.00279233	-0.00088066	0.000829117	-0.000337847	0.00145628	-0.000111256	-0.000232496	-0.0039906	-0.0005902	-0.00203451
74	-0.000495564	0.0019175	-0.00439633	-0.000122325	-0.00255161	-0.00204029	0.00265747	-0.00142365	-0.00308992	0.00267921	-0.000689771	-0.00139268	-0.00370451	0.00282274	-0.00265798	0.00267286	0.00246067	0.00151098	0.000197199	0.00294583	0.000986487	0.00300839	0.00391159	-0.00317501	-0.00145595	-2.24763e-05	-0.0001406	-0.00336142	-0.0024305	0.00297279	-0.00510186	-0.00291651	-0.00334704
75	0.00589822	0.00504213	-0.00157177	-0.0068335	-0.00222589	-0.00720368	0.000522316	-0.00109901	0.00242871	0.00118117	-0.00380069	0.002453	-0.00387964	0.00327499	0.00123982	0.00212181	0.00212884	0.00152804	0.0018228	0.00892833	0.00368904	0.00167492	0.000712759	0.00101384	0.00329406	-0.00391351	0.00509825	-0.00236101	-0.00385814	0.000228698	0.00285811	0.000449977	-0.000408909
76	0.00950792	-0.00260248	-0.00127707	-0.00266299	-0.00262393	0.00846089	-0.000484217	-0.00243218	-0.000539084	-0.00672848	-0.00343129	-0.000546889	-0.000695492	0.000981224	-0.00153411	0.00315987	0.000320293	0.00047425	0.0028709	0.00800496	0.00590022	0.00126485	0.00314966	-0.0065196	-0.00164933	0.00422358	0.00471307	-0.00304964	-0.00194889	-0.00305441	0.000839181	0.00017079	-0.00183115
77	-0.00177878	-0.00266946	0.000560501	-0.00451986	-0.00886333	-0.0029299	-0.00491137	-0.00486058	-0.000974837	0.00364663	-0.00506802	-0.00396588	-0.000371498	-0.000694766	0.000596176	0.00263908	0.00424424	0.000805931	0.00487275	0.00120189	0.00681678	0.00515926	0.00372469	0.00261165	-0.00140265	-0.000697578	0.00434931	-0.00345272	0.000341602	0.0013639	-0.00306322	0.00389794	-0.00325738
78	-0.00548278	0.00330641	0.00137976	0.00160544	0.00620519	-0.000457678	-0.000418079	-0.00384458	-0.00100824	-0.00661587	0.0131916	-0.00437565	-0.00388749	-0.000791956	0.0011799	0.00263195	0.000149444	0.00586211	0.00345766	-0.000439989	0.00443681	0.00292364	0.00921195	0.0011195	-0.00202337	0.00216689	0.0018711	-0.000559655	-0.00919482	-0.00788274	0.00793943	0.00168222	-0.00205894
79	-0.0120244	-0.00252189	-0.00259922	0.00295737	0.00776311	-0.00202424	0.000466148	-0.00297673	-0.00800897	-0.00296093	-0.00443034	-7.23877e-05	-0.00318575	-0.00409979	-0.00112254	0.00279263	-0.000373759	0.0048372	0.00318134	0.00205606	0.000245855	0.00295763	0.00655094	-0.000583682	-0.00174291	0.0016135	-0.000722451	0.00719944	0.00125375	0.00294999	-0.00711936	-0.00127808	0.00154603
80	-0.00367644	-0.0051353	-0.00293275	-0.00312376	0.000439817	-0.00500813	0.00550388	-0.0020874	0.000807122	0.000619925	0.00626843	-0.00016305	-0.00610437	-0.001488	0.000225719	-0.00082794	0.00103262	0.00577065	0.00493618	0.00327115	0.00126488	0.0029649	-0.000845923	-0.000635657	0.00322815	1.91634e-05	-0.00137926	-0.0072069	2.92982e-05	0.00140435	-0.00500319	0.000173837	-0.00520312
81	0.00544421	-0.00388904	-0.00253032	-0.0025587	-0.00274206	0.00426102	-0.00669234	-0.00169453	-0.00170845	-0.00560388	-5.86852e-05	-0.000632569	-0.00169341	0.00307543	0.00123224	0.0033234	0.00130041	0.00365969	0.00227227	0.00195052	0.00301545	0.00822556	0.000441324	-0.00407527	0.0015285	-0.00143971	-0.00047999	-0.00104207	0.00377353	-0.00365059	-0.00272716	0.000131764	-0.00130133
82	0.000184694	0.00202276	0.000525882	0.00338973	-0.0021569	-0.0036357	-0.00141692	-0.00430762	0.0067115	-0.00569293	-0.00423869	0.00644919	-0.00273092	0.000876949	0.00139788	0.00438291	0.000676378	0.000310979	0.00525168	0.00133814	-0.000599349	-0.000873698	0.00339558	0.000375991	-0.00313063	0.000243665	-0.00147971	0.00182988	-0.00416985	-0.00633561	-0.00500004	-3.44263e-06	-0.00211407
83	-0.00433898	-0.000327912	0.00545162	-0.00977843	0.00221516	0.00176488	-0.00435944	-0.000241642	-0.00827905	-0.0103402	0.00307093	-0.00133866	-0.000491183	-0.000219634	-0.000890254	-0.00195113	0.0014913	-6.79473e-05	0.00261278	-0.000665422	0.00261718	0.000234201	0.00187783	-0.00419492	-0.000930619	-8.98766e-05	0.00552031	-0.00221038	-0.000854309	0.00400979	-0.00112036	-0.00323195	0.00163415
84	0.00824968	-0.00502892	0.00169301	-0.0059242	-0.00206159	0.0047265	-0.00295334	0.00279535	-0.00334153	-0.00606022	0.00495141	-0.000238471	-0.00184529	-0.00287452	-0.00142481	0.000993828	0.000208527	0.00150436	-0.00013102	0.000293444	0.00255156	0.00051174	0.00400391	-0.00574911	-0.0026853	-0.00285365	0.0019766	0.00385348	-0.00743829	0.00584986	0.00189313	-0.00290188	-0.00397904
85	-0.000827485	0.00143142	-0.00631925	0.00106782	-0.00241483	-0.00133894	0.00748792	0.000367268	0.00114567	0.00332437	-0.00197535	-0.000122875	-0.0028284	0.00192411	0.00136844	0.00140132	-0.000622802	0.0014669	-0.00068423	0.00206348	-0.00180721	0.00328276	0.00236796	-7.62905e-05	-0.00171873	-0.00110143	0.00332212	-0.00135294	-0.000452064	-0.00550731	-0.003832	-0.00747569	-0.00554082
86	-0.00193911	-0.00830602	-0.000994904	-0.00554096	-0.00170282	-0.0047644	-0.00389137	0.00438082	0.000131952	-0.00676959	0.00564445	0.000569594	-0.00351287	-0.000887058	-0.000526124	-0.000751329	0.000398402	0.000942039	-0.000223601	0.000203179	0.00236031	0.0013431	0.0042628	0.00121114	-0.00569844	0.00268215	-0.00236275	-0.0054876	-0.00454511	-0.0025804	-0.000323354	0.00715865	-2.78875e-05
87	-0.00246393	0.00313449	-0.00307243	-0.00166828	-0.00728159	0.00582448	0.00243195	-0.000488715	-0.000722042	0.0101991	-0.0137511	0.00229951	-0.00176857	0.000684013	-0.000908281	-0.000802136	0.00336021	0.00425405	0.000240505	-0.00317296	0.00399851	-0.00137987	0.00347077	-0.00521701	-0.000611263	-0.00295702	-0.0061329	0.000205317	-0.00285962	-0.00341034	-0.00322226	0.000787643	3.6597e-05
88	0.00182686	-0.00600245	-0.000635225	0.00613283	-0.00731694	0.00191304	-0.00402145	-0.00230044	0.00787952	0.000693014	-0.00383559	-0.00253874	-0.00544216	0.0010579	-0.00171598	0.00110866	-0.000361612	-0.00155153	-0.00524689	-0.00231462	0.000288489	-0.00057138	0.00578328	-0.00672113	-0.00275461	-0.00504244	0.00204606	-0.004633	-0.000803651	0.00213656	0.00414378	0.00300284	-0.0014782
89	-0.00788689	-0.00304945	0.007501	-0.00470496	0.00132359	0.00698142	0.00105189	-0.0104648	-0.00306577	-0.00192392	0.00341471	0.00285434	-0.00380924	-0.000968935	-0.00217926	0.000217089	0.00110723	0.00450791	0.00563248	0.00027798	-0.00225223	0.00105427	0.00484055	0.00223134	0.00267662	-0.000272724	0.00371615	0.00288019	-0.00209563	0.0014416	-0.00753968	-0.0020145	-0.0053915
90	-0.00217553	-0.000181159	-0.00397924	-0.00520395	0.00269715	-0.00640137	0.00529571	-0.00407076	0.000182501	-0.009932	0.0110369	-0.0019558	-0.00192557	-0.00393001	-0.00447062	-6.38265e-05	0.000163864	0.00185411	0.000739921	0.00209546	0.00491288	0.0038624	-0.00293811	0.00433222	0.0029254	-0.00588401	0.000102022	-0.000338017	-0.00280366	-0.00546898	-5.03528e-05	0.00514552	-0.00487297
91	-0.000773813	-0.000839704	-0.00687305	-0.00303752	-0.001872	0.00103547	0.00320334	0.00888959	0.000342403	-0.00223912	0.000345188	-0.00523781	-0.00385919	0.00129913	-0.000553987	5.1977e-05	-0.000668768	0.00312227	0.00438699	0.000815215	0.000664867	0.00233498	0.00671797	-0.00512863	-0.00304634	0.00143711	0.000104944	0.000161874	0.000209205	-0.00249483	-0.00925418	-0.00138998	0.00311655
92	0.0037632	-0.000842126	-0.00278787	-0.00471489	0.00150837	0.00389067	-0.00135341	0.000902804	-0.00440311	-0.00259188	-0.00359479	0.000448585	-0.00356059	-0.00480039	-0.00316458	-0.000160061	-0.000722647	0.000636584	0.000772491	-0.00238963	0.0039212	0.00596863	0.00113233	-0.00470909	-0.000741877	0.000602601	-0.00642293	-0.00661139	-0.0018316	-0.00565368	-0.00735183	0.000480612	-0.00789806
93	0.00227591	-0.00288232	0.00056416	0.00144591	-0.0102893	-0.000216807	0.00127427	-0.000229093	0.00919734	-0.000461873	-0.00146324	-0.00200892	-0.00107059	-0.00167159	0.00441534	0.000425986	0.00394033	0.00558821	0.00193459	0.000237863	-0.00454161	-0.00121902	-0.00164407	-0.00254348	-0.000684566	0.00458079	0.00148026	0.00613048	0.00129217	0.00198967	5.7426e-05	0.000405528	0.000180035
94	0.00751986	0.00229369	0.00135561	-0.00165778	0.00490129	-0.00865713	-0.000208332	0.000155495	-0.00218919	-0.00340061	-0.00981138	0.00485609	-0.00158225	-0.00397962	-0.00315455	-0.000503235	0.00156551	-0.00146269	0.00293645	-0.00223356	0.00266811	0.000596493	0.000566247	0.00682968	-0.000194888	-0.00383478	-0.00336285	-0.00342308	-0.00173225	-0.00321682	0.00997921	-0.00921812	-0.000699636
95	-0.00496255	0.000224865	-0.00639932	-0.000108568	-0.00189461	0.00410653	-0.00812248	0.00243555	0.00412703	-0.00983471	0.0092475	0.00186963	-0.00558711	-0.00134089	-0.00271828	-0.000600425	0.00193423	-0.00302621	-0.000379192	-0.00190601	-0.00247478	0.00207776	0.0052066	-0.00528137	-0.00383429	-0.00388483	0.00323124	-0.00521143	-0.00808728	-0.00357243	-0.00284771	0.000147971	0.00211477
96	-0.00598704	-0.0097927	-0.00317503	0.000897845	0.000478345	-0.00299102	-0.00251371	-0.00467328	-0.00315484	0.000706318	-0.00205736	-0.00121273	-0.00297433	0.00229869	-0.000323913	-0.00087408	-3.07763e-05	-0.00288069	-0.00248818	0.000405521	0.00450421	-0.0025119	-0.00160316	4.48161e-05	-0.00340943	0.00176854	0.000428163	-0.00107992	0.0017064	-0.00145213	-0.00796047	0.0011171	-0.00496022
97	-0.00046885	-0.00223399	0.00554481	0.0103058	0.00363891	-0.0031858	-0.00147069	-0.00220102	0.00265873	-0.000230607	-0.000937446	0.00293464	-0.00585959	-0.000797613	-0.00454214	6.25818e-05	-0.00248992	0.00194393	-0.0064655	-0.00486109	-0.00182162	0.00437951	0.000125658	-0.00721425	0.000859468	0.00383555	-0.00144852	-0.00599355	-0.00059986	0.004377	-0.000442114	-0.00320084	-0.0060667
98	0.00486836	-0.000679412	-0.0100065	-0.00311877	-0.00461496	-0.00564377	-0.00264605	-0.0038161	0.00154907	0.00207734	0.0137805	-0.00937198	-0.00593209	-0.00146446	-0.00416093	-0.00336421	-0.00149041	-0.00201882	0.00044202	0.00316135	0.00246793	0.00242869	0.00355972	-0.0067258	-0.00508227	-0.00651779	-0.000875207	0.00173851	-0.00320972	-0.00704746	-0.0029419	0.00106553	-0.00466249
99	0.00202604	0.0042194	0.000480522	0.00101381	0.00108511	0.0104386	0.00257001	0.00554801	0.0041955	1.69103e-07	0.00169138	0.0011848	-0.00580815	0.00118921	-0.00127888	-0.00133532	-0.00070252	0.00411678	-0.00176972	-0.00467849	0.00270929	-0.00405793	0.00473511	-0.00667926	-0.00404372	-0.00745724	-0.00208113	-0.00263074	-0.00317323	-0.00200646	-0.000440947	-0.00568283	-0.000721777
100	-0.00881088	0.00728894	-0.00236005	0.00745523	0.00365031	-0.00239442	0.000529334	-0.00119213	-0.00229314	-0.000449895	-0.006475	0.00553573	-0.00274888	-0.00467173	-0.000141225	0.00529503	0.00047444	-0.000274913	0.000578561	-0.000815751	0.00283326	-0.00130935	-0.000973634	0.00156023	-0.00111691	-0.000642817	-0.00125432	-0.000237458	0.000800813	-0.00147455	-0.00116709	0.000295613	-0.00357356
101	-0.0014623	-0.00453429	0.000963119	-0.00983533	0.00324921	0.0033156	0.00936378	-0.00614395	-0.00198504	-0.00996012	0.00161674	0.000189542	-0.00339347	-0.000922982	-0.00210673	-0.0023163	0.000719019	-0.00303686	-0.000879998	-0.0012923	-0.00180514	0.0018797	0.000367857	-0.00495064	-0.00294419	0.000930627	-0.00359153	0.000855598	-0.00271348	-0.00543071	0.00135447	0.00143685	-0.00770849
102	-0.00832028	0.00176492	-0.00869821	-0.00879529	0.00134502	-0.00627737	0.00380392	-0.00519958	-0.00225056	-0.00586436	0.000836922	-0.00164272	-0.00612637	0.000727307	-0.00114284	-0.000449793	-3.8931e-05	-0.00145394	0.00175652	-0.00176905	0.00013209	0.0047292	-0.000483137	0.00192758	0.00171507	-0.000415674	0.00080494	-0.00259032	0.00385298	-0.00574399	0.00291829	-0.0045489	-0.000297095
103	-0.00212998	-0.00520011	-0.000881711	0.000834976	0.00126671	-0.00253307	-0.00953685	-0.000412119	-0.00245939	-0.00638378	-0.00265868	-0.00225759	-0.00461175	0.000750053	0.00196834	0.00120096	7.87941e-05	0.00154564	-0.00231859	-0.000827952	-0.00137236	0.00303016	0.000376302	-0.00530274	0.00566831	-0.00254499	-0.00407382	0.00448921	0.00330922	-0.000962225	-0.00597953	0.00566062	-0.00604238
104	-0.00409822	-0.00818823	-0.00759086	-0.00760568	-0.00402893	-0.00193326	0.00257495	-0.00637204	-0.00168378	0.00102197	0.00135727	0.00617443	-0.00364098	-0.00556167	-0.0025001	-0.000417042	0.00203286	-0.000108659	-0.00178736	-0.00099162	-0.000936048	0.00463633	0.00589965	0.00290958	8.51382e-05	-0.00312707	-0.00328484	-0.00246242	-0.00376966	-0.00878896	-0.00163764	0.000817833	-0.00188158
105	0.0105526	0.000735756	9.77447e-05	0.0070308	-0.00454113	-0.00238446	-0.00635375	0.00122074	0.00503381	-0.00437633	-0.000386988	-0.00486194	-0.00432833	-0.000378388	-0.00602142	0.00153266	0.00347898	-0.00205016	-0.000277298	-0.00332287	0.00310849	-0.000489522	-0.000929226	-0.00292283	-0.00654827	-0.00232677	-0.000705801	-0.00228866	-0.00650339	0.00175138	0.00130633	-0.00267826	-0.00698323
106	-0.00412637	0.00200743	0.00100779	-0.0121229	0.00845321	0.0052014	0.000496011	-0.00421415	-0.00315713	0.0014019	-0.00488561	0.0021097	-0.00582048	-0.00586403	-0.00663627	-0.00173246	-0.00252455	0.00131727	-0.00214408	-0.0031625	0.00235998	-0.00446358	0.00103212	-0.00314679	-0.000675261	0.001181	0.00121557	-0.000369545	-0.00581304	-0.00419115	-0.00523579	-0.00302786	-0.00103844
107	-0.00152836	-0.000743865	-0.000735823	0.000964109	-0.00628645	-0.00384478	0.00166141	-0.00499205	-0.00117617	-0.00718421	-0.00588607	-0.00346446	-0.00395039	-0.000826243	-0.00304408	0.00254424	-0.000335606	0.000434873	-0.0036672	-0.00266745	-0.00179699	0.000663077	0.00398567	-0.00471469	-0.00230565	0.000231251	0.00269063	-0.00597754	0.00488357	-0.000606895	-0.00647539	-0.00536992	-0.00419068
108	-0.000465333	0.00358547	0.00780085	0.000444228	0.00266006	0.00236388	-0.00259283	-0.000454844	-0.00156119	0.00219521	0.00730019	0.00524734	-0.00649283	-0.00303026	-0.00167487	-0.000723041	-0.00161448	0.00158478	0.0027628	-0.00328441	-0.00183091	-0.00171739	-8.318e-05	-0.00231824	-0.00165066	-0.00228416	-0.00497461	-0.00360147	0.00150615	-0.00429529	-0.00215783	0.0011026	-0.00699359
109	-0.00901422	-0.00752999	-0.00122582	-0.00255879	-0.00574528	-0.000142841	-0.000331148	-0.00213992	-0.000548674	-0.00606055	-0.000166699	-0.0027615	-0.0048932	0.00074839	0.00263617	0.00103765	-0.000972441	-0.00165766	-0.00221306	-0.00130278	-0.00211795	0.00443495	0.00150222	-0.00734483	-0.00613457	-0.00649936	-0.0056737	-0.00279851	-0.00126392	-0.00195679	0.00286739	-0.000384962	-0.00350908
110	0.000677545	-0.000689572	-0.01231	-0.00118856	-0.00564927	0.000472079	0.00185509	-0.00470531	-0.00175416	-0.00649226	0.00162427	-0.00259907	-0.00670475	-0.00145191	-0.00408413	-0.00396105	-0.00203405	-0.00351265	-0.00445076	-0.00220209	0.00453529	-0.00239533	0.000326746	-0.00414597	-0.00338206	-0.00555328	-0.00102064	-0.00268728	-0.00290554	-0.0080955	0.00523859	-0.00191286	-0.00416927
111	0.00459581	-0.00348138	-0.00424685	0.00365153	-0.00168174	-0.000782777	-0.00789135	0.0024488	-0.00307641	-0.00221828	0.00429142	-0.00201399	-0.00342542	-0.000852678	-0.000325016	-0.00183518	-0.00141466	4.19191e-05	-0.00315295	-0.00259292	-0.00239791	0.000270381	0.000117088	-0.00295995	-0.00570727	-0.00233184	-0.00345408	-0.0022387	0.000526454	-0.00113053	-0.00364298	-0.00124239	-0.00425092
112	-4.03208e-05	0.00171481	-0.0059913	-0.000951765	0.00259478	-0.0021493	0.00114857	-0.000288128	0.000385104	0.00124807	0.00939262	0.00694229	-0.00780258	-0.00507715	-0.00283698	0.0016211	0.00142725	-0.00147673	0.00226273	0.00272148	0.000215802	-0.00286475	0.00212227	-0.00503288	-0.00675194	0.0022733	0.00293875	0.00224118	-0.00292954	-0.00176105	-0.00250976	-0.00194561	-0.00556003
113	0.00496123	-0.00807538	0.00413184	-0.00653383	-0.00209183	0.000144141	0.00370265	-0.00288799	0.00126031	0.00152527	-0.00103925	-0.00436801	-0.00432577	0.000277833	-0.00489189	0.00132443	0.00293692	-0.00117855	0.000548311	-0.000831061	0.00265135	-0.00104999	-0.00326058	-0.00213463	0.00414891	-0.00372159	-0.00378088	-0.00213954	-0.000609694	0.000577668	-0.0015035	0.00513872	-0.00193264
114	0.000714818	0.000930157	0.0109473	-0.00330667	-0.00127917	-0.00053797	-0.000602043	-0.00301381	-0.00773507	-0.00315723	-0.00273484	0.00170707	-0.0054994	-0.00087598	9.05298e-05	-0.000573493	0.000906717	-3.51972e-05	5.53344e-06	-0.00443184	-0.00317565	0.000582165	0.00249197	-0.00396175	-0.00150383	-0.00834181	-0.00474019	-0.00305114	-0.00338099	-0.0021008	-0.00368488	-0.00260356	-0.00307131
115	-0.00898169	-0.00468546	-0.0018983	-0.00488913	0.00270934	-0.000401981	0.00710869	-0.0034754	0.00406477	0.00566681	-0.00151479	0.00210877	-0.00182439	-0.00314035	-0.00575209	0.00459575	0.00169451	0.00354371	-0.00109035	0.000129618	-0.0022432	0.00397139	-0.000247658	-0.00302021	0.000990097	-0.00713554	0.000310589	0.000216872	-0.00347569	-0.000465278	-0.00685923	-0.00119106	-0.001567
116	0.00341278	-0.00618561	-0.00158216	-0.00412655	-0.00696928	-0.00277652	-0.00253745	-0.0103351	-0.000409962	-9.73865e-05	-0.00916924	-0.00560849	-0.00528256	-0.000939001	-0.00378732	-0.000230233	-0.000132943	-0.000727822	-0.00317151	0.000687481	4.04332e-05	0.00229657	0.00062491	-0.00228872	-0.00584285	0.00110798	-0.00334559	-0.00352073	-0.00225184	-0.00369754	0.00783263	-0.000111319	-0.00666313
117	0.00384626	0.000800928	9.20662e-05	0.00669988	-0.00151011	0.000888992	-0.000328526	0.00449614	0.000533431	-0.0047439	0.0019776	-0.000489389	-0.00300435	-0.0041886	-0.00165378	0.00159191	-0.0054505	-0.00206098	-0.00546232	-0.0029511	-0.00216799	0.00278286	-7.36333e-05	-0.00336703	-0.00412393	0.00512556	0.00139106	-0.00139401	-0.00138399	-0.00371737	-0.00315986	0.00148125	-0.00332982
118	0.00315152	0.00109002	0.00210392	0.00141337	-0.00147497	-0.00154229	0.00181191	0.00295068	-0.00507294	0.00563319	0.00519748	-0.00285072	-0.00388582	-0.000778115	0.000223773	-0.00341969	7.20989e-05	-0.00112412	-0.00203525	-0.000565588	-0.00100949	-0.00239482	5.59309e-05	0.000499648	-0.00571728	-0.00166135	-0.00365724	-0.00578656	-0.000293757	0.000253558	-0.00176705	-0.0051568	-0.00279134
119	-0.00568644	0.00134731	0.00195707	-0.00277991	-0.0015269	0.000107303	0.0019565	0.00158193	-0.00671624	0.00039369	0.0038025	-2.86546e-05	-0.00573088	0.000152078	-0.00128898	-0.00185498	-0.000333652	4.82195e-05	-0.00427249	-0.00500988	-0.000858753	-0.00268712	-0.00100618	-0.00861192	-0.00459685	0.00137279	-0.00536423	-0.0027785	0.00142264	-0.00317563	-0.00670129	-0.00311207	-0.00556421
120	-0.00597982	0.00528652	-0.0048761	0.00426378	0.00317166	0.00770473	-0.0016153	-0.00737393	-0.00118595	0.00389314	0.00541465	-0.00198547	-0.00578616	-0.000742499	-0.00059338	-0.00145486	-0.00318941	-0.00115662	0.000523952	-0.00452243	-0.000107066	0.00377441	-0.00044377	0.00142031	0.000392518	0.00189822	0.000356813	-0.000655252	0.00200941	0.00938643	0.000713262	-0.00136174	0.000149813
121	-0.00373728	-0.000228402	-0.00765566	0.00131873	0.0010772	0.00256145	0.00336069	7.82446e-05	-0.00369242	-0.00376708	-0.00617363	0.00265868	-0.00625431	-0.00100249	0.00236196	0.00285188	0.000878418	-0.00301982	6.72791e-05	0.00188086	0.000125653	1.56687e-05	0.000417258	-0.000772052	0.0036878	-0.00381362	-0.00429316	-0.0017528	-0.00407749	-0.00328991	-0.000336956	-0.00134041	-0.00460678
122	-0.00233785	0.00163639	-0.00175429	-0.00592705	-0.0102999	0.00480029	-0.00582253	-0.00141623	0.00265457	-0.00757316	0.00857567	0.00239698	-0.00680326	-0.00300128	-0.00712394	-0.00275405	-0.000661232	0.000709933	-0.00598184	0.00125947	-0.0054549	-0.00124567	0.00365464	-0.00281469	0.000533459	-0.0010868	-0.00137758	0.00191033	-0.00289833	-0.00710006	-0.00222581	0.00473241	-0.00637777
123	0.00612805	-0.00884446	-0.00374124	0.0043023	-0.00357238	0.00799169	0.00667518	-0.00618182	0.00691796	0.00713061	-0.00356423	-0.00476311	-0.00707359	-0.0014563	-0.00540725	-0.00108294	-0.000880714	-0.00154015	-0.00495896	-0.00143929	0.00281849	-0.00235289	-0.00353409	0.000849212	-0.00190363	-0.000605666	0.00317282	-0.0037563	-0.00359754	-0.000599956	0.00198432	-0.00322114	0.00254002
124	-0.00382294	-0.00457466	0.00845758	-0.0016842	0.00419557	-0.0020852	0.00904292	0.00907927	-0.00338555	0.000247587	-0.00894652	0.00167183	-0.00385991	-0.00156177	-0.00146749	-0.00259881	-0.00340498	-0.00155199	0.00124061	-0.000224371	-0.00469502	-0.00137208	0.000463243	0.000926277	-0.0062222	0.000209087	0.00110994	-0.000298309	-0.00239392	-0.00125069	-0.00382415	-0.00547283	-0.0035805
125	-0.00171411	-0.00105442	-0.000862757	-0.00522216	-0.00473505	-0.00654453	-0.0047684	0.000268012	-0.00242643	0.00189749	0.00235655	-0.00114107	-0.000331094	-0.00086509	-0.00342368	-0.00113004	-0.000538217	-0.00260479	-0.00044156	0.000161508	0.000636785	0.000219846	-0.00304812	0.00223895	0.00345461	-0.00150841	-0.00519439	-0.0025531	0.00096378	0.000311545	0.00330414	-0.00320868	-0.0046204
126	0.00251534	-0.00443498	-0.00275918	0.00825685	-0.00736101	-0.0020888	0.00313016	0.00399136	-0.00338936	-0.0114466	-0.00415772	0.00429855	-0.00317714	-0.00124034	-0.00152939	0.00100002	0.000699018	-0.00513671	-0.00268765	-0.00155198	0.00291854	-0.000386804	-0.00136536	-0.00129845	-0.00664264	-0.00628027	-0.00116615	-0.000854025	-0.0046231	-0.0060171	-0.00141226	0.0010384	-0.00426104
127	-0.00241323	0.00287547	-0.00273117	-0.00392063	0.00375524	-0.00106527	0.00233398	-0.00263364	-0.00146458	0.00316259	-0.00666845	-0.00123458	-0.00666397	-0.0038188	-0.000433241	-0.00329419	0.000444709	0.000791123	-0.00351491	-0.001478	0.000274327	-0.000560308	0.00100081	-0.00253337	0.0027758	0.000283361	6.01929e-05	0.00511217	-0.00421523	0.00130745	-0.000250932	0.000174217	-0.00135161
128	-0.000828595	-0.00205659	0.00736482	-0.00789463	0.00300172	-0.00341067	-0.00564536	-0.00734253	0.00037658	-0.00282429	-0.00230016	-0.00205328	-0.00429835	-0.00451541	-0.00397515	0.00196434	-0.00315477	-0.000548728	-0.0049982	-0.00513206	-0.000854319	-0.00260387	9.26359e-06	-0.00485802	-0.00407873	-0.0054054	-0.00127596	0.000426854	0.000861992	0.000186906	-0.00342864	-0.00205127	0.00301636
129	-0.000915721	0.00859125	0.000351358	0.00449048	0.00326705	0.00269352	0.00518587	-0.00410351	0.00303469	-0.00305955	0.00715747	-0.00293456	-0.00553396	-0.00417118	-0.00261652	0.000644454	-0.00520436	0.000440292	-0.00352557	-0.00460176	-0.00515918	-0.00089102	0.000920751	-0.0104191	0.00111381	-0.00169455	-0.00443069	-0.00856342	-0.00189974	0.00235233	-0.00273345	-0.0026385	-0.00305172
130	-0.00730337	0.00010249	-0.00238384	-0.00623769	0.000416095	0.00294106	0.00526173	-0.00375047	-0.00612646	0.00285372	0.00126339	0.00312834	-0.00552834	0.000216173	-0.000300807	0.00305657	0.00138969	-0.00239921	-0.00401098	-0.00259977	0.000905343	0.000534928	-0.00355552	-0.00707613	0.00100322	0.00259166	-0.00101944	0.00129868	0.00215406	-0.00169513	0.00313685	0.00103218	-0.00143321
131	0.000607093	-0.00323487	-0.00555493	-0.00455818	-0.00446497	0.004368	-0.0122396	-0.00208955	-0.00812791	-0.0107199	-0.00645965	-0.00216014	-0.00237916	0.000707001	-0.00439371	-0.000947059	0.00200434	-0.00103794	-0.00493328	0.0005131	-0.0043213	-0.00353275	-0.000911382	-0.000282331	-0.00125632	0.000860665	0.00252298	-0.00116833	-0.00322471	0.00169601	-0.00495752	0.00229891	-0.00188333
132	-0.00783321	-0.00689558	0.00692758	-0.00676312	-0.00268225	0.00143427	0.00741139	0.00746022	-0.00329266	0.00565056	0.0190006	0.00152621	-0.00420423	-0.00407432	0.00192767	-7.29317e-05	-0.00143956	8.37185e-05	0.00428321	0.00173338	-0.000962852	0.000658804	0.000983058	0.00305959	-0.00500273	-0.00255201	-0.00375225	-0.00527007	-0.00412831	0.00197312	-0.00163558	0.000467619	-0.00540466
133	-0.00344927	-0.00226979	0.000268732	0.00705587	-0.000795716	-0.00864203	0.00393326	0.00335561	0.00612362	-0.00155414	-0.00572535	0.00225293	-0.00669868	0.000600897	-0.000348392	-0.000606789	-0.00077372	0.00143546	-0.000566917	-0.000231943	0.000392577	-0.00330387	0.0007707	0.00470697	-0.0023419	-0.000444498	-0.00245691	-0.00103941	0.00523076	-0.00303902	-0.00196527	-0.000951677	0.00497061
134	-0.000330638	-0.00721661	-0.00139501	0.00109352	-0.00412823	-0.0041743	-0.0049705	-0.00346812	0.000281635	-0.000116063	-0.00666408	-0.000650916	-0.00517812	-0.00301445	-0.000701937	-0.000676192	-0.00156097	0.000315611	-0.000832357	-0.000280748	0.002974	0.00209837	0.000204775	-0.00452821	-0.0101569	-0.00286379	0.000986787	0.00175284	-0.00219134	-0.00777835	-0.00358844	-0.0015792	-0.00197593
135	0.0105235	0.00208964	-0.00303883	-0.00138229	-0.00511517	0.00378413	-0.00193071	-0.0105076	0.00360655	-0.000132078	-0.00739213	0.010992	-0.00356216	-0.00101133	-0.000670313	-0.00205957	0.00268538	-0.000234648	0.00253038	-0.00314255	0.00212303	-0.000569829	-0.00166967	-0.00152286	0.00222558	-0.00931644	-0.000264807	-0.00155412	-0.00373986	0.000579816	0.00635713	0.00131011	-0.000683177
136	-0.00809745	-0.0053722	-0.00650466	0.00682239	0.0068384	-0.00342935	-0.00114195	0.000968332	-0.00278965	0.00308422	0.00554195	-0.00279486	-0.00470862	-0.00503792	-0.00431587	-0.0013707	-0.000298751	-0.00187743	-0.00304909	0.000654042	0.00358527	-0.00182268	0.0014515	0.00256507	-0.000182809	0.00210617	0.00743487	0.000974706	0.00275529	-0.00417526	-0.000634114	-0.00478132	-0.000935997
137	-0.00221602	0.000561192	4.42654e-05	-0.0012915	-0.00312026	0.00667552	-0.00332095	0.00480496	-0.00285762	-0.00551022	-0.00386314	-0.000191251	-0.00521212	0.00149884	-0.00363574	0.00237653	-0.00175991	0.000116317	0.000194877	-0.00521006	-0.00315468	0.0017731	-0.00173321	2.78607e-05	-0.00606088	0.00501017	-0.000779558	-0.00260458	-0.00110392	0.0035947	-0.0030264	0.0010514	-0.000244992
138	0.00073561	-0.00204598	-0.00430456	0.000439105	0.00351926	0.00891908	0.000927802	-0.00653475	0.000234896	-0.00113046	-0.00272608	-0.00431927	-0.00495679	-0.0057077	-0.0015213	-0.00345062	-0.00193745	0.000573654	-0.00810513	-0.00327866	-0.00259372	-0.000946302	-0.00199548	-0.000896616	0.000432677	-0.00448177	-0.00387897	-0.000449706	-0.00335349	-0.000557721	-0.00181331	-0.00267404	-0.00388242
139	0.000906189	-0.00293193	-0.00572675	-0.00210492	0.000570852	0.000921245	-0.00380479	-0.00609832	-0.00222184	0.00476072	0.000188726	-0.00711357	-0.00617458	-0.00625125	6.49621e-05	0.0002837	-0.00159759	-0.00090079	-0.00246362	-0.00252891	-0.00298324	-0.00295953	0.00220457	-0.00130476	-0.000599055	0.00192176	-0.000447523	0.000851187	-0.00388056	-0.00438928	0.00243268	0.00226007	-0.00619914
140	-0.00622252	-0.000726545	0.00473631	-0.00578926	-0.0110646	0.00940115	-0.00100275	0.0049465	-0.00327357	-0.00943614	0.00580345	-0.00140668	-0.00441363	-0.00164605	-0.00014642	-0.00270465	-0.00282339	2.53538e-05	-0.00344505	-0.0019372	-0.0043053	-0.000633771	-0.00368332	-0.00581725	0.000822503	-0.00450587	-0.00134891	-0.00277413	-0.000201965	0.00158776	-0.0020893	-0.00312243	0.00413255
141	-0.00604141	0.00345342	0.00682059	-0.00573276	0.004977	-0.00287716	0.00861002	0.000411859	0.00351698	-0.00231656	-0.00296384	0.0021601	-0.00663505	-0.00453728	-0.00111967	-0.00271087	0.00100868	-0.00015395	-0.00394357	0.0011771	0.00296776	-0.00399247	0.00210434	-0.00149819	-0.00406317	-0.0024765	-0.00131485	0.0027287	-0.00180147	0.00708041	0.00893901	-0.000761539	-0.0063534
142	-0.000450315	-0.0060497	-0.00722051	-0.0054846	-0.00502661	-0.00347823	0.00156767	0.00185965	-0.00262439	-0.00011056	0.00366944	0.00219878	-0.00741457	-0.00663041	-0.00204753	-0.000519343	0.000246502	-0.000743164	-0.00704702	0.00113743	-0.000167837	-0.000478377	0.0019354	0.000497235	-0.00190844	0.00201675	0.00435559	-0.00331912	-0.00325431	-0.00347038	0.0016448	-0.00545237	-0.00624245
143	-0.000869384	-0.00252212	0.00191574	0.00713788	0.00602525	0.00533258	-0.00444676	-0.00428589	-0.00698325	0.00352093	-0.00683847	0.00441999	-0.00490113	-0.000732223	-0.00320201	-0.00303225	0.0009184	4.93516e-05	0.0029685	-0.00460831	-0.00347746	-0.00284254	0.000198833	0.00206458	-0.00129018	-0.00175064	0.0023639	-0.00321201	5.23556e-05	-0.0033679	-0.00158381	-0.0045197	6.51579e-05
144	-0.00704409	0.0015457	-0.00518916	-0.00206797	0.00170183	0.00425877	0.00262925	0.000429319	0.00177554	-0.00334189	0.000687664	0.00309602	-0.00292078	-5.28797e-06	-0.000479443	-0.000501585	0.00252822	-0.000482723	-0.00453006	0.000348099	-0.00128402	-0.000353324	0.000267127	-0.0048837	0.000103508	0.000791051	0.00116793	-0.00321704	-0.00540548	-0.00123681	-0.00360303	0.00137546	-0.00224809
145	-0.000811012	-0.00375709	-0.00261661	0.00286243	-0.00463477	0.00234698	-0.000961824	-0.00409992	0.00169824	0.00298657	0.00789311	0.00325196	-0.00432438	-0.00032148	0.000307457	-0.00136085	-0.00263863	-0.000494605	-0.00354241	0.00135164	-0.00334811	-0.00401973	-0.000615207	-0.00316405	0.00629311	0.00512968	-0.00234801	-0.00163335	-0.000242478	-0.00237234	-0.00461512	-0.000507423	-0.00140954
146	-0.00139072	-0.000217283	0.00677072	-0.00899049	0.00102211	-0.00739736	0.00211268	-0.0129918	0.00117566	0.00257018	0.000191603	0.000573557	-0.0050099	-0.00254588	-0.00652533	0.00137831	-0.00221518	-0.00601593	-0.00337246	-0.00229877	-0.00326957	-0.00248259	-0.0030792	0.00414424	-0.00894624	-0.00524247	-0.0039415	-0.00900392	0.0033272	0.000198108	0.00427214	-0.000513628	0.000340573
147	0.00127968	0.000416011	0.0028778	-0.00330854	-0.000580469	0.00603979	0.00171615	0.000599331	0.00175158	-0.00213694	0.00461309	-0.00173781	-0.00385042	-0.0038363	-0.000754098	-0.000734609	0.000475214	-0.00233425	-8.90547e-05	-0.00257039	0.00351318	-0.00386805	0.000116952	-0.00149431	-0.00192016	-0.000545388	0.00145083	-0.00039256	0.000934139	0.00727646	-0.00436389	-0.00230498	-0.00038361
148	0.00571134	0.00374796	-0.00530881	-0.000461212	-0.000165781	-0.00519682	0.00535754	0.00105571	-0.00287856	0.00204757	-0.00764153	0.000307671	-0.00725604	-0.00558085	0.00190403	-0.00389234	-0.00389697	-0.00251427	0.000661643	-2.89476e-05	-0.000909353	-0.000719562	-0.00200626	0.00101062	-0.00452334	-0.0034284	-0.00263657	0.00377385	0.00191035	-0.00270379	0.00331165	-0.000929014	-0.00141697
149	-0.00551859	-0.00445828	0.00173807	-0.00667738	0.00134238	-3.57068e-05	-0.00350832	-0.00187088	0.00191991	-0.00180841	-0.00239144	0.00011762	-0.0078944	-0.0042091	0.000379464	0.00194787	-0.00250408	-0.00211083	-0.000372226	-0.00297977	0.000576037	-0.00406791	-0.00400654	-0.00492072	0.0014333	0.00116049	0.000510322	-0.00217951	-0.00146746	-0.00199797	-0.000178481	-0.000839438	-0.00448255
150	-0.00108081	0.00594154	-0.00105637	8.55613e-05	0.00152218	-0.00109198	-0.00264027	-0.000365708	-0.00611393	0.00480139	0.0137332	-0.000621982	-0.000986702	-0.00250855	-0.0010796	-0.00137032	-0.00180051	0.000195137	-0.00289055	-0.00230733	0.000180332	-0.00284836	0.000841038	-0.00317784	-0.00228475	-0.00255011	-0.00681743	0.00268056	0.000521359	0.00703337	-0.00920548	-0.00249494	-0.00295943
151	-0.00481178	0.00675274	-0.0114669	0.0101696	-0.000162883	-0.00152008	-0.000538227	0.000834611	0.00531147	0.0040084	-0.00621077	0.000789886	-0.00717143	0.00168893	-0.00590456	0.0025372	-0.000556054	-0.00230273	0.00046049	-0.00369374	-0.00191872	-0.00307617	0.00163026	-0.00261982	0.00616446	-0.00160091	0.000206209	-2.75499e-05	-0.00436104	-0.00127745	-0.00135877	-0.00237052	-0.00205998
152	-0.00805797	-0.00356829	0.00133506	-0.00220032	-0.00128642	0.00389462	-0.00824585	0.00175747	0.00182971	-0.0114588	0.00375495	-0.00673378	-0.00508448	-0.00402661	-0.00142867	-0.00472921	-0.000830185	-0.00530923	-0.00719582	0.000645802	-0.00223535	-0.00395054	-0.000479038	0.00351046	-0.00331101	0.00234388	-0.0012164	0.000405908	-0.00395409	-0.0032733	0.00182292	-0.0058279	0.00187119
153	-0.00452781	0.00435007	0.00192961	-0.0121995	0.000832975	-0.00254763	0.00595377	-0.00931938	-0.0056763	-0.00307649	-0.00545201	-0.00121181	-0.00543734	0.000884716	-0.00325557	-0.00577657	0.00153585	0.000450342	-0.00282866	-0.00109758	-0.00304885	0.000384684	-0.004309	-0.00625141	-0.000211339	-0.00402349	-0.00262702	0.000123423	-0.0016786	-0.00470639	0.00423525	0.00104109	-0.00533746
154	0.00607917	0.00490141	0.0042831	-0.0008929	0.00183882	0.00112079	0.00277073	-0.00205087	0.00283958	-0.0041105	-0.000301644	0.000766708	-0.00151385	0.00198938	0.00219785	-8.28673e-05	-0.00104542	0.00110103	-0.00407113	-0.000227301	-0.00296801	-0.00091018	0.00222742	-0.000743844	0.00185291	-0.00398469	0.00251815	-0.00391435	0.00370185	-0.000562384	0.00652984	-0.000821299	-0.000976908
155	-0.00731446	-0.00237165	-0.00131009	-0.00216386	0.00281702	-0.00880351	0.00191057	-0.00374017	0.00139592	0.00148785	0.00196515	0.00803946	-0.0052265	-0.00466025	0.00141256	-0.00123159	-0.00246477	-0.00200029	-0.00185383	-0.00278979	0.00246404	0.00128343	-0.000686011	-0.00438086	0.00201894	0.00318457	0.0017415	-0.00357199	-0.00156667	0.00176115	-0.00236951	-0.00135957	-0.00106245
156	-0.00370944	-0.00348936	0.0015742	0.0056414	-0.000264106	0.00309715	-0.000821831	-0.00656274	0.00205881	0.00641275	-0.0043311	-0.00909499	-0.00570938	-0.00588349	-0.00524521	-0.000994761	-0.00200246	-0.00140449	0.000980316	-0.0012167	0.000731014	-1.40435e-05	-0.00180114	0.00446822	-0.00449636	0.00283297	0.000617899	0.00355311	0.00389028	0.0027715	0.00555923	0.00286902	-0.00338287
157	-0.00915752	0.00322382	0.00231935	0.00504473	0.00226853	0.00240775	-0.00774655	0.000815387	-0.0055148	-0.00348387	0.00785158	-0.00133071	-0.00654928	-0.00205578	-0.00415622	-0.000913673	-0.00575853	-0.00148078	-0.00140047	-0.00338932	-0.00262232	-0.00145858	-0.000130042	-0.00187919	-0.00170401	0.00359035	0.00242147	0.00145221	0.00209898	-0.00380462	-0.00282991	-0.000736173	0.00108926
158	0.00403862	-0.00250952	0.00384853	0.00289396	-0.00218248	-0.0052272	-0.000489416	-0.00638745	0.00322827	0.000984788	0.00571119	0.00119928	-0.00666955	-0.000831771	0.00271908	-0.0032883	-0.000350884	-0.00530526	-0.00249239	0.00132037	0.000614171	0.00353041	-0.00598277	-0.00594165	-0.0069904	-0.00170473	-0.00469602	-0.000368088	0.00317307	-0.000636531	-0.00375741	-0.00191981	-0.00256492
159	0.00381784	0.00692087	0.00269033	-0.0021698	0.00287222	-0.00331353	0.00560853	0.003104	-0.00351761	-0.000787022	-0.00274391	-0.0023549	-0.00540542	0.0039286	-0.00492583	-0.000428202	0.000215245	0.000826173	-0.00254728	0.00206143	-0.00353158	-0.00243325	0.000734429	0.00086294	-0.000798282	-0.00176963	0.000564844	0.000810136	-0.00423049	0.00280077	-0.0037952	-0.00620704	-0.00622604
160	-0.00173645	-0.00486554	0.00400298	-0.0059778	-0.00318408	-0.00920293	-0.00103619	0.000885535	0.00448591	-0.00329206	-0.00272396	0.00616219	-0.00164922	-0.00398429	0.00133877	0.000467652	0.00183929	-0.000651271	0.00209656	-0.00144916	0.000112547	-0.000723897	-0.000798844	0.00558986	0.000665897	-0.00731941	0.000118918	-0.00182023	-0.00111612	-0.00119545	-0.00231593	-0.00667855	-0.00263647
161	-0.000186872	-0.00182365	-0.0100352	-0.00279656	0.00127909	0.00217944	0.00956216	5.6726e-05	-0.00472086	-0.0041011	-0.00162153	0.00142372	-0.00354205	-0.00100251	0.00119524	-0.00385018	0.00147398	-0.002651	-0.0020902	-0.00442361	-0.00122138	-0.00174375	0.00163146	-0.0036323	-0.00671901	-0.00256439	-0.00596783	-0.00144354	-0.00341348	0.00569031	-0.0055986	0.00186235	-0.0037471
162	-0.0043372	-0.00248282	0.00388789	-0.00273848	-0.00281966	-0.00477694	-0.00191828	0.00641073	-0.001942	0.00290398	-0.0114891	-0.00250574	-0.00477842	-0.0054832	0.001376	0.000317451	-0.000272483	0.000400247	-0.0015442	0.000387822	0.00221642	3.52325e-05	-0.000662793	-0.0088882	-0.000987462	0.000921023	-0.0077142	0.00236297	-0.00256682	0.00163876	0.00329471	-0.00220627	-0.00321624
163	0.00202445	-0.000155116	-0.00519777	0.00784265	-0.00840368	0.00978871	-0.00956356	-0.000939895	0.0109694	0.00846049	0.00488932	0.00420844	-0.00795883	-0.00115293	6.73977e-05	-0.000725547	-0.00132349	-0.00156656	-0.00179772	0.000938	-0.00424343	-0.00300156	-0.00319046	-0.00735237	0.00517761	-0.00120458	0.00258413	0.000182257	0.00311476	-0.00204537	-0.000936693	0.00354716	0.00605967
164	-0.00367716	0.00438462	0.00888355	-0.000143846	-0.00452926	-0.0026862	-0.00227777	0.00179199	-0.00697106	-0.00299294	0.00224153	0.00255057	-0.00541917	-0.00156252	-0.00172392	0.000278497	-0.0023073	-0.0043276	-0.00495921	-0.0015687	-0.0046868	-0.00394582	-0.00247297	-0.00167421	0.000923362	-0.00156648	0.00453309	0.00188684	-9.83389e-05	0.00214717	-5.71398e-05	-0.00317816	-0.00231625
165	-0.00536485	-0.00436845	-0.00690357	-0.00320522	0.00345781	-0.00179262	0.00951611	0.000956786	0.0033333	-0.00227881	0.0041712	-0.00198665	-0.00537961	-0.00162319	-0.00320266	-0.00346655	-0.00382372	0.00036059	-0.0030515	-0.00522982	0.000936513	-0.000764577	-0.00256778	-0.00198828	-0.00473702	-0.00832207	0.0030493	0.00172608	0.000951199	-0.00379708	-0.00917082	-0.00442585	-0.00333109
166	0.00283777	-0.00659346	0.00424844	0.0023652	-0.000155054	0.000613703	-0.00256614	-0.000760701	-0.0033633	-0.00195464	0.00730652	0.000676915	-0.00632366	-0.0029627	-0.0026973	-0.000317325	-1.33637e-05	-0.00185445	-0.00515039	-0.00170977	-0.00256184	0.000782312	-0.00246819	-0.000163467	0.00214449	0.00072451	-0.00319909	-0.000811128	0.00157711	0.00373045	0.00561966	0.00392408	0.000623704
167	-0.00206443	2.9731e-05	-0.00399485	-0.00158975	0.0016363	-0.000475607	0.00402771	-0.000521904	0.00646195	-0.00273293	-0.00645992	0.000623453	0.00142178	0.00164211	-0.00429621	-0.00491767	0.00252557	-0.00181955	-0.00414114	-0.00167215	-0.00249496	-0.00168524	0.00258991	-0.0049498	-0.00237383	0.00206041	0.000233097	0.00146157	-0.00384707	-0.00206383	-0.00749416	0.000179134	-0.00163013
168	-0.0017865	-0.00134322	-0.00546858	0.000291417	-0.00564483	-0.00520615	0.00701306	0.00324058	0.00857068	-0.000216403	-0.00183946	-0.00378455	-0.00706849	-0.00440208	0.0023935	0.000644163	-0.00386157	-0.00606113	-0.00152785	-0.00410723	-0.000219362	-0.00291231	-0.00186807	-0.00413542	0.00147974	-0.00137634	0.000474654	-0.000905523	0.00622727	0.00371362	-0.00717699	0.00420459	-0.0036704
169	-0.00362457	-0.00601304	0.0120956	5.93736e-05	-0.000637502	-0.00380729	-0.00705358	-0.00255759	0.0018258	0.00238662	0.00649771	-0.00134198	-0.00548192	-0.00137997	0.0024096	-0.00187057	-0.00133904	-0.0030791	0.000254925	-0.00103063	0.00055677	-0.00640922	0.000956447	0.00206276	-0.00444351	-0.00286074	-0.0013511	0.00129449	-0.00529666	-0.00159198	0.00152401	-0.00352175	0.00128075
170	-0.000384837	0.002868	-0.0036665	-0.000696107	-0.000330784	-0.000268214	-0.0104278	-0.00445013	0.00127022	0.00178106	-0.00600171	-0.000515386	-0.00260624	-0.00155996	-0.00233167	-0.00274054	-0.000328534	-0.000668962	-0.00275231	-0.000129089	-0.000520661	-0.00352652	-0.00285066	-0.00658192	-0.00483778	0.00139881	-0.00467338	-0.00447728	-0.00852203	0.00164107	0.000307487	-0.00421325	-0.00115263
171	-0.00189236	0.000802789	0.00126726	0.000918096	-0.00355053	-0.004917	-0.000721299	0.00724743	-0.00260816	0.0034441	-0.0101557	0.0069458	-0.004719	-0.00394436	-0.00330649	0.00323828	-0.00208977	-0.000800952	-0.00519256	-0.000167383	-0.00324837	-0.00268977	-0.00390064	-0.00227984	0.00695873	0.00212882	-0.0072271	-0.00293105	-0.00136077	0.00164528	0.00499572	-0.00197131	-0.00126048
172	-0.00450349	-0.00585855	0.000695785	-0.00194508	0.00229846	0.00526681	0.00323483	0.00155642	-0.00531664	-0.00117773	0.0124043	-0.00106132	-0.00378287	-0.00501765	-0.000827012	-0.000377867	0.00060043	-0.000733867	-0.00355072	-0.00290158	-0.00143839	-0.00125627	-0.00413074	0.000861237	-0.00313981	-0.00504423	-0.00444902	0.000430245	0.00463357	-0.0032196	0.000515105	0.000644061	-0.00111212
173	0.00228236	0.00892513	0.000501826	-0.00254529	-0.0111123	0.00742304	-0.00132818	0.00566525	-0.00272685	-0.00886211	-0.00230659	0.00119238	-0.00510211	0.00151701	-0.00283694	-0.00538824	0.000313659	-0.000342624	-0.000300235	-0.00250908	-0.00304518	-0.00330189	-0.00332905	-0.00542135	0.00111879	0.000768171	-0.00220787	0.00173379	-0.00048233	-0.000152142	-0.00284895	-0.00188277	-0.000900208
174	0.00129202	-0.00430934	-0.00474085	-0.000818075	0.00613931	-0.00399999	0.000322206	-0.0013646	-0.0017359	0.00361246	-0.0015245	0.00513027	-0.00208937	-0.0023237	-0.00749523	0.00147259	-0.0020205	0.000353347	-0.00332898	-0.00302314	-0.00396405	0.00254449	0.000331199	0.000802173	-0.00224998	-0.00809597	-0.00660285	0.000380375	0.00338922	-0.00260079	0.00240195	-0.00315388	0.00342805
175	2.4018e-05	-0.00444041	-0.00645343	-0.00343141	-0.00232054	-0.000959009	0.00326294	-0.00218235	-0.00281236	0.00107494	0.00932302	-0.00352676	-0.00463084	-0.00306029	0.00349522	-0.00413763	-0.000272801	4.18882e-05	-0.00576403	-0.00139246	0.00118209	0.000949928	-0.00335736	-0.00115242	-0.00307655	0.000588451	0.00783475	0.000751199	0.000414074	0.00288631	-0.000887167	0.00045245	-0.00485387
176	-0.00585182	-0.00354706	0.00102688	-0.00438922	-0.00327373	-0.00255364	-2.01954e-05	-0.00318998	0.00298918	0.00559697	-0.00527139	-0.00116455	-0.00499006	-0.0049773	-0.00233739	-0.00534378	-0.00343531	0.00051781	0.000512142	-0.000752983	-0.000916903	-0.00664968	-0.00338109	-0.00711252	-0.00510617	-0.00499185	0.00471991	0.000816737	-0.00247615	-0.00115223	-0.00167391	-0.00164992	-0.0015307
177	0.00357565	0.00250201	-0.00458394	-0.00383372	-0.0150612	-0.00412808	-0.00260039	-0.0106185	-0.0013732	-0.00476437	0.00120546	-0.00303428	-0.00415539	-0.00530845	-0.0012773	-0.0038508	0.000835079	-0.0071646	-0.00212852	-0.0026027	0.00100826	0.000277117	-0.00191501	-0.000798929	-0.000647799	0.00415746	-0.00131352	-0.000880532	-0.00257213	-0.000232902	-0.00497687	-0.00596293	8.64727e-05
178	0.00308011	-0.00989342	0.00596231	0.00914907	0.00338951	-0.00576572	-0.00601117	0.00775719	0.000370252	-0.00891722	-0.00710645	-0.00164814	-0.00436378	0.00360166	0.000922392	0.00111257	-0.00329353	0.000719288	-0.00255757	-0.00402613	-0.00404638	0.000263247	0.000753715	0.000204742	0.00369743	-0.000343788	-0.00292897	0.00388314	-0.000281274	-0.000178615	-0.00326581	0.00370107	0.00128032
179	-0.00144703	0.00789468	0.00286466	7.23451e-05	-0.00635433	-0.00466463	-0.0090328	-0.00557469	-0.00166761	-0.00691181	0.00977372	-0.000884513	-0.00492153	-0.00397762	0.000429939	-0.00444202	-0.000704731	-0.000787585	-0.00309858	-0.00334185	-0.00195702	-0.00176123	-0.00422116	-0.00482115	0.00132554	-0.00676096	0.000966291	-0.0014825	-0.00471322	-0.00111051	-0.00527101	0.0020228	-0.00448487
180	-0.00707895	0.00104899	-0.0105809	0.00229072	-0.00929477	0.0032737	-0.000179848	0.00376276	0.00756976	0.00346154	-0.00209491	0.000857016	-0.00495011	-0.00214812	-0.00344613	0.000937138	0.000155594	-0.00307901	-0.00165668	-0.000993882	-0.00649224	-0.000642456	-0.00457541	0.00116965	-0.000640476	-0.00353704	-0.00311401	0.00424782	-0.000231688	-0.00166679	0.00257383	-0.00328921	0.00475019
181	-0.000877868	-0.00248004	0.00104394	-0.00399575	0.00180472	-0.0010439	0.00335618	-0.00525046	-0.000188149	0.00510149	0.0015647	0.0001484	-0.00230054	-0.00138849	-0.000586436	-0.00217488	-0.00172281	-0.00110181	-0.00217577	-0.00246134	0.00222299	0.000771451	-0.00294106	-0.0047013	-0.00308516	-0.000252042	0.000290688	0.00561319	0.00577382	-0.00596626	-0.00136111	-0.00398973	-0.00269442
182	0.0016318	-0.00369864	-0.00181225	-0.00422927	0.00517333	-0.00169745	-0.00266976	-0.00147384	-0.00557324	0.00316046	-0.000355602	0.00210577	-0.00274616	-0.0052994	-0.0069812	-0.00271478	0.00219271	-0.00351259	-0.00352278	1.75495e-05	-0.0015924	-0.00179472	-0.00321983	-0.00585829	-0.00391712	-0.000867206	-0.00743702	-0.00326375	-0.000679851	0.00417079	-0.00100253	-0.00326889	-0.00146018
183	0.00136005	-0.00188333	-0.00593958	0.0130957	-0.00368066	-0.0023865	-0.00405839	0.00503217	-0.000442182	-0.00239059	-0.00286422	0.00226263	-0.00314799	0.000885987	0.00287726	0.00178427	-0.000604057	-0.000761588	-0.00269033	0.00263816	0.00219455	-0.00241615	-0.00460822	-0.00604945	0.00307581	-0.00295207	0.00249307	0.00429112	-0.000713743	-0.00206151	0.00380886	-0.000190767	-0.00307884
184	0.00225146	-0.000182348	-0.00387803	-0.0025312	-0.00206411	0.00481272	-0.00132573	-0.00273605	0.00337847	-0.000968501	-0.00486061	0.00214528	-0.00452067	-0.0040748	-0.00125451	-0.0002076	-0.00293469	-0.00327964	-0.000462338	0.000825261	0.00318638	0.000546748	-0.00137787	-0.00336321	-0.00129549	0.00243885	0.0012505	-0.00482927	-0.000801694	0.000644237	-0.003229	-0.00297285	-0.00845228
185	-0.00746655	-0.00703747	-0.00428243	0.0039872	-0.00326408	0.00568316	-0.00998794	-0.00116456	-0.0127397	-0.00766693	-0.000903907	0.000103693	-0.00776505	-0.00568487	-0.0023568	0.000197766	-0.000937969	-0.00420321	0.000252421	-0.00242479	-0.00230752	0.000155722	-0.00406555	-0.000614253	-0.00790939	-6.27765e-06	-0.00232364	-0.00384245	-0.00657817	0.00222784	-0.00162119	0.00138377	0.000711908
186	0.00235945	-0.000447471	0.0011582	-0.000583704	-0.000715134	-0.00503891	-0.00172864	0.00049234	0.00395269	0.00253714	0.00272974	-0.000460827	-0.00393241	-0.0024212	0.000317915	-0.00406119	-0.00117168	-0.00566526	-0.00341732	-0.00216937	-0.00521722	-0.00123331	-0.000236096	0.00126866	-0.00436189	0.000100496	-0.00219924	0.00168331	0.00170762	-0.00689255	-0.00302672	-0.0026582	0.00332206
187	-0.00521104	1.14477e-05	0.00726654	-0.00243112	-0.0130791	-0.0109382	-0.00783776	-0.00549855	-0.00141755	0.00393016	0.00749614	7.51874e-05	-0.00597079	-0.00202615	-0.00417053	-0.0060859	-0.00155943	-0.000388711	-0.002405	-0.00340311	-0.00465163	-0.00420747	-0.000424699	0.00463393	0.00163114	0.00294512	-0.00293878	-0.00465067	0.000663395	-0.00141742	-0.00705333	0.00176145	-0.00275649
188	-0.0015129	-0.000662358	-0.000892795	0.0108276	0.00101539	0.00129569	0.00174917	-0.00711345	-0.000359335	0.00217038	-0.00474712	0.00283495	-0.00519572	0.000224257	-0.000661568	-0.00028393	0.00153025	-0.00196229	-0.00115294	-0.000711013	-0.00313846	-0.000820469	0.000232607	-0.00103509	0.00022211	-0.00383394	0.000433826	0.00114083	-0.00469154	-0.000407296	-0.00228175	0.000165875	-0.00157612
189	-0.00217985	-0.00252636	-0.000862188	-0.00377303	-0.00416383	0.00249429	-0.00589697	3.32403e-05	-0.00235361	-0.00257886	0.00835078	0.00254569	-0.000741046	-0.00203242	-0.0036715	-0.00262418	-0.00205742	0.0020078	-0.00208306	-0.00282438	-0.00205868	-0.00134098	-0.00517227	-0.00209324	-0.00241115	-0.00317054	0.00517529	-0.000292633	-0.00228575	-0.00759852	0.00476382	-0.00633177	-0.00272047
190	-0.00427842	0.000103062	-0.00662883	-0.00656276	0.00353154	-0.00352966	-0.00839029	-0.00354643	-0.00830621	0.00337774	-0.00840959	0.00217483	-0.00395355	-0.000568359	0.000139739	-0.00345899	-0.00166791	0.00146326	-0.00371661	-0.00391269	-0.00118174	-0.00125733	-0.00421749	-0.00339693	0.00117019	-0.00401239	-0.00113835	0.00108335	-0.00169663	0.00627581	0.00350244	-0.00370191	0.00196624
191	-0.00294953	0.00283567	-0.00742883	0.00995819	0.00261114	0.00050641	-0.00586473	0.00597166	-0.00538096	-0.00107585	-0.00218213	-0.00344643	-0.00186737	-0.0017801	0.000241172	0.00212569	-0.000463191	-0.00158471	0.00172479	-0.00209639	-0.00019346	-0.00279547	0.00150255	-0.00332961	-0.000532811	0.00187902	-0.00618708	-0.000632896	-0.000592562	-0.00301464	-0.00380202	0.00525635	-0.00426461
192	-0.00432227	-0.00208656	0.00153333	-0.00140823	-0.00471112	0.00229389	0.00686267	-0.00641087	0.00925009	-0.000759233	-0.00357451	-0.00359258	-0.00455207	-0.00050273	-0.00133759	-0.00415433	-0.0028589	-0.00132878	-0.00494521	-0.00178815	-0.00235742	0.000753658	-0.00340615	-0.00392942	0.00173488	-0.00432782	-0.0040537	-5.17285e-05	-0.00110322	-0.00614896	-0.00283288	0.00418258	-0.00445132
193	0.00360018	-0.010782	-0.000563918	-0.00511271	-0.00614678	-0.0116133	2.29396e-06	-0.00321197	-0.000996863	0.00424124	-0.00208386	0.00441467	-0.00564811	-0.00603319	0.00167078	-0.000150042	0.000538532	-0.00639781	0.000676099	-0.00118606	-0.00378709	-0.004323	-0.0061003	-0.0041523	-0.00436321	0.00058629	-0.00326258	-0.00174498	0.00578425	-0.00587372	-0.00215928	-0.00290873	-0.00322061
194	0.00750771	-0.00263106	0.00374681	0.0010564	0.000259045	-0.0107351	-0.00159036	-0.00267294	0.000551512	0.00714852	0.00033901	-0.00120907	0.00054869	-0.00257843	-0.00331699	0.00244638	0.000647242	-0.00594214	-0.00215464	-0.00336255	-0.00239741	-7.95249e-05	0.0020074	0.00384876	-0.00481003	0.000882547	0.00177621	0.00212645	-0.000677373	-0.000415462	-0.00153538	-0.00683324	-0.000416386
195	-0.00463857	0.00185933	-0.00726842	0.0118485	-0.00563305	0.00797536	-0.00172113	0.00328301	-0.000505264	0.00690528	0.00844149	-0.00621096	-0.00504563	0.00272962	-0.00171791	-0.00025131	-0.00102935	-0.00218083	-0.004225	-0.00100921	0.000739377	-0.00406073	-0.003749	0.00162203	-0.00120489	-0.00138806	0.000204167	-0.00025935	-0.000430958	0.0044496	-0.00628222	-0.00360409	-0.00131487
196	-0.00482592	0.00204548	0.00294574	-0.00227535	-0.00527477	-0.00226649	-0.00510388	-0.00254145	-0.00954133	-0.0070112	-0.00704202	0.00362549	-0.00568398	-0.00753845	-0.00235837	0.002099	-0.00152169	-0.000198915	9.61633e-05	-0.0028498	-0.00325816	-0.000194112	0.00049556	-0.00327511	-0.00215656	0.00178935	0.00146548	-0.00185142	-0.00198901	-0.00082502	0.0021094	-0.00359938	-0.00185392
197	-0.000931195	0.00011305	-0.00149775	0.00527645	0.00708377	0.000142709	-0.00630506	-0.0051032	0.00032194	-0.00419853	0.00722698	0.00190568	-0.00283972	-0.000141726	-0.00053073	-0.00300003	-0.00285346	-0.00506151	-0.00410363	-0.00125482	0.000894276	0.00263901	-0.00280761	0.00166627	0.000448631	-7.47882e-05	-0.000876624	5.2169e-05	-0.00184538	-0.00334296	-0.0053528	-0.00246032	-0.000786844
198	0.0090385	0.00360707	0.00200688	0.00085925	0.0024409	-0.000852266	0.00523887	-0.00203268	-0.00270729	0.000340896	-0.00264625	0.000524204	-0.00387571	-0.0035609	-0.00266983	-0.000595645	0.000915746	-0.00354862	-0.0042153	-0.00115698	-0.000696943	-0.00199082	-0.00217603	-0.00575366	-0.00146106	-0.00688193	0.000676839	0.00355167	0.00283139	-0.00448136	-0.00176225	0.00592712	-0.00295745
199	-0.00340433	-0.00487281	-0.000588762	-0.00202579	-0.0061781	-0.00390157	-0.00482248	-0.00431783	-0.00807226	-0.00706986	0.00144443	-2.13706e-05	-0.00546749	4.25517e-05	-0.0032676	-0.00348779	-0.00367819	0.000424125	-0.00309655	-0.00424735	-0.00326859	0.000425127	-0.00394951	-0.00350816	0.0002952	-0.00461941	-0.00287959	-0.00219257	-0.00457511	-0.0059473	-0.00378887	-0.00816219	-0.00176731
200	0.00580224	-0.00552835	-0.0104691	-0.00116343	-0.00673534	0.00206878	-0.00942811	0.000423406	-0.00188385	0.00881715	0.00670788	0.00532014	-0.00577617	-0.00486203	0.00587262	-0.00444222	-0.000780549	-0.00175589	-0.00245722	-0.00133659	0.00226587	-0.00258522	0.00246896	0.00113185	0.00291641	0.00354316	0.00206592	0.000125734	-0.00440634	0.00114676	-0.00432755	0.00491393	-0.000944156

## Sheet: Fig 3 Panel f
Lag(ms)	Vertical Dots
-200	-0.00170043	-0.00169487	-0.00038979	0.00306534	-0.00092108	0.00344836	-0.00271702	-0.00161394	0.00683923	-0.00398001	-0.00122187	0.00621504	0.00266169	-5.39444e-06	-0.00541528	0.00744676	0.00548751	-7.45674e-05	0.00558484	0.0127892	0.00260323	-0.000601851	-0.00275785	0.000695443	0.00351097	-0.00235392	-0.00159627	-0.00815691	0.00467769	-0.00253556	-0.00131547	-0.00532081	0.00424196	0.00581449	0.000146145	-0.000633171	-0.00209757	7.54232e-05	-0.00682209	0.00130682	0.00377695	-0.0067787	0.00149544	0.0059006	-0.00055725	-0.00104033	0.00228523	0.000731815	-0.00220388
-199	0.000938682	0.00130502	-0.00309149	-0.000842593	-0.0022034	0.000269157	0.00308965	0.00123013	-0.0105615	0.00239246	0.00146733	-0.000180328	0.00599388	-0.00535508	0.00234963	-0.0033935	0.00378728	-0.00166148	-0.00511651	-0.00525986	-0.00441987	-0.00488452	0.00564747	-0.00455116	0.00152245	-0.000118694	-0.00134025	-0.00220989	-0.00169882	0.000471397	-0.00306752	0.0036639	-0.00974795	-0.00251692	-0.00708623	-0.00126247	-0.00688493	-0.00753926	0.00676129	-0.000385073	-0.00663152	-0.00447779	0.00518952	0.00131774	-0.000288884	0.000498759	-0.000200504	0.0037233	0.00250576
-198	-0.00370539	0.0003564	0.000181968	-0.00160653	-0.0017562	-0.00329825	-0.00150434	0.0019526	0.000440478	-0.00365277	0.000536454	-0.0047449	0.000644403	-0.000335656	-0.00343532	0.00243653	-0.00226001	0.0023621	-0.000166493	-0.00643569	-0.00419157	-0.00405133	-0.00132369	-0.000765645	0.00411967	0.00284543	0.00488688	-0.00567076	-0.00101619	-0.000945592	0.000218159	-0.0059469	-0.00417288	0.000192016	-0.00631591	-1.40393e-05	-0.00272251	-0.0036133	0.000577372	0.00382435	-0.00307878	0.013702	-0.00872818	-0.00220268	-0.000553577	0.00295423	0.000291933	-0.000669124	0.00249126
-197	0.0019651	-0.00205466	-0.00167473	-0.00048062	0.00222572	-0.0095365	0.00436497	-0.0007249	0.00336301	0.00299879	-0.000865785	0.00523286	0.000527336	-0.000731116	0.00394477	-0.00180993	0.00392698	-0.00960581	0.00474213	-0.00239829	-0.00681814	0.00391137	-0.00494816	0.00477666	0.00248622	0.000878916	-0.000146728	0.0013789	-0.0033418	-0.0010337	-0.00241581	-0.00309893	-0.00590105	-0.00222833	0.00246304	0.00273509	-0.00361972	0.00562549	0.000479893	-0.00251447	0.00162786	-0.000742585	0.00497139	0.00231901	0.00221575	-0.00113118	0.00402836	0.00162816	-0.00181296
-196	-0.00204525	-0.00365472	0.00149645	0.00342178	0.00638103	-0.00126806	-0.00286894	-0.00159029	-0.00831316	0.00032883	-0.00136939	-0.00383766	-0.00481769	0.00201249	-0.0112709	-0.00755043	0.00353212	-0.00159056	-0.00331445	-0.00577188	0.00263703	0.00216755	-0.00102597	0.000359956	-0.00167482	0.000143494	0.00353516	4.89958e-05	-0.00163751	-0.0044917	0.00335396	0.00183283	0.00279497	-0.00349449	0.00510094	-0.000448992	-0.00563971	-0.00303198	-0.00612185	-0.00767419	0.00594276	-0.00454967	0.00521089	0.00205008	-0.000819929	-0.000814518	-0.000196237	-0.000985824	-0.000947316
-195	0.00512753	0.000308297	-0.000388025	-0.00485047	-0.00305553	0.00478847	7.15158e-05	0.00238726	-0.00590549	-0.00251557	-0.00604762	0.00529776	-0.000729727	0.00281727	0.00469004	0.00418925	-0.00227244	0.00127818	-0.0018758	-0.00243598	-0.00134562	0.000302121	0.00188052	-0.000379073	0.00214663	0.00661793	0.0056699	7.65449e-05	-0.00379118	0.00363559	0.00204622	-0.00681954	-0.00170311	-0.00295137	-0.00122747	-0.00281569	-0.00276781	0.00199008	0.00615933	0.000516337	-0.00149208	0.0027744	-0.00803824	0.00153833	0	-0.000986143	-0.001458	-0.000817195	-0.000942994
-194	-0.00371716	-0.0038397	-0.00176923	0.00119799	-0.00363135	0.00602724	-0.00235558	-0.00549743	0.0121957	-0.00602684	-0.00410015	0.00297906	-0.00108688	-0.00257558	-0.00238765	-0.00103562	0.000349046	0.00502687	0.000643195	0.000602917	0.000690761	0.0072919	-0.00279337	0.00205866	0.00191457	-0.00400031	-0.00518771	0.0047072	-0.00179585	-0.0015336	0.00154019	-0.00191203	0.00249185	-0.00613727	-0.00503255	-0.00149559	0.00570833	-0.00595099	0.00133508	-0.00581981	0.00553151	0.00614459	-0.00294573	-0.00130108	-0.000254963	0.00271092	-0.000883108	-0.00200439	-0.00092163
-193	-0.00121363	-0.000983159	-0.00199234	-0.00154939	0.000368259	-0.00211521	-0.0034784	-0.0010617	-0.00563886	1.48391e-05	0.000679944	-0.0099735	-0.00574195	0.00246473	0.00507354	-0.00290253	-0.00163991	-0.000818101	-0.00622219	0.00160503	-0.0068271	-0.00318599	0.00137081	-0.000206246	0.00121296	-0.00237371	-0.000329052	-0.00239103	-0.000732745	-0.00460635	0.000687063	-0.00254864	-0.00626614	0.00109002	0.00140468	0.00198606	0.000560928	-0.0061904	-0.00831075	-0.00366426	-0.000587725	-0.00447446	-0.00571046	-0.00166515	-0.000540795	0.00172096	-0.000686885	0.00399228	-0.000541894
-192	-0.00527711	0.000864672	-0.00109732	-0.00248336	0.00139117	-0.00437523	0.00541265	0.00130836	-0.000763099	-0.00591644	-0.000636852	0.00317347	-0.00343992	-0.00325431	-0.00337396	-0.00247155	0.00279573	0.00446933	-0.00357881	-0.000850608	-0.00295916	0.00583945	-0.00401043	0.00215216	0.000211857	-0.00152543	0.00248599	-0.00224151	0.00319466	0.000466891	-0.00883446	-0.00124846	-0.0029384	-0.00430091	0.000132211	0.00093521	-0.000762503	-0.00294438	0.00297258	0.00870979	-0.00131865	-0.00291567	0.000463826	-0.00191358	0.00265346	-0.00130902	-0.000934744	0.00173489	0.00319054
-191	0.00791398	0.00193689	-0.000841411	-0.00219659	-0.00247842	-0.00210146	-0.000706189	0.000845868	-0.00582264	0.00190551	0.00739753	-0.000844811	0.00557394	0.00737758	0.00200922	0.00446172	0.00359401	-0.00303551	-0.0016289	0.0047558	-0.00339542	0.000420058	-0.00142988	0.00387922	-0.00316048	-0.0067276	-0.00168545	-0.00414246	0.00446544	0.00447353	-0.000759802	-0.00581641	-0.000249947	0.0014874	0.00349999	-0.0033746	-0.000107068	0.00461728	0.000206707	-0.00118693	-0.00248329	0.00291235	-1.53705e-06	-0.00130841	0.00282036	-0.00084472	0.000519852	0.000853241	-0.00191105
-190	0.000383156	-0.000806791	0.00100999	0.0130809	-0.0034196	0.0014736	0.000251211	-0.00592666	0.000502245	0.000841588	0.00111594	-0.00277838	-2.43695e-07	0.00389113	-0.00357255	-0.00088127	-0.00681991	-0.00681205	-0.00695006	-0.00422314	0.00286355	0.000448109	-0.000147753	-0.000303489	0.000701041	0.00242075	0.00527898	-0.000830135	-0.0030922	0.00217365	-0.0025919	-0.00061431	-0.00242354	-0.00273152	0.00883579	0.00261858	-0.00168656	-0.00485704	-0.00627595	-0.00694431	-0.00019735	0.00212016	0.0077532	0.00348813	0	0.000463707	0.000768431	-0.000436261	0.000960899
-189	9.02313e-05	0.00148298	0.00189729	-0.00360183	0.00250403	-0.00280638	0.00366397	-0.000839782	0.00479162	-0.00210805	-0.00171664	0.00185626	-0.00108435	-0.00180601	-0.00694265	-0.00234219	0.00142309	-0.00449434	0.00389719	0.000822682	-0.00181839	0.00449297	-0.00101924	-0.00550466	-0.00294456	-0.00182137	0.000952284	0.000374294	-0.00268999	0.00210835	0.00117969	0.00112953	-0.000220323	-0.000561576	-0.00366141	0.000269594	-0.0015909	0.000711229	-0.00155798	0.00464253	-0.0052993	0.000728032	-0.000606186	-0.00165755	0	0.000886755	-0.000555016	-0.000666142	0.00164769
-188	0.000193909	0.00131344	0.00396377	-0.00262162	-0.000266242	-0.00603551	0.000247462	0.000683435	0.00849794	0.00240435	0.00137642	-0.00060946	-0.000372457	0.00288059	0.000924957	-0.00554315	-0.00350876	-0.00155314	-0.00358045	-0.00747728	-0.0044733	0.00124192	0.00526024	-0.000278379	0.00374648	-0.0064119	0.000766642	0.00276013	0.00105869	-0.0010785	-0.00205307	-0.000420645	0.00265533	0.00240107	0.0015753	0.00673973	-0.00170728	0.00454931	0.000546622	0.00407267	-0.00218618	0.00389898	0.00392322	-0.00235808	-0.000841101	-0.000683766	0.000543437	0.00448941	0.000836686
-187	-0.00823358	0.00439656	-0.0043086	0.0010925	-5.78584e-05	-0.00341166	0.00734069	-0.00145838	0.00164528	0.00200569	-0.000555985	-0.00391888	0.000521779	-0.000943163	0.00617297	0.0048537	-0.00671726	0.000201109	0.0050791	-0.0112797	0.00148077	-0.00321621	-0.00275278	-0.0010231	-0.000416302	0.00155442	-0.00139988	0.000615845	-0.00224572	-0.00283418	-0.00276714	5.68727e-05	-0.00515707	-0.00317789	0.00665347	-0.00435308	-0.00397062	-0.00308839	-0.00282195	0.00342343	0.00226709	0.00716512	0.00160918	0.00192926	0	-0.00165725	-0.000511763	-0.0022317	-0.00209134
-186	-0.000191481	1.49933e-05	-7.67717e-05	-0.00212088	0.00623786	-0.00127905	-0.00161007	0.00257445	-0.00193962	-0.00880099	-0.0063957	-0.00422557	-0.00652782	-0.00125954	0.00124048	0.00678962	0.0119603	0.000109924	-0.00573826	0.0022022	-0.00389417	-0.00352793	0.00130474	0.00280193	-0.00155747	0.00532905	0.00116723	-8.22342e-05	-0.00212455	0.00541921	0.00114385	-0.00396854	0.00245958	-0.00402765	0.000365263	-0.000628494	0.000409267	-0.00181779	0.00550635	-0.00386811	-0.00337478	-0.00677427	-0.00762918	-0.00280786	0	0.000743002	0.00114868	0.00321146	0.00013261
-185	-0.00201464	-0.0108613	-0.00617984	0.00648461	0.000532011	-0.00025028	-0.00382788	-0.00365565	-0.00106321	0.000566082	-0.0012165	-0.00209204	0.00486596	-0.00100428	0.00722052	-0.00550688	0.000710176	-0.0120788	-0.000305262	0.00425055	-0.00183988	-0.00169254	0.000369021	-0.00168948	0.00300555	-0.00229912	-0.000598744	-0.000282192	0.00197491	-0.00502013	0.000279585	-0.00384211	-0.00444055	0.00128477	-0.0058626	0.00324246	-0.000246427	-0.00401229	-0.0001482	-0.00575398	-0.00271973	-0.00890094	0.00776731	0.0043378	0	-0.000643117	-1.69124e-05	-0.000433785	0.00047402
-184	-0.0040128	0.00766138	-0.000950689	-0.00160209	-0.00108691	-0.00073986	-0.00236297	-0.00287609	-0.0172242	-0.000837722	-0.00171927	0.00252416	-0.00595676	-0.00109212	-0.00150333	-0.00275884	-0.00241044	0.000957663	-0.00639632	0.00246384	-0.000266647	-0.00403735	0.000511358	-0.00274069	-0.00165227	0.00325703	0.00254231	0.000844825	-0.00301423	-0.00502214	-0.000737814	-0.000354216	-0.001279	0.000394033	-0.00496028	-0.000453446	-0.00438128	-0.00119729	-0.00257699	0.00895407	0.0113848	-0.00114017	0.00214008	-0.00128705	-0.000307789	0.000392488	-0.0017818	-0.0020532	-0.0016762
-183	-0.00344825	-0.0101254	-0.00250285	0.00102789	-0.00327487	0.00169281	0.00636992	0.00479178	-0.00117944	0.000411836	0.00395546	0.00549351	-0.000222577	0.00658325	-0.00580188	-0.00558507	-0.000863811	0.00232443	-0.0060696	-0.000753731	0.000964362	0.00623383	-0.00314761	-0.00135757	-0.000542648	0.0017453	0.000815834	-0.00485184	-0.000417084	0.00228859	-0.00319509	-0.000529246	0.00363537	0.00211588	-0.00572916	-0.000452723	-0.000199468	-0.000557983	0.000236378	0.00186864	0.00334365	0.00384333	0.00229477	-0.00323581	-0.000555282	-0.000848095	-0.000759534	-0.000333863	-0.0020283
-182	0.00423554	0.00375014	0.000309589	-0.00351185	-0.00473258	-0.00340344	-0.00172145	-0.00358099	0.00729951	-0.00250827	0.000449233	-0.00152314	0.000858889	0.000365521	0.000224747	0.00400584	0.00288873	0.000418865	-0.00662042	-0.00138721	-0.00281899	0.000943671	-0.00183075	-0.00282352	0.00379669	-0.00681562	0.000119583	-0.000224533	-0.000687297	0.00112868	-0.0034251	-0.00256393	-0.00458032	0.00308688	0.00112437	-0.00114596	-0.00489804	-0.00169799	-0.00197657	-0.0046753	-0.00422435	0.00235603	-0.00544232	0.000100527	0	-0.000842702	-0.000512837	-0.00232996	-0.000225338
-181	-0.00122462	0.00708251	0.00393383	0.00728255	-0.00463226	-0.00557272	-0.00228624	-0.000826057	0.00583019	-0.00571637	0.0129606	0.00701438	-0.00308821	0.00185354	0.00352169	0.00545048	-0.00268698	-0.00443101	-0.00759384	0.00123287	-0.00191617	0.00475247	0.00206581	-0.00559961	0.000705497	0.00418331	0.00369424	0.00305827	0.00117457	0.0028959	-0.00347013	-0.00249522	0.000563355	-0.00114716	-0.00220981	-0.00271119	-0.00127863	0.00431807	0.00263168	-0.00183734	-0.00167681	-0.00400683	0.00159458	-0.00217845	0	-0.000841513	-0.00108774	0.000793411	-0.00168466
-180	0.00244257	0.00503062	-0.00344797	-0.00328711	-6.98673e-05	0.00202175	-0.00104765	-0.0019962	0.00278895	-0.00156669	0.00696269	-0.00526862	-0.00298331	0.00635854	-0.00033076	0.00203742	0.00111366	0.000649134	-0.00875554	-0.00162637	-0.00437495	-0.00291715	0.00287053	0.00197981	0.00118002	3.35471e-05	-0.00269125	0.000897267	-0.00337873	-0.00436504	0.000740207	-0.00324913	0.00368413	0.00301797	-0.000813521	-0.00411904	0.000188056	-0.00330094	-0.00541254	0.000302099	0.00186142	0.00577267	-0.00573461	0.000196777	-0.000344071	0.000351601	0.000876043	-0.000848061	0.000884854
-179	-0.00308246	-0.00354685	-0.000751248	0.000940796	-0.00389939	0.000563869	0.00099832	0.00337202	-0.00365318	0.00939723	-0.0103448	0.00512699	-0.00268072	-0.000425662	0.000538725	0.00414512	0.000520587	-0.000884011	0.00306361	-0.000802424	-0.00301336	0.00154447	-0.00143069	-0.00279007	-0.00221552	-5.85806e-05	-0.000587029	-0.00645624	-0.00286891	0.000338315	0.00330131	-0.00549608	-0.00153687	0.00271654	-0.000129654	-0.0038711	-0.00248487	-0.00420531	-0.00324223	-0.00805719	-0.00526615	-0.00767678	0.00274863	-0.00399077	-0.000648234	-0.000964594	-3.91647e-05	0.00140676	-0.00151791
-178	-0.00417961	-0.00199138	-0.00513459	-0.000397516	-0.00275621	-0.00224227	-0.0021852	0.00495467	-0.00431906	0.00231042	0.0108592	-0.00479283	0.00610087	-0.00657265	-0.0057176	-0.00451587	-0.00107465	-0.00718949	0.00618302	-0.000267042	-0.00127179	0.00654895	0.00231569	0.0051337	0.00358763	-0.000164119	0.00187237	0.00660292	0.00579211	0.00405714	0.00050046	-0.00327782	-0.0108866	-0.00156707	0.00124602	0.0059914	-0.00664501	-0.00291392	0.00503118	-0.00398716	-0.00138563	0.00161718	-0.0050989	-0.0016778	0	0.000862199	-0.00215898	-0.00139349	-0.000621765
-177	-0.00132007	0.00235092	0.000632912	-0.0047615	-0.00248939	-0.00770886	0.00536348	-0.00168285	-0.00126444	-0.00373771	0.00662781	0.00420095	0.00468722	-0.00190201	0.000762221	0.00525796	-0.0023237	-0.00258838	0.00447534	0.00165592	0.00641557	0.00381412	-0.00309179	0.00270196	0.00158129	0.00546759	-0.00179483	-0.0055624	-0.00163001	0.00350133	-0.00395596	0.00227309	0.000698479	-0.000173699	0.00286438	-0.00631459	-0.0069395	-0.000362865	0.000129773	-0.000709004	0.00152751	-0.00347947	0.00121362	0.000476415	-0.000865111	-0.000980029	0.000911188	0.00323003	0.00555077
-176	-0.00284787	-0.00096046	-0.0053812	-0.00220516	0.0021852	0.00177611	-0.00114373	-0.00301098	0.00130943	-0.00247359	0.00296935	0.000640888	-0.00250838	4.09892e-06	0.00220128	-0.00638674	-0.00328308	0.00839341	0.00021013	0.00504363	-0.00266433	-0.00256713	-0.00146824	-0.0011676	0.00317409	-0.0036401	0.00535722	-0.00792952	-0.00271954	0.00286352	-0.000649271	-0.00301971	0.000214668	0.00126424	0.000521834	-0.00296941	-0.00160336	-0.00276553	-0.00199451	0.00330351	0.000109144	-0.00235063	-0.00111047	0.00118251	0	-0.000856137	0.000312092	-0.00245077	-0.000968121
-175	0.00441378	-0.00266717	0.00336423	-0.00439828	0.00784723	0.00116372	-0.00401702	0.000612129	-0.00567845	0.00400515	-0.00282851	0.00724279	-0.00368023	-0.00169399	0.00114396	-0.00468357	-0.000346539	0.00793096	0.0107447	-0.000589941	0.00286565	0.00282429	0.000929997	0.0048841	-0.00481373	0.0050607	0.00365361	0.00191936	-8.55333e-05	0.0012353	0.000621637	-0.00183585	-0.00127462	-0.00280245	0.00377034	-0.00323665	0.0010066	-0.00344599	0.00356664	-0.00121153	-0.000365332	-0.00579964	-0.00276601	-0.00208221	-0.000280353	0.00134277	0.0023507	-0.000625689	0.000215521
-174	-0.00175775	0.00464355	-5.92667e-05	0.00484109	0.00149171	0.000534618	-0.00108917	0.00157167	0.00368338	-0.0038663	-0.000392643	0.00590566	-0.00137252	-0.000139092	-0.00220664	0.00583925	0.00010503	-0.00706477	-0.00350796	-0.00213949	0.00419785	0.00506728	0.000140434	-0.0053966	0.000499466	-0.00268014	-0.00318081	0.00350436	0.000914914	-0.00365936	-0.000720383	-0.00423556	-0.00205836	0.00242231	-0.00757057	0.000206817	0.00181227	-0.0051053	-0.00417017	0.000900218	0.000890965	-0.00355999	-0.00946347	0.00115246	0.00159988	-0.000480912	0.000768919	0.000703083	-0.001511
-173	-0.00274438	0.00239857	0.00349181	-0.00167426	-0.00314056	0.00340899	0.00441993	-0.00333971	0.00329953	0.000301731	0.0016766	-0.00375893	0.00239192	-0.000891113	0.00196354	-0.00341697	-0.0062133	-0.00265678	-0.00290159	0.00744298	-0.00362236	-0.00368842	0.00159892	-0.00318119	-0.00129696	-0.00275987	0.000556522	-0.00131848	-0.00135723	-0.0018503	-0.000923326	0.000806433	-0.000654685	-0.00651941	-0.00790584	-0.00253227	-0.00200984	-0.00192873	0.000174099	0.00174392	-0.00328728	-0.000835136	0.00893551	-0.00148912	-0.000557483	0.000364371	0.000359248	0.00211864	0.00350302
-172	0.000287295	0.000471135	0.00387593	0.00756122	0.00322666	-0.00907089	-0.000449287	0.00670437	-0.00375012	0.00148783	0.000861823	-0.00134276	-0.00950313	-0.00106347	0.00300368	-0.00587534	0.00058766	-0.0041391	0.00169661	0.00347509	-0.000113966	0.00415599	0.00124644	-4.05562e-05	0.000643702	-0.000451186	0.000446652	0.00246447	-0.00538803	-0.00105342	-0.00218352	-0.000389962	0.000840471	-0.000366738	-0.00149999	-0.000683262	-0.000298268	0.00400022	-0.00480414	-0.00505906	-0.00140478	0.00791962	0.0025383	-0.00143351	0	0.00254046	-0.000570122	-0.00207655	-0.0023063
-171	-0.00398821	0.000262228	0.00143028	-0.00654332	0.000578447	-0.00252812	0.0027951	0.000399074	0.0119471	-0.00425891	0.00333759	-0.00245682	0.00440677	0.00114737	-0.00462647	-0.000925408	0.00511998	0.000339633	-0.00843318	-0.00359973	0.000953418	-0.000652845	-0.00277434	-0.0019099	0.00458449	-0.000988361	0.00170495	-0.00206632	0.00177138	0.00129614	-0.0016187	-0.000700825	-0.00397333	0.00568889	-0.00349574	-0.00295599	-0.00280042	-0.00188392	0.00111419	0.000703706	0.00546082	-0.00405383	0.000280545	0.0071385	-0.000293535	-0.00121949	0.000879805	0.000520412	-0.00205487
-170	0.00168896	0.00333618	0.000591195	-0.00332055	0.000774272	-0.0030225	0.00727001	-0.00504223	0.000619117	-0.00257502	-0.0100589	-0.00210555	0.00358646	-0.00240272	0.00264471	-0.000192922	-0.003612	0.00137323	-0.00470663	0.00600804	-0.00466386	-0.00125674	-0.0080161	0.00332026	-0.00296059	-0.00590417	0.00179406	-0.00588583	-0.00045855	0.000452997	-0.00613305	-0.00458257	0.00270729	-0.00567249	-0.00310886	-0.000652018	-0.0051973	-0.00849961	0.00256079	0.00310632	-0.00482798	-0.005287	0.00194305	0.00132392	0.00231478	0.000696791	-0.00197271	-0.000147503	0.00237737
-169	-0.00288425	0.000595241	-0.00172759	0.00208456	0.0020595	-0.00633622	-0.00084351	-0.00256747	-0.00531918	-0.00277572	0.00728272	0.0017835	-0.00122797	-6.43494e-05	0.000652647	-0.0017679	0.00385657	-0.000429488	-0.000784838	-0.000610992	-0.00365173	0.00303157	-0.00906219	0.00113018	0.000563865	-0.00472607	0.00336393	-0.00344422	0.0012283	0.00156662	-0.00108847	-0.00201286	0.000853304	-0.00192079	-0.00278203	-0.00175805	-0.00158875	-0.00123957	0.00454882	-0.00326809	0.00496803	0.0040679	-0.00478489	0.00596753	0.00214459	-0.000951789	0.000868263	0.00092645	0.000422883
-168	-0.00126065	-0.00969777	0.00217952	-0.000697291	-0.000463796	0.00374272	0.00124057	0.00169635	0.0116565	-0.00373521	0.00131811	0.00254582	-0.00327058	0.00310074	0.00102641	-0.00796277	-0.000525349	-0.00647962	0.00400928	-8.9919e-05	-0.00232735	-0.00319079	-0.00283644	-0.00150177	-0.00443527	0.0034897	-0.000127292	0.00193206	-0.00715431	0.00128657	-0.00472349	0.0026602	-0.000540056	0.00134489	0.00302129	-0.00243566	-0.00483993	-0.000804762	-0.00174803	-0.00824785	-0.00314011	-0.00168522	-0.00816403	-0.0028613	0.0026111	-0.00100621	-0.000913482	0.000383421	0.00214
-167	-0.00465222	-0.000616441	0.000833098	-0.000411125	-0.00529248	0.00534881	-0.00446381	-0.00381268	-0.000476399	0.000700022	0.00707696	0.00372425	-0.00381031	-0.00147119	0.00502208	-0.000287695	-0.00109087	-0.00250061	-0.00296907	0.000365823	0.000113475	0.000483759	0.000802078	-0.00264387	0.00292001	-0.000981745	-0.00177314	-0.0041445	0.00144868	-0.000794349	-0.00185277	-0.00647582	-0.00201217	-0.0015898	-0.00426178	0.00010282	0.00206036	-0.00448685	0.00664855	-0.00437804	-0.00386754	-0.000695165	-0.00529931	0.00271407	0	-0.000321996	0.00176659	-0.000518328	-0.000640306
-166	-0.000702185	0.00273603	0.000650341	0.00355701	-0.00506714	-0.0023277	0.00406327	0.00502177	-0.00319422	0.00277247	0.0040195	0.000865957	-0.00340581	0.00176122	0.000666892	-0.00793714	-0.00537402	0.00349326	0.00712506	-0.0161904	0.000833574	-0.00454472	-0.00185656	-0.00569593	0.0072898	-0.00213103	-0.000254249	-0.00318696	0.00218366	-0.00409258	0.00667808	-0.00105299	-0.00444498	0.00200011	0.00295634	-0.00241423	0.000661437	0.00176375	-0.0047419	-0.000891423	0.00377785	-0.00339142	0.00339535	-0.000936912	-0.000298678	-0.000791217	3.21073e-05	-0.00128418	-4.42818e-05
-165	0.00166166	0.00272595	-0.00167009	0.000234711	-0.00125713	0.00581826	-0.00458559	-0.00038747	-0.00732784	-0.000240222	0.00435744	0.00712125	-0.00226315	0.00165602	0.0051416	0.00485928	-0.000606655	0.0138892	-0.00650668	0.000113254	-0.00292247	0.00745735	-0.00315356	-0.00308427	0.000193433	0.00303568	0.00187847	0.000457693	0.000130432	0.000861786	0.000300177	0.0020113	-0.00128164	-0.00232864	0.000874489	-0.00808499	-0.00646315	0.000722906	-0.000268253	0.00174805	-0.000189294	0.00718674	0.000191719	0.00234007	-0.000280255	0.000193005	-0.00178671	0.00085086	0.000198373
-164	-0.000426383	0.00501032	-5.97931e-05	-0.00303373	0.000614993	-0.00831128	-0.00551465	-0.00218175	-0.00582543	0.00167117	-0.00251607	-0.0127428	0.00172311	-0.00115809	0.0029184	0.001987	-0.00159922	-0.00254902	0.00508422	-0.00139141	0.000527249	0.00683555	0.00247035	0.00321114	0.00134959	0.00323358	0.0026561	0.00138957	-0.00133397	-0.0030967	-0.00255309	0.00208974	-0.00446433	-0.00252358	-0.00287675	-0.00457924	-0.00634534	8.22199e-05	0.00735551	-0.00134874	-0.000676435	0.00308523	-0.00665429	-0.000120823	0	0.0017889	0.00110154	-0.00115096	0.000778836
-163	-0.00618886	-0.00082328	0.00393856	-0.000680691	0.000568154	-0.00360438	-0.0013228	-3.06904e-06	0.00438215	-0.00483531	-0.00636201	-0.00850194	0.00339359	-0.0067623	-0.00701992	0.00190633	0.00276597	0.00242392	-0.00173344	0.00601195	-0.00436954	-0.00825307	-0.000353986	0.00659265	-0.00288895	-0.000756321	0.00700319	-0.00138675	-0.0011449	-0.000494181	-0.00151155	-0.000865104	-0.00246354	-0.00462996	-0.000178613	0.0014594	-0.00283981	0.00473007	0.00316548	0.00265277	0.00336388	0.00113428	0.00955436	0.000519588	-0.00111111	-0.000965512	0.00448065	0.00131473	-0.00311301
-162	-0.00332859	-0.00284002	-0.00507217	0.00438999	0.00466004	-0.00706327	-0.00178232	0.00217927	0.00239085	-0.000569917	0.00159959	0.00597959	-0.000868382	-0.00383023	0.000937868	0.00512427	0.00011373	-0.0062005	-0.00383195	0.0030781	0.0130024	0.00930445	0.00125426	-0.000939789	-0.000816833	-0.00155543	0.001754	-0.0011492	-0.000384312	0.000384646	-0.00558767	-0.00408083	-0.000652664	-0.00601045	-0.00341715	-0.00238988	-0.00578981	-0.00105259	-0.00424643	0.00493556	0.00126206	0.000183003	-0.00166305	-0.00251024	0	-0.000985649	0.00202676	0.000242069	0.00049118
-161	-0.000571478	-0.0032689	0.00512573	-0.00265399	0.0050866	0.00199873	0.00172309	0.00100484	-0.00616509	0.00153755	0.0100209	0.00485637	-0.00244308	0.00282495	-0.00758822	0.000694922	-0.00256367	0.0034564	-0.0144115	9.98707e-05	-0.00013187	0.00178278	-0.00143161	0.00213872	0.00218596	-0.00311734	0.00479673	0.00203163	0.000633664	-0.00678916	-0.00210701	0.00146757	-0.00287365	-0.00391962	-0.0048727	-0.00609666	-0.00355385	-0.000823446	-0.00507725	-0.0018614	0.00652706	0.00430383	-0.00609281	-0.00406828	-0.000269811	0.00303176	-0.00108495	-9.02157e-05	-0.00225783
-160	-0.00292104	-0.00621197	-0.00477009	-0.000403122	-0.00153709	-0.00104543	0.00154508	-0.00150379	0.00528773	-0.00691709	-0.00806903	-0.00145383	-0.00323686	-0.00291673	0.00231892	-0.00142311	0.00398699	0.000256841	0.00254025	-0.00356546	0.00486141	0.00302654	0.00145468	-0.00267477	-0.000948486	-0.00259687	0.00861529	-0.00279086	-0.00178044	-0.00235971	-0.000359315	-0.0023704	-0.00116048	0.0014104	-0.00475788	-0.000632852	0.00105696	0.00423828	0.0100086	-0.00815054	0.00278983	-0.00223155	0.0024723	-0.0019969	-0.000290041	-0.000501377	0.000401196	-0.00172848	0.00181519
-159	0.000864123	0.00542515	0.00123112	-0.00115737	-0.000181186	0.00384664	-0.00232406	-0.00293878	-0.00610928	-0.00360757	0.00630684	0.00112776	0.00347477	-0.00171518	0.00787668	-0.00127976	0.0023293	0.00202563	0.0116046	0.0040013	-0.00181346	-0.00874889	0.00341512	1.73693e-05	-0.00373458	0.000246833	-9.45612e-05	0.00055435	-0.00383447	0.00484613	-0.000136571	-0.00190802	-0.00616078	0.00197882	-0.00154912	-0.00154359	0.00175393	-0.00388403	0.0113323	-0.00309318	-0.000703443	-0.00405646	0.00396113	0.00255235	0.00257697	0.000387336	-0.000716685	-0.000613146	-0.00262827
-158	-0.00200308	0.00110894	0.000604647	-0.00133744	-0.00542534	0.00130702	-0.00880398	-0.00147473	0.00628981	0.00296934	1.84919e-05	0.00219727	-0.000309505	0.00352996	-0.0076371	-0.00190873	-0.00180452	0.00648993	0.00442677	-0.00291933	0.000932975	-0.000537631	-0.0037375	0.00213614	-0.00475657	-0.000189068	0.000414792	-0.000355557	-0.00288422	-0.000927241	-0.00321204	-0.00253813	-0.000592695	0.00938213	-0.00689592	-0.000236992	-0.00781067	-0.00560415	-0.00398591	-0.00597276	0.00339613	0.00185258	-0.00594936	-0.00181465	-0.000564906	-0.000836316	0.00202494	-0.00198268	0.00104422
-157	0.000635794	-0.000987117	-0.00274057	-0.00624537	0.000993004	0.00145515	0.00567169	-0.00420166	-0.00928916	-0.0030529	-0.00933146	0.00653466	-0.000187165	0.00455484	0.00460611	0.00718312	-0.00181672	0.0145269	-0.005683	0.00344772	0.000405331	0.00267055	-0.00152132	-0.00334063	0.00151709	-0.000540988	0.0032839	-0.00279047	-0.00144656	-0.00590196	-0.000537022	-0.00702186	-0.00354621	-0.000387368	-0.0036613	0.0110678	-0.00294268	0.00380244	-0.00297094	0.00247505	0.00289044	-0.000744158	0.00251913	-0.00282439	-0.000907842	0.000707587	0.000972848	-0.00214755	-0.00158985
-156	-0.00421707	0.00105229	0.00259904	0.00309596	0.00502983	-0.00366079	0.00322307	0.000429445	-0.00832758	8.69501e-05	0.00264616	0.00207747	-0.00649602	0.00531443	-0.00221963	-0.000480513	0.0055032	-0.00189669	0.00680893	-0.00301789	0.00239455	0.00424304	0.000177512	-0.00158174	0.00205142	-0.000319646	-0.00469341	-0.00699256	0.001236	-0.000632284	-0.00710843	-0.000498879	-0.00380461	-0.00903909	-0.00605796	1.72362e-05	0.00182117	-0.00596627	-0.00122561	0.00382201	0.00299195	-0.00123618	0.00284624	-0.00334508	-0.00169742	0.00310915	-0.00149911	0.000318216	0.00171387
-155	-0.00251532	-0.00390653	-0.00948877	-0.00309024	-0.00390633	-0.00330787	-0.00467932	-0.00228701	0.00258515	0.00436334	-0.00529353	-0.00668349	-0.0033827	-0.000641116	0.00345562	-0.00333967	0.00142452	-0.00268898	-0.00972931	0.00157649	-0.00290827	0.00460804	0.000580105	-0.0032061	-0.000802451	0.00130834	0.00153418	-0.00361399	-0.000613107	-0.00351999	-0.00223279	0.00170899	-0.00229678	-0.00307823	-0.0049752	-0.0021617	-0.000740141	0.00126947	0.00266619	0.000958043	-0.0056231	-0.00258505	-0.00880965	0.00791922	0	-0.000996265	5.66842e-05	-0.000946265	-0.00164496
-154	-0.00300482	0.000853093	-0.00398015	-0.00377048	0.00575052	-0.00285427	0.00111383	0.00177166	-0.00457554	-0.00367555	0.00386242	0.000547824	-0.000873293	-0.000489972	0.00597323	0.00968351	-0.00428551	0.000332797	-0.00780394	0.00399303	-0.00251553	0.00664739	-0.00143711	-0.00162691	0.00235704	-1.95642e-06	-0.00179294	-0.00434083	0.00141287	0.000466933	0.00221505	-0.00588081	0.000779446	-0.00561191	-0.00188943	0.00580385	-0.00110603	-0.00534569	-0.00230817	-0.00564091	-0.00668129	-0.00452363	0.00196388	-0.0027949	-0.000598152	-0.000848149	-0.00107362	0.00057818	0.00055545
-153	0.00190074	0.000867674	0.00217251	0.00233426	-0.00607413	-0.00561787	0.0050671	-0.00527355	-0.00949115	-0.000994015	0.00578085	-0.00636429	0.00408291	0.000434191	0.00462845	0.00244091	-0.00149818	-0.0066138	0.000569486	0.0043251	-0.00751397	0.00346268	-0.00640393	5.99173e-05	-0.00184076	0.00525125	0.00371719	-0.00706491	8.4045e-05	-0.0040793	0.00216659	-0.00182709	-0.00164491	-0.00267112	0.00114893	-0.00237885	-0.0023081	-0.0114811	-0.00298972	-0.000323833	-0.000119325	-0.00433206	-0.00145338	0.000335266	-0.000560931	-0.000670662	-0.000875002	0.000463701	-0.00142018
-152	0.00314528	-0.00276764	0.0045646	-0.000827803	0.000538463	0.00106321	0.00681901	0.0037053	-0.00492177	0.00212697	0.00158111	0.00376723	0.0048836	0.00112862	-0.0107563	-0.000598606	0.00204548	0.0122093	0.00703277	-0.00473811	0.00566428	-0.00233968	-0.00359841	2.79378e-05	-0.000878353	-0.0061299	-0.00319711	0.00152648	0.000894541	0.000779072	-0.00524212	0.00131592	-0.00546668	-0.00787998	-0.00165639	-0.00175823	-0.00505639	-0.00116291	-0.00264189	-0.00244277	-0.00127925	-0.00146757	-0.00379676	0.0041266	-0.000852924	-0.00131739	0.000782847	-0.00233665	-0.00166604
-151	0.00474686	0.000958132	0.00481878	-0.000308688	0.0018139	0.00305318	-0.00195833	-0.00304965	0.00949358	-0.0029692	0.00791185	0.00684729	0.00639277	0.000109379	-0.000845096	-0.00156351	0.00434924	0.000585857	0.0077649	-0.00135639	0.00333886	0.00150502	-0.00296167	-0.00398818	-0.00252379	0.00230119	0.00350914	-0.000589768	-0.00255458	-0.00221563	-0.00428256	-0.00139187	-0.00142999	0.000212688	-0.000442672	-0.000944397	-0.000156667	-0.00615757	0.000928254	-0.00101325	-0.0044461	-0.00718305	0.000442503	-0.00455623	-0.00106885	-0.000987637	0.0037144	0.00252198	0.00355458
-150	0.013504	-0.00698429	0.00210935	-0.000231069	-0.00180763	0.00388561	-0.00602307	0.00458653	0.00444603	0.0081855	-0.012286	0.00172284	-0.0068687	0.00120321	-0.00279767	-0.00634254	-0.00461578	0.000988015	-0.000516254	-0.00507657	-0.00662347	-0.00688803	-0.00326113	-0.00217679	0.00438887	-9.26651e-05	0.00248262	0.00103936	0.00107851	-5.71167e-05	0.00282487	0.00285831	-0.00192774	0.00434016	-0.00408853	0.0010844	-0.0032945	-0.000184347	-0.000615679	-0.00263913	0.00429859	-0.000676426	-0.00291635	0.00426309	0.00203665	0.00234521	0.00318081	-0.000409942	0.00168816
-149	-0.00319606	-0.00210023	-0.00127501	-0.00259798	-0.00692254	-0.00334754	-0.00971855	-0.00243124	0.0011457	-0.00247691	-0.00625613	-0.00542845	-0.00129887	0.000446031	0.00231736	-0.00662602	0.00138718	0.00480382	-0.00999086	0.00611427	-0.00148054	-0.00228405	0.000745469	-0.00224102	-0.000746919	0.001941	-0.0039139	0.000552393	0.00199571	-0.00497237	0.000673195	-0.000130999	-0.00307691	-0.00345726	-0.000429489	0.00530393	-0.00511589	-0.00504775	0.000811046	-0.000666405	0.00157075	-0.00449146	-0.000824005	0.00044683	0.0021698	-0.000939399	0.000686012	0.000518713	-0.000659235
-148	-0.0095054	-0.00457884	0.000596635	0.00246073	0.000400302	0.00379232	-0.00213917	0.000371428	-0.00370138	0.00167012	0.00332226	-0.00372491	-0.00919427	-0.0025412	-0.000607975	0.0046399	0.0033733	0.00753711	-0.00315846	0.00511874	-0.00206837	0.00435805	-0.000577816	-0.00224601	0.00413653	-0.0056226	-0.00136053	-0.00213091	-0.00353021	0.00213839	0.000272267	-0.00742992	0.000197475	-0.00581389	-0.00205558	-0.000863231	0.000804912	0.00431975	-0.00353078	-0.00238353	-0.000173894	0.0012862	0.00477461	-0.00250703	0.00291628	0.00188874	-0.000779538	-0.00388178	-0.00130146
-147	0.0049942	-0.00511412	-0.0054995	0.000522001	-0.00270984	-0.00232762	0.00180018	-0.00492797	-0.00397032	0.0058646	0.00408008	0.00453574	0.00235645	0.00691184	-0.00122541	0.00683786	-0.00143293	0.00777323	0.00255053	0.003457	0.00341699	0.00311835	-0.00147714	-0.00172331	-0.000914905	-0.00186594	0.00697245	-0.00351185	-0.000676357	-0.000378201	-0.00121619	-0.00482176	-0.00674223	-0.00223323	-0.00171301	0.0101594	0.000544415	0.00076464	-0.00937957	-0.00761345	0.00350608	0.00659467	0.00332444	-0.00040327	0	-0.000781675	-3.87131e-05	0.000145035	-0.000917241
-146	0.003439	-0.000180025	-0.00292923	0.00365828	-0.00158426	0.000911203	0.00118524	-0.00175665	0.00298254	-0.00167232	-0.0038827	0.00236639	0.00603792	-0.000739143	0.00599811	-0.00479176	-0.00742607	0.000226986	0.00155014	0.0100462	-0.00864933	-0.00118215	-0.00551904	0.000986779	-0.00526528	0.000112484	-0.00330074	-0.00362703	-0.000481904	-0.00307819	-0.000786011	-0.0052153	0.00096123	-0.00338435	0.00508861	-0.00620463	-0.00139597	-0.00528878	-0.00349471	-0.00541122	0.00552277	-0.00316194	-0.00459469	0.00298518	0.00172755	-0.000817206	0.00146907	0.00300486	-0.000909114
-145	-0.00154518	0.00598249	0.00294592	-0.000418869	-0.00602014	-0.00394535	0.00373577	0.000955287	0.00272678	-0.0053854	0.012129	0.000270742	-0.00584202	-1.30262e-05	-0.000362307	-0.00474315	-0.000703687	-0.0049817	-0.0035939	-0.00669188	-0.000963718	0.00273123	-0.00350068	-0.00652466	-0.00193684	-0.00342001	0.0010283	-0.00401946	0.00163515	0.00430488	0.00108384	0.00492161	-0.00278497	0.00437065	-0.00174808	0.00877758	-0.000242813	-0.0072907	0.00386474	-0.00569176	0.0018434	0.00282937	-0.00119895	0.00413549	0	-0.00149833	-0.000705341	-0.00287695	0.00220151
-144	-0.00529204	-0.000821839	0.000451105	0.00253983	0.000313536	-0.00274542	0.00109767	0.00433792	-0.00593407	-0.000403827	-0.000802072	0.00544168	-0.00490876	0.00307472	-0.00482288	-0.000583115	-0.000472712	0.00973824	-0.00462002	-0.00637273	-0.00444348	0.00347558	0.00223927	0.000230543	-0.00257045	0.00211264	0.000530083	0.000890747	0.000863388	-7.5813e-05	-0.00491108	-3.02279e-05	-0.00254654	-0.0008202	0.00237874	-0.00327596	-0.00259777	0.00479963	-0.00493495	0.00454314	-0.00101115	0.00389721	0.00802665	-0.00461574	-0.00087215	0.00205762	0.000726888	-0.000695916	-0.000752416
-143	0.00236469	0.00351127	-0.0024685	-0.00469518	-0.00569323	0.00115943	0.00417821	0.00255308	0.0108058	0.00493349	0.000598651	0.00964412	-0.00687316	-0.000533897	-0.000741084	-0.000785068	0.00353558	-0.00222184	0.002691	-0.00104838	0.00130915	0.000264449	-0.00232198	-0.00543913	-0.00340969	-0.00325683	-0.00255697	-0.00561309	-0.000807851	-0.00167426	-0.000749437	0.00105026	-0.00244303	-0.00311198	-0.0036615	0.00110735	0.0089019	-0.000800605	0.00148813	-0.000730418	-0.00283332	-0.00522605	-0.000508203	0.000427051	-0.0011725	0.00121609	-0.00156721	0.00033032	-0.00030315
-142	-2.90357e-05	0.00778164	0.00042107	0.00102151	0.00619181	0.00531102	-0.00181377	0.00617488	-0.00629147	0.00201411	0.00343932	2.17033e-05	0.000404716	-0.00375434	-0.0083171	-0.00294097	0.000685108	0.00334767	-0.00574707	0.00688448	0.00405154	-0.00641281	-0.00641865	-0.00353279	0.0016658	0.00237109	0.00407748	0.00163208	-0.000119633	-0.00382689	0.00206292	-0.00627609	-0.00641766	-0.00244665	-0.00108416	0.00257548	0.00250644	-0.0051166	-0.000878015	0.00135466	-0.00190826	0.00270075	0.00200788	-0.00413828	0	0.00210828	0.00108726	-0.000490605	-0.00147271
-141	0.00180453	-0.00399967	-0.000437653	0.0038412	-0.00442793	-0.00375125	0.00192279	-0.00400788	-0.00324621	0.00583678	-0.00341272	-0.00778645	-0.00623718	-0.00374131	0.0091003	-0.00908605	-0.00225339	0.000215519	0.000746317	0.00514358	-0.00123753	0.00161426	-0.00110004	0.00162087	-0.00134103	-0.0019607	-0.00146624	-0.00586426	-0.00117494	-0.00313132	-0.0011391	-0.00245464	-0.0031335	-0.00256441	-0.00286404	-0.00450003	-0.00598731	0.00361168	0.00062988	-0.00125868	0.00217488	0.000693315	-0.00440267	-0.00181081	-0.000543779	-0.002163	0.000714593	-0.00215228	-0.00171226
-140	-0.00301487	-0.00457236	0.00360858	-0.00762143	0.000684913	0.000815398	-0.00137007	0.0054324	-0.00408819	8.24686e-05	-0.00113696	-0.00452806	0.00527147	-0.00359206	0.00973846	-0.00317139	0.0061829	0.00198223	-0.00270378	-0.00984705	-0.00184892	0.00201406	-0.00369278	-0.000216644	-0.00142841	-0.00235203	0.00233424	0.000341686	0.0020044	0.00407628	0.00675945	3.63278e-05	-0.0068631	-0.00413965	-0.00317378	0.0037683	-0.000405472	0.0100218	0.00808433	0.00327519	-0.00210577	-0.00671656	-0.00384852	-0.00131447	-0.000781747	0.00161795	-0.000404595	0.00283951	0.00276557
-139	0.000465799	-0.00201075	-0.000721049	0.000951615	-0.0011907	-0.00248052	0.0030664	-0.00149359	-0.00234356	-0.00198036	0.0116137	0.00409694	0.00141311	-0.00244842	-0.00558855	0.00786509	-0.00334419	-0.00324469	-0.00375586	-0.00776074	-0.00126819	0.0122362	-0.000462322	-0.00400441	-0.003314	0.000174576	-0.0041252	0.00455141	-0.00156266	-0.00258295	-0.0025748	-0.00118162	-0.0036849	0.00154218	0.00108683	0.00609221	0.00223257	-0.0090813	-0.00340681	0.0042699	-0.00179004	-0.000113315	-0.00207755	0.00405638	-0.000622642	-0.000361241	-0.00166892	-0.00219296	-6.58019e-06
-138	-0.00599013	-0.00484939	-0.00240424	0.00796015	0.000495821	0.000129669	0.00252678	-0.00451161	-0.00346676	-0.00246332	0.00189233	-0.00673087	0.00891199	0.0041228	0.00206507	-0.00126561	-0.00474744	-0.000501272	0.00661273	0.00154682	-0.00235264	-0.00763545	-0.00375262	0.00220906	-0.00189354	0.00438726	-0.00257456	-0.00191361	-0.00251118	0.00440505	-0.00224011	0.00138737	-0.00720419	-0.00239058	0.00226946	-0.00170907	-0.00308133	-0.00120559	0.000337493	-0.001817	-0.00558906	-0.0030937	0.00315202	-0.000725993	-0.000819458	3.07498e-05	-0.000152088	0.00213922	-0.00190652
-137	0.000858694	-0.00331937	-0.00115076	0.000683254	-0.00292851	-0.000403974	0.00419598	-0.00324063	-0.00806387	-0.00382357	0.00290167	0.00141806	-0.0080184	0.00277383	-0.0117172	0.000238054	-0.000678233	0.00362037	0.000934429	-0.00437748	0.00220314	0.0041972	0.000902528	-0.00428353	0.00159536	0.00187216	-0.000815596	-0.000551768	-0.00177386	0.000186549	-0.00334672	0.000550189	0.000904167	-0.00102319	-0.00874212	-0.000521007	-0.00505382	0.0022683	0.00287563	-0.00602494	0.00766019	0.00907591	-0.000181748	-0.00309688	0	-0.000794789	-0.000533778	-0.00275748	0.000195292
-136	0.000561563	0.00242298	-0.00251539	0.000934757	0.00359253	0.00281643	0.00696516	-0.00288754	0.0148947	-0.00462832	-1.58575e-05	0.00283592	0.00163817	-0.00254916	0.0060216	-0.00125094	-0.00675023	0.00951129	0.00355465	0.00287763	-0.00234881	0.00163899	-0.0020221	0.00286797	-0.00243479	0.00169841	-0.00245452	0.00444603	-0.00215491	-0.00809164	-0.00336801	0.00045271	-0.00508918	-0.00199144	-0.000193732	-0.00193662	-0.000893271	0.00230997	-0.00697503	-0.00346707	-0.000362102	0.00100375	-0.00139449	-0.000663613	-0.000836465	0.00104265	0.00279943	0.00170735	0.001217
-135	0.003817	0.00203414	-0.0043725	-0.0037636	-0.00544935	-0.00221797	0.00216746	0.00725947	0.00303203	-0.00250627	-0.0079804	0.00506311	-0.00489511	-0.00274854	0.00655366	-0.00232447	-0.00288896	-0.00290072	-0.00677697	-0.00174183	0.00165158	-0.00958994	0.00498659	-0.00535463	0.00147873	0.00139021	-0.00649561	-0.00935839	-4.69034e-05	-0.00196402	0.00421042	0.000725349	-0.00406573	-0.00179597	0.00195502	0.00140677	-0.0083264	-0.00385876	-0.000382828	-0.000588238	0.0034521	0.00214591	-0.00130405	0.00362803	0	-0.00103344	-0.000574408	-0.00330414	-0.00142169
-134	-0.00301025	0.00278261	-0.00740767	0.00337038	0.000645208	-0.000489684	-0.0048165	-0.00358006	-0.009117	-0.000727861	-0.0133883	0.000138972	0.00219051	-0.00172369	-0.0060816	0.00346277	-0.00243367	-0.000334632	-0.00878644	0.000748809	-0.000795523	-0.00369252	-0.00135522	0.000187819	-0.000793389	-0.00240102	0.00234383	-0.00482742	-0.00413324	0.00176994	-0.00378167	-0.00685836	-0.00232216	-0.00151959	0.00235066	-0.00401496	-0.00143377	-0.00932197	-0.000683238	-0.00238175	-0.0056629	-0.000570061	0.0115831	-0.00556493	0.00234116	0.000292408	0.000706588	-0.00199459	0.000264946
-133	-0.00548551	-0.00716412	-0.00331974	-0.00249599	-0.000487069	0.00255328	0.00253737	-0.00331683	0.00179259	0.0020624	0.0113015	-0.00763161	0.00239947	0.00479811	0.00385552	-0.00747481	0.00718233	0.00554522	0.00497836	-0.00837825	0.000139202	-0.00419238	0.00028779	-0.00346022	0.000950086	0.00427047	0.00396812	0.00282047	-0.00102654	0.00578531	0.000333865	-0.005261	0.00182773	-0.000450791	0.00734887	-0.000728265	0.00511715	0.00450164	-0.00443241	0.00243664	-0.00131005	0.000140338	-0.00531884	-0.000177357	-0.000884819	0.000145126	0.000209039	-0.0017611	-0.000142097
-132	-0.00087519	-0.001098	0.00870152	0.00162628	0.00426239	-0.00302529	0.00234848	-0.00125394	-0.00659476	-0.00410772	-0.000247308	-0.00954057	-0.00196452	-0.00155322	0.00154127	0.000768094	-0.000166575	-0.00126838	-0.00194548	-0.011217	0.00296969	0.0050121	0.00197458	-0.00193022	-0.00159424	-0.00473956	-0.00566121	0.00273112	0.000453196	-0.00419003	0.0060097	-0.00409139	-0.00327326	-0.00535172	-0.00229556	-0.00105629	0.00311337	0.002037	-0.00337685	0.00690641	0.00222709	-0.0014356	0.00665418	0.000547863	-0.000838212	0.0032417	-0.00201227	-0.000440008	0.00093689
-131	-0.00290491	-0.0037465	-0.00148175	0.00325567	0.00284445	-0.00614499	0.000203965	0.00434938	-0.00276364	0.000507939	-0.0049021	-5.64783e-05	-0.00215227	0.00356494	-0.00415247	-0.0120108	-0.00738997	0.00783405	-0.000167893	0.012656	-0.00536477	-0.00682004	-0.00500693	0.00438672	-0.00242568	-0.00674803	-0.000875757	0.0012726	-0.00384016	-0.00259002	0.00224456	0.00141879	0.00121648	-8.68613e-05	-0.00618288	-0.000125124	-0.00083964	-0.00670972	-0.00100489	-0.000466657	0.00238727	-0.00201523	-0.00283529	-0.000649693	-0.000301342	-0.000948825	0.000690289	0.00236541	-0.000235096
-130	0.00249265	-0.00523459	0.00300425	-0.0010994	-0.00751777	0.00166195	-0.00489826	-0.00315288	0.00704792	0.00343616	0.00213629	-0.00206797	0.00272037	0.000565392	-0.00320954	0.00880844	-0.00489947	0.00676518	0.00695285	-0.00149701	-0.00499531	0.00389259	0.00494921	0.00119605	0.000496113	-0.00273266	-0.00320114	0.00063426	-0.00247165	0.000966094	-0.00329502	-0.00083762	-0.00715551	0.000626617	-0.00196513	0.0026216	0.00147862	-0.00154113	-0.00626058	-0.00394688	-0.00332603	0.000859772	0.000467295	0.00465613	-0.00115623	-0.000737619	-0.000155266	-2.34278e-05	0.00057375
-129	-0.00209351	-0.0034621	-0.00175147	-0.000286084	0.00688479	-0.00308943	-0.00486029	0.000137999	-0.0046925	-0.00696989	0.00684878	-0.00441459	-0.00244707	0.00398794	0.00348417	0.00258034	-0.00102169	0.00595385	0.00318556	-0.00313094	0.000595338	0.00400048	-0.000541987	-0.00490259	-0.000923504	0.00304255	-0.000195957	0.00255875	-0.00205423	-0.00332188	0.000609985	0.00244643	-0.00228182	-0.00532927	0.00127625	0.00592554	0.00253901	0.00177654	0.00106207	-0.00461538	0.00543256	-0.00430224	-0.00177582	0.00499361	0.00163481	0.000492954	0.00081576	-0.000105218	-0.00232101
-128	-0.00280363	-0.000210282	-0.00332186	-0.00729671	0.00283979	-0.00016779	0.000912987	-0.000841417	-0.00416246	-0.00102707	-0.0101503	0.0109906	-0.00423909	-0.00297237	-0.00440401	-0.00285226	-0.000450671	-0.00378859	-0.00326593	0.00725899	-0.00685166	-0.00132883	0.000481417	0.0009814	-0.000169509	-0.000546485	-0.00370264	-0.00438001	-0.00106024	0.00142183	0.00491501	-0.010066	-0.00332261	0.00435002	-0.00555458	-0.00636355	-0.000512621	-0.00427202	-0.00182254	0.00085621	0.00296158	0.00140304	-0.00477933	-0.00513495	-0.00243131	0.00151604	-0.00130942	0.000242448	0.000297197
-127	-0.00415079	0.00204722	-0.00301588	0.000221895	0.00182812	-0.00190853	-0.00215858	-0.00401072	-0.00547482	0.00422851	-0.00518402	-0.00180755	0.00291875	-0.00117306	0.00220816	0.00150597	0.000585045	0.00247848	-0.00139179	-0.00642642	0.0025258	-0.000454141	-0.003818	-0.0055351	0.00931582	-0.00310808	0.00116402	0.000527235	-0.00176588	0.00151947	0.00261227	-0.00275103	0.0014032	-0.000139975	0.00615688	0.00266527	-0.00646209	-0.000899992	0.00048909	0.00345077	-0.00217735	-0.00823559	0.00956818	0.00181486	-0.00155622	0.00020925	0.00119109	-0.000131764	-0.0013204
-126	0.0014616	-0.00471542	-0.00353375	0.00395789	-0.00481495	-0.00086016	-0.00290248	0.000307585	0.000679952	0.00312917	-0.00657851	-0.00313831	0.00488099	-0.0061392	-0.0031466	-0.0036077	0.0032442	0.00541038	-0.00703609	-0.0115867	0.00103477	0.000314926	0.0026785	0.000458336	-0.00283205	0.00547524	0.00241472	0.00274204	-0.000568735	-0.000546098	0.00467302	-0.00478414	-0.00552854	-0.00063826	0.00433393	-0.0048718	-0.00197983	-0.00219775	0.00688851	-0.00186645	0.00503992	0.00234646	-0.00227417	0.00131355	0.00146946	0.000161945	0.000154994	-0.000159645	0.000578054
-125	-0.00131189	-0.00180348	-0.00269882	-0.000871159	0.00331541	0.00173275	0.000334173	-0.00503688	0.00977533	0.00288286	0.00184139	-0.00215499	-0.00198425	-0.00520936	0.00337277	0.00836576	-0.000501867	-0.00390783	0.00165548	-0.00578014	-0.00186125	-0.0111957	-7.83394e-05	-0.00100731	-0.00348955	-0.000226684	-0.0052759	0.00170709	0.000221044	0.000171316	-0.00175774	-0.000687825	0.00173888	-0.000804945	0.00123875	-0.00399908	-0.00292838	-0.00365644	-0.00586682	0.00272688	0.0022517	0.00221671	-0.00469267	0.000918063	-0.00206742	-0.001127	9.5007e-05	-0.00255031	-0.00164458
-124	0.00450995	0.00108842	-0.000103196	0.00205688	0.00359375	-0.00441431	0.00232643	-0.000707464	0.00057112	-0.00686705	0.00738914	0.0121521	0.0113569	0.00683773	-0.00523994	-0.00957355	0.000186741	0.000970038	-0.00274967	-0.0019892	-0.00662005	0.00587538	-0.00164994	0.00133718	-0.00234851	-0.00181472	-0.00275842	-7.51652e-05	0.00114547	0.0011416	-0.000252892	-0.000966923	-0.00326191	-0.00454636	-0.000443652	0.00406739	-0.00492568	-0.00536724	0.00358517	-0.00350285	0.00109177	-0.00280543	-0.0026101	0.00529616	-0.00169285	0.00209455	-0.00124394	0.00228596	0.00258037
-123	8.96855e-05	-0.00537343	0.000585983	-0.00208052	-0.00176253	0.0011797	0.00146161	-0.00149186	0.00118615	0.00196395	0.00459951	0.00334079	-0.00426258	-0.00020945	0.0092397	2.74956e-06	0.00169882	0.0022487	-0.00432954	0.0068051	0.00043731	-0.00767144	0.00536809	-0.00162699	0.00262787	-0.0007062	0.00357702	-0.00425101	-0.00235825	9.96509e-05	-0.00272602	-0.00437314	-0.00301499	-0.0029667	0.00487523	0.00798875	-0.00204527	-0.00381936	-0.00291194	0.00154966	-0.00317619	0.000559078	-0.00928407	-0.0023649	-0.00142462	-0.00154898	-0.00140285	-0.000149418	-0.00100864
-122	-0.00725774	-0.0041038	-0.00133809	0.00146232	-0.000744713	-0.00538131	0.00151621	0.000335569	-0.00433891	0.00137677	-0.00644762	-0.00324193	-0.00291447	0.00255629	0.000553357	0.00389132	-0.00157571	-0.00241623	0.00496567	0.00344238	-0.00108866	-0.00607465	9.80773e-05	-0.00197142	0.00289401	-0.000194202	0.00164859	-0.000556896	0.000592561	0.000955534	-0.000797095	-0.00281392	-0.00390441	-0.00237527	-0.00447353	0.000661185	-0.00295601	0.000669899	0.00310829	-0.000806567	0.005083	0.000134264	0.00560614	0.000941478	-0.00231761	-0.000826316	-0.000339155	-0.00143442	-0.00129458
-121	-0.000113203	-0.000564948	-0.000303142	0.00421505	-0.000274881	0.000559078	-0.00258581	0.00166696	-0.00245252	-0.00506117	-0.00271679	-0.0045191	0.0010794	0.00244837	0.00348778	0.0108153	-0.00188302	-0.00301353	-0.00124024	-0.00278367	0.00488711	0.00247802	0.00225172	0.000782296	0.00349431	-0.00305818	-0.00361369	0.00148726	-0.002648	0.00183397	0.001225	-0.00036236	-0.00771024	-0.00160605	-0.00314522	-0.000505477	0.00334527	-0.00464046	-0.00480642	-0.00344041	0.000362106	0.00570022	-0.00107279	0.00585157	-0.000325373	-0.0005949	-0.00160799	-0.000392775	0.00034716
-120	-0.000733076	0.00136023	-0.00183564	0.00312236	0.00525665	-0.00351022	-0.00292194	0.00214478	-0.000518219	-0.00638258	0.0117465	0.00597994	0.00425928	0.00199689	-0.0104731	-0.00819099	-0.0013136	0.0112077	-0.0011428	0.00464358	-0.00534754	-0.000538498	-0.0014851	-0.000582564	-0.00194728	-0.000223023	-9.3274e-05	-0.00178491	-0.0027287	0.00178278	-0.00518168	0.000225304	-0.00159502	0.00218565	-0.00366038	-0.0055981	-0.00298209	0.00330553	0.00267802	0.00569017	-0.00113332	-0.00997163	-0.00287625	-0.00568595	0.00436328	-0.0016354	-0.000355285	0.000768954	-0.00110999
-119	-0.00226906	-0.000947729	-0.00669179	-0.000253486	-0.00145261	-0.00372725	0.000174278	0.00341324	0.00365035	0.00403331	0.00601624	-0.0057456	0.000364545	-0.0027191	0.00391645	-0.00600988	-0.00326089	0.0067074	-0.00780026	-0.00866399	0.00314938	-0.00224475	0.00215639	-0.00421237	-0.00411708	-0.00242264	0.000976379	0.00334803	-0.00328945	0.00407474	-0.00104513	-0.00234852	0.00296792	-0.00217939	0.00105763	-0.00544779	-0.00154897	0.00718124	0.00175285	-0.00625026	-0.00563559	-0.00232633	0.00522871	0.000171195	-0.00143877	-0.00214131	0.00377181	-0.00231476	0.00203094
-118	-0.00755862	-0.00174597	-0.000985702	-0.00365825	-0.00238979	-0.000852764	-0.00532318	-0.00792131	0.000705412	0.00884183	-0.000814661	-0.00150728	-0.000494642	0.000232793	-0.00197619	0.00543579	-0.00447668	-0.00547663	-0.00353478	0.00261448	-0.00699101	-0.00200753	-0.000488148	-0.000310517	0.000883938	-0.00166955	-0.00157182	-0.00493041	0.00164858	0.00313881	0.000793631	-0.00382673	-0.00102204	0.00195778	0.00337353	-0.00170753	0.0062273	0.00167119	-0.00376637	-0.00159945	0.00244922	2.04921e-05	0.00745982	0.00305216	-0.00193064	0.00035468	-0.00140086	-0.000879502	0.000714274
-117	-0.00626188	-0.00290835	-0.00244865	0.00314187	-0.000282389	-0.0111469	-0.00278805	-0.0016833	-0.00617769	0.00457282	-0.00477168	0.00696494	-0.00509122	0.000312375	0.00643276	0.00203096	0.00249729	0.00252634	0.00580974	0.000751715	-0.000366394	0.0022506	-0.00655564	-0.00442616	0.00319861	0.0038751	-0.00589206	-0.0029755	-0.00253137	-0.0020356	0.00481403	-0.00793101	0.000889461	0.00266017	-0.00498601	0.00479072	-0.00133676	0.000454938	0.00265365	-0.00597362	-0.000174759	0.000978527	-0.0023109	-0.00274078	-0.000276842	-0.000502013	-0.00211623	-0.00241165	-0.00129306
-116	0.00140222	-0.00730916	0.00358079	-0.00024958	0.00345152	0.000764581	-0.000587173	-0.0048983	-0.0011261	0.00581246	-0.00403537	0.00933228	-0.00187912	0.00544132	-0.00757932	-0.00740374	-0.00228383	-0.000840875	0.00138945	-0.00841585	-0.00203882	-0.00622193	-0.00334124	0.00149491	0.00120357	0.0019916	-0.00252378	0.00130995	0.00108932	-0.00340231	0.000758655	-0.00107431	-0.00488017	0.00152685	-0.00586662	0.00133697	-0.00399786	0.00639497	-0.00189853	-0.0014368	0.000845133	-0.0049998	-0.0050796	-0.00286799	-0.00132215	0.00134653	-0.00244203	0.00582989	0.000686491
-115	-2.7833e-06	-0.000541915	-0.000359863	-0.00139857	-7.15762e-05	0.00499979	-0.00535623	0.00971561	-0.00103872	0.00486031	-0.00514519	-0.00555116	-0.000293438	0.000102762	0.00137937	-0.00572226	-0.00266071	0.00273897	-0.00115975	-0.00675816	0.00341048	-0.00445284	-0.00280118	0.00324104	-0.00175341	-0.000648344	0.00224104	-0.00275287	0.000229997	-0.00125366	-0.00475511	0.00609714	-0.00428322	-0.00752722	-0.00508753	0.000784568	-0.0112718	-0.00410135	0.00111399	0.00769522	-0.00586121	0.00140374	0.00404357	-0.00446827	-0.000516752	-0.000125232	0.000501532	-0.000111658	-0.00108755
-114	-0.0028046	-0.00209501	0.0011404	0.00546546	0.00126217	0.00050922	0.00954076	-0.00754867	0.00764744	-0.00315399	-0.00449579	0.000403462	0.00802373	-0.000710391	0.000880507	0.005635	0.00248472	-0.00517794	-0.00404678	0.00434579	-0.0133955	0.00177518	0.0045181	-0.00162153	-0.00599928	0.00360241	-0.00164307	-0.00132414	0.0025281	0.00255992	0.00392158	-0.00760457	-0.00309857	0.00149741	-0.00137963	0.00465675	0.00396566	-0.000520513	-0.011848	0.00534005	0.00651772	-0.00177775	0.000775204	-0.000137857	0	-0.000804327	0.00239677	-0.00294311	-0.000911241
-113	0.00251484	-0.000633601	-0.00950629	-0.00555894	0.000583153	-0.00190717	-0.00532832	-0.00232176	-0.00130514	-0.00254756	0.00822169	-8.47125e-05	0.00278962	-0.00549445	-0.00659533	0.00316776	-0.00105906	-0.0101294	-0.00208914	0.000873611	0.00427158	-0.0054735	0.00937492	-0.0067812	0.000754179	0.00293937	0.00107158	-0.00125538	-0.00357899	0.00387829	0.00324684	-0.00517444	-0.00420915	-0.00644016	-0.00147087	-0.0016618	-0.00635358	-0.00346891	0.00318782	-0.00114538	-0.0091849	-0.00197719	0.0037908	-0.000515477	0.00392972	-0.000165437	-0.00129205	-0.00124776	-0.00182134
-112	0.00321795	0.000128906	-0.0022631	0.00292253	0.00252402	-0.0024119	-0.00180621	9.6627e-06	0.00567129	-0.000561233	-0.00960302	-0.00253278	-0.00336838	0.00117888	0.00543128	-0.00504184	-0.0041455	0.000458761	-0.00541462	-0.00456546	0.0011996	-0.00262753	-0.00082718	-0.00100691	0.00194292	0.00122393	-0.00375646	0.00476473	0.000202967	-0.000468673	0.0016159	-0.00316237	0.00481412	-0.00333873	0.00235695	-0.00311701	-0.00577436	0.000666943	0.00116497	-0.00270566	0.000708461	-0.0038743	0.000732126	-0.000323194	0.00425443	0.00358282	-0.00148064	-0.00376703	-0.0010592
-111	-0.000641873	-0.00135572	-0.00514563	-0.00137004	-0.000418355	0.000747324	2.36452e-05	-0.00521973	-0.00793709	-0.000599656	0.00481582	-0.0020062	0.0059773	-0.00383282	0.00155942	0.00266704	0.00327011	-0.00368434	-0.000354139	0.000764398	0.00582157	-0.00630366	0.000107493	-0.00341127	-0.000802412	-0.00269027	0.00484452	0.00116369	-0.000782933	-0.00587383	-0.00489844	0.00569758	-0.00121271	-0.00196611	-0.00337119	-0.00371531	-0.000483042	-0.00749413	0.00109123	0.00300255	0.00111547	0.00598469	0.00256374	0.00698595	-0.0011261	-0.00169238	-0.00158055	0.00110148	-0.00114127
-110	-0.00840207	-0.00286259	-0.0034231	-0.00129833	-0.00552571	-0.00170205	-0.00454913	0.00395835	-0.00977812	-0.0037539	-0.00577222	0.00484851	0.00634167	0.000955583	-0.00378948	-0.0070291	-0.00100159	0.00235509	-0.00259396	0.00700756	-0.00648241	-0.00531527	-0.004761	0.00712706	0.0022358	-0.00186864	-0.00193361	-0.00168448	0.00497706	0.00451218	0.00115738	-0.00656543	-0.00565272	0.00511474	0.00402058	-0.00253017	-0.00122184	-0.0022152	-0.00202932	-0.00271391	0.000666784	5.84233e-05	-0.00983724	-0.00641935	0.00518418	-0.000747531	0.00242895	-0.00183037	0.00104135
-109	0.0030326	0.00161129	-0.000670466	-0.000407048	-0.00260091	-0.00371374	-0.00681299	-0.00552554	-0.00497328	0.00209833	0.000653228	-0.000119537	-0.00377154	0.00135312	0.00233976	-0.0027964	0.00136124	0.00375429	0.0070282	-0.00377081	0.00629229	0.00254656	-0.00800516	-0.00250925	0.00374757	0.00196717	-0.00297384	0.00218505	0.00179861	-0.000521478	0.000194906	-0.00216681	0.000347019	-0.000476098	-0.00278853	-0.00535074	-0.00166062	0.0012686	-0.00701452	-0.00350507	0.00280833	0.00405155	0.000634887	0.00179452	-0.000862746	-0.000989816	-0.000848066	0.00238996	0.000918441
-108	-0.00123594	0.00241816	0.00917423	0.0068429	0.00551379	0.000658371	0.00565903	-0.00402166	-0.00114095	-0.00853002	0.00757494	-0.000468827	-0.00878355	-0.000220197	-0.00372441	0.00525316	0.00194145	-0.00213603	-0.00659784	0.00293861	-0.00574502	0.00433418	-0.00322175	-0.00205279	0.00337365	-0.00775384	-0.00384845	-0.000298223	-0.000395437	0.00519505	-0.00219582	0.00426819	-0.00277359	-0.00313654	0.00192954	9.25425e-05	0.000713305	-0.000389087	0.000191439	0.0096171	-0.000966922	-0.006231	-0.00192711	0.000587074	0.000447397	-0.00224492	0.000272662	-0.00112001	0.000367133
-107	-0.00348083	-0.00901499	-0.00131124	-0.00175074	-0.0046211	-1.92289e-05	0.0052116	-0.00297985	0.00427963	0.00112834	-0.00611385	0.00355772	-0.00215157	0.00743141	-0.00289693	-0.011813	-0.00557804	0.000854995	-0.0025086	-0.00534018	-0.0109682	0.00158907	0.00119469	-0.0016783	0.000121557	-0.0065503	-0.00297384	0.00645095	0.0057185	3.67944e-05	0.00210119	-0.00617397	0.00193318	0.00378726	0.00179905	-0.00057987	-0.00267882	-0.00325195	-0.00389393	-0.00341265	-0.00177522	0.00181457	0.00307776	-0.00275173	-0.00144129	0.00103271	0.000403475	-0.00518771	-0.000852464
-106	-0.00291737	0.00127546	-0.000992448	0.00534073	0.00586883	-0.000417533	0.00785925	0.00351329	0.00549646	0.0012505	-0.00216846	-0.00933795	-0.0062572	-0.000142647	0.00543601	-0.0017105	0.00337598	0.00919162	-0.0057953	-0.00289389	0.00488739	0.000540419	-0.0010895	0.00307483	9.53372e-05	-0.00253386	-0.00612952	-0.00322907	-0.00566843	0.00210807	0.00095877	-0.00486058	-0.0029674	-0.00317882	-0.003267	0.00367905	0.000389746	0.00533837	-0.000435668	-0.0028728	-0.00646432	-0.00460076	-0.00152165	-0.00460737	0.00181757	-0.000221871	0.00106435	-6.2147e-05	-0.00169284
-105	-0.00396603	0.00346913	0.00201639	-0.00252587	-0.00654553	0.000777158	0.00057937	-0.00187713	0.00253258	0.0107843	0.00513821	-0.00126344	-0.000226235	0.00089101	0.00339998	0.00144458	-0.00115044	-0.00242133	-0.00389411	-0.00374727	-1.71844e-05	-0.00368022	-0.00240317	-0.00599883	-0.00312643	0.00294809	-0.00491182	0.00203185	-0.000436089	0.00269805	0.000423779	-0.00382502	-0.00144579	0.00239667	-0.00287594	-0.00243133	0.00169918	0.00522217	-0.00317667	0.00496885	-0.00311902	-0.00408136	0.00372364	-0.00160035	-0.000537101	-0.000182903	-0.00107033	-0.00222019	0.000729053
-104	0.00652988	-0.00324424	-0.00622449	-0.00274411	0.00152357	0.000248786	0.00497344	-0.00677257	-0.00375248	0.00146712	-0.00228877	-0.00172788	0.00154802	-0.00493925	-0.00287524	0.00218868	-0.00170365	-0.00814591	0.00122345	-0.00306466	-0.000978539	-0.00210641	-0.00234543	-0.000744524	-0.00403238	0.00252344	0.00225064	0.00124838	-0.00227467	-0.00194756	0.00227283	-0.00453455	-0.00711515	0.00342412	-0.00334214	-0.0029158	-0.00285544	0.00171457	-0.00130188	-0.00147034	0.00337776	0.00479686	0.00270252	0.00118705	-0.00405145	-0.000177242	-0.0012313	0.00255487	-0.0017395
-103	0.00380921	-0.00136131	-0.000657905	-0.000164067	-0.000636762	0.00135932	-0.00586834	0.0061639	-0.00204142	-0.00524537	0.00393728	-0.00331435	0.00290665	-0.00148722	0.00423436	-0.000181831	0.00376425	0.00391067	-0.00306178	0.00530866	0.00650088	-0.00011225	-0.000394797	-0.00343579	-0.00148908	-0.00156947	-0.000305899	-0.00726041	0.00116658	0.00272484	0.00177348	0.00473501	0.00150601	-0.00490806	0.00596987	0.000165621	-0.00519263	0.00139955	0.00356097	-0.00149017	-0.00174589	0.000294653	0.00478249	-0.00146889	-0.00137991	-0.00222109	0.000518367	0.00498657	-0.00101635
-102	0.000693288	-0.00527895	0.00209935	0.00138435	0.00258193	-0.00419378	-0.00359565	0.000311552	-0.00313807	0.00413842	-0.00607013	0.00414493	0.000474323	-0.00311212	0.00575081	-0.00401466	0.00062505	-0.00698719	-0.00451607	0.00355506	-0.00161952	-0.0103269	-0.0075344	-0.00533125	-0.00490797	-0.000152813	0.00248874	0.00296022	-0.00406104	-0.00284046	0.003927	0.00411298	-0.00261302	-0.00796326	-0.000284724	-0.00110748	-0.00494628	-0.00188294	-0.00523746	0.00717905	-0.000255795	-0.00399551	0.00688424	9.18756e-05	-0.00113803	0.000181463	0.000135705	1.90522e-06	0.0035647
-101	-0.0108509	0.00381121	-0.00380232	-0.00101097	-0.00157566	-0.0112538	-0.00406265	-0.00923646	-0.00621488	7.54628e-05	0.000142891	0.00968265	0.00228961	-0.000681108	-0.00209659	0.00421745	0.000559366	0.00162036	0.00524618	-0.00689274	-0.00181924	0.000347259	0.00476447	0.0010644	0.00402496	-0.000755678	-0.00541812	0.00104019	-0.00259055	-0.00419064	-0.00260845	-0.00725151	5.57941e-05	0.00169816	0.000742768	0.0011071	0.00117632	0.00547277	0.00667406	0.00267516	0.00979542	-0.0054312	-0.00717508	0.00319708	-0.00224572	-0.000401485	-0.000685711	-0.000831772	-0.00114706
-100	-0.00280756	-0.00170849	0.00484277	-0.00182627	-0.00273638	0.00649572	0.00635804	0.000149128	-0.00871753	-0.00428994	0.00246861	0.00276318	-0.00199559	0.00103792	-0.00149122	0.00364421	-0.00278296	0.000173955	-0.00151529	-0.00137753	0.0027921	0.00396002	-0.0016845	-0.000274406	-0.00616684	-0.00352883	-0.00195793	0.000248003	-0.00108457	0.000816603	-0.00378609	0.00136145	-0.0063935	0.00306297	-0.00311479	0.00398301	-0.00202514	-0.00987419	0.00142878	0.000553057	0.00388046	0.00231092	-0.0111141	-0.00423549	0.00403269	-0.000672136	0.000147539	-0.00557705	-0.000676196
-99	0.00666352	-0.00882487	0.000333508	0.00503318	0.00209253	-0.00226062	0.000741474	-0.00464473	0.0140794	0.00358225	-0.00458509	0.00285789	-0.000721462	0.000368056	0.00320113	-0.00520877	0.00593947	0.000270316	-0.00352233	0.00951908	-0.00527521	0.00308249	-0.00502638	-0.00184112	-0.00246973	0.00194802	-0.000471098	0.0020314	0.0042948	0.000150979	-0.00474016	0.00715818	-0.0011792	-0.00100561	0.0110449	0.0037436	-0.00620791	-0.00109547	-0.00525439	0.00508761	0.00329518	0.00101817	-0.00810851	0.00263323	-0.000430612	0.00275066	0.00017499	0.00138938	-0.000170851
-98	0.00411571	0.00163335	-0.00452943	-0.00242823	0.000255621	-0.0110532	-0.00466117	-0.00246056	0.000329931	0.00413243	-0.00845315	0.00220798	-0.00277509	0.00391823	-0.00426083	0.00619614	0.00704301	0.00961234	0.00597634	-0.00416086	-0.00334948	-0.00565016	-0.00160723	-0.00601645	-0.00324182	-0.00419308	-0.000447708	0.00170068	-0.00558463	-0.000205265	0.00588695	-0.00826291	-0.00119256	-0.00337255	-0.00367725	-0.000159991	-0.00438183	-0.00519922	0.00253491	-0.00577314	-0.00115798	0.000898485	0.00895044	0.00129592	-0.000312604	0.00124226	0.00338087	-0.000327687	0.00111326
-97	0.00195663	0.00170135	-0.00214515	-0.000953447	-0.000117107	-0.00146988	0.00640542	0.0083581	0.00569871	-0.00223584	0.00820411	-0.00472226	0.00486359	0.00135827	-0.00415765	0.0050937	-0.00201954	-0.00409187	-0.00381624	-0.00446432	-0.00796206	-0.00612347	0.000121408	-0.00398216	-0.00205398	0.00533863	-0.00201509	0.0026623	-0.00323832	0.00890358	0.000244398	-0.00502346	0.000281772	0.00153722	-0.00139827	-0.00296598	-0.00469524	-0.00063171	-0.00188629	-0.00128972	-0.00633124	2.32565e-05	-0.00901586	-0.00395763	0.000204666	-0.00176179	-0.00193443	0.00212501	0.000432972
-96	-0.00137982	0.000435544	0.00122144	0.00107185	0.00255959	-0.00215807	0.00419439	0.00722281	0.00216004	-0.00263727	-0.00191381	-0.0048261	0.00176194	-0.00178495	0.00151342	0.00194529	-0.00346779	-0.00512129	-0.0124964	0.000392316	0.00490814	0.00798051	0.00402799	0.00627981	0.00131359	0.00148945	0.000189399	0.00366075	-0.00273874	0.00308714	0.000326751	-0.00338515	0.000851106	-0.00693091	-0.00258206	0.00378605	-0.000101965	-0.00425053	0.00346927	-0.00443623	0.00281834	-0.00529441	0.00166944	0.0100897	-0.00115883	-0.00347627	-0.000442119	-0.0016421	-0.00184109
-95	0.00223129	0.00158297	-0.00149617	0.00189529	0.00121487	-0.00683572	-0.00438622	-0.00355996	-0.00156703	-0.00377841	-0.00999922	0.00214043	0.00462076	0.000206096	-0.00364658	-0.00408293	-0.00199491	-0.00221279	0.00622762	-0.000345223	-0.00209132	0.003999	0.00174829	-0.00517921	0.0042901	0.000129491	0.00491142	-0.00179857	0.00403238	0.0019247	0.00842204	-0.00228906	-0.00641774	0.00461908	-0.0061721	0.000573241	-0.00462531	0.00904995	-0.00511251	-0.0029873	0.00569369	-0.00193079	0.00998061	-0.00468002	-0.000871713	-0.0026236	0.00107113	-0.00399838	-0.001178
-94	0.00174745	-0.00359983	-0.00913384	0.00274027	-0.00539907	0.00364092	-0.00241035	0.00824028	0.00160049	0.0132302	0.00545606	0.000328469	-0.00361471	-0.00287899	-7.87513e-05	0.00131887	0.00347981	0.00115042	0.000571495	0.00702508	0.000460373	-0.000741304	-0.00259608	0.00225093	0.00471157	-0.00218118	-0.00378906	0.000231534	-0.000488336	-0.00424684	-0.00321236	0.00161702	0.00227816	-0.00318642	0.00260715	0.00317888	-0.000612574	-0.00571538	-0.00184489	-0.00048805	-0.00254293	-0.00309065	0.00134169	-0.00176518	0.000345293	0.00039943	-0.00163051	0.000531512	0.00185178
-93	-0.00176312	0.00442775	0.00483327	0.00664307	-0.0047672	0.00374689	-0.00218416	-0.00324583	-0.00986193	-0.000711828	0.00023982	-0.00233949	0.00198607	0.00151938	0.00270574	-0.00109882	0.00430925	-0.0048891	-0.0108318	-0.00526584	-0.000324651	-0.00415297	-0.000935047	0.00319957	-0.00129697	0.00329427	0.000159769	-0.000767039	-0.00141074	0.00396909	0.00796371	0.00108261	-0.00293751	-0.00159814	-0.000475671	0.00349296	-0.00369478	0.000417011	0.00679025	0.00463279	-0.00051416	0.001856	0.00247839	-0.00506817	-0.000807717	-0.00201094	0.003061	-0.000232614	-0.000835726
-92	-0.0092216	0.00750461	-0.00312137	-0.00387861	0.00452913	0.0012868	-0.00992515	-0.00331116	0.00805122	0.00467702	-0.00571621	0.000989573	0.00122596	-0.000731577	0.000202573	0.00117167	0.00238631	-0.0058869	-0.000879036	-0.00395096	-0.00686819	-0.00297846	-0.00332922	-0.00431986	-0.00156925	-0.00171347	-0.00585705	-0.00350034	-0.00153392	-0.000319656	-0.00357125	-0.00316124	-0.00413567	0.000602497	0.00917633	0.00210411	0.00881613	-0.00138594	-0.00473068	0.000415255	-0.00104471	-0.000463021	-0.000793417	0.00493667	0.00335419	-0.00264869	-0.00093958	0.00219111	0.00139062
-91	0.00185414	-0.0104713	0.00193878	0.00115636	0.00468769	0.00257333	0.00646975	-0.00464611	0.00522628	0.00235537	0.00555753	-0.00166971	-0.00704074	-0.00315274	0.00117906	0.00370868	0.00294734	0.00169085	-0.00120329	-0.00620622	0.000319155	-0.00281766	-0.000581105	-0.000763833	0.00217899	-0.00143078	0.0081625	-0.00214351	0.00115048	0.00175137	0.000691902	-0.00763239	0.000461243	0.00338063	0.0016568	-0.00241378	-0.00240711	0.00266455	0.00566572	0.00210727	-0.000319481	-0.0103732	0.00359567	-0.00107496	-0.00227717	0.00258045	-0.00106603	-0.00358661	0.00108074
-90	0.0039824	0.00241232	-0.000354952	-0.0022753	0.0019478	0.000228828	0.0023391	0.00779689	-0.000677604	0.000431278	-0.000816026	-5.28686e-05	-0.00306092	0.00237166	-0.00181516	0.00571271	0.00671675	0.00348905	-0.00199645	-0.00241649	-0.00751623	-0.00713582	-0.00150838	-0.00271683	-0.000752897	-0.00101027	-0.00499861	0.0061141	-0.000183265	0.00557648	0.00399689	0.00118326	0.00343264	-0.00432249	0.00283949	-0.00347382	0.0036416	0.00141212	0.00333024	0.00400078	-0.00115531	0.00609111	-0.00630886	-0.00701345	0.00370051	0.00079954	-0.00124095	-0.00232033	-0.000582437
-89	-0.00806957	-0.00610241	0.000849238	-0.00262627	-0.00170585	-0.0106654	0.00687854	-0.00102237	-0.0025272	-0.00142172	0.00346938	0.00589167	0.00357749	0.00144133	-0.00430562	-0.00529334	0.00383424	-0.000608838	0.00609816	0.00161566	0.00160321	-0.00508493	0.00517943	-0.00090371	0.000566216	0.000900058	0.00111304	-0.00271505	-0.000212427	0.00387543	0.0061364	-0.00745368	-0.00828917	-0.00312865	-0.00126574	-0.00192721	-0.00525512	-0.000201877	-0.00364459	-0.0055663	0.000582089	-0.00139531	-0.00137478	0.0102562	-0.00170194	0.00169423	-0.00177353	-0.0011823	-0.00141795
-88	-0.00469523	-0.0029257	-0.000304562	-0.00379173	0.00641716	-0.00760595	0.0023607	0.00154475	-0.00972584	0.00254976	-0.00129547	0.0055322	0.0036049	0.00134393	0.00187333	-0.0054616	-0.00363413	0.0074354	0.00927779	0.000951117	-0.00151907	-0.00076708	0.00170155	-0.00190993	-0.000183789	0.00086416	0.000806002	0.00238237	0.000514303	-0.00765169	0.00224505	-0.00236957	0.00178118	-0.00397186	-0.00278937	0.000256613	0.000685995	0.00357987	0.0031909	-0.00456453	0.000546247	-0.00240691	0.00110051	0.000572038	0.00105157	0.0034725	-0.00123739	0.0016357	0.000645189
-87	-0.00118908	0.00293239	-0.00139372	-0.000901914	-0.00215753	-0.00013446	-0.00126688	0.00114927	0.00629543	-0.000470436	-0.00141762	0.00199281	0.00975247	3.02955e-05	-0.00302652	0.0119889	-0.00615841	-0.00607035	0.00236514	-0.00346797	0.0134337	-0.000350575	0.00132065	0.00178412	0.00296428	0.00205054	-0.00210176	0.0081787	-0.00192504	0.000572833	-0.00451663	0.003961	0.000447609	0.00701189	0.00562286	0.00100699	1.19586e-05	0.0025408	0.00367392	-0.00203842	0.010224	-0.00507331	-0.000849665	-0.00114048	0.000304394	0.00406487	0.00308875	0.000430541	-0.000427881
-86	-0.00389934	0.00026006	-0.0087681	-0.000718757	-0.00180755	-0.00745404	0.00289843	-0.000155215	0.010736	0.00834743	-0.000210036	-0.00701192	-0.00366214	-0.00200721	-0.00469999	0.00467225	-0.00116102	-0.0105046	-0.00702465	0.00133083	0.000296376	-0.00336458	-0.000536602	-0.00391568	-0.00369308	0.000405304	-0.00348956	-0.00232246	-0.000578929	0.00400496	-0.00232179	5.63935e-05	-0.00525976	-0.000257452	0.00537652	0.00721122	-0.00584212	-0.000865951	0.00511166	-0.00219543	-0.00492956	0.00525212	-0.000736475	-0.0075517	-0.00170183	-0.000432512	0.000788309	7.29506e-05	0.00206042
-85	0.00337027	0.00485084	-0.00190415	0.00486077	0.00121323	-0.00249802	0.00964147	-0.00441005	0.00329559	0.00346542	-0.00130251	2.44911e-05	-0.00276188	-0.00200036	0.00919526	-0.0103165	0.00225494	-0.0027752	-0.00563714	-0.00673676	-4.7236e-05	-0.00609582	-0.00522207	0.000523168	-0.00368606	0.0018093	0.0057984	0.00260775	0.00188151	-0.00108385	-0.00518252	-0.00329603	-0.00730402	0.000776528	-0.0014105	0.00342258	0.00197776	0.0017136	0.000402172	-0.00523117	-0.00635651	-0.00261672	-0.00541177	0.0131663	0.000165435	-0.0024334	-0.000935917	0.00187662	-0.00203311
-84	0.00839242	-0.000974902	-0.00171273	0.00171311	-0.00385713	-0.00267678	-0.00139866	-0.000628327	0.00587832	0.00298314	-0.00382862	0.00169419	0.000899141	-0.00201383	-0.00242014	0.00302649	0.00540887	0.00145204	0.000984098	0.00375468	0.0038458	0.00141133	0.0089577	-0.00318572	0.00304912	-0.00393652	0.000822343	0.00132389	0.00102033	0.000798193	0.000115329	-0.00502736	-0.00305337	-0.00161202	-0.00133804	0.00351957	-0.00708999	-0.000227339	-0.00313945	-0.00669192	-0.00773628	-0.00781018	0.00271587	-0.000241164	0.00365087	-0.00218954	-5.26809e-05	0.000910119	-0.000344426
-83	-0.00608434	-0.0116759	-0.00286604	-0.000106419	0.00286286	-0.00137131	-0.000771441	-0.00330928	-0.00434637	0.00208195	-0.0105067	-0.00352658	-0.00491844	-0.00175831	-3.38089e-05	-0.00360791	0.00932503	-0.00523951	-0.0103706	0.000703884	-0.00466486	-0.00143393	-0.00268061	0.00137168	-0.00130815	-0.000963429	0.00545618	-0.00266516	0.00209476	-0.000794144	0.00151437	-0.00490155	0.00399897	-0.00127461	-0.00119485	-0.00204637	0.00426778	0.00620275	-0.00218999	-0.00472753	0.00132171	0.00137287	-0.00830719	-0.00784168	0.00125434	0.0009586	-0.000874636	-0.000343927	0.000427542
-82	-0.000379005	-0.00651758	5.40313e-05	0.00478353	0.00553139	0.00459496	0.00373759	-0.00228618	-0.00610258	-0.00874153	0.00798832	-0.000698545	0.00489528	9.59441e-06	-0.00107209	0.00714859	-0.00272826	-0.00542723	0.00144706	0.00769525	-0.00287324	-0.0110503	-0.00252797	0.00390566	4.76075e-06	0.000220824	0.00664918	0.003697	-0.00377359	0.00526507	-0.00115536	-0.00820457	-0.00697611	-0.00249096	-0.00254975	-0.000993811	-0.00145085	0.00257963	0.0067934	0.00627317	0.00560789	0.00226852	0.00747096	0.00280316	-0.00107106	0.000796945	-0.00125578	-0.00233276	-0.000153909
-81	-0.00116947	-0.00177445	-0.00143508	-0.00244551	0.00399994	0.00327539	0.00187823	0.00128455	0.00541265	-0.00327535	0.00570551	-0.00485638	-0.00202796	0.00140931	-0.00262332	0.00787767	-0.0045575	0.0039616	-0.0047864	-0.00223802	0.00298985	-0.00238341	-0.00205942	-0.00333545	0.00288849	0.00480154	0.00786581	-0.00502064	0.00488981	0.0043773	0.00291627	0.00198998	-0.00522404	0.00483631	0.00266766	-0.00196751	0.000902631	0.000790235	0.004511	0.00451845	-0.000144429	0.00247643	0.000128516	0.00212131	0.00142889	-0.000787763	0.000408742	0.00206724	-0.00107133
-80	-0.00626535	0.00317788	0.0045492	0.00577765	-0.00250944	-0.000125097	0.00600391	0.00160947	-0.00780018	0.00955981	0.00240795	0.000365722	-0.000131255	-0.00180984	-0.00409169	-0.00205917	0.00480712	0.00114888	-0.00611043	-0.00635764	0.00294283	-0.00710976	0.00414998	-0.00591564	-0.00382935	0.00452319	-0.0020758	-8.57878e-05	-0.00226111	-0.00482071	-0.00136424	-0.00472048	-0.001856	0.00880001	-0.00287156	0.00627319	-0.00482501	-0.00368389	-0.00179305	-0.00126156	0.00125395	-0.00271038	-0.00294594	-0.00171404	-0.0026587	-0.00231893	-0.00139634	0.00364603	0.000990115
-79	-0.00418942	-0.00422663	0.000717407	0.00144827	0.00321454	0.00170233	-0.00276282	-0.000438147	-0.00759975	0.00482709	-0.00331859	-0.00229759	0.000828199	0.00365889	-0.00426478	0.00129739	-0.00168249	-0.00112004	0.00347766	-0.00866638	0.00161814	0.00499821	0.00341391	0.000568836	0.000215063	0.00147952	-0.00220162	0.00845972	-0.000272909	0.00269089	0.0018322	-0.00302513	-0.00176154	-0.00549427	0.00130237	0.00269222	-0.00187753	-0.000198341	0.00451102	-0.00154884	0.00337533	-0.00237698	-0.00224586	0.00357526	-0.001682	0.000593256	-0.00024878	-0.00119258	-0.00139859
-78	-0.00452034	0.0120442	0.00226515	0.00123425	-0.00321067	-0.00532898	-3.13799e-05	-0.00209356	-0.000717804	0.00397408	0.00709669	0.00356776	-0.00134859	0.000302046	-0.00164016	-0.00464716	-0.00273754	-0.00839015	0.00496611	0.00120595	0.00438408	-0.00129659	-0.00038265	0.00107664	-6.92816e-06	0.00318623	0.00337875	0.00243579	0.00024261	0.000327282	0.00398949	0.0108558	0.00128951	-0.00162569	0.00353983	-0.00424056	-0.00405141	0.00350677	0.00100708	-0.00480283	-0.00451225	-0.005358	0.00386793	-0.00195118	0.00168936	0.00282107	0.0016614	-0.00180383	-0.00206707
-77	0.00137677	-0.00298692	-0.00591319	0.00214779	-0.00102096	-0.000222497	-0.00216203	0.000686091	0.00605201	-0.00793131	-0.00561758	0.00562554	0.00684026	0.000220311	0.00191178	0.000109175	0.000829705	0.00264441	0.00243874	0.00178578	-0.00162575	-0.00159162	0.00241646	-0.00320064	0.00388166	-0.00413032	0.00387892	-0.000804973	0.000729628	-0.00559261	-0.006326	0.00228333	0.00166017	-0.00279726	0.0015551	-0.000514042	-0.00617997	-0.00178431	0.000530357	7.43116e-05	0.00153941	-0.00038694	-0.000749492	0.00434836	-0.00221344	0.00309332	-0.00121494	0.00212531	-0.000849645
-76	0.00250983	-0.00727709	0.000149564	-0.00153718	-0.00220935	-0.000685694	-0.000620887	-9.105e-05	0.0039417	0.000877005	-0.00546233	0.000992374	-0.000717671	-0.00504411	0.00487088	-0.0141659	0.000992471	-0.00716329	0.00409138	-0.000988634	0.00312864	-0.00752846	-0.000319161	0.00203309	-0.00117622	0.00164666	0.00531952	0.0017805	-0.00141191	0.00366917	0.00330788	7.94261e-05	-0.000390903	0.00363964	0.00146286	0.00209816	-0.00185633	0.000959404	0.00372845	-0.00116819	0.00829226	0.0129363	0.00458703	-0.00181667	-0.00136383	-0.000175707	-0.000340023	0.00467588	0.00103147
-75	0.00337376	-0.00162956	0.00375918	0.00146363	-0.0032331	0.00545571	0.00156221	-0.00522736	-0.00919698	-0.000755405	0.000485499	-0.00671814	-0.00452184	-0.00586242	-0.00155321	0.0033408	0.00975637	-0.00358076	-0.00334971	-5.94908e-05	0.000512911	0.00535959	-0.00477056	-0.00259419	0.0016647	0.000696104	0.00463231	0.0040551	0.00163132	0.00192722	0.00141971	-0.00353387	-0.00181251	0.000440629	0.00262218	-0.00383736	0.000880121	0.00281524	0.000541129	0.0048489	0.00254557	-0.0061904	0.00125755	0.00203806	0.00135828	0.00229271	0.000717663	0.00156558	0.000567924
-74	0.00158186	-0.00402404	-0.00771235	-0.00137648	-0.00343415	-0.000731039	0.00503401	-0.00467625	-0.000418932	-0.00650457	0.00701559	-0.0109989	-0.000276946	-3.41011e-05	0.00365593	-0.00107283	0.00237247	-0.00362229	-0.00167889	-0.00737278	0.00203384	-0.00468542	-0.00398112	0.000239962	-0.00051553	-0.00160334	0.00222036	-0.00516393	-0.00132071	0.00208969	0.00335246	-0.010366	0.00305123	-0.0033224	-0.0101492	0.00388595	0.000801245	-0.00500506	0.00699586	-0.00248658	-0.00257303	0.00157046	0.00173422	0.00845139	0.00198881	-0.000461594	-0.00124685	0.00192261	0.000468123
-73	0.00394557	0.00376326	0.00419351	-0.00211447	0.00359959	-0.00157218	-0.00342455	0.00656261	-0.000104552	-0.002518	0.00760148	-0.00562943	-0.0016074	-0.000919199	-0.0030959	0.00251322	-0.000598747	-0.00894021	-0.000717036	-0.00615344	-0.00173536	0.00279202	-9.84732e-05	-0.00136222	-0.00276433	0.000354382	0.00250015	-0.00412324	-0.00358446	-0.000178355	0.00939143	-0.0032887	-0.00661727	-0.000208478	0.0086361	-0.000487826	-0.00591735	-0.00266485	0.00261433	0.01117	-0.0039737	0.00229539	0.00510913	-0.00743294	0.00370155	-7.27181e-05	0.00228427	-0.00277412	0.000468584
-72	0.00614938	0.00139177	-0.000434491	0.00746092	0.00998642	0.00137193	-0.000944024	-0.000335981	0.00447286	0.00582038	-0.0089043	-0.00276455	0.00315779	-0.00150995	-2.91557e-05	0.00334534	-0.00465	-0.00125043	-0.00397179	-0.00530435	0.00237764	0.000796693	-0.00144367	-0.000898686	-0.00520943	-0.00139208	-0.00488794	0.0064349	-0.000439495	0.0067044	-0.00221377	-0.0054236	-0.00535375	0.00301195	-0.0017716	0.00259813	0.000490869	0.00332977	-0.00181	-0.00473789	0.000790741	0.00950379	-0.00197841	0.0101181	0.00297784	-0.00346885	-0.00125268	-0.0020345	0.00101904
-71	-0.00353695	0.00508075	-0.00347647	0.001604	-0.000167078	-0.00126937	-0.00251667	0.00546181	0.0020111	-0.00271955	-0.0052874	-0.00925696	0.00318778	-0.00126313	-0.00158572	-0.00454272	-0.00161185	-0.000713807	-0.00294833	-0.00643231	-0.00291262	0.00364741	-0.00273341	-0.00194293	-0.00245074	0.00536926	-0.00127956	0.00457747	0.00115307	0.00539489	-0.00318231	0.00152338	-0.00410764	-4.17427e-05	-0.0035568	-0.000806958	0.0012495	0.0056818	-0.00335226	0.00107992	-0.000628129	0.000303725	-0.00350924	-0.00686044	-0.00132216	-0.00250522	-0.00176101	0.00222185	0.000749448
-70	-0.00100509	-0.00275073	0.00303703	-0.00434166	-0.00331129	-0.00269555	0.00223826	0.00904035	0.000604239	0.00170668	0.0149966	-0.00260877	-0.0011106	0.000497683	-0.00215277	0.00479125	-0.000838977	-0.00383691	0.00177457	0.00187505	-0.000627543	-0.00213709	0.00504335	-0.000316206	-0.00320721	0.00260638	0.00468004	0.00125918	-0.00264309	-0.000489144	0.000553259	0.00403986	9.10863e-05	0.0022691	0.000193461	0.00479119	-0.00046662	0.00869891	0.00564931	-0.003328	-0.00059322	0.00507112	-0.00474526	0.00618821	0.000734127	-0.00191368	0.000368699	-0.00339726	0.00473757
-69	-0.00213145	-0.00780205	-0.00114057	-0.00342915	-0.000704909	0.00319015	0.00533424	-0.000712119	0.00766253	0.00843553	-0.000138533	0.00891059	-0.000689979	0.000660858	-0.00171617	0.00174545	0.00193329	0.0106741	-0.00833157	0.00593877	-0.000247923	0.00156554	-0.0028263	-0.00589132	-0.000712436	-0.000679944	0.00167779	0.0062914	0.00280435	-0.00121168	-0.000801641	0.00160525	-0.000281364	-0.00368826	-0.00475433	-0.000832925	-0.00196628	-0.00252176	0.00587443	-0.000292376	0.00640546	0.00211868	0.00617969	-0.0082666	-0.00338049	-0.00314017	0.000507191	-0.00454115	0.000768473
-68	-0.00611944	-0.0102453	0.00204715	0.000534329	-0.00216019	-0.00302754	0.00351506	0.00437108	-0.00249693	0.00767217	-0.00667592	0.00598404	-0.000224832	0.00355025	0.00152914	0.000173864	-0.000473172	0.000743302	0.00154641	-0.0030811	-0.00249554	0.00407661	-0.00266693	-0.000265126	0.0023609	-0.000847659	0.00706088	0.00464405	0.00387381	0.000332947	-0.00116505	0.00143801	0.00497416	0.00496266	-0.00396585	-0.00533164	0.0030164	0.00808706	-0.000564819	0.00639057	-0.00140852	-0.00506397	0.000600641	0.0108832	0.00216453	-0.00126649	0.000856321	-0.00245435	0.000147325
-67	-0.00239623	-0.00378229	0.00158844	-0.00386275	-0.00254504	-0.00393797	0.000570541	-0.00223153	0.00237738	-0.0019069	0.00692649	-0.00563904	0.000401077	0.00121016	0.00544613	0.00771729	0.00219715	0.00021911	0.00536954	0.00848713	-0.00641488	0.00296514	0.00458357	0.00142301	0.00160876	0.00193009	0.00384245	-0.00348025	0.00446764	0.00221326	0.00148671	-0.00111256	-0.00171751	0.00448152	-0.000509462	0.00293798	0.000913619	0.000929477	0.00182285	-0.01116	9.39005e-05	0.005018	0.000624633	-0.00808388	-0.0010323	0.00146962	-0.000247787	-0.00176326	-0.00036838
-66	-0.000402322	-0.00320939	0.00152643	0.000513904	-0.00170128	-0.0055073	0.00810979	-0.00435073	3.61372e-05	-0.00442607	-0.00707269	0.00333	0.00289141	-0.00156809	0.001311	-0.000727269	0.00833173	-0.000975883	0.0105196	0.00175615	-0.00536673	0.00627258	-0.00363414	0.000254687	-0.00165794	-0.00320933	0.00311502	0.00269617	-0.000473493	-0.000854029	0.000305766	-0.00419002	-0.00277293	0.00116127	0.000547513	0.00490067	0.000498595	0.00309124	-0.000436069	-0.00631573	0.0109343	0.00388077	-0.00261808	0.0075149	-0.00269377	0.00187151	-0.000718862	0.00687645	-0.000572516
-65	-0.00189446	0.00175222	-0.00294127	0.00507475	0.00265498	0.00291268	0.00244146	-0.00465962	-0.00654413	-0.000935996	0.00704744	-0.00210885	-0.00192733	-0.00430681	-0.00297356	-0.000484239	-0.00271106	0.00370596	0.000729032	0.00723459	0.00749366	-0.00249109	-0.00547927	-0.00272451	0.00300083	0.00207059	-0.00473063	0.00844445	-0.00113119	-0.00435732	-0.000701801	0.00268169	0.000463627	-0.0012915	-0.000945624	-0.00249087	-0.00576346	-0.000530073	0.00106013	-0.00201151	0.00530458	-0.00531837	0.00216842	-0.000708626	-0.00164315	0.00710071	-8.8321e-05	-0.000596497	-0.00117074
-64	0.00116121	0.00939519	0.00164924	-0.00550173	0.00338693	-0.00515651	-0.00671302	-0.00183307	0.000222493	0.00503497	0.00132826	0.00109682	0.00414713	0.00106223	0.000850471	0.00290447	0.0014777	-0.00455632	0.00341408	0.0041621	0.00470823	-0.00740862	-0.00587262	-0.000860713	-0.000885814	-0.00246325	0.00456826	0.00468665	-0.00168319	0.00476757	0.00112108	-0.0029802	-0.00416856	0.004997	0.00387323	0.00205522	-0.00395816	-0.000388645	0.00140571	-0.00347006	0.00235766	0.00232727	0.00562937	0.00610905	-0.000186515	-0.0030804	-0.00162044	0.00254689	-0.00123006
-63	0.00279467	0.00718849	0.00239702	-0.00284704	-0.00165278	0.00631465	0.00656622	0.00562931	-0.00175562	0.006247	0.00279472	0.00205377	-0.000774925	-0.00312301	-0.0013734	0.00810918	0.00098081	0.00296655	-0.00265361	0.00302465	0.00865187	0.00292387	0.00404921	0.00200482	0.00232392	-0.00362209	0.00780443	0.00500912	-0.000207371	-0.00221952	0.00500623	-0.00328783	-0.00714885	-0.00246454	0.00435387	0.0072081	0.00674974	0.00237703	0.00687873	-0.00210386	-0.00198703	-0.00209682	-0.000487444	0.00460876	0.00314927	0.00119337	0.00116444	0.000145586	-0.000917505
-62	0.00455545	-0.00482394	-0.0023009	0.00144884	0.00329315	-0.00197909	0.00389623	0.00425009	0.00578544	5.54114e-05	-0.00514958	-0.00508383	0.00250038	-0.00537521	0.00456009	-6.74306e-05	0.00392142	0.00136408	-0.00987043	0.00389784	0.00569469	0.00414273	-0.000508824	-0.00178773	0.00132108	0.000652553	-0.000471081	-0.000470973	0.00149431	-7.12568e-05	0.0103029	-0.00174722	-0.00152973	-0.00297764	-0.00262932	-0.00143913	-0.00405829	-0.00129606	-0.00346635	0.00384419	0.00443851	-0.00783037	-0.00961509	-0.00388507	-0.00143234	0.000685722	0.00322506	0.00459306	-0.00214195
-61	-1.62212e-05	0.00265413	-5.06511e-05	-0.00723795	-0.00142507	-0.00223235	0.00309411	0.0100269	0.00486284	-0.00334401	-0.0045316	-0.00145423	-0.00511231	0.00409106	-0.00156711	0.00155026	0.00440074	0.00187128	0.00293518	0.00111745	0.0023852	-0.00725121	-0.00270815	0.00303552	0.00527129	0.000474971	0.00645277	0.00127772	0.00217263	0.00596094	0.00187864	0.000146778	0.00512191	0.00527394	0.00705597	0.00051968	0.00391129	0.0031772	0.00537348	-0.00313527	-0.00197803	-0.00194163	-0.000535934	0.000987165	-0.000316065	-0.000705688	0.000567752	-0.00163544	-0.00107741
-60	0.0022532	-0.00192656	0.00240914	-0.00117174	-0.00401001	-0.00120767	-0.00960198	-0.00466663	0.0100049	0.00894915	0.00111899	0.0120468	0.00340029	-0.00189797	0.00162746	0.00708119	-0.00359694	-0.00430321	0.00350797	0.00212773	-0.00310832	-0.00237325	0.0103299	-0.00205446	0.00391391	-0.00465386	-0.000344614	-0.00143228	0.000853434	-0.00234624	-0.00210692	-0.0011039	-0.00258785	0.00022193	0.00258872	0.00194157	0.00137871	-0.00094101	0.00987624	0.00143506	0.00260579	-0.00216074	-0.00264242	-0.0016876	0.00203555	0.00129979	0.00348079	0.00130691	0.00031561
-59	0.00174024	0.00553854	0.00532485	0.00261246	-0.00531784	0.00179088	0.00910875	0.0133445	-0.00260581	0.00229504	-0.0063306	-0.00154343	0.00067261	-0.00121727	0.000795665	0.000763439	-0.00111012	0.00963657	0.0160474	0.0112143	0.0025893	0.000104871	0.000115943	-0.0047522	-2.44585e-05	0.00171601	0.00306202	-0.00221164	0.00329776	0.00866871	0.000231863	0.00370106	-0.00275435	-0.00209965	4.34089e-05	-0.000956827	0.00243635	0.00153397	0.00302188	0.00237163	-0.00230878	-0.00291581	-0.00573532	0.00121017	0.00413039	-0.00262601	-0.00141981	-0.00438507	-0.000861459
-58	-0.000986605	0.00323575	0.00256339	0.00525558	-0.00399218	-0.00215867	0.00031855	-0.00713233	0.00547059	0.00136248	0.00811878	0.000196325	-0.000758954	-0.00275094	-0.00182233	0.00189572	0.000652564	-0.00211923	-0.00196739	0.000238528	-0.000324548	0.00829575	0.00203248	0.00200849	-0.00791585	0.00788011	-0.000151692	0.00834265	0.00166143	0.00805911	0.00252453	-0.00693028	-3.76143e-05	-0.000855429	0.006016	0.00595959	0.0042149	-0.00212526	-0.00126818	0.00203288	-0.00210836	0.00207173	-0.000740421	0.00125227	-0.00075183	0.00134278	0.000147239	-0.00314057	0.00234923
-57	2.35563e-05	-0.000878833	0.000154323	0.00368969	-0.00102449	0.000409047	-0.00350422	-0.0012235	-0.000872332	0.00060959	0.00817864	-0.00158471	-0.000725029	0.00171958	-0.00150823	0.000517415	-0.000171636	0.00104513	-0.00110402	-0.00748249	-0.00356383	-0.00419943	-0.000109925	0.00274549	-0.00550439	-0.00317819	0.00474586	0.0043226	0.00121527	-0.00267631	-0.00105626	0.00255741	-0.00146846	-0.00697687	-0.00449739	-0.00123193	-0.00635271	-0.00427628	0.00153686	0.00604659	0.00286791	0.00168146	-0.00773043	0.00333129	0.000843183	-0.00154139	-7.14972e-05	-0.00486555	-0.00218529
-56	-0.00040721	-0.00428381	0.00804925	0.000602733	0.00197694	-0.00160799	-0.00389704	0.0055555	-0.000340612	0.00279825	0.00297698	0.00141002	0.00206633	0.000562311	0.000582971	-0.000483784	-0.00353737	0.000584537	0.00413298	-0.00439017	0.00121462	0.00535788	-0.00496091	-0.00493601	0.00240421	0.000362038	0.00365941	0.00348615	0.00624215	-8.38797e-05	0.00129994	0.0019725	-0.00367562	-0.00401279	0.00121837	-0.00205216	-0.00583402	-0.0017065	-0.00239073	0.000394002	0.00642132	0.0110487	0.000900128	-0.00805037	-0.00326152	0.00180209	0.000401119	0.00321449	0.000695644
-55	0.00168985	0.00423551	0.00114976	-0.00662413	-0.00321719	0.000779896	0.0107944	0.00438664	-0.000471728	-0.0011559	-0.00600839	-0.000669725	-0.0013453	0.00261905	0.00232656	0.00363181	0.00710843	0.00309725	0.00454192	-0.000128976	-0.00296261	0.00409984	-0.000367169	-0.00665284	0.000188195	0.00335801	0.00362673	0.00452081	0.00767906	0.00102136	0.000651901	0.00788021	-0.00313041	-0.00541388	-0.00519035	0.00110367	-0.000934202	-0.00535791	0.0016599	0.0013459	-0.00299733	0.00036472	0.00466926	-0.00557735	0.00117056	-0.00116641	0.00361479	0.0022755	0.000502391
-54	-0.000674749	0.00117799	-0.00242447	0.00122351	-0.00199077	-0.00581008	-0.00522958	0.000484776	0.00138632	-0.00504804	0.00076276	0.00909713	0.00513256	0.00121713	-0.00587383	0.0053383	0.00455885	0.000295337	0.00952421	-0.00845664	0.000747661	-0.00502493	0.00102771	0.00176534	-0.000582967	0.00536954	0.00112218	-0.00471423	0.00209571	-0.00559687	-0.00345203	-0.00256607	0.00122249	-0.000706004	-0.00542248	-0.001599	0.00543183	0.00203853	0.00396178	-0.00173119	0.00286601	-0.00334496	0.00371783	0.000209732	7.4101e-06	0.00468563	0.00499807	0.00100999	-0.00121832
-53	-0.000793057	0.0071994	9.23914e-05	0.000902072	0.00771673	0.0053989	-0.00585769	0.000467641	0.000834405	-0.000774934	0.00349615	0.00768657	0.00044902	-0.00317907	-0.00410815	0.00547074	0.000426696	-0.00589582	0.00832199	0.00638121	-0.00237587	-0.00557634	0.00382367	0.00354856	0.000717898	-0.000407821	0.000577119	0.00569489	-0.000489151	-0.00410646	0.0111314	0.00456656	-0.00265942	-0.00041128	-0.00103568	0.00111971	0.0016163	-0.0024236	-0.00530973	-0.00112194	0.00364199	0.00141658	0.00343714	-0.00525019	-0.00274293	0.00145368	-0.00236883	0.00523411	-0.00201287
-52	-0.00210889	0.00871497	-0.00629541	-0.000139397	0.00329201	0.00708159	0.00396611	-0.00261637	3.30935e-05	0.00611712	0.000885107	-0.0102076	-0.00386771	0.000347064	0.00652225	0.00821077	-0.000843669	-0.00171739	-0.00149612	0.00714067	0.00250654	0.000214579	0.00425107	-0.00228196	0.000834874	0.00284254	-0.00181712	0.00416784	0.0033224	0.00187451	-0.00319447	0.00456297	0.00334865	0.00415035	-0.0005223	0.00279988	-0.00713303	-0.00127527	0.00725745	-0.00337192	-0.00779902	0.00121793	6.78067e-05	0.00190463	-0.00245035	-0.00274577	-0.00121614	-0.0028795	-0.00273432
-51	0.00501054	-0.000798825	-0.00392212	-8.18741e-05	-0.00132888	-0.00125873	-0.00462928	-0.00419986	-0.00892672	0.00580487	-0.00316772	0.00580764	-0.000309783	-0.000185914	-0.00402518	-0.00893202	-0.00316673	0.00164652	0.00019491	-0.00268149	0.00067596	0.00130331	-0.00341042	0.00333051	0.000185579	-0.00133324	0.00415377	0.00295775	0.00276407	0.00390935	0.00209417	-0.00697434	-0.00181345	0.00620987	0.00101576	-0.00140995	0.00438815	-0.000400721	0.00692717	0.00622081	-0.00150304	0.00467767	0.00737103	0.00501405	0.000998124	-4.72702e-06	-0.000418075	-0.00219374	0.000282915
-50	0.00517199	0.00335265	0.00730271	0.000165792	0.00116293	0.00408947	-0.00710314	0.00389226	0.00744027	0.00851465	0.000672592	-0.0039874	-9.14533e-05	-0.00610158	-0.00235903	0.00133329	0.000625539	-0.00372507	0.00398912	0.00274544	0.000336699	-0.00214083	0.00937335	-0.000914521	-0.00126121	-0.00515035	0.00544651	0.00555132	0.000993153	0.00403588	0.00138165	-0.00458847	0.000478396	0.000368757	0.00489771	0.000895586	-0.000648471	0.00265482	0.000864346	-0.00463306	-0.000882469	0.000729225	-0.00210428	-0.00322262	0.00354735	-0.00266246	-0.0013969	-0.000211461	0.000436916
-49	0.00132118	0.00432302	0.00452507	0.001026	0.00541532	0.00138571	0.00229279	-0.00655697	0.00262553	0.0020557	0.00294845	-0.0022907	0.00128196	0.00158956	0.00511136	-0.00160417	-0.0018484	-4.3293e-05	-0.00438781	-0.0118413	-0.0018416	-0.000910641	-0.000879487	0.0031221	0.00109425	0.000649098	0.000961008	0.00128817	0.00165421	-0.00294161	0.00355982	0.00010558	-0.000317941	0.00156781	0.00647824	-0.0039904	0.00245445	0.000520357	-0.000345476	-0.00293086	0.00373332	0.00224022	-0.00209198	0.00647931	0.00115428	-0.00280561	-0.00161829	-0.00421958	0.000477101
-48	-0.00162744	0.000434205	0.00117134	-0.00111916	-0.00587283	0.00670333	0.00243957	-0.00599497	-0.00241715	-0.0045276	-0.00106234	-0.00358748	-0.00308439	-0.00108684	0.000120599	-0.00292736	0.00405178	-0.00380633	-0.00699014	0.00115905	0.00884446	0.00713056	-0.00221514	0.00206526	-0.00257141	0.0030544	-0.000211183	0.000833552	0.00515798	0.00773823	0.00144919	-0.00322729	-0.000508435	0.00534343	-0.00328228	-0.005337	-0.00131576	0.00219586	0.00207219	0.00104179	0.00124044	0.00587785	-0.00384751	-0.00548882	0.000580914	-0.00412568	2.61989e-05	-0.00102002	0.000500652
-47	-0.00463765	0.00696955	0.00487572	-0.00167108	0.00207006	0.000751554	-0.0106234	0.00113735	0.0072099	-0.00221449	0.00516052	0.00715461	-0.000357987	-0.00339535	0.00343402	0.0111937	7.8443e-05	0.00688518	0.00810295	0.0118608	0.00619221	0.00352099	-0.00243632	0.0090337	0.00307697	0.00412748	0.0110979	0.0029955	0.00411976	-0.00354765	0.00282303	0.00150675	0.00152684	0.00224711	-0.00187289	0.00159433	0.0126647	0.00371311	0.00157573	0.00759885	0.00703622	-0.00290307	0.000192752	0.00162417	-0.000536347	-0.00223488	0.00167886	-0.000573135	0.000136699
-46	-0.00553652	0.00622767	-0.00403377	-0.00170245	-0.00242462	0.00156162	0.00672402	-0.00135578	-0.00269175	0.000951673	-0.00278599	-0.00506511	0.00393021	0.000227224	-0.00568368	-0.00573326	0.00144617	-0.00382004	0.00782069	-0.00489339	-0.0058125	0.00552983	-0.00322536	-0.00148096	-0.00188819	9.49342e-05	0.00301093	0.00409542	0.00993117	0.00191608	-0.00229193	0.0115531	0.00300007	-0.00083086	-0.00408025	-0.00295993	0.0049045	-0.00281528	0.00540998	-0.000994668	0.00108181	0.000316228	0.000944445	-0.0122036	0.000612643	-0.00158139	0.00485426	0.00291327	-0.0020703
-45	0.00122011	0.00441915	-0.00215523	-0.000359443	-0.00127172	-0.00545305	0.000138084	0.0126027	-0.0016886	-0.00619496	-0.00639585	-0.00668616	-0.00660712	-0.00469018	-0.00259646	-0.00276321	0.0035082	0.00456444	0.00551126	-0.00189767	-0.0045591	-0.00125268	0.00807893	-0.000817908	0.000589363	-0.00122723	0.00420407	-0.00216105	0.00545308	0.000419732	-0.00116002	0.011038	-0.00068817	-0.000563045	0.0061741	-0.00257701	0.00498942	-0.0013653	0.00612694	-0.00088821	0.00067512	-0.00156754	0.00356363	-0.00147353	0.00157741	0.00611829	0.000556848	0.00605899	0.000602981
-44	0.002517	-0.00145714	0.00522735	0.00733669	-0.00124979	0.00235339	0.000819503	0.00178843	-0.00217864	0.0174102	0.0103836	-0.00186269	-0.00740641	-0.00219402	-0.000727349	0.00346702	0.00313055	-0.0035925	0.010801	-0.00310941	-5.49543e-05	-0.00523806	0.000257095	-0.00225605	-0.000674115	-0.00116279	0.00406995	0.00291112	-0.00323967	0.00161365	0.00434939	0.00924169	0.000619604	0.00238605	0.0052691	0.000613281	0.00107476	0.00506136	-0.000117512	6.10883e-07	0.00194124	0.00401551	0.00608898	-0.00966045	0.00396577	0.00393968	-0.00222838	0.000506139	-0.00104941
-43	0.00882894	-0.00224005	0.00811647	0.00082531	-0.000585945	-0.00192666	-0.00275292	-0.00742588	0.00528322	0.00207302	-0.000688998	0.000588297	0.00192362	0.00322789	-0.00245876	-0.00304626	-0.004261	-0.00105972	0.0011915	0.0052444	-0.00170372	0.000699131	0.0100814	0.00203743	-0.00198585	0.00124535	-0.00175841	0.009845	-0.00508015	-0.00106424	0.000586443	-0.00261381	0.000174199	0.00106728	0.00683069	0.00445271	-0.00808342	0.00452584	0.00241665	0.00273096	0.00633109	0.00506103	0.00278448	-0.00584111	-0.00035259	-0.00241926	-0.001453	-0.00228861	-0.00189644
-42	-0.00400445	0.00308751	-0.00249451	-0.00190542	0.00137495	0.00387812	-0.00158858	9.17976e-05	-0.00261846	0.00246386	0.0060089	-0.00260742	-0.000751948	8.37465e-05	0.00125272	-0.00104732	-0.00139916	-0.00525108	-0.00924226	0.00166493	0.014203	0.000319079	0.00178407	0.00462083	-0.000277142	0.0056944	-0.0004026	-0.00110633	7.18651e-05	0.00380149	0.00126748	0.000479331	-0.000864107	-0.000676245	-0.000337116	0.00103683	0.00807321	-0.000566308	0.00943326	0.00245254	-0.00389152	0.00110811	-0.00722873	0.00331716	0.00248265	0.00441143	-0.00196314	-0.00411292	-0.00274904
-41	0.00263148	0.0176976	0.00678267	-0.000214375	0.0034388	0.00497322	-0.000364179	-0.0020284	0.00319951	-0.00356482	-0.000407954	0.00601692	0.00731929	0.0014555	0.00536778	-4.85686e-05	0.00722343	-0.00280893	0.0152522	0.00127333	-0.0117748	-0.00540398	0.0018707	-0.0029649	-0.00168261	-0.000188857	-0.0020536	0.0117555	0.00350678	0.00240085	0.00926223	0.00189194	-0.00281952	-0.00376455	-0.00407435	0.00401196	0.00412227	0.00227752	0.00478303	0.00574279	-0.00420782	-0.00270677	-9.48381e-05	-0.00394992	0.00112605	0.000366921	0.00133266	0.00511084	-0.00121412
-40	0.000651034	-0.00717392	0.00294894	-0.00735229	-0.00437678	-0.001269	0.00906181	0.00439765	-0.000333675	7.13085e-05	0.00143765	-0.00441648	0.000357496	0.00398971	-0.00370615	0.00633845	0.00402462	0.0107845	-0.00438345	0.00123216	0.00301173	-0.0066598	0.00272182	0.00294347	4.00053e-05	0.00196653	0.00137974	0.00210136	0.00199125	0.00674102	-0.00347014	0.00041661	0.00104258	0.00152752	-0.0014921	0.00769258	0.00110444	0.000801431	-0.000288004	-0.00556431	0.00816804	0.00254036	0.00266779	0.0046429	-0.00206682	-0.000455805	0.00156341	0.00316308	0.000259866
-39	-0.00710991	0.00928994	-0.00451895	-0.0027107	-0.00205712	-0.00116184	-0.00347208	0.00111036	0.00606878	0.00472614	-0.00380088	0.00221913	-0.00314142	-0.000176112	-0.00190403	-0.00408007	0.00241675	-0.00208596	0.00532887	-0.00682797	-0.0128999	0.00314844	0.00618705	0.00799445	-0.00117722	-0.00111135	0.00325095	-0.00437386	0.00656486	0.00317513	0.00251515	0.00449352	-0.00567909	-0.00201311	-0.00103777	-0.00555709	-0.00208578	-0.00542045	0.00253223	-0.00433982	-0.000237645	0.00251478	0.00556629	0.00282185	-0.00138819	-0.00277972	-0.000476526	-0.00213009	-0.00111705
-38	0.0016293	0.00616346	0.00504634	0.00677004	0.000420046	-0.000117495	-0.000602078	0.00661111	0.00104427	0.0111532	-0.00160896	-0.0051025	0.00245024	-0.00426009	0.00794735	0.000192597	0.00361507	0.00172119	0.0116994	0.000974232	-0.00334962	0.00559443	0.00386293	-0.00114208	0.0033242	-0.00127245	0.0022841	0.00712375	-1.6487e-05	0.00224076	-0.00010719	0.00893762	0.000512439	-0.00146816	-0.00141752	-0.00235186	-0.0017267	-0.00184616	-0.00228878	-0.00662289	-0.00387379	-0.000273428	0.00927063	-0.00493938	-0.00413965	0.00427569	1.39907e-05	-0.00220789	0.00567068
-37	-0.00424956	-0.00421982	0.00805511	-0.00282742	-1.038e-05	0.00192389	0.00245535	-0.00235423	0.00157137	0.00197514	0.00432951	-0.00411264	-0.000320259	0.00219797	0.000555727	0.00466391	-0.000423061	-0.00244774	0.0038983	0.00819005	0.00549245	0.00489046	0.00525648	-0.00280045	-0.00575642	-0.000751494	0.00378542	0.00661281	0.00560204	-0.00557054	0.00811748	0.00881813	0.00353683	0.00105501	0.00307899	-0.000720906	0.00319622	0.00263244	-0.00398966	0.00279056	0.00455675	0.00326234	0.00813123	-0.00714293	-0.00109384	-0.00165776	0.000774755	0.00173738	-0.00167714
-36	0.00936633	-0.000791174	0.00198877	0.00444696	0.00671507	0.00342869	0.0048504	0.00635848	0.00314285	-0.000156201	0.00522071	0.00314033	-0.000917522	-0.00151687	0.00145777	0.0076683	0.00135464	0.00897546	0.00598678	-0.00028296	0.015072	0.00957647	0.00203598	-0.00245407	-0.00534955	-0.00466085	-0.00430525	0.000122216	0.0047117	0.00655131	-0.00108164	-0.00642999	-0.0031097	-0.00340983	0.00367646	0.00517691	-0.000943481	0.00328401	0.00388191	0.0034827	-0.0010524	-0.0052217	-0.00501452	0.0118141	-0.00215283	0.00675289	0.00129994	0.0033056	-0.000531015
-35	0.0122468	0.00257275	0.00198811	0.000822408	0.000717772	0.000322047	0.00653833	0.00790701	0.00750916	0.00549636	-0.00606567	-0.0095908	0.00772882	0.00201703	0.00544425	-0.00279712	0.000186085	0.00290382	0.00184867	0.00814753	-0.00372001	0.00261066	0.00687797	-0.00428113	-0.00012318	-0.00515616	0.00904322	0.00541148	0.00260032	-0.00143393	-0.000796785	0.00816985	0.0103513	0.00291868	-0.00134162	0.0021139	-0.000777564	0.00531896	-0.00210132	-0.0074651	0.00143968	0.00789657	-0.00390051	0.0061067	0.00336142	-0.000798884	-0.00182024	-0.00174772	-0.00149245
-34	0.00406807	0.00989458	0.00122955	-0.00440449	-0.00160777	0.00814867	0.0060633	0.000619378	-0.00595679	-0.00228835	-0.00125941	0.000441951	-0.00072919	0.00374609	-0.000179258	0.00942015	-0.00195339	-0.0041737	0.00165219	0.000398617	-0.00366792	0.00480643	0.00443934	0.00823488	-0.00278126	0.00864116	0.00259183	0.00085981	-0.00183449	0.00024729	-0.00152203	0.00334659	0.0073806	0.00474049	-5.09781e-05	0.00317859	0.00436382	0.00557149	0.00248626	-0.00208281	-0.00130663	0.00239085	-0.00696315	-0.000222077	0.00267976	-0.00270535	0.00631222	0.00142139	-0.00181909
-33	-0.000746277	0.00659487	-0.00432889	0.00348745	-0.00365215	0.00248807	-0.00682139	0.0125056	0.00867688	-0.000988314	-0.000788697	-0.000102963	-0.00407925	-0.00167551	-0.00346884	0.0028533	0.0038063	-0.000186702	0.00470519	-0.00701329	0.00595136	-0.00176036	0.00241499	0.00237958	0.00285008	0.00479199	0.00385158	0.004082	-0.0070716	-0.0016559	0.0067838	0.0086299	-0.00196468	-0.00242964	-0.00783645	0.00406249	0.00981685	-0.00411319	-0.00208904	0.00346975	0.00469814	0.0018733	0.00472707	0.00089584	-0.00205945	-0.00325629	-0.00115897	-0.0037352	0.000981015
-32	0.00381557	-0.00026711	0.0014059	-0.00490345	-0.00270091	0.00711037	-0.00594704	0.0145433	-0.00103208	0.000424615	0.0114024	0.0139105	0.0092482	4.51942e-05	-0.00180841	0.00652715	0.00868418	-0.00178286	0.010094	-0.00126212	-0.000800604	-0.00407726	0.00386179	0.00669443	-0.000509778	-9.40552e-05	-0.00331355	0.00515076	0.00552657	0.00566448	-0.00269065	0.00901233	-0.00442042	-0.00199803	-0.000358415	-0.00123915	0.000105121	-0.000863365	0.00662454	-0.00193159	-0.00527082	0.000350739	0.004853	0.0017894	0.000770796	-0.00445864	-0.00197841	0.00536609	-0.00156581
-31	-0.00023316	0.00601331	0.00390529	0.00392862	0.0025032	-0.00299532	-0.00209259	-0.00655233	0.00856979	0.000628667	-0.00925161	0.000954702	-0.00319767	-0.000108413	-0.00710744	-0.00388062	0.00194936	-0.000459233	0.0104029	-0.00402784	0.0150288	-0.00123856	0.00124981	0.00245934	-0.00149023	0.00727767	0.000508124	0.00230696	0.00465833	0.000390916	-0.00422193	0.00128809	-0.000372907	0.00470244	-0.00263795	0.00756133	0.010392	0.00407159	0.0121191	0.000713707	0.00220494	0.0109709	-0.000789898	-0.0115208	0.00302158	-0.00205766	-0.000906333	-0.00602672	-0.00026854
-30	-0.00509459	0.00384831	0.00991278	-0.00585931	-0.00181851	0.00157395	0.0121027	-0.00118854	0.00745738	-0.000531016	0.00549331	0.00370254	0.00182106	-0.0047779	0.00791915	0.00488426	-0.0028578	0.0030376	0.00123349	0.00417028	-0.00338247	-0.00195603	0.0016311	0.00119706	-0.00251071	-0.00189415	-0.00666017	-0.00124792	-0.00358308	0.000803135	0.00261273	0.00328898	-0.00250596	0.000883032	-0.00230143	0.00589213	-0.00194172	-0.000475076	-0.000759794	0.00831109	0.00367005	0.00665717	-0.00186857	0.000853375	-0.000723211	0.000473038	-0.000614806	-0.00543891	-0.0011597
-29	0.00587185	0.00358566	-0.00356848	0.00504631	0.00241744	0.00556864	-0.0021277	0.00517038	0.00486996	0.0129659	-0.000954999	0.0063508	-0.00280053	0.00299131	0.000575136	-0.000353631	-0.00455748	0.0047796	0.00382245	0.00706277	-0.00461481	-0.000805973	-0.00102988	-0.00211213	0.00151412	0.00107043	0.0032524	0.00366606	0.00176081	-0.00166156	0.00871116	0.00933661	0.0130383	0.00124405	-0.00301611	0.00497433	-0.000182529	0.00746737	0.002263	-0.00120161	0.00407553	-0.00033735	0.000693141	-0.00466091	-0.00247807	0.00101023	0.00159694	0.00565226	0.00194874
-28	0.00676618	0.00864678	0.00818827	-0.00240682	-0.000862793	-0.000433747	0.00802477	-0.00175059	0.00292201	0.00549849	0.00538861	-0.0047215	-0.00298177	0.00326353	-0.00551993	0.00136438	0.00477693	-0.00134662	0.0145591	0.00232356	0.000562234	-0.0022577	0.00221448	-0.000851091	0.00243093	-0.00727809	-0.000176885	0.00254969	0.00637809	0.00503825	0.0020446	0.00280146	0.00455838	-0.00120865	0.00700665	0.000789321	0.00370283	-0.00475179	0.00272194	0.00755513	-0.000734718	-0.00462718	-0.00321567	0.000536699	0.00353552	0.00615917	-0.000553389	0.00249708	-0.00183619
-27	-0.00193575	0.00683324	0.00059403	0.00211952	-0.00351204	0.00338172	0.00295352	0.000823511	0.00143451	0.00524183	0.00777095	0.00359052	0.00211024	0.000178009	-0.00148161	0.00322708	4.49981e-05	-0.00426735	0.00728863	0.00113222	0.00475476	-0.00492348	0.00699383	0.000462576	-0.000346385	0.00128994	0.0113802	0.000699507	-0.00239572	0.00484669	0.000104051	-0.000436044	-0.00353395	0.00327644	-0.000319347	-0.00293602	0.0090063	-0.00286282	0.000380274	-0.00208428	0.00131888	0.011917	-0.00282524	-0.00105278	0.00553544	0.00200483	-0.00187205	0.00106476	-0.00110579
-26	0.00629286	-0.000294074	0.00960051	0.00241839	0.00026231	0.00106504	0.00626434	-0.000538627	-0.000709391	0.00184261	0.00453994	-0.00567616	0.001727	-0.00136848	-0.000325377	0.00634402	0.0014644	0.00389196	-0.00321241	-0.000264654	-0.00062858	0.0115163	-0.00356921	0.000318599	0.000109718	-3.40645e-05	-0.00847668	-0.000677523	0.0040493	-0.00185061	0.00527983	0.0024812	-0.000599484	0.00335746	0.00153429	0.00260186	0.00280821	0.00461595	0.00777813	-0.00245028	0.0052293	0.00573143	0.00270649	0.0107618	-0.00170446	-0.00398642	0.00245	0.0033536	0.00553555
-25	0.00848536	0.00915777	-0.0020552	0.000984254	0.0021689	0.00315102	0.000939091	0.00785779	0.0135529	0.000269906	-0.000167296	-1.07532e-05	0.00172774	-0.00326839	0.00305447	0.00127669	-0.000958869	0.00416163	0.014713	0.00342784	-0.00438067	0.00228965	0.0064863	-0.000924232	-0.00404022	-0.00166754	-0.000941916	0.00281151	-7.13945e-05	0.00171032	0.00227698	0.00504744	0.00482277	-0.00064984	-8.60518e-05	0.00489163	-0.0022013	0.00347587	-0.00265254	0.00121165	0.00178091	0.00559043	-0.00896219	-0.0132594	-0.00317499	-0.00387318	-0.00348272	-0.000925376	0.00166087
-24	0.000745389	0.00033025	0.00288102	0.00703652	-0.0051066	0.005997	-0.012058	0.0026632	0.00749412	-0.00470295	0.0043804	0.00193806	0.00800989	-0.00305821	0.0098854	0.000667329	0.0033381	-0.00440683	-0.00355792	-0.00605427	0.00100784	0.00113981	0.00656764	0.0025098	0.0051123	0.00471469	-0.00178045	0.00785263	0.00173991	-0.0010865	-0.00498116	0.00472183	0.00828839	-0.00397354	-0.00154649	0.00387494	-0.00528082	-0.000352592	-0.00107928	0.00680668	-0.00465158	0.00211697	0.00383458	0.0043643	-0.00435205	0.00606271	0.000334518	-0.00311643	-0.00234467
-23	0.0085486	0.0132035	0.00681765	0.00475165	0.00299984	0.00692181	-0.00271632	0.00360219	0.00230299	-0.00762939	-0.00367389	0.0013197	-0.00233452	-0.00490524	-0.00147136	-0.000327488	0.00665566	-0.00317712	-0.00169427	0.0028871	0.000563853	0.00126954	0.00341805	0.00493876	0.00593876	-0.00353509	-0.00302782	0.000434346	0.000109554	-0.000639475	0.00561725	0.0149123	0.000220024	0.00157435	-0.00135332	0.00671807	0.00774268	0.00579908	0.000584116	0.0118001	0.00191745	0.00590209	0.00314004	-0.00826763	-0.00136605	-0.00176717	0.00241147	-0.00344447	-0.000747208
-22	0.00256804	0.00625988	0.000109555	-0.00114749	-0.00499427	0.00452149	-0.00190183	0.00456236	0.0129964	0.00806338	0.00252365	0.00449677	0.007043	-0.00142289	0.00293678	0.00291192	0.000938187	0.00117471	0.0190943	-0.00110982	-0.00253843	0.00633049	-0.00192485	0.00502186	0.00250614	0.000139358	-0.000858553	0.00339302	-0.00208911	0.00186088	0.00859842	0.00545749	0.00550426	0.00388111	0.000675946	-0.00403574	0.000627238	0.00715575	0.00467367	0.00880628	0.00137946	0.0129536	-0.00333545	0.00259359	-0.00173014	-0.00269857	0.00120431	0.000533689	0.000510228
-21	-0.00321663	0.00871195	0.00584767	-0.0050348	0.00422106	0.000103889	-0.008251	-0.0037231	0.010865	0.00458272	-0.00533845	0.00765109	0.00132951	0.00367307	0.00259442	-0.0007094	-0.00228311	0.00231678	0.0115099	-0.00626142	0.0047536	-0.00319734	-0.00513648	0.00343132	-0.00599492	0.00212247	-0.00559433	0.00295665	0.00343895	-0.00210889	-0.00334128	0.00817899	0.00351	0.000570297	0.00313177	0.00422765	0.0116243	0.00582963	0.00536536	-0.000149381	0.00313538	-0.000859041	0.0113141	0.00304515	0.00248723	-0.00149395	-0.00186048	0.00506664	0.0031324
-20	-0.00461994	0.0109252	0.0104788	0.00462514	-0.00177809	0.0101753	0.00233051	0.0136621	0.000996289	0.00501846	0.00944357	0.0047657	-0.0017324	0.00255226	0.00276424	0.00613724	-0.00202307	0.00875227	-0.00471141	0.00888498	-0.00060062	-0.00188327	0.00349814	-0.00712318	0.00508707	-0.000889936	0.00405393	0.00360306	-0.00190369	0.00296864	0.00349711	0.00122603	0.000710099	0.000147785	-0.00655495	0.00686703	0.0122878	0.00160827	0.00238867	-0.0015128	-0.00254489	0.00157759	0.00594321	0.00430739	0.000236964	-0.00215778	-0.00233956	0.00609194	0.000420971
-19	0.00645152	0.0136458	0.00172419	-0.00204346	0.00075867	0.00510659	-0.00383155	-0.000605885	0.00426057	0.00245528	0.00481006	0.000705732	-0.00445062	0.00164818	0.00344943	-0.00292215	0.00136856	-0.00573684	0.0205581	0.00339948	0.00416819	0.00675113	0.00833493	0.00719314	0.000408605	-0.00233698	0.00161733	-0.000720792	0.00645077	0.00392775	0.0103078	0.00763758	-0.000344636	-0.00143673	0.00203206	0.00240712	0.00245057	-0.00100048	0.00339942	0.00635355	0.00234087	0.00968341	-0.000360029	0.00145264	-0.000841377	-0.00392849	0.00366947	0.00121059	-0.00137878
-18	-0.000314385	0.00702493	-0.000240421	0.00306846	-0.00119547	0.00516338	0.0083698	-0.00516728	-0.000949455	0.0119308	0.00264807	-0.0063742	0.00293311	-0.00682266	-0.0094378	-0.0019074	-0.00140367	-0.00193313	0.0166051	-0.00582665	0.00582995	-0.00254205	0.00663916	-0.000894026	-0.00442622	-0.00150441	0.00112804	-0.00778421	0.00111919	-0.00155142	0.00252982	0.0133705	-0.00386374	0.00443889	0.00425118	0.00180621	0.00515646	0.00465774	0.00161086	0.002297	0.00326903	0.000892827	-0.00245433	0.0088469	-0.0018305	-0.00322898	-0.00290586	3.24395e-05	-5.7144e-05
-17	0.0090138	0.0091606	0.00480402	0.00456057	-0.00436871	0.00793627	0.00102623	0.00200198	-0.00321713	-0.00251995	-0.00241559	0.00183722	0.00390077	0.00235383	0.00174572	-0.00558924	0.00744398	0.00303505	-0.00338234	-0.00534787	-0.00172794	0.00768071	0.0030053	-0.00122002	0.00416854	0.00205132	-0.0011428	0.003718	0.00166061	0.00170561	-0.0036261	0.00773522	0.0128689	0.0045517	0.000148614	0.00338633	0.00551962	0.0101611	-0.00183721	0.0120977	-0.000842005	0.012339	0.00527973	-0.00846154	0.000199378	0.00131963	0.00172512	0.000777221	0.000519687
-16	0.0051772	-0.0072048	0.000349858	-0.00235112	-0.000643965	0.010403	-0.0075142	0.00257677	-0.000352781	-0.000951176	-0.000441449	-0.00317997	-0.00422966	0.000332479	0.00466174	0.00163118	0.00111101	-0.0017857	0.000167988	-0.00356672	-0.000726141	0.0134511	-0.00110044	0.00324522	0.00343667	-0.00146638	-0.00451611	0.00403696	0.00748864	0.00202493	0.00481595	0.0138645	0.0105291	-0.00411507	0.0019743	0.0039528	0.00771498	0.00389355	-0.000325164	0.0049602	0.00257873	0.00974647	-0.00316833	-0.00416181	-0.00256508	0.00588893	-0.00389117	0.0043917	-0.00186892
-15	-0.00204738	0.00451654	0.0107047	-0.00192674	-0.00316171	0.00425239	0.000529683	0.0042969	0.0104754	0.0065835	0.00156102	0.000159784	-0.00064161	-0.00158025	-0.00537477	0.00102645	-0.00471951	0.00330332	0.000491928	0.00680965	-0.00696046	0.0020911	-0.00207161	0.00442791	0.00461545	-0.00300434	0.00256513	0.00629885	0.00140634	0.0035232	-0.00215525	0.00798855	0.00908059	-0.000532285	-0.000140291	-0.00539237	0.00316544	0.00219788	-0.00378926	-0.00498809	-0.00425657	-0.00109147	0.000277055	0.00922091	0.00104263	-0.00144571	-0.000910197	-0.0026638	0.00066804
-14	-0.00115026	0.00801937	0.00487569	0.00248483	0.00920018	-0.00133019	0.00462764	-0.00410411	0.00463368	0.00040142	-0.00812751	-0.00291649	-0.000901523	-0.000100274	-1.30766e-05	0.00631122	-0.00299388	0.00344677	0.000357972	-0.00296577	-0.00725438	0.00168869	0.00132411	0.00404173	0.00395351	-0.000370501	0.00881992	0.000311903	0.00313628	-0.00275269	7.04392e-05	0.0140869	0.00999038	0.00323244	0.00116563	0.00748321	0.00373095	0.00165518	-0.00542157	0.012206	-0.00134764	0.0168494	-0.00246252	0.00507859	-0.00267956	0.00174758	0.00474299	0.00190406	-0.0023933
-13	0.00834008	0.0211396	0.00436582	0.00853895	0.0046298	0.0138477	-0.00471917	0.00788165	0.00299248	-0.000701246	0.00280268	0.0088993	-0.00514184	-0.00248671	0.00909051	0.00157978	-0.00147476	-0.00202322	0.00118488	0.00718984	-0.00561785	0.00164888	0.00614591	0.00609852	-1.57549e-05	0.000987487	-0.00484278	-0.00202565	-0.00585325	0.00138807	-0.000330464	0.0069823	0.0117717	0.00896039	0.0061738	0.000633512	0.0117385	-0.0025587	0.00532821	0.00707659	-0.000517229	0.000600846	-0.000481396	-0.00512903	-0.00118962	0.000658467	-0.000526657	-0.00187629	0.00242547
-12	0.00528166	0.00680622	0.00439789	0.000211605	0.000857997	0.0067323	0.0057354	-0.00080321	0.00887336	0.00109328	0.000592245	-0.00434796	-0.00253927	-6.59827e-05	0.0020285	0.00160349	0.00210851	0.00128846	0.0138558	-0.0119221	0.00409374	0.00542149	0.00327603	0.00323536	0.000861767	0.00329542	0.00324793	-0.00299678	0.00314987	0.00256454	-0.000271207	0.0104007	0.00125497	-0.00350722	0.00204631	0.00169056	0.00737566	-0.00363098	0.00628558	0.00669064	-0.000907065	0.00838093	0.00127225	0.000708643	0.00545863	-0.000537241	-0.00243123	0.00368959	-0.00238735
-11	0.00131907	0.0141013	0.00437124	0.00315608	-0.00141769	0.0151688	0.00296921	0.00250035	-0.00284975	0.00536962	0.0104877	0.00181033	-0.000859903	0.000556618	0.0016666	0.00444994	0.00314298	-0.0034332	0.0161884	0.00730071	0.00226261	-0.00439374	0.0018852	0.00451227	-0.00487258	0.00025535	0.00634021	0.00263162	0.0030617	0.00216825	0.00430285	0.0137201	0.00474015	-0.00418281	0.000162815	0.00186846	0.0073521	-0.00113688	0.0012454	0.00265012	0.0019335	0.000789066	-0.00269292	0.00276989	0.00170895	0.000678255	-0.00373101	-0.00559082	-0.00153716
-10	-9.25712e-05	0.00588578	0.00720707	0.000145853	-0.00645722	0.0162352	-0.00967004	0.000503223	-0.00581451	0.00280293	0.0038165	0.00218828	-0.00236305	-0.00386767	-0.00630446	0.000150277	0.00125378	0.00304052	0.0111154	-0.00342691	0.0082593	0.00570905	0.00427944	-0.000467029	0.00690237	0.000325639	-0.00997572	0.00186873	-0.00220623	0.00376581	0.00594088	0.0118291	0.00208166	0.00400463	0.000704482	0.00472095	-0.000702811	0.00367111	0.00168535	-0.00433977	0.00726885	0.000599312	-0.00531954	0.00179574	-0.00141846	-0.00363587	0.00315792	-0.00207489	0.000710219
-9	-0.00479815	0.00559017	-0.00561214	0.00135448	0.0036613	0.0103924	0.00860098	0.00634903	-0.00130834	-0.00289406	-0.00251862	-0.0060464	-0.00506411	0.00255744	-0.00211838	-0.00248935	-0.00350176	0.00149984	0.00921646	-0.00850728	-0.00679093	0.00367293	0.00509676	0.00615535	-0.00133911	0.00669365	-0.00390291	-0.00411279	0.00401859	0.00191453	0.00417477	0.00503537	0.00731535	-0.00131171	-0.00155303	-0.0012942	0.00432875	0.00914075	-0.00176417	-0.00203402	0.000957252	0.00239688	-0.000291155	-0.00591267	-0.00245842	7.76364e-05	-0.0009056	-0.0038273	-0.00207707
-8	-0.000346969	0.00837188	-0.00322039	0.00404343	-0.00249948	0.00771902	0.00699887	0.00814696	0.00517393	0.00116352	-0.00806381	-0.00236155	-0.000336501	0.00112839	-0.00125872	0.00254265	0.00316867	0.00288955	-0.00171473	0.00413315	0.000179723	0.00704456	-0.000626059	0.00437564	-0.000539925	-0.00174505	0.00224416	-0.00531328	-0.000151962	-0.000886469	0.00766587	0.00833319	0.0080283	0.00423458	0.00462907	0.00156962	0.000151128	-0.00373266	-0.00241506	-0.000348048	0.000682024	0.00531613	0.000366215	-0.00486324	0.00396263	0.00238862	-0.00405633	-0.000336935	0.00164798
-7	0.00369115	0.00571568	0.0112735	-0.00111419	-0.00556499	0.0161612	-0.00958896	-0.00118216	0.0106657	0.0035472	0.00767492	-0.00155151	0.00751158	0.000204572	0.00290733	0.00112539	-0.00211462	0.000310748	-0.00286685	-0.00298406	0.0109107	0.00397004	-0.00316944	0.000157307	0.00336239	-0.00157494	-0.00336098	0.00444765	0.00612934	0.0088022	0.00145772	-0.00617706	0.00709935	0.00159935	0.000447279	-0.00496108	0.00538017	0.00901137	-0.00363273	-0.000674684	0.0072682	0.00493922	0.000292858	-0.00776512	0.00455401	0.00257105	0.00409678	0.00253801	-4.57595e-05
-6	0.00228651	-0.00122967	0.0111611	0.0012173	0.00753699	0.000753284	0.00685485	0.00234696	0.00652608	-0.00135516	-0.000355444	0.00155546	0.00444054	0.00189062	0.0036949	-0.00357822	-0.00294732	0.000106167	0.00838071	0.000909372	-0.00366058	-0.00123436	0.00195778	0.00084143	-0.000230234	-0.00272098	0.0112571	0.00367532	-0.000940844	-5.73521e-05	-0.00127716	0.00171258	0.00789904	0.00508157	0.000623516	8.76832e-05	0.0107049	0.000288342	-0.000563469	0.00342612	-0.00517118	0.00313519	-0.00239644	0.00594327	0.00245122	-0.00175802	0.00485473	-0.00272314	-0.000600201
-5	0.00365795	0.00958422	0.00788718	0.000690977	0.00435285	0.00988712	0.000163474	0.00202781	0.00831382	-0.00592125	0.00108004	0.00225904	0.00146074	-0.00142513	-0.00736844	0.00892605	0.00433412	0.00730118	0.011921	0.00364803	0.014006	0.00364002	0.00636176	0.00860542	0.00248488	-0.00124674	-0.00251213	0.00547483	-0.000170872	0.00661975	0.0062627	0.0175614	0.00408388	0.00718309	-0.00278668	0.00593286	0.00676549	0.0039873	0.00494031	0.00654045	0.0116686	0.00984986	-0.000793843	0.00936479	0.00185007	0.00201332	-0.00278248	0.0102853	0.00343948
-4	0.00512507	0.0146677	0.0072624	-0.000252444	0.00181909	0.0104355	0.0116652	0.0048924	0.0109736	0.0011938	-0.000188812	0.00401572	-0.000224054	-0.00205884	0.00136915	0.00236113	0.000598886	0.00179999	0.0259554	0.000668904	0.00478906	0.0138793	0.0104774	0.00545557	-0.000649698	-0.00448599	0.000777325	0.008411	0.00492659	0.00330404	0.0110617	0.0212986	0.0133761	0.00274418	0.00327492	0.00509027	0.013881	0.00517424	0.00366846	0.00731882	-0.00439606	0.00697125	0.00328032	0.0161272	-0.00055369	-0.000938009	0.000416427	-0.00325226	0.000469479
-3	0.00981832	0.0157386	0.00520363	-0.00315423	0.00166159	0.0274559	-0.00808544	0.00676248	0.00026408	0.00480157	-0.010762	-0.000810123	0.000195132	0.00261782	0.00233891	0.0178243	0.00158605	-0.00429232	0.00330271	0.00148329	0.00898533	0.00304335	0.0127672	0.00552239	0.000309286	-0.000410403	0.00591998	-0.0075174	-0.00508405	0.00276554	0.00126631	0.0265957	0.014804	0.00430775	-0.00149193	-0.000574914	0.0301755	0.00643035	0.00171326	0.0109832	-0.000793339	0.0113023	0.00389604	0.00385906	-0.00227661	0.00205609	0.000789433	0.00496161	0.000226028
-2	0.0169571	0.0145955	0.0107413	0.0043913	0.00925512	0.0222112	0.00355462	0.00768295	-0.00504965	-0.00308781	0.00697527	0.00813906	-0.00224446	-0.00241852	-0.00317951	0.011711	-0.00178243	0.000207367	0.0272304	0.00679033	0.00689935	0.0088236	0.00818649	0.0049447	-0.00118622	0.0034138	0.00333137	0.00799271	0.0115202	0.00346621	0.00871936	0.0279543	0.0110971	0.00935541	0.00245113	-0.000416859	0.0125467	0.00115742	0.00140323	0.0128805	0.00162184	0.0290197	0.0132495	0.00134404	0.00300119	-0.00319414	-0.00159568	-0.00229115	-0.000247173
-1	0.00330168	0.00873742	-0.00227105	0.00477965	-0.000492521	0.0102265	0.00649482	0.00899305	0.000205056	0.00625843	0.00803762	0.00129035	0.0038083	0.00210127	-0.00098251	-0.00663211	0.00125123	0.0051469	0.010146	0.00801819	-0.00400143	-0.00566644	-0.00146183	0.0060191	0.00145136	0.00431024	0.00177777	0.00306757	-0.00205002	-0.00356569	0.00603954	0.0125464	0.00659482	0.00127888	0.00532639	0.000733069	0.00023406	0.0130944	-0.00174154	0.00559016	0.0063414	0.00765147	0.000636453	0.0163835	-0.000224245	0.00611794	0.00362606	-0.000542235	-0.000736615
0	0.00250665	0.0154748	0.0035905	-0.00311257	-0.00649244	0.00494458	0.000901562	-5.62019e-05	0.00597799	0.00621841	-3.02476e-05	-0.00420925	0.000920135	-0.00402695	0.00600504	-0.000548275	0.00581696	-0.000202595	0.00929487	-0.00555103	-0.0216215	0.0152248	-0.00395726	0.00544453	-0.00440256	0.00132517	-0.000862903	0.00665915	0.00622495	0.00699627	-0.00115127	-0.000369972	0.00277762	-0.00283077	0.00552439	-0.000661442	0.00778895	0.00458947	-0.00320094	-0.00138745	-0.00397414	0.00397993	0.00119193	-0.0092255	0.00481478	0.00225139	-0.00239334	-0.00408375	-0.00235767
1	-0.00253403	0.00710496	0.00525474	0.00426094	-0.00093092	0.000115555	0.00105788	0.00816289	0.00419361	-0.00130121	-0.00294815	0.000276027	0.00815795	0.0060929	-0.00196548	-0.000592879	0.00331597	0.000194143	0.0015885	-0.00453364	-0.011991	0.000242714	0.00115359	-0.0040532	0.00473797	7.52707e-05	0.00316249	0.00477758	5.89622e-06	0.00334422	0.00540538	0.00475606	0.00783092	-0.00157695	6.27162e-05	0.00423214	-0.000791733	0.0027508	0.000724135	0.00360266	0.000905844	0.00429523	-0.00295381	-0.00719322	-0.000116414	-0.000419195	-0.00119094	0.00358532	-0.00234188
2	0.000203478	0.0141633	0.00576059	0.00147472	-0.00398255	0.0411721	-0.00200837	0.0136035	0.0142497	0.00218358	0.0133531	0.00411852	0.0102803	-0.000538917	-0.00420225	0.00342056	-0.00027021	-0.00203486	0.023236	0.00489693	0.00529047	0.0171103	0.00944496	0.00041989	0.00101689	0.00544212	0.0064917	-0.00143866	0.00677369	0.00551037	0.00171442	0.019359	0.033998	0.0126209	0.000275516	0.00200864	0.0258742	0.00238634	-0.00467938	0.0140736	-0.000480413	0.00809895	0.00526507	0.0129093	0.0011525	0.000200291	0.00216064	-0.000136332	0.00212233
3	0.0230414	0.0129363	0.00279124	-0.00192734	-0.00195762	0.0234366	0.0153636	0.0153736	0.00253726	0.0063749	-0.00533653	-6.88306e-07	0.000246707	-0.000128742	0.0010455	0.0062539	0.00274891	-0.00354205	0.016139	-0.0032864	0.000704367	0.0126417	0.000550805	0.00387463	-0.00536737	0.000366186	-0.00600873	0.00298604	-0.00151428	-0.00228957	0.00460164	0.0125491	0.0319476	0.00805214	0.00959244	0.00268253	0.0206742	0.00147753	-0.000551689	0.00832512	0.00477581	0.00687033	-0.00522955	0.0098638	0.00177455	-0.00126367	-0.00274843	0.00639137	0.000228109
4	0.00643742	0.00765476	0.00504307	0.000223312	0.00451912	0.0224688	-0.000903544	-0.000557777	-0.00749998	-0.00541125	0.00121941	0.0161614	-0.00342518	-0.00317306	0.00463465	0.00899363	-0.00228395	-0.00337655	0.0155084	0.00585422	0.00912529	0.0127534	0.00655573	0.00949216	0.00502004	0.0083614	0.00104395	-0.001293	-0.00131881	0.00152465	0.00704969	0.0221795	0.00288235	0.0129103	0.00102076	0.00416995	0.0141414	-0.00139058	0.0026136	0.0118806	-0.000702619	-0.000817374	-0.00643973	0.00295794	-0.0019991	-0.0052254	0.00115094	-0.000370964	0.000307191
5	0.00469621	0.00470821	0.0118111	0.00106885	0.00339607	0.0147145	-0.00583796	0.0141145	0.0109048	0.0024168	0.00142213	-0.000201487	0.000372419	0.00527484	0.00268997	0.0182105	0.00165542	-0.00122991	0.0120107	0.0050406	0.00895095	0.00103093	0.00500439	0.00372929	0.0044826	-0.00169015	-0.00204484	0.000364391	0.00282959	0.00350324	0.0201741	0.0120009	0.00239758	0.013603	0.0101157	-0.0031753	0.0150491	0.013897	0.000457507	-0.00503773	-0.000961306	0.00499217	0.0049922	0.00534933	-0.00278576	-0.000386974	-0.00178576	0.00284468	0.000762878
6	0.00227774	0.00770812	0.0129772	0.0015432	0.00438516	0.0031792	0.000819163	-0.00554642	0.00404165	-0.00060181	-0.00858381	0.00117384	-0.00196616	-0.00551201	-0.000506531	0.00377265	-0.00173521	0.0004658	0.00494847	-0.00606311	-0.000154662	0.00105355	0.00813169	0.00421796	0.00185801	-0.0049039	0.00498881	-0.00177051	0.00572797	0.0070138	0.00514843	0.0035555	0.00446145	0.00215356	-0.00523522	0.00600768	-0.000366188	0.00142925	0.00377189	0.013211	0.00947339	-0.00160313	-0.00439326	-0.00660622	0.00449215	-0.00379567	0.00541146	0.00366904	-0.00154883
7	0.0029533	0.00707832	0.0056575	0.00226975	0.0022954	0.00813623	-0.0039851	0.00734309	-0.0033987	0.00536327	0.000105194	-0.000315859	-0.0036973	-0.00318862	-0.000458928	-0.00379423	-0.00401778	0.000613656	0.0141986	-0.000862033	0.0112517	-0.00203888	0.001764	-0.0014535	0.00383235	0.000649019	-0.000596651	0.00951132	0.00360105	0.00935415	0.000488379	0.00874792	-0.00112672	0.000738763	-0.000530971	0.00291006	0.00578628	0.00103598	0.000210651	0.00524591	0.00762487	0.0150973	0.00777939	0.000798578	-0.00395649	0.000686188	0.00614733	-0.00213322	0.00150841
8	0.00622869	0.00584034	0.00847964	-0.000190288	0.00678956	0.01355	0.00993917	-0.00806663	0.0157826	-0.000832361	0.0171837	0.00311119	0.000614886	-0.00239463	-0.00170715	0.00177853	0.0073521	-0.0055377	0.00116602	-0.00201602	0.00191005	0.00709384	0.0032481	0.007209	0.00274609	0.00385883	0.00213409	0.00174111	0.00114951	0.00864452	0.0061978	0.00930598	0.00170329	-0.00281673	0.00442102	-0.00158256	0.00390871	-0.000570814	-0.00156122	0.0110589	-0.00306339	0.00819005	-0.0013114	-0.00224513	-0.00325298	-0.00390871	-0.00363571	0.00477377	0.00134536
9	-0.00130164	0.00916041	0.0121016	-0.0019748	-0.00374678	0.00944434	0.00326982	0.0057746	0.00524947	-0.00336197	-0.00435712	-0.00509122	-0.00149298	-0.00539524	0.00211116	-0.00340194	-0.000777065	0.004563	0.0108	-0.00221411	-0.0120944	0.00546484	0.00194039	0.00112497	0.00300655	0.00575581	0.004024	0.00283988	0.0106733	-0.00344482	-0.00437643	0.0028162	0.0101342	0.00351842	0.00289402	0.0025585	-6.57601e-05	0.00310196	-0.000332985	-0.0148557	0.00306837	0.00583534	0.00940659	-0.0064888	0.00143374	0.000447629	-0.00456108	0.00217065	0.00202876
10	0.00223981	0.014212	-0.00423821	0.005848	0.000213529	0.0112499	-0.00267843	0.00544641	-0.000258163	0.00130821	0.00242535	0.00241867	0.0135755	0.00175085	8.89785e-05	-0.0019548	0.0046723	0.00432148	0.00952578	0.0042892	-0.00849768	0.00610235	0.0083278	0.00345645	-0.00489259	0.00252478	0.00400142	0.000853384	-0.000482369	0.000923244	-0.00187618	0.0156525	0.0115186	9.65532e-05	-0.00432755	-0.0015514	0.0136669	0.00716556	0.0119632	-0.000520103	0.00273375	0.00510038	-0.00391846	0.0169563	0.000578357	-0.00326531	-0.00231452	0.00341144	-0.00159471
11	0.0135341	0.00558099	0.00300626	0.00035594	-0.00309718	0.0186135	-0.00162051	0.0104251	0.000413508	0.00172716	0.00720837	0.000463932	-0.00419036	0.000599283	0.000487847	0.0164071	0.000791205	-0.00478823	0.00105731	-0.00495541	-0.00162453	0.0150132	0.0108783	0.00492708	0.00511427	0.00352929	-0.00271506	-0.00508113	0.00288758	-0.000779034	0.00430779	0.0275261	0.0134275	-0.00165178	-0.0001169	0.00141645	0.00722339	0.00460382	0.00265989	0.00454405	-0.000455918	0.00222993	0.00751766	-0.0070093	-0.00130171	-0.00148137	0.00125069	-0.000618283	-0.00144133
12	0.0046557	0.011284	0.000458901	0.000803136	0.00218088	0.00823561	0.0029521	0.007576	0.000797809	-0.00128814	0.0027955	-0.00182106	0.00623328	0.00144176	-0.000337952	0.00880301	0.000737755	-0.00281892	0.00249255	-0.000172532	-0.00110103	0.00301437	0.000224122	-0.000105033	0.00131022	0.00207451	-0.00210704	0.00350939	-0.0014466	0.00737805	0.00806244	0.00540988	0.0168166	0.0103344	0.00236632	-0.00208179	0.00914531	-0.000414082	0.00258913	0.00970896	-0.000764849	0.000377346	0.00389585	-0.0110921	-0.00354293	0.00068952	-0.00221994	0.0012131	0.00011863
13	0.0137023	0.00412866	0.00249512	0.000736571	-0.00257874	0.0173435	-0.00170628	-0.00500752	-8.00175e-05	-0.00102237	0.000717148	0.00219666	-0.00513692	-0.00174914	-0.00106348	0.00432386	-0.0026097	-0.00258371	-0.00315129	-0.00635949	0.0119222	0.00483969	-0.00111787	-0.00290329	0.00523396	0.00404471	-0.00856233	-0.000863626	-0.000982827	-0.00075805	0.0157932	0.00541714	0.0108912	0.00956304	0.00346096	0.000530408	0.00555911	0.0118731	0.00111406	0.00133541	0.0032672	0.00504828	-0.000825418	0.0148413	-0.000269203	0.00435556	0.000148277	-0.0058278	0.000430246
14	-0.000476988	0.0107047	0.00820298	-0.00178781	0.00434986	0.0159314	-0.0055589	0.00962984	0.00351156	0.000332973	-0.00297567	-0.000712411	-0.00424287	0.0018873	0.0006815	0.00477851	0.0001521	-0.000554875	0.000436364	0.00440023	-0.0019066	0.0135055	0.0062159	0.00223238	0.00571326	-9.40093e-05	0.00235342	0.00265919	0.00240102	0.0079595	-0.000849118	0.0116863	0.00877263	0.00135799	-3.84431e-06	-0.000525279	0.0120908	0.000397475	-0.00637825	0.00153862	0.00125787	0.00468533	-0.00873143	0.000228973	-0.00107676	0.00561855	0.00106049	0.00413237	0.00370965
15	-0.00146886	0.00240858	0.00368998	0.000396128	0.00154979	0.0159219	-0.00671406	-0.00601328	0.0016002	-0.00488438	0.00174181	-0.00261869	0.00114215	-0.00393158	0.00192262	-0.000629845	3.62572e-05	-0.00322935	0.00721608	0.000668988	-0.0136496	-0.000707523	-0.00239582	0.00384257	0.00319832	0.0112231	0.00716154	-0.00225585	0.00494273	0.00456393	-0.00244344	0.00629113	0.0105619	0.00203587	0.00364786	-0.00277264	0.00526558	0.00195855	-0.0102149	0.0107013	-0.00218646	0.00239642	0.00346693	0.00520387	-0.000326805	-0.00205835	-0.000540144	0.00410349	0.0021194
16	0.00107669	0.00305288	0.00295464	0.00389427	-0.00337912	0.00698024	-0.0053585	-0.00823467	0.00587151	0.00348695	-0.00929147	0.00309273	-0.00294816	-0.00467858	-0.00483469	0.00179513	-0.0021457	-0.000469344	0.000875386	-0.00240959	-0.00100074	0.00525693	0.000124856	0.000411832	-0.00147647	-0.000441054	0.0066205	-0.00159487	0.00437792	-5.10887e-05	0.00157414	0.0115119	0.0147244	-0.00228357	0.00499928	0.00315185	0.0104824	0.00797527	0.0086904	0.00514913	0.00264889	-0.00579664	-0.00321838	-0.00349446	1.86336e-05	0.00169021	-0.0039849	0.00460423	0.00014393
17	0.00186305	0.00620423	0.0061347	0.00206142	0.000320777	0.00861664	0.0140061	-0.00129556	-0.00168434	0.00512432	0.00770945	-0.00793115	-0.00122447	0.00681903	0.00233815	-0.0055549	0.00560799	-0.000912849	0.0103392	0.00933492	-0.00163402	0.00939851	0.00410597	0.00331498	0.000551952	0.000639349	-0.000651827	0.00462145	0.00250262	0.0018653	0.00982741	0.00407626	0.0129719	-0.00165053	0.00382979	0.00269086	0.00490995	-0.00188143	-0.000713202	0.00457403	-0.00151319	0.000286556	-0.00247908	0.00852401	-0.00170849	-0.00266244	-0.000571619	0.00220748	-0.0021405
18	-0.0030567	0.00428839	0.00568996	-0.00299665	-0.00122083	0.0155304	0.000363205	-0.0106617	-7.91303e-05	-0.00400757	-0.00030446	-0.00572902	-0.000204066	-0.00266925	-0.00232802	-0.00172619	0.00278862	0.000841303	0.00228347	0.00220428	0.0132604	0.00486349	-0.00355302	0.00574665	-0.00294427	-0.00113548	0.00333866	-0.00149269	-0.000418828	8.77205e-06	-0.00252961	0.0259516	0.0109675	0.00584545	0.00016505	0.00882627	-0.0029483	0.00461487	0.00659357	-0.00697156	-0.00348096	0.00133864	0.00141275	-0.00911313	-0.00221048	6.2439e-05	0.00143908	-0.00475619	-0.000773503
19	0.00413686	0.00185552	0.00527749	0.00524663	-0.000838386	0.00587956	-0.00770722	0.00866844	-0.00180679	0.00665247	0.000731488	0.00617716	-0.000644861	7.86881e-06	0.00225985	0.00199678	-0.000303766	-0.00315577	0.00306066	-0.000163553	-0.00287152	0.0025923	0.00511988	-0.000730857	-0.00299826	-0.000906594	-0.00115362	-0.00201777	0.00135148	0.00387766	-0.00740192	0.0131267	0.0101251	6.5195e-06	-0.0041059	-0.0044153	0.0131822	0.00345352	0.00415977	0.00288198	-0.00275314	0.0072937	-0.000219094	-0.000530798	0.00279754	0.00322737	0.00726846	-0.00200045	-0.000222786
20	0.00947154	0.00617854	0.00783659	0.00405404	0.00189938	0.0169299	0.00266345	0.00115932	0.00217504	-0.00521365	-0.00616103	0.00838333	0.0032377	0.00414921	-0.00227386	0.0093358	-0.00532805	-0.00476183	0.0155562	-0.00649645	0.00662262	0.00957058	-0.00347176	0.000666922	0.00898166	0.00342186	0.00272607	0.00557645	0.00217788	0.00129495	0.00953242	0.00843614	0.00782385	0.000869402	0.00337754	0.00292458	0.0116619	0.00601275	-0.00415755	-0.00681877	0.00686745	0.00780399	0.00118264	-0.00107652	-0.001957	0.00441353	0.00178968	-0.000978559	0.00289361
21	-0.00514421	-0.00153069	0.00233333	0.000795906	-0.000838041	0.00664516	0.00286973	0.00799684	-0.00103221	-0.000190812	0.00167265	0.00219774	0.00285354	-0.000234274	0.00169362	0.00697089	-0.0043321	-0.000125947	0.00291707	-0.00387961	0.00215674	0.000336538	-0.00274305	-0.00331425	-0.00227236	0.00472592	-0.00505043	0.00371673	0.00105997	0.00239251	0.00320115	0.00685568	0.0178493	0.00599686	-0.00660934	0.000240576	0.00367648	0.000822927	0.0038502	0.00863728	-0.00580629	-0.00250509	0.00214633	-0.00893723	0.00424587	-0.000440943	0.00177426	0.00240286	-0.000793201
22	0.00294645	0.0026621	-0.00387284	0.00166356	0.00531137	0.00677856	0.000977402	0.00685996	0.00875239	0.00466317	1.15734e-05	-0.00807016	-0.0011279	-0.00396258	0.00687988	0.00948071	0.000608889	-0.000115105	-0.00269667	-0.00173829	0.00106464	-0.000311937	0.00729906	-0.00244976	-0.00112687	-0.00214858	-0.00499331	0.00743419	0.00400198	-0.00595634	-0.000822963	0.00463787	0.00511497	0.00985064	0.000546046	-0.00188998	-0.00268248	0.00344266	0.0036535	-0.00209337	0.00294858	0.00704674	0.0102146	-0.00219001	-0.000122409	0.0057347	0.00113041	0.00452437	-0.00164328
23	0.0074821	0.00959938	-0.000875898	0.00113318	0.0058968	0.00620979	-0.0136872	-0.00265401	0.00506725	-0.0039736	0.0107808	-0.000492431	0.000443695	-0.00339249	-0.00208238	-0.00305221	-0.00368803	0.00413165	0.00162566	-0.00040783	0.0101778	0.00251174	0.00823222	0.00146828	-6.55402e-05	-0.00138883	0.00565637	0.00190248	-0.000820116	0.00230204	0.0033716	0.0093168	-0.000294774	-0.00156454	0.0145376	-0.00101757	0.00478116	0.00310206	-0.00055372	-0.00110001	0.00739956	0.000741123	0.00339046	-0.0205694	-0.000415285	0.0038609	0.00107167	0.00513182	-0.000113398
24	0.00689113	0.00901309	0.00423847	-0.00290488	-0.00245125	0.0104307	0.00352188	0.0032684	0.00196298	0.00108112	-0.000310068	-0.00720231	0.00139347	0.00093642	-0.0077193	-0.00333213	-0.00864468	-0.00527253	0.00513113	0.0168848	0.00231056	0.0148077	0.000888283	0.0093529	0.00180205	-0.00180521	0.00215818	0.000991736	0.00138338	0.00371774	0.000550604	0.00662889	0.00722811	0.00172024	-0.00438717	0.00401205	0.0115576	-0.00721411	-0.00575302	0.0099746	0.00652605	0.00159966	-0.00321647	-0.00390567	0.00484571	-0.00506658	-0.00276878	0.00247631	0.00254812
25	0.00667341	-0.00433964	0.0158029	0.00120892	-0.00395565	0.000588649	0.0110011	-0.0109324	-0.00280361	0.00216276	0.0019715	0.00533726	-0.000480759	-0.00334433	0.0014018	0.00475128	0.00699303	-0.00035321	0.00617021	-0.00203972	0.00156014	0.00349168	0.0033681	0.00143345	0.00423087	0.0069926	0.00436066	-0.000436136	0.00344422	0.00770282	0.00518861	0.00984557	0.00812153	0.00722419	0.00785038	-0.000965643	0.00594695	0.00203378	0.00202511	-0.00194934	-0.000419863	0.00160691	-0.00865041	0.0228072	0.00217328	-0.00399265	-0.00500567	-0.00427807	-4.49056e-05
26	-0.000467926	0.00604962	0.000577353	0.00922525	0.000822559	0.0164872	0.00116941	-0.0106874	0.00136139	-0.00500724	0.00496145	0.0020504	-0.000655862	0.00663775	0.00186674	0.0024756	0.0103872	-0.00255224	0.000933369	-0.00130705	0.003619	0.00692832	0.00241123	0.000697754	0.00828145	0.00131353	0.00480217	-0.00148612	0.00494794	0.0017583	0.00289385	0.00444513	0.00681325	-0.00243681	0.00237019	0.00771152	0.0119819	0.0018932	0.0036505	0.013232	-0.000870582	0.0144214	0.00132878	0.0169504	-0.00313857	-0.00120436	-0.00257248	-0.0043523	0.00157499
27	0.00528724	-0.00533345	0.00889057	0.00069792	-0.00316823	0.0185688	0.00435989	0.00955253	-0.00533389	0.0031846	-0.00331194	0.00226272	-0.00027745	-0.00152063	-0.00202787	-0.00226807	-0.00192064	0.00041355	-0.00121781	0.00202731	-0.00353066	0.00797265	-0.000803987	0.00250029	0.00120238	0.00914636	0.00810212	-0.00113542	0.000385821	0.00167337	-0.000503321	0.004368	0.0127484	-0.0037672	-0.00484418	-0.00023747	0.0120087	0.00529261	0.00445106	-0.0083459	-0.000453731	0.0025058	-0.0107288	-0.00547164	-0.00215989	-0.00234221	-0.00113651	-0.0045067	-0.00183863
28	-0.00142516	0.00671892	0.0047899	0.00331195	0.00296003	-0.000323181	0.00189717	0.00607996	0.00453359	0.00541778	-0.00207392	0.00692019	-4.71957e-05	0.00495322	0.000122093	0.000927075	-0.000175141	0.00420037	0.00526932	-0.0018232	0.00641613	0.00140874	0.0110508	-0.00133098	-0.000985407	0.00577695	-0.002549	0.00131967	0.00222992	0.00293607	0.00248931	0.0167591	0.00967442	0.00540534	-0.00211316	-0.00486806	0.002791	0.00279733	0.00663107	0.00101654	0.00659485	0.00665883	0.006601	-0.000577187	0.00121908	-0.00108219	-0.00231904	0.00146987	-0.00147973
29	-0.000325418	0.00556405	0.00536559	0.00206356	0.000162776	0.0110288	0.015134	0.0174898	-0.00250613	0.0005973	0.00298476	-0.00320684	0.00120211	-0.00214069	-0.00304439	0.00582164	-0.00356013	0.00145606	0.0112434	0.00183712	0.00881224	0.0124633	0.00412062	0.000704029	0.000626366	-0.00100262	-0.0029786	0.00857822	0.000498125	-0.00181727	0.0065273	0.0122436	0.0170047	0.00764598	0.00534242	0.000972872	0.00289268	0.00504386	-0.00352027	0.00860671	-0.00405886	-0.00546111	0.0130985	-0.0031853	-0.00417904	-0.00418513	-0.000500274	3.4312e-07	0.00154536
30	-0.00192017	0.00696491	0.001724	-0.00111775	0.00223168	0.00752322	-0.00552654	-0.00426333	0.00860158	-0.0019029	0.00540961	-0.00411499	0.000104563	0.0048928	0.00147832	0.000209785	0.000738328	0.00272705	-0.00192022	0.0144886	-0.00495507	0.00707362	-0.00152719	0.00628794	0.00300402	0.00429388	-0.000293434	0.00114648	0.0035765	-0.00349966	-1.29252e-05	0.00762439	0.00406175	0.00183346	-0.00642337	0.00345698	0.0113167	0.00832121	0.00952001	0.00698257	0.00155049	0.00821081	0.0026551	0.00367569	0.00193016	0.00791861	0.00580701	0.000468015	0.000296643
31	0.00209285	0.00605809	0.00522747	-0.000211975	0.00136754	0.0132738	-0.0070026	0.00677621	0.00417373	-0.000319959	0.00347366	0.0021921	0.001597	-0.00273175	0.00400857	0.00347342	-0.00161085	-0.00635842	0.00456325	0.00367631	0.0185981	0.0112707	-0.000889583	0.00409936	0.00579014	0.00409064	0.00316937	0.00891683	-0.00177458	0.000889609	0.00457806	0.000381335	0.00863509	0.00800248	0.00643636	1.35339e-05	0.00642034	0.00339923	0.00199336	-0.00704087	0.00488316	0.0032355	0.00511238	-0.000895538	0.00257255	0.00047997	-0.00405039	0.00546595	0.00300969
32	0.00125748	0.0102419	0.00422858	-0.00131855	0.00939733	0.00528398	0.00831036	-0.00775853	0.00297112	-0.0016505	0.00751844	-0.0107412	0.000223065	0.00104276	-0.00166213	0.00262749	0.00766905	0.00192043	-0.00508377	0.0079853	-0.00054522	0.009939	0.00586738	0.00143375	0.00281824	0.00129386	0.00337667	0.00176644	-0.00300142	-0.00282012	0.00348277	0.0151648	0.00415586	-0.00140266	0.00645389	0.00458631	0.00644801	0.00824939	0.00299185	-0.00314838	0.00342086	0.00237841	-0.00787889	-0.0125681	-0.00198534	-0.00414727	0.000868685	-0.00656865	-0.00209705
33	0.0042433	0.00776505	0.00270145	0.0131104	-0.00234531	0.00485917	-0.00346522	0.0110919	-0.000370811	0.00281271	0.00464094	0.0021163	0.00240049	-0.00160854	0.000366655	0.00546547	0.000947374	-0.00433491	0.00547873	-7.76523e-05	-0.00465031	-0.00140599	-0.00438554	0.00113623	-0.00525984	0.00456876	-0.00181058	0.00432901	-0.00094671	0.0023103	-0.00362985	0.00647752	0.00726147	0.00741332	0.00819216	-0.00184323	0.00896923	-0.00263535	-0.00251355	0.00529175	0.00214986	-0.00252193	0.00644283	0.00990933	-0.00173594	-0.0034636	0.000100656	-0.00573878	-0.00182725
34	0.00509986	0.00209123	-0.00144388	0.00296462	-0.000862957	0.00792186	0.00992652	0.00167895	-0.00556116	0.00145843	-0.00101269	0.00645063	0.000498238	-0.00196623	-0.000268074	-0.00191451	0.00109181	0.000188366	-0.00171474	0.00280686	-0.00319923	0.00483317	-0.00236384	0.0057529	0.00997983	0.000186024	0.00433293	0.00307801	-0.00093745	0.000636193	0.00997317	0.00349771	0.0073768	-0.000697263	0.00230261	0.00992962	0.0050832	-0.00293353	0.000758871	0.00858655	0.00233548	0.00252167	-0.00202628	-0.0121189	-0.00022608	0.0034893	0.00647604	-5.92778e-05	0.00196225
35	0.0105028	0.00831724	0.0140753	-0.000341228	0.00187979	0.00650332	-0.00177822	-0.00568924	-0.00123017	0.000227992	-0.00364237	0.00485574	0.003468	0.0063903	0.00474722	0.00420759	-0.00121324	0.000410156	0.0152244	-0.00874853	0.010902	0.00919588	-0.0061044	-0.000374856	-0.00151804	7.94164e-05	0.0121573	0.00275068	0.000874934	0.00381286	0.000451798	0.00634866	0.000482781	-0.00209832	0.00200405	0.0024298	0.00198667	0.00709202	-0.00551485	-0.00059631	-0.00322257	-0.000277135	0.000407116	0.0133016	-0.00424028	0.00134702	-0.00216524	0.00679454	0.000260245
36	0.00814078	0.00401912	0.00751761	0.000518294	-0.0075704	0.00942699	0.0104877	0.00209962	-0.000820808	-0.00278687	-0.00411	0.00157358	0.0035661	0.000523937	-0.00104647	0.00624179	-0.00194004	-0.00350378	-0.000516481	0.000274935	-0.000992391	0.00104297	0.00444341	0.00251055	0.00546125	-0.00167404	0.00414612	0.0024274	0.0067798	-0.000930276	0.00421877	0.00179675	0.00383777	0.00743836	0.00379241	0.00450959	9.36488e-05	0.0010534	0.015298	0.00341446	-0.00242055	-0.00076715	-0.000771883	0.00497055	0.000268491	-0.00166211	0.00334511	-0.00034161	-0.000932773
37	0.000743318	0.00585287	0.00174677	8.17094e-05	-0.000573822	0.00355994	0.00679612	0.00410159	0.00571189	-0.000255008	0.00493856	0.00815568	0.000690125	-0.00304291	0.0043217	0.00151104	0.000446823	0.000152112	-0.00326125	0.00547606	0.0148739	0.00430715	-0.00235865	0.00649171	0.00455177	0.0081921	-0.0044956	-0.00155919	0.0017829	0.000202797	-0.000491201	0.0100801	9.67488e-05	0.000798234	0.00345845	-0.00194688	0.00548248	0.00325346	-0.000238711	0.00658478	0.00509818	-0.00452237	0.00247108	0.0163004	0.00101347	0.00301133	0.00361541	0.00930908	-2.97498e-05
38	0.00655524	0.00937546	0.00201934	-0.00292668	0.000294251	-0.00107922	0.00203184	0.0131749	0.00439523	-0.00293174	0.000970561	-0.00311497	-0.0045737	0.00185104	0.000235461	0.000689275	0.00596944	0.00998782	-0.00243641	0.0107174	-0.00746741	0.007996	0.00419665	0.00563911	0.00122486	-0.00369919	0.00241003	-0.00354291	0.000109664	-0.00324756	-0.00448438	0.00461259	0.0178184	0.00943908	0.00191304	0.00370525	0.00751996	0.0113656	-0.00149958	0.00835834	0.0072867	0.00356253	0.00252245	-0.00514823	-0.000881961	0.00329443	-0.00364419	-0.000861511	-0.00202892
39	0.00447684	-0.00161161	-0.00156688	0.00266493	-0.000268036	0.000551095	-0.00240697	-0.000381688	0.003274	0.00483711	-0.00138145	-0.00631831	-0.000298466	0.00221233	-9.92064e-05	-0.00709394	-0.00350373	-0.00163518	0.00639179	-0.00530979	-0.00441292	0.00632374	0.0126605	0.00928671	-0.000613995	-0.000175235	0.0011547	0.00820613	-0.0035857	-0.00312276	-0.00193413	-0.00461648	0.00679536	0.00402812	0.000474544	-4.58025e-05	-0.0023947	0.00204748	-0.0010742	0.00289893	0.00555066	0.00882838	-0.00216462	0.00939319	0.00580814	0.00262172	0.00424713	0.00228701	-0.00188978
40	-0.000206713	-0.00571693	0.00345126	0.00990053	0.00264884	0.00170475	0.00876512	-0.00334938	-0.00431412	-0.00243465	0.0102651	0.00111338	0.00319017	-0.00317292	0.00226202	-0.00142262	0.00350518	-0.00149455	-0.00327365	0.000557482	0.00043431	0.00482864	0.00540077	0.00435175	-0.00358287	-0.00491105	-0.000806066	-0.000243843	0.00387757	0.00620732	0.000927169	0.00381293	0.0017939	0.00405799	0.0095056	0.00315523	0.0100124	0.00547702	0.00606175	-0.00555085	0.00065233	0.00759103	0.0100383	-0.00565088	-0.0034105	-0.000115079	-0.00212698	0.00104496	0.00286592
41	0.000800174	0.00393644	0.0072464	-0.00168205	0.00372657	0.00809762	-0.00354704	0.013439	-0.0075421	-0.00269715	0.00295662	-0.00169172	-0.00179041	-0.00340921	-0.00672178	0.000752719	0.00688994	-0.000352651	0.0108831	0.00152909	-0.000134064	-0.00344675	-0.000561458	0.00549773	0.00356007	0.00504619	0.00366724	0.00228576	0.00300221	0.00449316	0.0143232	0.0103196	0.0141027	0.00462722	0.000667224	0.00101313	0.00780356	-0.00234383	0.00430534	-0.0102327	0.00948257	-0.00336353	-0.00224677	-0.0119211	0.00148663	-0.000411403	-0.00431556	0.00875523	-0.00153214
42	-0.00140567	-0.000162812	0.00336536	0.00349483	0.00520115	0.00726303	-0.000477824	-0.00116019	-0.00927628	0.00192302	0.000180981	0.00754026	0.00476975	-0.0014477	0.00187885	0.00173224	-0.00534019	0.00018008	0.00126858	-0.00451068	-0.00269009	0.00832952	0.00193614	-0.00682303	0.00759261	-0.00144307	0.00686461	-0.00294514	0.00421983	-0.00243685	0.00286912	0.00203554	0.0051098	0.000794942	0.0024742	0.0019431	-0.00283692	0.00258143	0.00369983	-0.00191839	-0.00247416	-0.000210673	-0.00077976	-0.00347067	0.000103597	-0.000302887	-0.00213991	-0.00349652	0.0017737
43	0.00131386	0.000962459	0.00496378	0.00179019	0.00180157	0.00427475	-0.0118945	-0.00156048	0.00437092	0.000426381	0.000531799	-0.00215253	-0.00152513	0.00275768	0.00411736	0.00524534	0.00325767	0.0025416	-0.00415747	0.000897744	0.00611525	0.00594863	0.00135144	-0.00141947	-0.00297141	0.00829791	0.00513564	0.00320593	0.000583316	0.00477158	-0.00217433	0.00444598	0.00781149	-0.00779152	0.000276156	-0.00301865	0.0105061	0.00271024	0.00263236	0.00184905	0.00422896	0.00142726	0.00196669	0.00305825	-0.00144696	0.00208152	0.00322494	-0.00474266	5.25135e-05
44	0.00703891	0.0128293	-0.00042404	-0.00025708	0.00272642	0.00695084	-0.00187123	-0.00544519	-0.00498392	-0.00251519	0.0012746	0.00409341	-0.00256543	-0.000910674	-0.000279278	-0.00127586	-0.00209067	0.00215872	-0.00638543	0.00194318	-0.000259062	0.00387462	0.00342541	-0.00132329	0.00117466	0.00461069	-0.00203019	-0.000211682	0.00155827	0.00142159	0.00310077	0.0131711	0.0044816	0.00814071	0.00386493	-0.000818827	0.00456435	0.00883313	0.00611454	0.00293223	-0.00331532	0.00240011	-0.00690834	-0.00213532	0.0066951	-0.000183778	0.000181741	-0.00566627	0.00475212
45	0.00613773	-0.00164408	-0.00175109	0.00168707	-0.00400002	0.00211934	-0.00660115	-0.00475102	-0.00552383	-0.00385639	-0.00236331	-0.00286096	0.00280806	0.00110149	0.00386572	-0.00166163	0.00198356	0.0031563	0.00344123	-0.00302501	-0.00452153	0.00503083	-0.0047417	-0.00326566	0.00101504	-0.00184008	0.000110914	-0.00133239	0.000818912	0.00275258	-0.00526394	0.00339421	0.00727897	0.0077617	0.0067903	0.00674338	-0.00708082	-0.00317437	-0.00634025	0.00329242	-0.00127858	0.00327365	-0.000984398	-0.000193353	0.0066997	0.00198003	-0.00597987	-0.00299784	-0.000345723
46	0.00475849	0.0155777	0.00213577	0.00157333	-0.00114568	-0.000591748	0.00625903	-0.00297489	0.00164744	0.00587989	0.00211371	-0.00167832	0.00957688	0.00112718	-0.000732562	-0.00541031	-0.00521157	-0.00518607	-0.00263359	0.00131317	0.00703042	0.00168177	0.000792893	0.00392748	-0.00583332	-0.000287098	0.00494547	-0.00192582	0.00172618	0.000299433	0.000305283	0.00530695	0.00322064	-0.00151604	0.00223185	0.00217369	0.0049526	0.0061837	-0.00254372	0.000830588	0.00153886	-0.000826826	-0.00162656	-0.00692334	-0.00071257	-0.00200211	0.00417686	-0.00220883	-0.00103816
47	0.000590555	0.00605236	0.00590961	0.00200856	0.00239267	-0.00498783	-0.00561501	0.000794836	-0.00243262	1.94378e-05	0.0023687	0.00239577	0.00104849	-0.00212753	0.000829078	0.00340677	0.00425228	0.00368226	0.00486702	-0.00468068	-0.000184175	0.00335314	-0.00113648	0.00237622	-0.00308609	-0.000873047	0.00956431	0.00504923	0.0044219	-0.00248645	-0.00703668	0.000943233	0.00810137	0.00302675	0.00539753	0.00407993	0.000628805	0.00829311	-0.00159074	0.00517622	0.00112713	0.00744056	0.00712736	-0.00114188	-0.00382299	0.0042383	-0.000310617	0.00135782	-0.00140185
48	0.00150986	0.0015678	0.0101827	-0.00690011	-0.00246157	0.00161678	-0.00333873	-0.0080831	-0.000262754	0.00163631	0.000497109	0.00321063	0.000934766	-0.00505163	-0.00120766	-0.00362461	0.00376673	0.0010136	-0.00284136	-0.000159609	-0.0083422	0.00232041	0.00113775	0.00360666	0.000932799	0.00414265	-0.00707985	0.00594831	0.00402429	-0.00519546	0.00658893	0.00208823	0.00135243	-0.0025185	-0.00173179	0.00151382	0.0071323	-0.00120475	0.0017455	-0.000285942	0.00548003	0.00087626	-0.00636726	0.0163908	-0.00216992	-0.000130526	0.00202676	-0.00253318	-0.00264727
49	0.00088386	-0.00528382	0.00341214	0.00365121	0.00191669	0.00533365	-0.00989636	0.00157239	0.00180565	-0.00683292	0.00917794	0.0126663	-0.00186166	0.00189435	-0.00295073	0.00164506	-0.00271397	-0.00446492	-0.00107184	0.00293832	0.00103014	0.00461395	0.00476901	0.00480133	-0.000986674	-0.0071659	0.00414561	0.00884305	0.00112463	-0.00164736	0.00725982	0.0103892	0.00648637	0.0066864	0.0128459	0.000190903	-0.00427427	0.00201583	-0.00141672	-0.000402225	0.000397725	-0.000293135	0.00280042	-0.00100495	0.00614864	-0.000658574	0.00238927	0.00144965	-0.00152142
50	0.00763554	-0.00320194	0.0026448	-0.00406088	0.00803069	0.00355879	-0.00274496	-0.004834	-0.00949884	0.00191165	-0.00982481	-0.00989188	-0.00674103	0.00521976	-0.00497259	-0.00131998	-8.02537e-06	0.00475104	0.00682436	0.00517205	-0.00401293	0.00905412	-0.00579195	0.0021685	0.000992356	0.000633527	-0.00333394	0.00644488	0.00235919	0.00278465	0.00390237	-0.00110373	0.00683725	0.00694206	0.00125628	-0.00100528	0.00344445	5.30517e-05	0.00915203	-0.00211783	-0.00345065	0.000488476	0.00214815	-0.00279306	-0.00126975	0.0014592	-0.00361026	-0.000593368	0.0026517
51	-0.000333684	-0.00172064	0.0015316	-0.000697122	0.00477936	-0.0041132	-0.00383009	0.00315671	-0.00130786	-0.0040621	0.00105084	-0.00284797	-0.00428796	3.5654e-05	0.00255699	-0.0106859	0.000547703	0.000387686	0.00361134	0.00306133	0.00142923	-0.00253215	0.00753465	-0.00413037	-0.00201208	0.00369891	-0.000556456	0.00404261	0.00647452	-0.00125477	-0.000720752	0.000792438	-0.00493032	0.00273857	0.0061119	0.00929508	0.00215076	0.000438655	0.0019288	0.0014659	0.00415234	-0.00242288	-0.00325244	0.00251958	0.00422493	-0.0012625	-0.000652018	-0.00155567	0.000157414
52	0.00125214	-0.000932235	0.00424526	0.00105114	0.0112692	0.00759424	-0.00293552	-0.0059343	0.00279237	0.0050624	-0.00173201	-0.00553506	0.00149696	5.20202e-05	-0.000212589	0.00551294	0.00409058	0.00356757	0.000572161	0.0004171	0.00131113	0.000959378	-0.00370375	0.000581818	-0.00336514	-0.00122284	0.0146822	-0.00610012	0.00660445	-0.00083849	0.000626445	0.00304242	0.0103397	0.00377956	-0.00294599	0.00592743	0.0103386	0.0021938	-0.000228435	-0.000405197	0.000840586	-0.00185884	0.00805127	0.00868869	-0.00147539	8.71453e-05	0.00402509	-0.000707051	0.00122485
53	-4.96815e-05	0.00604138	-0.00043387	0.00800582	0.00104887	-0.0060975	0.00263468	-0.00579257	-0.00316379	0.00682159	0.00871484	0.00317794	0.000624653	-0.00096886	0.0014755	0.000515573	-0.000338777	-0.000682584	0.00206985	-0.0050468	0.00270636	3.98016e-05	0.00188965	-0.00183163	0.00470375	-0.00118528	0.00813613	0.00827473	0.00716823	-0.00277322	0.00351352	0.0110868	0.00051034	0.00431505	0.00824787	-0.00258741	-0.00444774	0.00355882	-0.00538969	0.00847555	0.000873825	0.00345693	-0.00170982	-0.00785829	-0.000479812	-0.00154816	-0.00230112	-0.00221241	-0.000253243
54	0.00831165	-3.29671e-05	-0.00579294	-0.00617069	-0.000671468	-0.00421359	0.00769541	-0.00493978	-0.0101433	-0.00350829	0.00564212	0.00131394	-0.00834567	0.00208622	-0.000621874	0.00904642	0.000341805	-0.00389012	0.00121794	0.00265758	0.00229476	0.000811869	0.00347513	0.00324798	-0.00294045	-0.00074704	0.000849673	-0.000653581	0.013621	-0.00181858	-0.00535255	-0.0029052	0.00588157	-0.00285574	-0.00132647	-0.00128397	-0.00143849	0.00197707	-0.000281821	-0.0043288	0.00210259	-0.000478364	0.00561692	0.00261668	-0.00375565	-0.00293365	0.00366334	0.0105343	0.00126318
55	0.00855987	0.00272718	0.00821739	-0.000277258	-0.00509549	0.00443281	-0.0049701	0.000444383	0.00405117	-0.00029235	0.0127347	-0.00115068	0.00237152	0.00400554	-0.00446313	-0.00328682	-0.00166694	0.000968644	-0.00421403	-0.00118757	-0.00376031	0.008033	-0.00539221	0.00488901	-0.00320562	-0.00117681	-0.00251353	-0.00456212	-0.0058687	0.00390081	0.00369742	0.00380466	0.000994368	-0.00109068	0.00547023	0.000403089	-0.000767153	0.00435703	0.000271183	0.00795123	0.00934376	0.0052559	-0.00395596	-0.00670613	0.00214815	-0.00376718	0.000683808	-0.00205819	-0.0002503
56	-0.00563939	-0.000840642	0.00274349	-0.0034349	0.0028629	0.00294006	0.00861647	0.00142855	0.00336146	-0.00385625	0.00105161	-0.00275422	0.00238843	-0.00398982	-0.000967193	0.00159386	0.00169735	0.000351407	-0.00798492	-0.000339219	0.00121598	0.00940747	0.00785012	-0.00253634	-0.0010663	-0.00508005	-0.00213071	0.00939127	-0.00156508	0.00399751	0.00273309	-0.0021616	0.0100616	0.00535923	-0.0068826	0.00178436	0.00259998	-0.000485603	0.0109507	-0.0026661	-0.00154294	0.00626801	-0.00563234	0.00664294	0.00419623	-0.000803951	-0.00775319	0.0173057	-0.00198751
57	-0.000429028	-0.00315047	-0.000826596	0.0019574	0.00097299	0.00137119	-0.00688754	0.00384478	0.00464773	-0.00602418	-0.00429297	0.00262072	-0.0030144	0.000152973	-0.000296209	-0.00884386	0.00262012	0.00123706	0.00565202	-0.00333806	-0.00694851	0.00550165	0.00601851	-0.00185598	0.000422168	0.00327904	0.000495327	0.00566348	-0.00593699	-0.00501165	-0.00688109	0.00560762	0.00621193	0.0034687	-0.00545992	-0.00126683	0.00484566	0.000713256	0.000196251	-0.00230189	-0.00152876	0.00623966	-0.00673262	-0.0049489	-0.00416209	-0.0011679	-0.00600473	-0.00369643	-0.00361348
58	0.00249537	0.00126539	0.00373443	-0.00472658	0.00408151	0.00274188	-0.00979211	0.00193212	0.000165847	0.0119788	-0.0123999	-0.00614851	-0.000299895	-0.00180162	0.000197258	-0.00256405	0.00206202	0.00028041	0.00320345	0.00990477	0.000826794	-0.00369768	-0.000584557	0.0044415	0.00309655	-0.00136432	0.00193814	0.00796405	0.00494769	0.00763836	0.000621907	-0.000142886	-0.000481824	0.00892737	-0.00113194	-0.00341003	-0.00729239	0.00391965	0.00420581	-0.00658902	-0.000184111	-0.00782283	0.00244512	-0.00527221	-0.00108991	0.00942351	-0.00439699	0.00492006	-0.000836003
59	-0.00047959	0.00621549	0.00559726	0.00171572	0.000680261	-0.006359	0.00839542	0.0035543	0.00371995	-0.000301304	-0.00418361	0.00134181	0.000308654	0.000608444	-0.0027511	0.00264985	0.000434973	-0.00239004	-0.0121604	0.0165042	0.0101982	0.00120144	-0.00818145	-0.00257952	-0.00344967	-0.00486101	0.00275365	-0.00385709	0.00105075	0.000623854	0.00731567	-0.00160535	-0.00125888	0.000233686	-0.000613592	0.00796326	0.00652426	0.000749763	0.00246532	-0.00389033	0.00183886	0.00476129	0.00342181	-0.00176376	2.73118e-05	-0.00302046	0.00324567	-0.00195327	1.63787e-05
60	-0.000640614	-0.00103331	-0.00150197	0.00488995	0.00194118	-0.0036368	0.000170304	-0.00860395	0.00628202	-0.00452366	0.00752527	0.0151377	-0.00446407	-0.00400857	0.00299864	-0.00261264	-0.00474815	0.00301722	0.00452081	0.00239044	0.00703059	-0.0057563	0.00618854	0.000973985	-0.00400023	0.00279378	9.20609e-05	-0.000718298	0.000677952	0.00288785	0.00383544	0.00352894	0.00101965	-0.00173468	0.00320395	-0.008481	0.00255822	0.00213436	0.000824773	-0.00422996	0.0102154	-0.000512811	-0.0029802	-0.00723646	-0.000147392	-0.00181288	0.000178149	-0.00211497	0.00238398
61	0.00826634	-0.00812868	-0.000835367	-0.00160154	-0.00335463	0.000329739	0.00685431	0.00622826	-0.00425208	-0.00245178	-0.00048791	-0.00892962	0.0028891	-0.00241906	-0.00129589	0.00395717	0.00325881	0.00378402	-0.00310526	0.000806412	0.00310802	0.00783957	0.00374029	-0.00357615	0.00470482	0.00567907	0.0018347	-0.0015526	0.00433028	0.00189505	0.00932834	-0.000685499	-0.000113936	-0.00205611	0.000654583	-0.000857975	-0.00565215	-0.00564047	0.00784075	-0.000642463	-0.00348189	-0.00100429	-0.00631984	-0.0120388	-0.00010373	-0.000803975	0.000611114	-0.00934231	0.000501662
62	0.00458597	-0.00197745	-0.00193504	0.00257533	0.00271482	0.00186234	0.00781669	-0.00401558	0.0028935	0.0066839	0.0120107	0.00436744	-0.00568463	-0.0022596	-0.00240556	0.000723539	0.00210667	-0.000309569	0.000729046	-0.0026172	0.000228716	-0.00243242	0.00169426	-0.00292939	0.0011282	0.00114185	-0.00313848	0.00235612	0.0063176	-0.00220237	-0.00629576	-0.00775062	0.00031531	0.0015967	-0.00932859	-0.00411206	-0.00380148	-0.000603543	-0.00273844	0.0028891	0.000937183	0.00224461	0.00096933	0.00778375	3.84815e-05	-0.00073611	0.00840634	0.00170664	0.000577335
63	0.00374527	-0.000742515	0.00698605	0.00817216	0.00268002	0.00391486	-0.00949065	0.00183378	0.000677156	0.00358298	-0.00218244	0.0144852	0.00480992	0.00278307	-0.00138014	0.00748437	0.00313097	0.00225203	0.00720933	0.0012998	-0.0048946	0.0015666	0.000444591	-0.00287499	-0.00172037	-0.00522706	0.00251834	0.000844999	0.00829952	0.000582617	-0.000785248	0.00211669	-0.0017004	0.000365371	-0.00157479	0.00805834	0.00229772	0.000340584	-0.00045215	-0.0038999	0.00931886	0.00828356	0.00693819	0.0074488	-0.000388571	0.000219979	0.0043297	0.00239588	0.00208494
64	-0.00196835	0.0122364	-0.00135375	-0.000118049	-0.00151327	0.00187368	-0.0088639	0.00203816	0.000615611	-0.000781115	-0.00807561	-0.00215909	-0.00168906	0.00332041	0.00577052	0.000235434	0.00335368	-0.00126358	-0.000329488	-0.00763115	0.00758015	0.0063959	0.00874278	0.00535174	-0.00212117	-0.0018426	0.00317964	0.00451901	0.00612245	-0.00131035	0.00400807	0.00299476	0.000963172	-0.00292415	-0.000774284	0.0015565	-0.00144711	0.000235515	0.00758266	0.0132879	0.00489462	-0.000150617	0.00172127	-0.00514128	0.000736748	-0.00529138	-0.000648026	0.00337015	-0.00156458
65	-0.00133356	0.00140665	0.00201789	-0.00297505	0.00247254	-0.00485682	0.00248256	0.0036736	-0.00195952	0.00871244	0.00658935	-0.0046157	-0.00860559	-0.00167684	-0.00207841	-0.00225261	0.000862401	0.000968354	-0.00588819	-0.00243787	-0.000650904	-0.000990918	0.00364426	0.000303943	-0.00933154	0.00568727	-0.0045131	-0.00103445	-0.00382158	-0.00111918	-0.00214063	-0.00104615	0.00374764	0.00468237	0.00744225	0.00190416	-0.00478856	0.00415363	0.00289966	0.00319038	-0.000547061	0.00359793	0.00422253	-0.00848657	-0.00470944	-0.00175114	-0.00149868	0.00688253	-0.000316179
66	-0.00236872	-0.00367392	-0.000569594	0.0029647	-0.000600987	0.00734604	-0.00305393	0.00995704	0.00195813	-0.00263028	0.0029135	0.000402262	0.00217217	-0.00276995	0.00255194	0.00346281	0.00167708	0.00653758	-0.00489612	0.00547797	-0.00286409	0.00124808	-4.49028e-05	0.00394235	0.00389665	0.000624934	0.00446248	-0.000644951	0.00921453	-0.0023252	-0.00548424	0.00132685	-0.000633026	0.00771157	-0.000719579	-0.00372419	-0.00335168	-0.00271364	0.00561866	-0.00353365	0.00768421	0.00254022	0.00307168	0.0110885	-0.000291628	0.00489513	0.00376754	-0.00112138	-0.000790667
67	-0.000316564	0.00402506	0.00522123	-0.000218229	0.00256891	0.000471257	0.00514823	0.00291391	0.00605081	-0.00586052	-0.00185754	0.00342257	0.00982181	-0.000437269	-0.00299879	0.00124502	-0.000646406	-0.00135629	6.69252e-05	0.00490781	-0.00377069	-0.00241649	-0.00201548	-0.00140128	-0.00258833	-0.00355856	0.00649128	0.00559564	-0.00233775	-0.00337608	-0.000317764	0.00121706	0.0035179	0.000408615	-0.00353816	0.0116025	-0.00283337	0.0021759	-0.000347451	0.00364948	-0.0020969	0.00258487	-0.00289382	0.0121042	-0.00280228	0.00268206	-0.00417884	9.57045e-05	-0.00107751
68	0.00171876	0.000616693	-0.000934324	0.000724892	-0.00185061	-0.00661506	-0.00224641	3.52446e-05	-0.00499239	-0.00388431	0.0017701	0.001311	0.000989617	0.00502562	0.00126312	-0.00202953	0.00584467	-0.000403589	0.00180685	-0.00360996	-0.00199665	-0.00314466	0.00145017	-0.00464711	-0.000755483	0.00201307	-0.00112931	0.00169899	-0.00327881	0.00868694	-0.00617269	-0.00562749	0.00360903	0.00200914	0.00499719	0.000928291	-0.00152365	0.00244695	-0.00101719	0.00216047	-0.00682926	0.00437732	-0.0104022	3.26133e-05	-0.0003885	0.000773657	-0.00454419	0.00359825	-0.00236478
[truncated: 132 more rows]
[truncated: 204 more columns]

## Sheet: Fig 3 Panel g
Control	Upward Dots	Upward Grating	Vertical Dots	Downward Dots
-0.0740661	0.0426924	0.0641284	0.293283	-0.0041199
0.0521294	0.0258674	2.29399	0.667501	0.146524
0.0783471	0.114864	0.991025	0.485863	-0.00512808
0.117055	-0.0232814	0.698008	0.168787	0.0580732
0.195026	-0.00142657	0.373916	0.130098	0.134542
0.321941	0.00741477	0.398926	0.615622	0.103544
0.0784184	0.147239	0.53716	0.0344774	0.0336419
[truncated: 246 more rows]

## Sheet: Fig 3 Panel h
Control	Upward Dots	Upward Grating	Vertical Dots	Downward Dots
[truncated: 1 more rows]

[truncated: 3 more sheets: Fig S3, Fig S4, Fig S5]
