# Supplementary material for: Early visual motion experience shapes the gap junction connections among direction selective ganglion cells
Source: PLoS Biol. 2020 Mar 25;18(3):e3000692. doi: 10.1371/journal.pbio.3000692 (PMC7135332; doi:10.1371/journal.pbio.3000692)
Supplement: S4 Data — The file has multiple sheets, labeled by panels. (XLSX) [file pbio.3000692.s011.xlsx]

## Sheet: Fig 4 Panel a
Lag(ms)	Control
-200	0.000956995	-0.00592571	0.00243786	0.00350631	-0.00104041	-0.00403847	0.00357753	0.000774199	-0.00713953	0.00144755	0.00757199	0.00642037	0.00569523	-0.00108814	-0.00168742	-0.00199184	-0.00262772	0.00134627	-0.000221471	0.00242702	-0.00329561	-0.000232275	0.000339914	1.67088e-05	0.0013651	-0.00306518	-0.00119185	-0.000471494	-0.00184653	0.000516978	-0.00107592	0.000249736	-9.82824e-05	0.000208001	0.00238082	-0.000593186	7.64392e-05	-0.0016622	-0.00144078	-0.000664985	0.00112526	-0.00219997	8.26753e-05	0.000347534	0.00331192	-0.00150897	-0.000528788	0.00148505	0.00304506
-199	-0.000402707	-0.00258377	-0.000165391	0.00463555	0.000874802	-0.0017701	-0.00346434	-0.0043377	0.000440352	-0.00194184	-0.000277926	-0.000180311	0.000947404	-0.000133259	-0.007774	-0.00433957	-0.00325695	-0.00256719	-0.0012977	0.000253656	-0.00512641	0.000890057	-0.00158366	0.000608698	-0.000547425	-0.00223735	-0.00233529	-0.0019467	0.00141885	-0.00367554	0.000706927	0.000123056	0.00135505	-0.00270923	-9.59077e-05	-0.0022463	0.000530836	-0.00174504	-0.00102512	0.000983806	-0.00540661	-0.00125253	-0.00300845	0.000839981	0.00242198	0.000527442	-0.000925531	-0.00233362	0.00326883
-198	0.00170218	-0.00202885	0.00130262	0.00133061	-0.000291999	-0.000219952	-0.00405937	0.00275532	0.00295968	-0.00493309	0.00134422	0.00327169	-0.00330255	-0.000438689	-0.00456414	-0.00662291	-0.00273407	-0.00129933	-0.00153581	-0.00227744	0.000294756	-0.00184448	-0.00369372	0.00220076	-0.00178594	0.00247404	0.00146827	0.000416145	0.000516159	0.000582986	-0.000183936	-0.00148392	0.00037902	0.00423561	-0.00120804	0.000597422	-0.00183932	-0.00140084	0.00318845	0.000510945	0.00461537	-0.00121934	0.00136441	0.00152021	0.000325003	-0.000852035	0.00255081	-0.00244201	0.00313764
-197	-0.00256755	0.00457252	0.000239723	-0.00372884	-0.00560185	-0.00197988	-0.000420264	-0.00131797	-0.00153552	-0.00535063	-0.0030284	-0.00499844	0.0020245	-0.00121689	0.0051357	-0.00872616	-0.00355966	-0.00127625	-0.00118274	-0.00579137	0.000453615	-0.00320364	-0.00219519	0.000754414	0.00124303	0.000417061	-0.00226157	-0.00207159	-0.00119101	0.00350505	0.000551404	0.000940062	-0.000568217	4.70797e-05	-8.99089e-05	-0.00302822	0.000484034	-0.00020233	-0.000684643	-0.000387244	-0.00241276	0.00205675	-0.00140367	-0.00156986	-0.00166828	-0.000784943	0.00428538	-0.00028839	-0.00468787
-196	-0.00546386	-0.00198862	-0.00338242	-0.000349148	0.00126451	-0.00332498	-0.00259331	-0.000809277	-0.00162946	-0.0020547	0.0017579	-0.00384928	0.000702438	-0.00286364	-0.00473855	-0.00231059	-0.00108942	-0.00128886	-0.00128006	-0.00218777	-0.00373451	-0.00421869	0.000543248	0.00185654	0.00233563	0.00131513	-1.8676e-05	-0.00228072	0.000186893	-0.00421471	-0.00159008	-0.00261553	0.000838914	0.000214056	1.59228e-05	-0.00153342	0.00253115	0.00264659	0.000163206	-0.00198938	0.00199656	-0.00276992	-0.000893343	-0.00253567	0.001447	-0.00187126	-0.000746422	0.000324457	-0.00361606
-195	-0.00393417	0.000873421	-0.00078272	0.0024048	0.0019857	-0.00125537	4.86632e-05	0.000908171	-0.00681599	-0.00102686	-0.00101246	-0.00011959	-0.00334866	0.00155353	-0.000344346	0.000456395	-0.00374227	-0.0025428	-0.000995337	0.00638135	-0.00204926	-0.00106197	0.00121323	-0.00272442	-0.00253613	-0.00180355	0.00285053	-0.000489079	-0.00121201	0.00163842	-0.000624613	-0.000971811	-0.000586121	0.000472811	0.000574084	-0.00205958	0.00393935	0.000137152	0.00456985	-0.000585648	0.00129751	0.000656318	-0.000389311	-0.00012689	-0.00109594	-0.00133081	0.000217148	0.00382771	0.00234798
-194	-0.00467097	-0.00198349	-0.00287596	-0.00391582	-0.00399714	-0.00167923	0.000601008	0.00107891	-0.000646071	-0.000983333	1.15882e-05	0.00347277	-0.000742397	0.000647695	-0.00648965	-0.000852479	-0.000685173	-0.00474812	-0.00220629	-0.00278743	-0.00165407	-0.00455649	-0.0030032	-0.00054112	-0.00143504	-0.00106143	-0.00304518	0.0013419	0.00123723	0.00197938	-0.000598253	0.000400771	0.000426587	-0.00449379	-0.00280607	0.00238687	-0.00353756	-0.00136998	-0.0052423	0.000607587	0.00316145	0.00232363	0.000583294	-0.000853849	-0.00269589	-0.00286799	-0.00308451	-0.00419839	0.00162679
-193	-0.00182752	-0.00211399	0.00437949	0.00183285	-0.00232218	-0.0029064	-0.000532114	-0.00461678	-0.00464626	-0.00253112	-0.000783739	-0.00344193	-0.000508041	-0.00402869	-0.00734845	6.46724e-05	-0.000808561	-0.00208593	-0.00293262	-0.00441459	-0.0040124	-0.00270301	-0.00124353	-0.00367809	0.00148945	0.000857286	0.00363591	0.00063565	0.001971	-0.00348268	0.000344597	0.0014556	0.000850652	-0.00559606	0.000175373	-0.00175849	-0.00158933	-0.000158018	-0.00207681	-0.00168092	0.00124756	-0.00308411	-0.00233413	0.00108395	0.0022074	-0.00125801	-0.00185722	-0.00015395	0.000874056
-192	0.00111534	0.000276515	-0.000567997	0.000337549	-0.00125636	-0.00151194	-0.00400562	0.000944388	-0.00075663	0.00766953	0.00155121	-0.00213106	0.00384411	0.00118506	-0.00388838	-0.00495961	0.000294491	-0.00224786	-0.000287464	0.00172802	-0.00410978	-0.000417313	0.00177835	-0.00174282	-0.00130438	-0.00122656	-0.00411082	-0.00215184	-0.00208467	-0.00161502	-0.000734372	0.000391483	0.00115934	0.00107501	-0.00275241	-0.00250098	-0.00373478	0.0024665	-0.000264076	-1.85778e-05	-0.00181127	0.000301341	-0.00193045	0.00170252	-0.00175089	-0.00227722	0.00685347	0.000353025	-0.00170846
-191	-0.00168764	-0.000732344	-0.00330737	-0.000109193	0.00281636	0.000778754	0.000500905	-0.00199993	-0.00371672	-0.000392302	0.00179501	0.00225939	-0.00343848	0.00416286	0.00228813	-0.00552735	-0.00435828	-0.00550189	-0.00310625	-0.00312037	-0.00566406	-0.00286461	-0.00164934	-0.000122094	0.00121385	0.00232294	0.000766777	-6.28677e-05	-0.000179518	-0.000735554	0.00152785	0.00112472	0.000660167	-6.56687e-06	0.000671326	-0.000525825	-0.00227022	-0.00051164	-0.00408816	0.00130422	0.00360355	-0.00249738	0.00209868	0.00285126	-0.00147328	-0.00243552	0.000818883	-0.00346704	-0.00185564
-190	-0.0018199	-0.00137114	0.00458931	-0.000907041	-0.00151125	-0.00196355	0.000281526	0.000174389	-0.00378774	0.00193094	-0.00238333	-0.00013927	-0.00048033	0.000464291	-0.00268785	-0.00467521	-0.0030786	-0.000588333	-0.0033064	-0.00069293	-0.00767419	0.000308789	-0.00174918	-0.000770823	-0.00436939	-0.00186014	-0.00238917	-0.00363198	0.0010932	-0.0021963	0.000604561	-0.000197475	0.000287046	0.00308642	-0.00137851	0.000434463	0.00153592	-0.000746597	-0.000177906	0.000261822	0.000681083	0.000943422	0.00125002	-0.000674345	0.0037917	0.00118827	-0.00120873	-0.000579439	0.00131485
-189	0.000127923	-0.00139906	0.00301717	-0.00352944	0.00120658	-0.0025861	-0.00626067	0.00302718	0.0040589	-0.00566012	0.00285966	-0.00110159	0.00255771	-0.00378379	-0.00478236	-0.00609155	-0.00174	-0.000550022	0.000181384	0.00163946	-0.00266163	-0.00216112	-0.00258199	-0.00050078	0.00358227	0.00140588	0.000642878	0.000914625	0.0028619	1.47319e-05	-0.000370041	2.32192e-05	-0.000956279	0.00240211	-0.00124817	0.000784299	0.00293696	-0.00157679	0.00185073	8.88565e-05	0.000884534	0.00198809	-0.00221593	0.00172531	-0.00400463	-0.00237936	-0.00018382	-0.00140957	0.000740037
-188	-0.00282191	-0.000498851	0.00027572	0.00202374	-0.00166819	-0.0028692	0.00350121	0.00449716	0.000280424	0.00232318	-0.00149612	-0.000606298	0.0031908	0.000472292	0.00191772	-0.000766545	-0.00153552	-0.00206606	4.13242e-05	-0.00022372	-0.000898539	-0.00436612	-0.00210551	-0.00315148	0.00196357	0.00166705	0.000924242	0.00202504	0.00340395	-0.00125766	-0.00171741	0.000207048	0.00117179	0.00183989	0.000119822	0.000250407	-0.00124148	-0.00247119	-0.00127654	-0.00241232	0.00022967	0.00422134	0.00279295	-0.00114527	-0.000292663	-0.00510869	-0.00164288	0.000880799	-0.00206934
-187	-0.00127346	0.00118589	-0.00053348	0.00182907	-0.00157065	-0.00363075	-0.000376073	3.59512e-05	-0.00205499	-0.0051503	-0.000395313	0.00291451	-0.00152725	0.0017156	-0.00634153	-0.00380541	-0.00413623	-0.00555037	-0.00154792	-0.00589986	-0.00366091	-0.00194495	-0.0012827	0.00203824	0.00098587	-0.00109463	0.000447125	0.002223	-0.00114372	-0.00419684	-0.000542554	0.000758906	-0.0012392	0.000983121	-0.00328692	0.000248484	0.00109481	0.00102123	-0.00292007	0.0034763	-0.000632755	-0.00440067	-0.000360829	0.000624815	-0.00145092	-0.00497162	0.000472713	0.00117038	-0.00288667
-186	-0.00711371	-0.00278105	-0.00295273	0.003479	-0.00349295	-0.00314368	-0.0033463	-0.00181281	0.000990533	-0.00211764	0.00127496	-0.00745321	0.001465	-0.000901057	-0.00197091	0.00277647	-0.00115836	0.000443654	-0.00362437	-0.00268497	-0.000355316	-0.00137211	-0.00313913	-0.00376894	-0.00164511	0.00204143	0.0009067	0.000347871	-0.00203942	0.000235352	-0.000970804	-0.00107086	-0.00100421	-0.00474365	0.00460539	-0.00153861	0.0012019	-0.00130936	-0.00229237	-0.0011337	-0.0011652	-0.000301664	-0.00404644	-0.00125769	0.00196582	-0.00302254	0.00196715	0.00120097	-0.000975182
-185	0.00183104	-0.00229105	0.00414242	-0.00167284	0.002559	-0.000451576	-0.00278657	0.0024832	-0.00687789	0.000635691	-0.00405189	0.000127171	-0.00173611	-0.00248967	-0.00280602	-0.0108543	-0.00221743	-0.00411821	-0.00153436	-0.00493765	-0.00111195	-0.00102376	-0.00223397	0.000163463	0.00148853	-0.00247917	0.00131577	-0.00212112	-0.00286399	0.000133754	-0.000372601	-0.0023323	-0.00186216	-0.00165495	-0.00170218	-0.00253337	0.00100082	-0.00201091	0.00336701	-0.00133253	-0.00243512	-0.00172959	0.00040171	-0.00124259	-0.000772722	0.000432679	0.000307157	0.00182633	-0.000758111
-184	0.000893775	0.000382501	-0.00344254	0.000632442	-0.00103092	0.00444454	-0.0014117	-0.00339446	0.00265451	0.00120016	-0.002873	0.0025686	9.66624e-05	-0.000162727	-0.00600536	-0.00439564	-0.00310655	-0.00457695	0.00109061	-0.000773231	-0.00197649	0.00407824	-0.00250079	-0.00160933	-0.00226086	0.00545858	0.00410888	0.00171853	0.000195635	-0.00132221	0.00171577	-0.000210331	0.000860432	-0.000184884	-0.00201359	-0.00101131	-0.000995282	0.00196787	-0.00128455	-0.00140254	-0.00151599	0.000630067	3.38228e-05	-0.0040398	-0.00365615	0.0018692	-0.0034028	-0.000199271	-0.000653763
-183	-0.00125139	-0.00234838	-0.00147901	-0.00603048	-0.00196701	-0.00111923	0.000997637	-0.00110742	0.0019103	-0.00711282	0.00220652	0.00028186	-0.00310484	-0.00403733	-0.00676841	0.000267826	-0.00465682	-0.00433364	-0.00114754	0.000558349	-0.00274295	-0.00520476	0.00178754	-0.000504237	0.0036361	-0.000890749	0.00135515	0.000129466	-0.00187394	0.000378766	0.00144228	-0.00117347	0.0033645	-0.000800379	-0.00214436	-0.00495112	-0.000847002	0.0027575	0.000871521	-0.000654711	0.00433449	-0.00123662	0.000209747	-0.00243791	-0.00299212	-0.00132975	0.00145856	-0.00442319	-5.86281e-05
-182	-0.00146232	0.000101723	-0.00179866	9.65078e-05	2.78369e-05	-0.00433165	0.000222148	-0.00012927	-0.000559014	0.000955177	0.000136404	-0.00358743	-0.000951109	0.0013192	-0.00267113	-0.00706021	-0.00106587	-0.000659334	-0.00259495	-0.00137978	-0.00363988	-0.00178402	-5.11102e-05	0.00335178	-0.00511517	-0.00161652	-0.000715028	-5.4703e-05	0.00317634	0.00271469	-0.00126754	-0.000711053	0.00187502	0.00346962	-0.00283289	0.00343959	-0.00204028	9.58734e-05	0.00187814	0.00113756	-0.0030223	-0.00409559	-0.00135174	-0.0017839	0.000447597	-0.00120842	0.000955476	-0.00506885	0.000547409
-181	-0.00155706	0.0025073	0.00131749	-2.53866e-05	-0.00498372	-0.00131643	0.00299723	0.00532884	-0.00479709	0.000133194	0.00107933	-0.00503217	-0.00432368	0.0015532	0.0018186	0.00456698	0.000546475	0.000595183	-0.000322216	0.00529076	-0.00526075	-0.00330899	-0.00139653	-0.00224721	0.00329338	-0.000787708	-0.00222846	-0.0016465	-0.00259373	-0.00415702	0.000344166	0.00117132	-0.00171146	-0.000594705	-0.00141007	0.000670297	-0.00211589	-0.00239858	-0.000146658	0.000492021	0.00417963	0.0038286	0.00247387	0.00150966	0.000811681	-0.00231944	-0.0025011	0.000472444	-0.00368948
-180	-0.00224202	0.000872413	0.00289991	-0.000529935	0.00463364	0.00132234	-0.00349896	-0.000309489	-0.00322782	-0.00281915	0.00198811	-0.00435459	0.00706922	-0.00204748	-0.00403941	-0.00554181	9.00065e-05	-0.0011645	0.000108994	-0.00214436	-0.00435009	-0.00453648	-0.000635928	-0.00188868	0.0032594	0.000886274	0.00109697	0.00127592	0.00185081	0.00112744	0.000985384	0.00170382	0.000347429	-0.00187071	-0.00213556	-0.00268547	0.00303748	-0.00277113	-0.00191066	-0.000230624	-0.00256713	0.00147104	0.00074812	-0.00174337	0.00198523	-0.0051572	-0.00215449	0.0013641	-0.000251353
-179	-0.00312323	-0.00099621	0.00046888	0.000606591	-0.000359754	-0.00159524	-0.00813913	0.00256946	0.000438658	-0.000537554	-0.00127609	0.00213978	0.000545349	-0.00377332	-0.0020029	1.26657e-05	-0.00232231	-0.00278095	-0.00230998	0.00279827	0.00322244	0.00041002	-0.00301324	-0.000892452	-0.00281735	-0.00100698	0.000146101	-0.0012235	-0.00143646	-0.00301528	-0.00185367	0.0025097	-0.000716865	0.00280487	0.00607134	-0.00105167	-0.00306802	0.000104665	0.00115153	-0.000180957	-0.00103138	0.000378894	0.00078379	-0.00058118	-0.00319231	0.000582174	0.000826785	0.000548509	4.53954e-05
-178	0.00107777	0.000243325	-0.00146482	0.00266816	-0.00142299	-0.00398337	0.00176441	0.000576285	0.000404992	0.0015667	0.00212687	0.00120283	-0.0007366	0.00136304	-0.00472141	-0.00984863	0.000448869	-0.00209682	-0.002667	-0.00137926	-0.000471622	-0.000573943	-0.000910276	0.000185074	0.00142686	0.00181925	-0.00136243	-0.000889141	-0.00209925	0.00185825	0.00442067	-0.000317811	0.000549124	0.00299663	-0.0015655	-0.00318493	-0.00294048	0.00255454	-0.00193107	0.00268893	-0.00231118	-0.000107114	-0.00127036	0.00197827	-0.00170432	0.00143323	0.000817422	-0.00111421	-0.00182892
-177	0.00089977	-0.00431775	0.000517096	0.00430846	-0.00016001	-0.000203862	-0.000935079	-0.00188759	-0.00300524	-0.00468024	-0.00195822	0.00291354	0.00101838	-0.00187725	-0.00491199	-0.0040314	-0.000910293	-0.00201919	-0.000281416	-0.00047585	-0.00422075	0.000648192	-0.000788645	0.00106473	0.00165819	0.00198681	0.000721399	0.00106786	0.00149709	-0.00575763	0.00213201	0.00180687	-0.00255499	-0.00209802	0.00106121	-0.000401873	-0.000972706	-0.00260284	0.00225145	0.000918271	-0.00143165	-0.00374704	-0.00249385	-0.000115012	-0.00164354	0.00243445	-0.00167014	-0.000311205	-0.00163513
-176	-0.000491156	-0.00238744	0.00203785	0.000949657	-0.00269649	0.00224727	0.00487064	0.00667622	-0.00332008	0.00390606	-0.00162499	-0.00400865	-0.00169779	-0.00355893	-0.00388037	-0.00388123	-0.000960434	-0.00404857	-0.00113548	-0.00399517	-0.00833667	-0.00102755	-0.00256743	0.00347245	-0.00178997	0.00247913	0.00199671	-0.00336447	-0.00223049	0.00416169	-0.00379345	-0.00252323	-0.00186679	0.00243389	-0.00190362	-0.00489	-0.00258196	-0.0033382	-0.00270614	-0.00369228	-0.00040782	-0.00642554	0.000820422	0.00121162	0.000733472	-0.0039093	0.00286756	-0.00148062	-0.00143221
-175	0.00185589	0.000614339	-0.000981197	-0.00256921	-0.00338848	-0.00275487	-0.00226796	-0.0022559	-8.04889e-05	0.00275246	0.000807246	8.31617e-05	0.00121111	-0.00381663	0.00565719	-0.000881877	-0.00340846	-0.00306153	-0.00318168	0.00312396	-0.000529394	-0.0051023	0.000347921	-0.00200036	-0.00418149	0.00348539	-0.00156655	-0.000394016	0.000627295	0.00141982	-0.00201538	-0.00218516	2.81222e-05	0.00212106	-0.00406412	0.00049922	-0.000471464	0.00250918	-0.00323621	-0.00156304	0.000546629	-0.00250955	-0.000396431	-0.00155524	-0.00152515	-0.000715724	-0.00289573	-0.00236905	-0.00145758
-174	0.000680673	-1.41918e-05	-0.00468774	0.000415248	0.000350536	-0.00517492	0.00104603	-0.000557766	-0.000604377	-0.00602371	-0.00102422	0.0019896	-0.00340924	0.00243793	-0.0053432	-0.00110183	-0.000154042	-0.00128083	0.0012628	0.00122858	0.00189241	0.000395601	0.00237374	-0.000928617	-0.00123707	-0.00199191	0.00234681	-0.00100788	-0.00338117	-0.00326335	0.00139677	0.000682158	0.00127065	0.000626639	-0.000639729	-0.00759573	0.00172121	0.000162886	-0.00142875	-0.00059568	0.00245939	-0.00112844	-0.000214122	-0.00107281	0.000476896	-0.000448668	-0.00300049	-0.000457449	-0.00402578
-173	-0.00467274	0.00289401	0.00373905	-0.0023503	0.00180548	-0.00234947	-0.00405468	-0.00034709	-0.00374802	-0.00048861	0.0058194	0.000386315	-0.0039401	-0.000910939	-0.0042979	0.00294071	-0.000559861	-0.00242408	-0.00131564	-0.00189641	-0.00296066	-0.00531801	-0.00498805	-0.0011366	0.00434162	0.000541232	-0.00114063	-0.000481899	0.000734512	-0.00500795	-0.00218377	-0.00253094	-0.0023714	-0.00106419	-0.00144031	0.00114563	-0.00207497	0.0023612	-0.000918661	-0.00417444	0.000608151	-0.000515527	-0.000278783	-0.00250921	-0.00224064	0.00309854	-0.00129652	4.63213e-05	-0.0014309
-172	-0.000667241	0.00150765	-0.00144404	-0.000983832	0.0013741	-0.00145767	-0.00377306	-0.00239334	-0.00620462	5.18223e-05	-0.0010291	-0.00258882	0.00291439	-0.00120964	-0.00529517	-0.00459701	-0.00328096	-0.00479538	-0.00118028	-0.000928526	0.00131619	-0.00369219	-0.00297386	-0.000130403	-0.00181659	0.000579792	-0.000168038	0.00168174	-0.000722458	0.00011418	-0.00140791	-0.00201522	0.00025647	-0.00213862	0.00277535	-0.00154917	7.61384e-05	-0.00015197	0.000582928	0.00181374	-0.000399345	-0.00114394	-0.000885869	-0.00518077	-0.000553268	0.000867351	-0.000653428	0.00288447	-0.00118495
-171	-0.000621436	-0.00436988	-0.00231276	-0.000339112	-0.00230823	0.00360785	0.00125125	0.00204487	-0.00388657	-0.00363339	-0.00338547	0.00149012	0.00399148	-0.00578737	-0.00574294	-0.00296639	-0.00181592	-0.00077067	-0.00411115	-0.00329387	0.00186236	0.00208728	-0.00519673	-0.000655221	0.00529684	-0.00079801	4.44935e-05	-0.0015798	4.49509e-05	-0.00269941	0.00367448	0.00117576	0.00138725	0.00323873	-0.00150399	-0.00172621	7.57896e-05	-0.00137595	-0.000770367	-7.7406e-05	-7.38921e-06	0.00110804	0.000103657	-0.00195902	0.006216	-0.00194479	-0.000113066	-0.000268719	0.00126465
-170	-0.0020597	-0.00506133	0.000650213	-0.00337655	-0.000969648	-0.00094191	0.003139	-0.00244733	-0.00236531	0.000577349	0.000400331	-0.00313021	-0.00174795	0.000620554	-0.00340089	-0.00973509	0.000196246	0.00117923	0.00069553	0.00493343	-0.00784351	-0.00153476	-0.0047801	0.00335822	-0.0031376	0.00103564	-0.000928744	-0.00231496	-0.001015	-0.00265021	-7.54333e-05	0.00216395	0.00181211	0.000508323	0.000284874	-0.00523669	-0.00253457	0.000769524	-0.000674996	0.00274442	-0.00190934	-0.000279784	-0.00290796	-0.000327125	-0.000570342	-0.00220806	0.00132673	-0.0017895	-0.00101436
-169	0.000178122	0.00201236	-0.00336461	0.00358393	-0.00402601	-0.00222809	-0.000423745	0.00201329	0.00567156	0.00283619	-0.00105658	0.00493079	0.000627426	0.00430814	-0.00409474	-0.0067786	0.00183999	-0.00266472	0.000171609	-0.00464478	-0.00255126	-0.00523207	0.00265418	0.00152009	-0.0021866	0.00179443	-0.00249718	-0.00264843	-0.00217483	-0.00131126	-0.00404124	-0.000654452	0.000977849	5.2228e-05	-0.00168767	-0.00319349	0.00399659	0.000956883	0.00127236	0.00512131	-1.92256e-05	-0.00153715	-0.00302954	0.00174772	-0.00171899	0.00272979	-0.000608815	0.00121839	0.00341364
-168	-0.0027062	-0.00183934	-0.0022784	0.000213273	0.00344612	-0.00245345	0.0032416	0.00130623	-0.00441429	0.000337849	-0.00096283	-0.00102514	-0.00592057	0.00306728	-0.00504944	-0.00128969	-0.00367061	0.0032979	-0.00166107	-0.00115558	-0.00330408	-0.00281193	0.000739512	0.000139776	-0.00215607	0.0018631	-0.00130191	-0.000913014	-0.00256128	0.00182854	-0.000137218	0.00013727	0.00164383	-0.00154329	0.000671926	-0.00263955	-0.00114613	-0.001296	-0.00122432	-0.000717157	0.00532319	-0.00464451	-0.0022347	0.00267371	-0.00573963	-0.00284411	0.00160174	-0.00275771	0.00150598
-167	0.0010931	0.0004857	0.000120393	-0.00347809	0.00434087	-0.00375512	-0.00293525	-0.00275176	-0.00154879	-0.00449502	0.000210185	-0.0051913	-0.000219086	-0.00239096	-0.000754245	-0.00127212	-0.00146159	-0.00246712	0.00115255	0.00563076	-0.00884317	0.000981642	-0.00392002	-0.00103155	-0.00422375	0.000421183	0.00039271	0.00118019	0.00264699	0.00466138	-0.00107347	-0.00036134	0.000859975	5.71247e-06	-0.00408977	-0.000685978	0.00112081	0.000219223	0.000427787	0.00402026	-0.00233452	-0.00133963	-0.00217166	0.00100277	-0.00140759	-0.00164214	0.000407886	-0.00236634	-0.0034715
-166	-0.00408718	0.0030087	6.19737e-05	-0.000283476	0.00140589	-0.00325457	-0.00746788	-0.00114124	-0.00437174	0.000217594	-0.00232003	0.00253156	-8.1996e-05	-0.00167663	-0.00449081	-0.00372266	-0.00139389	-0.00494846	-0.00369289	-0.00159688	0.000464632	-0.00373497	-0.00421973	-0.00129076	-0.00385264	0.00501268	-0.000244476	0.000559204	-1.03344e-06	0.000617598	9.80571e-05	-0.00150852	-0.00181242	-0.00275472	0.00307599	0.00783607	-0.00239913	0.00203096	0.000550788	-0.00109222	0.0018837	-0.0033843	-0.00233237	0.000821529	0.0020225	0.00412277	0.000725342	0.000500661	0.00298269
-165	-0.00116591	-0.00277856	0.00131274	-0.00236523	-0.006389	-7.57526e-05	-0.00225373	0.000508135	-0.00695103	-0.00300916	-0.000464001	0.00086223	-0.00309143	-0.00241202	-0.00230305	-0.00357719	-0.0029108	-0.00266133	-0.00163014	-0.00080621	-0.000478531	-0.00147552	-0.00449616	0.000384228	7.20656e-05	0.00289881	0.0014987	-0.00209681	-0.000890361	-0.00195232	-0.000741345	-0.00250085	-0.0016312	-0.00188871	0.00249462	-0.00489004	-0.0032613	0.00139743	-0.00161482	-0.00236271	-0.000142816	0.00319163	-0.00367638	-0.00218542	0.00427134	0.00367797	0.000424288	-0.00246662	-0.000978329
-164	-0.00120077	-0.00311234	0.00391761	-0.00646733	-0.00220316	7.6996e-05	-0.0049885	-0.00134997	0.00401087	0.000898063	-0.00372122	0.00103152	0.00449327	-0.00588988	0.00390607	-0.000328236	-0.000822151	-0.00147262	0.000194779	0.004559	-0.00540849	0.00106316	-0.00198699	-0.000811883	-0.00243785	0.000522744	0.00258346	-0.00302771	-0.00072702	-0.00397515	-0.00157701	-0.00306993	-0.00209423	0.000676427	-0.00178654	-0.00213927	0.00244047	-0.00291508	-0.00198662	-3.40841e-06	-0.00463384	0.000145367	0.00134222	0.000778262	0.00294117	-0.00544547	-0.000418575	0.000525601	0.00194499
-163	0.001859	-0.00500384	-0.00110273	6.6027e-05	0.00216502	-0.00146402	5.83421e-06	0.00138683	-0.000689081	-0.0025314	-0.00139887	0.00199025	0.00364345	-0.00413728	-0.00594713	-0.0055344	-0.000750304	-0.00197252	-0.00308092	-0.00181889	-0.00535582	-0.00264485	-0.00161124	0.00293634	-0.00383745	0.00635285	0.000256186	0.00206704	-0.000599053	-1.06994e-05	-0.00362938	0.000119245	0.000479219	0.00186148	-0.00170572	-0.00165752	0.00311602	0.00345751	-0.000630911	-0.00307219	0.000512558	-0.00506292	0.00147516	-0.00380187	-0.000228125	0.00115637	-0.000993365	-0.00193327	-0.00462457
-162	-0.00308625	0.00172306	0.000906762	0.000398254	-0.00573736	0.00252499	5.06578e-05	-5.13093e-05	-0.00178792	-0.00177835	0.00607407	-0.00331947	0.00129179	-0.00101438	-0.00292752	-0.00211327	0.0012323	0.000308007	-0.00187762	-0.00186772	0.00331035	-0.00573154	0.00180299	-0.000548792	0.00521496	-0.00312089	-5.2562e-05	-0.00130743	-0.00198469	-0.00521278	0.00500672	-0.000456025	-0.00122306	0.000341027	5.81722e-05	-7.67438e-05	0.00219284	-0.00161179	0.00170436	7.51583e-05	0.00237479	0.00100219	0.003091	-0.00224989	-0.00267368	-0.00281338	-0.00134396	-0.00134117	0.00015114
-161	-0.00181582	-0.00112202	0.000304765	0.00240847	0.00133297	-0.00125207	-0.000793283	-0.00414498	0.00314905	-0.00396475	-0.00458188	-0.00488086	0.00032635	0.00340875	-0.00431613	-0.00108194	-0.00202136	0.00293012	-0.00228109	-0.00066455	-0.00751043	0.000206384	-0.00282578	0.000172351	0.000586049	-0.00212052	-0.000421688	-0.0018213	0.00190002	-0.000463447	0.0012015	0.00348955	0.0050371	0.000268104	0.000356398	-0.00438908	-0.000417151	-0.00218635	0.00207562	-0.00287239	0.00104031	-0.0041214	-0.000629706	0.00272662	0.00191434	0.00207889	-0.000161646	0.000996678	-0.00493201
-160	0.000519384	-0.00350011	-0.00041889	0.000912548	-0.00433256	0.000190251	0.00473639	-0.00131693	0.00522663	-0.00298246	0.00188026	-0.000670254	-0.00248797	-0.000461138	0.0025275	-0.00173441	-0.00278789	-0.00304337	-0.000513255	-0.0028792	0.0059925	-0.00155387	-0.000134703	0.000731871	-0.000212411	-0.00225956	0.00153478	-0.000278237	-0.00212893	-0.00359123	-0.00170529	0.00327377	0.000979429	-0.000136818	0.000278023	-0.0020193	0.000967529	-0.000452212	0.000394474	-0.00097062	0.000368638	-0.00302951	-0.00205361	0.0010334	-0.000797641	-0.000771098	-0.00167985	0.00045868	0.000645826
-159	-0.00146416	-0.000396461	0.000543716	-0.0035976	0.000516043	0.000525764	-0.00561173	-0.000340694	0.00236218	0.00292908	-0.0019702	0.00376844	0.00107641	0.00201306	0.00178744	-0.00356666	-0.0024288	0.000337403	0.00214203	-0.00268251	0.00127407	-0.00104187	0.00206922	-0.00318871	0.00226469	0.00551187	5.12317e-05	-0.000131909	-0.000686447	-0.000737347	-0.00173846	0.00236843	-0.000703339	0.000579254	0.000176252	3.53397e-05	0.00224558	-0.00171833	-0.00109762	0.00491466	-0.00245	-0.00336813	0.00118718	-0.00350069	-0.00283402	0.00177974	0.00368422	-0.00112257	0.000812458
-158	-0.00172742	0.000130432	0.000349151	0.000125572	-0.00231208	3.90767e-05	-0.0033988	-0.000588976	-0.00223585	0.00311316	-0.000184154	-0.00364969	-0.00160977	-0.000139768	-0.00803682	-0.00394284	-0.00448932	-0.00562183	-0.000802415	0.00110747	-0.00642385	0.000184989	-0.00516688	-0.00106767	0.00355855	-0.00308234	-0.00243597	-0.000503286	0.00127114	-0.00362192	-0.00163879	0.000379232	-0.000206285	0.00174863	0.00017093	-0.00380858	-0.00134375	-0.000430913	-0.00167268	-0.0037557	-0.000868793	-0.00390451	0.000890542	-0.00154742	-0.00415744	-0.00271978	0.00184489	0.00145052	-0.00473445
-157	-0.00281853	0.00358741	-0.00129737	-0.00192895	0.00229102	-0.00503453	-0.00586372	-0.00308718	-0.00454814	-0.0042105	-0.00587849	-0.00285026	-0.00143586	0.00166155	-0.00694864	-0.00971134	-0.00267124	-0.00431717	-0.000101942	0.000253982	-0.00249801	0.000182564	-0.00250849	0.00398499	-0.00415151	0.000737263	0.00267241	0.000877729	0.000850915	0.00288891	-5.29695e-05	-0.00206778	-0.00126558	-0.0015312	-0.00380723	0.00227519	-0.0028522	-0.00100757	-0.000261122	0.0013063	-0.0018709	-0.00182064	-0.00272862	0.00194538	0.000512129	-0.00285462	-0.00111885	0.00325381	0.00266203
-156	-0.00146161	-0.000773934	0.000381383	2.79273e-05	0.000819459	0.00211163	-0.00264866	-0.0048584	-0.00686681	-0.00454722	-0.00212069	0.00976999	0.00131148	-0.00210628	-0.0009383	-0.00405466	0.000175293	-0.002534	-0.00234337	-0.00245234	-0.002748	-0.000166343	0.0034001	-0.00084159	-0.000883533	0.00475597	-0.00189454	-0.00122313	-0.000257505	-0.000269926	-0.00191738	-0.000505579	-0.0033655	-0.00117099	0.00455836	0.000886919	0.000426617	0.00101433	0.00698751	-0.00207527	-0.000735332	0.00475131	-0.00147709	-0.00205161	0.00209662	0.00244821	-0.000278402	0.00464253	0.00268995
-155	0.00131477	-0.000238083	-0.00247097	0.00270604	0.00146674	0.000196643	-0.00115058	-8.05382e-05	0.000806209	-0.00280059	-3.54621e-05	-0.00506448	0.0005405	0.000457418	-0.0029777	-0.00619696	-0.000687463	-0.00214459	-0.00292667	-0.000599855	-0.00647424	0.0016367	-0.00484224	0.000361824	-0.00154286	-0.0016558	0.00160706	-0.000433797	0.000333126	-0.00113026	-0.00423544	2.95393e-05	-0.000553908	0.000431441	0.000267088	-0.00323624	-0.00105326	0.00345592	-0.00410506	-0.000776553	0.00286289	0.00166418	0.00212319	-0.00109705	0.000700451	0.000636311	-0.00294692	-0.00498909	0.00146928
-154	-0.00706937	-0.00100526	0.00223112	0.000506803	-0.00226081	-0.000200267	0.00239587	-0.00105943	-0.00259741	-0.0035625	-0.00217989	0.00284636	-0.00356265	0.0035135	9.85091e-05	0.0048761	0.00357411	-0.000100124	-0.00055346	-0.000634781	-0.000787124	0.000368272	0.000829526	0.000698904	-0.00471656	-0.00118655	0.000527548	-0.00278372	-0.000147808	-0.000906669	-0.000984152	-0.000150445	0.001089	-0.00313572	0.00390627	-0.00225235	0.00235842	-0.000938851	-0.00358907	-0.000533005	-0.00487878	-0.00343377	-0.00357746	-0.00216645	0.00066174	-4.48667e-05	0.00172307	0.0032693	0.00193638
-153	0.00306456	-0.00379519	-0.000339968	-0.00070914	0.000759818	-0.00155868	-0.0033763	0.00159515	-0.00143048	-0.00598294	-0.00401524	1.87908e-05	-0.00275097	-0.00121922	0.00262152	-0.00128964	-0.00126021	-0.0023235	-0.00282494	0.00251775	-0.0118426	-0.000803041	-0.00624989	-0.000963656	0.0011586	-0.00185924	-0.00284625	0.000334944	-0.00086315	-0.00057125	-0.000599991	-0.00201468	0.000736973	0.00747362	-0.00213129	0.00134739	-0.00147502	-0.00151149	-0.00159711	0.00249101	0.000527826	0.000419081	0.00349088	-0.00128399	-0.00184726	-0.00347025	0.000746934	-0.00238854	0.000600354
-152	-0.00155084	-0.00204529	-0.000655358	-0.00117461	-0.00169967	-0.000918482	0.00400598	-0.00158812	0.00107839	0.00232458	0.0024474	-0.00212138	-0.0012294	-0.00217129	-0.00280799	0.00120231	-0.00420253	-0.00403773	-0.00129791	-0.00379987	0.0024522	0.00211145	-0.00112983	-0.00147862	-0.0028882	-0.000171611	-0.00061519	-0.00116744	-0.000228509	0.00143079	0.000968271	-0.00177582	-0.00181539	-0.00311947	0.00238182	0.000431571	0.000601121	-0.00201976	0.00342719	-0.00216815	0.000318101	-0.00249534	-0.0020258	-0.00139659	-0.0022861	-0.00074221	9.41551e-05	-0.00151301	-0.00105434
-151	-0.00310471	-0.00201015	-0.00150246	-0.00260902	-0.00230651	-0.00316179	0.0010135	0.00205109	-0.00245911	-0.00117251	-0.00266478	0.000447513	-0.00168504	0.000227004	-0.00809842	0.00264367	0.000255582	-0.0033141	-0.00370912	0.000743133	0.0108987	-0.000912596	-0.00607172	0.00393357	0.000956562	-0.00149926	0.000374122	0.00101657	0.00157578	-0.000230247	-0.00283129	0.00058006	0.00345855	0.00314387	-0.00522597	-3.32681e-05	-0.000568872	-0.0014619	-1.26488e-05	-0.000872473	-0.00208545	-0.00293074	0.00103117	0.00221237	-0.00165505	-0.0019239	-0.00138167	0.000764435	0.000990266
-150	0.00577582	0.00106972	-0.00320549	-0.00238867	0.00210902	-0.002321	-0.00142167	0.00319134	-0.00467663	-0.000468649	0.000902256	0.000914248	0.0037114	0.00076955	-0.00246191	-0.008808	-0.000717157	-0.00295705	0.000380132	-0.00774939	-0.00245963	0.000990568	0.00176631	0.00134583	9.9027e-05	0.0048667	0.0014178	-0.00201218	-0.00218312	-0.00483321	-0.000560303	0.00203764	-0.00211115	0.00100095	0.0038291	-0.0042093	-0.00348848	-0.000746338	-0.00350335	0.00136727	-0.00206916	-0.00348858	0.00191602	0.00222145	-0.00393724	-0.000654733	0.00282097	-0.00218273	0.00235256
-149	-0.000236331	0.00148316	-0.0032649	-0.00173724	0.000557837	0.00299116	-0.0035501	0.00124891	-0.00349069	-0.00111676	-0.00292542	-0.000983266	0.00907925	-0.00171991	-0.00522432	-0.00540416	0.000146705	-0.000190506	-0.00110662	-0.000642906	-0.00197968	0.000133887	2.04868e-05	-0.000232323	0.000952089	0.000259583	0.00166926	-0.0003999	-0.000423688	-0.00317858	0.000294488	-7.4809e-06	0.00241551	-0.00192245	0.00145326	0.000583008	-0.00123248	0.00152119	0.000291525	0.0002485	-0.00157394	-0.00373889	-0.00531736	-0.000914819	0.000219013	8.12473e-05	-0.000374961	-0.0023571	-0.000139737
-148	0.00130115	0.0043286	0.00393251	-0.00243231	-0.00148912	-0.00111238	-0.000961428	0.00473012	-0.000643368	-0.00367231	0.000807294	-7.95834e-05	0.0050114	-0.00315073	-0.00159546	-0.007823	0.002858	-0.00434057	-0.00292805	-0.00163547	-0.0062878	0.00287207	-0.00316622	-0.00250103	0.00222354	0.002708	-0.00152635	-0.000581774	-0.00246583	-0.00130762	0.00385576	0.000983491	-0.00075825	-8.20502e-05	-0.000900835	-0.00385073	0.00117936	-0.00182625	-0.00411638	0.000899885	0.00314549	0.00155247	-0.000819325	-0.000437639	-0.000411664	-0.0029368	-0.00122213	-0.00138359	-0.00213609
-147	-0.00229126	-0.00201762	-0.000655626	0.00389448	-0.00523598	-0.00343263	-0.00454462	-0.00323312	-0.00373739	-0.00583459	-0.000200797	-0.00142763	-0.00236274	0.00163597	0.00427651	-0.000483997	-0.00266924	-0.0014964	0.00303926	-0.00272822	-0.0106908	-3.13456e-05	-0.00239729	0.00277876	0.000394017	-0.00212031	-0.00396084	-0.00147647	0.00190623	0.00229305	0.00382874	-8.55212e-05	0.00178458	-0.00119623	0.000223338	-0.00165437	0.000937613	0.00144082	-0.000619893	-0.00305701	0.00299169	0.00192059	0.00130571	-0.000315974	-0.00328857	-0.000437916	0.00279083	0.000139861	-0.000219636
-146	0.000163524	-0.00193561	-0.00174965	0.00377774	0.000731307	0.000489358	-0.00248944	-0.00118146	0.000221901	-0.00542235	-0.000904075	0.00465583	0.000930926	-0.000666586	-0.00663242	0.00034701	0.00265981	-0.000868111	-0.00198679	-0.00374018	-0.00853965	-0.00206232	-0.0079093	0.000418903	-0.00694547	-0.000471192	0.00257099	0.00166806	-0.000333802	-0.00324217	-0.00367082	5.84783e-05	0.00312243	-3.29411e-05	-0.00448828	-0.00261425	-0.0025495	-0.000358117	-0.000976339	-0.00340432	-0.00014006	-0.00209489	-0.0001717	0.00407919	-0.00242874	-0.00363344	-0.00204536	0.00217129	-0.00102786
-145	-0.004082	-0.00185352	0.00285059	-0.00216709	-0.00155789	-0.0021482	-0.00292631	-0.000754158	0.00361823	-0.00155246	0.000661002	0.00107982	0.00455113	-0.00324039	0.00558125	-0.00481719	-0.00193753	-0.00092199	-0.00164726	-0.000151796	-0.00090288	-0.00312965	-0.0040082	-0.00110602	-0.00156254	-9.87152e-05	0.00352545	0.00191328	-0.00150863	-0.000337506	-0.000697979	-0.000540127	-0.00175304	-0.00239468	-0.00189834	0.000980277	-0.00329167	-0.00129641	-0.00161312	0.000803748	-0.00242246	-0.000376581	0.00178261	-0.00300573	0.00397511	-0.000105837	0.00306123	-0.00119182	0.00286261
-144	-0.00217726	-0.00211036	0.000405865	0.00325241	-0.00416615	-0.000848456	-0.00144274	-0.00310447	0.00546892	-0.00521512	-0.00168038	0.00417638	0.000988522	-0.00363393	-0.00372595	-0.00700566	-0.00395357	-0.00126709	-0.00144931	-0.00255418	0.0026248	-0.000893335	-0.00185684	0.00153803	0.000550397	0.00149554	-0.00326676	-3.24246e-05	0.000999212	0.00158643	0.000782933	-0.00202911	-0.000125558	0.00116529	-0.00110043	-0.00326228	-0.00019912	0.000701423	0.00329287	0.00176532	0.000377964	0.000846192	0.00133242	-0.00335119	0.00228282	-0.000784552	-0.00168681	0.00153926	-0.00207337
-143	-0.00205435	-0.000167449	-0.00144558	-0.000778957	-0.000806601	-0.00160682	0.000260903	-0.00435077	-0.00424895	-4.03695e-05	-0.00298295	-0.00344474	-0.00234157	-0.00478645	-0.00592114	-0.00454636	-0.00493017	-0.0011068	0.00166566	-0.00348716	-0.00618953	0.00241532	-0.00464421	0.00219771	-0.00405116	0.00111171	0.00118964	-0.000651699	-0.00133272	-0.00091128	-5.43129e-05	-0.00190508	0.000344615	-0.00171311	2.05784e-06	-0.00479029	0.00174454	-0.00044989	-0.00116798	0.00178614	0.00145511	-0.0057176	-0.00164821	-0.0024407	-0.00304288	-0.00122753	-0.00132189	-0.000546491	-0.00217872
-142	-0.000158243	0.00457667	-0.000745271	-0.00345801	-0.000735688	-0.00107399	0.0029622	0.0073182	0.00775214	-0.00429327	-0.00082816	-0.00447417	0.00175205	0.00195358	-0.0077423	0.00161735	0.00124848	-0.00556312	-0.000552307	3.11358e-05	-0.00444246	-0.00398753	-0.000982498	0.00253893	-0.0019521	0.00205958	0.00333258	0.00130976	0.000675905	-0.000509074	-0.000901305	0.000995663	-0.00298821	-0.00082991	-0.000808711	-0.00205618	0.0057931	0.00224833	-0.0017906	0.000402863	0.00166238	-0.00701294	-0.00357822	0.00228948	0.00128518	-0.00306951	0.000673093	0.00200493	0.000955582
-141	-0.00180297	0.00179559	0.00323403	0.00176502	0.000742001	-0.00411191	-0.000436187	-0.00115898	-0.00243371	-0.00302388	-0.000375649	-0.00366456	-0.000979927	-0.0037289	-0.00280709	-0.00274066	0.00152062	-0.00252424	-0.00123866	-0.00382033	-0.00262811	0.00115645	0.00602366	-0.00171915	-0.000939829	0.000521053	-0.00104029	0.000840076	-0.000650199	-0.00167245	0.00489187	-3.47679e-05	-0.000567031	0.000718317	0.000716375	-0.00122531	0.00041027	-0.00282579	-0.00127007	-0.000281706	0.00172463	-0.00178896	-0.00198879	-0.0022554	0.00162374	-0.0051682	-0.00596045	0.000308011	0.00214624
-140	0.00211082	-0.00119547	0.00121536	-0.000580844	-0.00320474	-0.00479169	-0.00642863	0.00148572	-0.00305954	-0.00264833	-0.00141858	0.00547819	-0.00139863	0.000524147	-0.00235021	-0.00536079	-0.00267885	-0.00207806	-0.000179125	-0.00118886	-0.00190678	0.000881326	-0.0020968	0.00024782	0.00387625	-0.00162955	0.000702828	-0.00162012	-0.00231459	-0.00405541	0.00256055	-0.00127179	0.00131097	-0.000344178	0.00146493	-0.0030836	-0.00137281	-0.00303892	-0.00299332	0.0015124	-0.000704081	-0.00174166	0.00252538	-0.00272355	-0.00592491	0.00121745	-0.00156589	-0.00237296	-0.00336679
-139	-0.0011926	-0.00335007	0.000307553	0.00137883	0.000338395	0.0012965	-0.00302859	0.000490212	-0.00259321	-0.0042073	0.00403314	-0.00291829	-0.0014674	-0.0063352	-0.00054781	0.00470464	-0.00158771	0.000815059	-0.000500634	-0.00131559	-0.00555261	0.00142346	-0.00280402	5.60879e-05	0.00153522	-0.00158936	-0.0015776	-0.00159029	-0.000290154	-0.00249902	-0.00419758	0.000163866	-0.000761251	0.00289881	-0.00326988	-0.000236528	0.00252513	0.000225158	-0.00216957	0.000832062	-0.00369397	0.000840304	-0.00165712	0.000965208	-0.00108039	-0.000550029	6.99068e-05	-1.7989e-05	-0.00218499
-138	0.000640228	0.0046293	0.000523446	-0.00191652	-0.00167302	-0.00318548	-0.000643329	-0.00166094	0.000317423	0.000884339	-0.00327772	0.00544246	-0.00115196	0.00211774	-0.00146032	-0.0106416	-0.00548154	-0.00242688	-0.00405286	0.00219624	-0.00393106	-0.00131984	-0.00521948	-0.0034056	-0.000616909	-0.0018848	-0.000839616	0.00211527	0.00151023	-0.00266883	0.000273905	0.00138241	0.00121654	-0.00205187	0.000107925	0.00149854	-0.00212449	0.000635652	-0.000184189	0.00121106	-0.00447285	0.00497467	-0.00298539	0.000356371	-0.00302715	0.00517947	-0.00121668	9.94235e-05	0.00154606
-137	-0.004358	-0.0024087	2.39957e-05	0.000958676	0.000253699	-0.000710361	-0.00170596	0.00145281	-0.00176631	-0.00123985	-0.000223962	0.000286888	0.00595837	-0.00124971	0.00167432	-0.000861913	-0.00053331	-0.00293113	0.00167457	0.000739336	-0.0022438	-0.000826551	-0.00316236	0.00298517	0.00219121	-0.00153905	-0.00330415	0.00286841	-0.000766314	0.00243838	-0.000202508	-0.00353276	-0.00224352	-0.00146788	-0.00059244	-0.0016557	0.000375238	-0.000804317	-0.000668848	0.000810065	0.000136782	-0.00523508	-0.00306975	0.000626547	0.00096043	0.00222488	0.000884235	0.00122849	-0.000377075
-136	-0.00175538	0.000336485	-0.00127884	-0.000995323	0.000261506	0.00109091	-0.00133708	-0.00079115	-0.00351304	-0.0059955	0.00045816	-0.00307529	-0.00021146	0.00243257	-0.00308734	-0.00267068	-0.00543555	-0.00316223	0.00210671	-0.000541526	-0.00460076	-0.00153736	0.00232086	-0.000688123	-0.000162263	0.00041859	0.00234675	0.000227982	0.00106915	5.90174e-05	-0.000118435	0.00168762	0.00196699	-0.0010691	0.0022773	-0.00355382	-0.000564992	-0.000662835	0.00113579	0.00294907	0.00334464	-0.0014448	-0.00175487	0.00088195	0.00165826	0.000908508	0.00053484	-0.00176619	0.00211095
-135	-0.000495315	0.002468	-0.00153195	0.00278007	-0.00529018	-0.00264221	-0.00527985	0.00046324	-0.000713809	-0.00564171	0.00189065	-0.00210059	-0.00122146	0.000561234	-0.00343156	-0.000663391	0.00171184	-0.00117516	0.00275479	-0.00294853	0.00493806	-0.00174693	-0.00051314	-0.00353344	-0.00180824	0.000468435	0.000665715	-0.000509835	-0.00232114	-0.00273933	-0.000470612	0.000717548	0.00148825	0.0019864	-0.000408904	-0.00311481	0.00191661	-0.0015181	-0.00038393	-0.00151192	-0.0032476	0.000889918	0.000373516	-0.000543609	-0.00202219	-0.00166907	-0.000947643	0.000374696	0.0012597
-134	0.00324042	0.00294824	-0.00321477	-0.00100929	-0.00206334	-0.00540314	0.000491607	0.00150474	0.00589021	-0.000437927	-0.000781346	-0.00350891	-0.00343542	0.00107059	-0.00741697	-0.00293015	-0.002555	-0.000546463	-0.00341033	0.00154017	-0.00314667	-0.00107565	-0.006996	-0.00184551	-0.00150392	-0.000215835	0.00185459	-0.000286172	-0.00437152	-0.00596351	0.000501005	-0.000183055	0.000229655	0.000433923	0.000552883	-0.003179	-0.000833868	-0.00380488	-0.00245672	0.000462412	-6.74668e-05	-0.00172792	-0.000364197	-0.00333832	0.001372	0.00113767	-0.00384636	0.000723131	-0.000803128
-133	-0.000346147	-0.000523821	-0.00049637	0.000480673	0.00142385	-0.00200573	0.00379423	-0.00340502	-1.69178e-06	-0.00123467	-0.000971513	-0.00435471	0.0035795	-0.00586702	-0.00208662	-0.00182554	-0.00397288	0.0020977	-0.00409775	-0.00263735	-0.000878284	-0.00533561	-0.00117632	0.00142146	-0.00158162	-0.000801771	-0.000686158	-0.000794641	-0.00216591	-0.00105533	0.00391383	0.000884528	4.89433e-05	-0.000111586	-0.0016274	-0.0023013	-0.000141141	-0.00372744	0.00577377	-0.00422045	0.00457637	-0.00221647	-0.000490608	-0.000787486	0.00156201	-0.00438954	-0.00135624	-0.00144253	-0.000481709
-132	-0.00384132	-0.00223493	-0.00133874	0.00489013	-0.00463579	0.000934169	-0.0013053	-0.000610202	-0.0085566	-0.00444364	-0.00353535	6.4729e-05	-0.00152884	-0.0047623	-0.0053791	-0.00219233	-0.00114575	-0.00610611	0.0013876	-0.00100288	-0.00519844	-0.000179166	-0.00177176	0.00141312	-6.57032e-05	-0.0012222	-0.00296234	-0.000473133	-0.0040568	-0.00127237	-0.000476971	-0.000276551	-0.000609169	-0.00161673	-0.00486465	-0.00340311	0.000424986	6.29832e-05	-0.00117807	0.00160662	-0.00172203	0.00471253	-0.0039848	-0.0004173	-0.000149059	0.00270458	0.00163601	-0.00251162	-0.000719704
-131	0.000623666	-0.00193376	0.00185511	-0.00242571	0.00454071	-0.00611434	-0.00378403	-0.00355499	-0.00473298	-0.00421432	-0.00207176	0.00403342	0.0030164	0.00590181	-0.00838539	-0.00887562	-0.00271507	-0.00121362	0.00151395	-0.00343617	-0.00684621	-0.000664441	-0.00327934	-0.000662286	-0.00483628	-8.58465e-05	-0.000647085	-0.00123504	-0.00375455	0.000951639	-0.00190026	0.00246882	0.0043482	0.00211573	0.000600001	-0.00337159	-0.00139563	5.65427e-05	-0.00444468	-0.00213591	-0.00418456	-0.00355731	-0.00127866	0.00122251	-0.00167996	-0.000334973	-0.000942761	-0.000161665	-0.00222415
-130	-0.000817327	-0.00359806	0.00151986	0.00154035	0.00373614	0.00148623	-0.00217182	-0.000338987	0.000369717	0.0013296	0.000595824	0.00361126	-0.00234981	0.000640203	0.00115146	-0.00185572	0.00058631	-0.00339746	0.00177874	0.00228914	-0.00417577	-0.000893131	0.000400031	0.000507273	0.00208397	-0.00203046	-0.00183425	-0.000383771	0.00350088	-0.00172284	-0.00136612	-0.00494754	0.00195542	-1.81044e-05	-0.00309586	0.000541682	0.00132115	-0.00163451	-0.00274416	0.00200178	0.00118879	-0.002816	0.00102508	-0.00325991	0.00240496	-0.00129005	0.000547824	0.0016497	-0.00493855
-129	0.00366198	0.00207793	0.00145554	0.000127292	-0.000568075	-0.00261731	-8.48028e-05	-0.00167401	-0.0013782	-0.00340395	0.00232955	0.00392363	-0.000116443	0.000780901	0.00220976	-0.00228805	-0.00215908	0.00225712	-0.00332136	-0.00594936	-0.0017229	-0.00421772	-0.000663599	8.90734e-05	-0.00372966	0.000210451	-0.000731245	0.000397017	0.00125165	-0.00296952	-0.00224901	-0.00186931	-0.00168387	-2.13252e-07	0.00106633	-0.0032516	-0.000824427	-0.00144182	-0.00281363	0.000976671	0.00199914	-0.00284566	0.000831361	-0.00333917	0.000606977	-0.00100078	-0.00232523	0.000593021	-0.000430915
-128	0.000629699	0.00323842	0.000252848	-0.0051992	0.00104372	-0.00302828	0.00118087	0.000954621	-0.00681747	0.0032302	-0.00300676	-0.00308108	-0.000968632	0.00105793	-0.0045792	-0.002167	-0.00536822	0.000462714	-0.000785195	-0.00311126	-0.0015357	-0.000925135	-0.00276488	-0.000749427	-0.000872597	-0.000671415	0.00137935	0.000555337	-0.00235264	-0.00151569	-0.000589844	0.000138575	-0.00187491	0.000133738	0.000265068	0.00145102	0.000385223	-0.000971267	-0.00296716	-0.00204889	0.000104757	-0.00389731	-0.00204487	-0.000585382	-4.72488e-05	-0.00225964	-0.00148741	-0.00135365	0.00270961
-127	-0.00310601	0.0060224	0.00215587	-0.000495176	0.00184665	-0.00168398	-0.00473649	-0.00251406	-0.00365158	-0.00607758	0.00231581	-0.000755017	-0.00207925	-0.00266894	-0.000244713	-0.000779964	0.00114645	-0.00318524	0.000834547	0.00121251	-0.00184115	-0.00318934	-0.00300585	-0.00315494	0.000434007	0.00415921	-0.000178441	-4.94952e-05	-0.00349571	0.00206442	0.00185479	-0.00311637	-0.0018137	-0.000790651	0.000114606	-0.00132836	-0.0016137	0.0017323	-0.00146294	0.00131989	0.00110952	-0.000258569	-0.00117756	0.00398758	-0.000179286	-0.0038955	0.000459606	0.000154805	0.00210431
-126	-0.00276488	-9.12501e-05	-0.00167317	0.00212726	0.000365366	-0.00217413	-0.00100056	-0.000913379	-0.00143352	-0.00512286	0.00111041	-0.00273202	0.00043403	0.000325363	-0.00357398	-0.0058984	-0.00438764	-0.0032707	-0.00105655	-0.002696	-0.00387099	-0.00610986	-0.00224971	0.00218282	0.0018294	-0.00063426	0.0048951	-0.00123084	-0.00179531	-0.00376726	0.000571341	0.000746949	0.000515182	0.0011292	-0.00132298	-0.00235805	-0.000902311	-0.00268691	2.15491e-05	-0.000602057	-0.00489468	0.00133211	-0.00638823	0.00267202	0.00252754	0.00424659	0.0034744	0.00153055	-0.00102755
-125	0.00187799	-0.000659393	0.00222004	0.000442694	-0.0025649	-0.00343246	-0.00200271	0.00320282	-8.18148e-06	-0.00205574	0.00184203	-0.000901059	-0.00178498	0.00195699	-0.00286098	-0.00668358	-0.00562297	-0.00413205	0.0031932	-0.00150741	-0.00443995	-0.00126075	-0.00427492	0.000570254	-0.00232989	-0.00243862	-0.000142925	0.00145359	0.00197918	0.00145243	0.00503223	0.00143932	-0.000365945	0.00046785	-0.00245848	-0.000526247	0.00139172	0.00112617	-0.00158597	0.00291258	-0.00241435	0.000793149	-0.00113614	-0.00414963	0.00173723	0.00271008	-0.00360135	-9.00564e-05	-4.70084e-05
-124	-0.00161716	-0.00341954	-0.00115008	0.00160667	-0.00373979	0.000850005	0.00142151	-0.00309482	0.000946894	-0.00280449	-0.00098017	-0.00158324	0.00255346	0.000651959	-0.00923855	-0.00433796	-0.00482362	-0.00064992	0.00131474	-0.0021814	-0.00270028	-0.002814	-0.0016004	-0.00203746	-0.00423803	0.0037061	0.000540926	-0.00127345	-0.000284184	0.00338092	-0.00517102	0.00343122	0.000782158	-0.00093959	0.0012313	-0.00449724	-0.00257912	-0.00131921	-0.000691731	-0.000902445	-0.00100239	-0.00431429	0.00413592	-0.00149089	-0.00197119	0.00065198	0.000954189	-0.000594983	0.00570208
-123	-0.00442915	0.00255703	0.000942093	-0.00276391	0.00204936	0.000987115	0.00130537	-0.000628648	-0.0032497	-0.00546321	0.000759019	0.00685074	-0.00691069	-0.00542402	0.00291064	-0.00756678	-0.00429928	-0.00155923	0.00015214	0.00263679	0.00366307	-0.00222771	-0.00299018	-0.0034638	0.0032873	-0.000177001	0.000403501	-0.000524197	-0.000154246	0.00185056	-0.00239738	-0.00166434	-0.00247682	0.00135346	-0.0038534	-0.00107093	0.00279018	-0.00113654	-0.00293397	-0.00281789	0.00109703	-0.00353781	0.00231003	-0.00344133	-0.00302949	-0.000968574	0.00275684	-0.000170405	-0.00391159
-122	-0.00265677	-0.00395858	-0.00183356	0.000388911	-0.00353785	0.00150661	-0.0091812	-0.00147975	-0.00745887	-0.000743352	-0.00239956	-0.00289165	0.00346627	0.000668218	0.00284315	-0.00360569	-0.00402094	-0.00187694	-0.00024447	-0.00376605	-0.00633257	-0.00284211	0.00118283	-0.00136927	-0.0046781	-0.00247687	0.000451179	0.00276989	-0.00204401	-0.00310824	8.66382e-05	0.000347746	-0.00134218	-0.00424954	-0.00124314	-0.00465226	-0.00150998	-2.16859e-05	0.000602642	-0.000500319	-0.00158833	-0.0040783	-0.0061547	-0.000575282	0.00166331	-0.00608737	0.000230436	4.3656e-06	-0.000641782
-121	-0.00226961	0.00402411	-0.00225235	-0.000517161	-0.000410357	-0.00235917	-0.00279121	0.00669773	0.000738172	0.00295424	0.000547361	0.00308332	-0.000374833	0.00151788	-0.00938906	-0.0029508	0.00108465	-0.00251861	0.00050314	0.00229875	-0.00517128	-0.000401228	-0.00321279	0.000724085	0.00119557	0.00102881	0.0036489	-0.000554086	-0.000925217	0.00147157	-0.000913341	0.00136154	-0.00200031	-0.00282958	-0.00367241	-0.000440949	-0.000563674	-0.00340808	-2.23414e-05	-0.00202003	0.000580246	-0.000808049	-0.00170641	-0.00217728	-0.00185401	0.00077211	-0.0020777	0.00147457	-0.000934192
-120	-0.0028522	0.000774393	0.00209643	0.00176175	-7.35465e-05	-0.00647418	-0.00805723	-0.00240963	-0.00204273	-0.000634447	-0.00279384	0.000861393	8.28007e-05	-0.000719627	0.00100354	0.00044358	0.000317072	-0.000517118	-0.00251896	-0.00211744	-0.00203445	-0.000102555	-0.00113919	-0.003026	-0.00103305	0.00340765	0.00393341	0.000742394	-0.000399699	-0.00550497	0.00314522	-0.00441022	0.0017239	0.00186746	-0.00120865	-0.00325389	-0.00203321	-0.000717479	-0.000411795	0.00028639	-0.00384124	-0.00420494	0.00205812	-0.00149803	0.000899145	0.000648921	0.000866455	-0.000405036	0.000620188
-119	0.00474175	-0.00115697	-0.000104323	-0.0011751	-0.00100025	-0.00247875	0.00126817	-0.0012743	-0.000485661	-0.00367453	-0.000404727	-0.00490066	-0.000295058	-0.00208517	0.000982909	-0.00373574	-0.00464168	-0.00139349	-0.00285522	-0.00172655	-0.00284276	-0.00609873	0.000850405	-0.000577429	0.00401692	0.000726873	0.000232398	-0.00127779	-0.0028429	0.00253415	0.00133519	-0.00192398	0.00143764	0.00278071	0.0030872	0.000369833	0.000207306	0.00113443	-0.000672068	0.00416753	-0.00564418	0.000288487	0.000903221	-0.00515697	-0.000243792	-0.00292867	-0.00076516	-0.00368743	-0.00137398
-118	-0.00450194	-0.00126506	0.00100448	0.00545102	0.00122733	-0.00189681	0.000163926	-0.000501717	0.00219302	-0.00133248	-0.00257935	-0.000994172	-0.00185424	-0.00485302	0.0022269	-8.9527e-05	-0.00319275	-0.00283862	0.000767079	-0.00120613	-0.000980822	0.00103886	-0.001331	-0.000929906	0.00300568	-0.000551786	-0.00050246	-0.0035118	0.00106826	0.00101188	-0.00428386	-0.000679271	0.00205065	-0.0032329	-0.00144368	-0.00101219	-0.00127824	-0.00158847	0.00399577	-0.00574043	0.00314056	0.00105317	-0.000101259	-0.00215366	-0.000325836	0.0018481	0.00116629	0.00150702	0.00195913
-117	0.00209372	-0.000142841	0.00142669	-0.00449711	-0.00317824	-0.00200823	-5.3047e-05	-0.0012523	0.00648978	-0.00432226	0.00311849	-0.00343256	0.0028564	0.00289312	-0.00555543	-0.0063276	-0.00157907	-0.00382366	0.00041705	-0.00367746	-0.00810723	-0.000797678	-0.00271492	-0.0039769	0.00178264	-0.000584336	-0.00518043	-0.000402859	-0.00216907	0.0081502	-0.00327317	0.00367279	-0.002779	0.00473872	-0.00121906	-0.00352799	0.00189774	-0.00154946	-0.00379305	-0.00311272	-0.00143976	-0.00155007	-0.000654701	0.000355941	0.00188374	0.00176921	0.00189204	-0.000419895	-0.000497072
-116	-0.00156415	0.00148822	-0.00113485	-0.00044448	-0.000703009	-0.00312036	0.00329441	-0.00403438	-0.00650615	-0.00428798	-0.00104146	-0.0024737	0.00389482	-0.00343498	-0.00334211	-0.00234015	-0.00546192	-0.00127037	0.000427913	0.00327655	0.00668976	-0.00224576	-0.00254778	-0.00330078	-0.00245146	-0.00102618	-0.00050673	0.000399826	-0.00133391	-0.00483661	-0.00164568	-7.22179e-05	-0.00130232	-0.00159599	-0.00211964	0.000909421	-0.000114291	0.00150866	-0.00373171	-0.00274185	-0.00434687	-0.00406143	-0.00219086	-0.000171022	-0.00284484	-0.00670195	-0.000903632	0.000100198	0.00178978
-115	0.00168142	0.00108715	0.000752478	-0.00197991	0.000132317	-0.00248173	-0.00149944	0.00461995	0.00443293	-0.00344501	0.000221268	-0.000663419	-0.00347583	-0.00181767	-0.00656035	0.00440836	-0.00212155	-0.00541764	-0.00364921	0.00018166	-0.0055045	0.000292438	-0.00138813	0.000389653	-0.00103578	0.000840032	-0.000658794	-0.0032185	0.000942444	0.000617184	0.000799091	-0.00280529	0.00120653	0.000236431	-0.00480856	0.000606359	-0.00139639	0.00147296	-0.000572589	0.00146663	-0.00446666	0.00404945	0.000372583	0.000549786	0.000543424	0.00291403	0.000698621	0.00159863	-0.00179795
-114	-0.00201894	-0.000131939	0.00157981	0.000386273	0.00107431	-0.00262517	0.00284541	-0.00129783	-0.00375733	-0.00464042	-0.00250688	0.00172558	0.00570936	0.00118819	-0.00411121	-0.00626896	-0.00308646	-0.00025483	0.00122699	-0.00539535	0.0028621	0.000364665	-0.00417068	-0.00234457	-0.00142014	-0.000270397	0.00153339	0.0014656	-0.00288925	-0.00161912	-0.000433669	-0.00112186	0.000352425	0.0012044	0.000788949	-0.00196515	-0.00340199	0.00278893	0.000184895	-0.000540787	0.0025538	0.00107408	-0.00235524	0.00103316	-0.00209415	-0.000805198	0.00168541	-0.00148081	0.0038923
-113	0.000144475	0.000176124	0.000735953	-0.00100809	-0.00202124	-0.00238624	4.50968e-05	0.000971005	-0.00372514	-0.00366915	-0.000467433	-0.00139469	-0.000233483	0.00155461	-0.00168515	-0.0063622	0.00356885	-0.0041462	-0.00113155	0.00137205	-0.00534673	-0.00481459	-0.00236482	-0.00153608	-0.00606532	-0.00440431	-0.0014495	0.00217923	-0.00148622	0.00150302	0.00448758	0.00194342	0.00220274	-0.0026778	0.002478	-0.00306253	-0.00117079	-0.00346789	-0.00131299	-0.00184394	-0.00293891	-0.00150251	-0.00482436	0.00315676	0.00146882	-0.00151887	0.00271086	-0.000559247	0.00320908
-112	-0.00288253	-0.00148424	0.000634969	0.00129527	-0.000659197	-0.00348551	-0.00569058	0.000822633	-0.00392037	-0.00247096	0.000781031	-0.00351	0.00124369	-0.00661328	-0.00335933	-0.00103076	-0.00109755	-0.000658207	0.00101621	-0.000118882	-0.00558574	-0.00396552	-0.00222808	-0.00183276	0.00506524	0.000160786	0.00107635	-0.00265751	0.000876129	-0.0028948	-0.00268476	-0.00372589	0.000583202	4.03152e-05	-0.00594564	-0.00262716	-0.000439715	-0.00202709	-0.0012621	0.00379464	0.00244995	0.00171878	0.00475304	-0.00509294	-0.00243072	0.00463571	-0.000614846	-0.00122951	0.00314213
-111	-0.00211938	-0.00199446	0.00354286	0.00104093	0.00134424	0.00292956	0.000368206	0.0013908	-0.00651807	-0.00343225	-0.00079982	-0.00263136	0.000336453	0.0111132	0.00384691	-0.00227075	-0.00119987	-0.00118488	-0.00186677	-0.00170366	-0.00410208	0.00152224	-0.00630549	-0.000673908	-0.00366339	0.00439054	0.000236554	0.00218198	-0.00259234	0.00200831	0.00130915	-0.00211816	-0.00381664	-0.00352554	0.00395529	-0.00189354	-0.00252635	-0.000669189	-0.00570424	-0.00133509	-0.00304917	-0.00312307	0.00394195	-0.00507499	-0.00124041	-0.00168119	0.00188529	-0.00358502	-0.00302006
-110	0.00159981	0.0011311	-0.00211217	-0.00319712	-0.00165563	2.87065e-05	-0.00108484	0.00324473	-0.000506372	0.00338777	0.000369703	-0.000392716	-0.00733598	0.00224203	0.00359576	-0.00304478	-0.000427426	-0.00577341	-0.00232741	-0.00252559	-0.00677269	0.000455445	0.00331914	-0.000123082	0.00460156	-0.000633101	0.00106028	-0.00202047	0.000727191	-0.000783159	0.000247714	-0.0020562	0.000273578	0.00194059	0.000626023	-0.0023415	-0.000854382	0.00299589	-0.00169863	0.00170474	-0.00377444	-0.000968932	-0.00240277	0.00378075	-0.00497659	-0.00310867	-0.00178734	0.000420974	-0.00374917
-109	-0.00394757	-0.00253308	0.00317959	-0.00314206	0.00396903	-0.00651478	0.000781404	0.0028307	-0.00199712	0.00499589	-0.00274821	-0.00501976	0.000628738	-0.00755619	-0.00119717	-0.0050765	-0.00458709	0.00021019	-0.00156016	0.000174368	-0.0113976	-0.00434906	-0.0050573	0.000129528	-0.00399217	-0.000191237	0.00293041	-0.000590451	0.000117159	0.00212899	-0.00361607	-0.000337571	-0.00439253	-0.00187618	0.00233787	-0.00407021	0.0034034	0.00225562	-0.000422435	-0.00404962	-0.00418894	-0.00441915	0.000976898	-0.00577719	0.00261059	0.00252584	0.0053168	-0.00241424	-0.00149094
-108	0.0034322	0.00393766	-0.000965076	-0.000314622	9.19508e-05	-0.00363692	0.00196912	-0.00429611	0.00302367	-0.00375162	0.000491287	0.00324345	-2.20164e-05	-0.00137525	0.000411797	0.00124072	-0.000619254	0.00235113	-0.000698538	-0.00288031	-0.0024362	0.00189954	0.00205016	0.00157179	-0.00463948	-0.00153004	4.84513e-06	-0.00295148	1.39298e-05	-0.00188133	-0.0025737	0.00200956	-0.000863493	-0.00379482	-0.0034966	0.00398027	-0.00218856	-0.00225059	-0.00137901	0.000728734	0.00059713	0.000294689	-0.00245239	0.00159665	0.00167066	-0.000485317	0.00167831	0.000732587	0.00206316
-107	-0.00281182	-0.000512677	0.000690868	0.000117633	-0.00224454	-0.00260183	0.00115702	-0.00476366	0.00203432	-0.00332925	-0.000910015	-0.00122115	0.00226598	-0.00484977	0.00100321	-0.00382002	-0.00374644	-0.00178602	0.00158957	0.00154857	0.00124207	-0.00302979	-0.00197739	0.00106247	-0.00267198	-0.00180139	0.00113887	0.00201884	-0.00127464	-0.00167199	0.00241	-0.00295311	-0.000565535	0.000637825	-0.00422598	-0.0015931	-0.00261767	-0.00268543	-0.000271775	0.000869992	-0.00297543	-0.00399236	0.000375209	-0.00138291	-0.00118418	0.00131277	-0.00175994	-0.000604033	-0.00115511
-106	-0.000935077	0.00293733	0.00171161	0.00198728	-0.0011462	-0.000394256	-0.0039868	-0.000649062	-0.00286195	-0.00109658	0.00282915	-0.00116471	0.00224452	0.00148976	-0.00532105	-0.00236143	0.0015519	-0.00112154	-0.00196022	0.000415049	-0.00294938	-0.00394817	-0.0019679	-0.00536902	-0.000181646	0.00102349	-0.00066124	0.00386568	-0.00345805	-1.00262e-05	-0.00385796	0.0030118	0.00238727	0.00360039	-0.000431895	-0.00383986	-0.00435185	0.00401259	0.00548169	-0.000618135	0.00651429	0.000764269	-0.00268637	0.000580013	-0.00105131	0.00162086	0.00575168	0.00102499	0.00313864
-105	0.00250881	-0.00593033	0.00607963	0.00526286	0.000341942	-0.00031727	0.000801444	0.0040279	-0.00858017	-0.00515314	-0.00485425	0.000881292	-0.00234157	-0.000898415	0.000401502	-0.000562738	-0.00405753	-0.00436885	0.00160592	-0.00313839	-0.00766412	-0.00484565	-0.00284555	-0.00532607	0.00182736	0.00120361	-0.00191646	0.000233392	0.00134162	0.00162696	0.00364812	-0.00154655	-0.00325172	-0.00329415	0.000913945	-0.000817773	-0.00227418	-0.000899809	-0.000429819	0.00359375	0.00192044	-0.00194968	0.00285997	-0.0024532	0.000763556	-0.00157155	0.000587774	0.000130067	0.000182722
-104	-0.00526716	0.00277159	0.00119174	0.00107596	0.00190183	-0.00459966	-0.00267535	-0.00288963	-0.00125328	-0.00416974	0.00309972	-0.00285946	-0.00242061	-0.0012093	-0.0026787	-0.00524676	0.00129545	2.62698e-05	0.00122562	-0.00208487	-0.0120259	-0.00335056	-0.00661479	-0.0019499	-0.0029133	0.0020581	-0.00429563	-0.000412964	3.17117e-05	0.00195533	0.00406566	-0.00136324	-0.00250981	0.00195539	0.000965773	-0.00288575	-0.00159786	-0.00286477	-0.000145954	0.0013478	0.0021511	0.00712556	-0.00318913	0.00162813	-1.25734e-05	-0.00144137	-0.00597572	-0.00305643	-0.00433612
-103	0.00288306	0.00192202	-0.00403532	-0.00414168	-0.000250147	-0.00145236	-0.00460231	-0.000742545	0.00323345	0.00199484	0.00161782	0.0024181	-0.00154152	0.000887281	-0.000252616	0.00280837	-0.000403712	-0.00126818	-0.00129301	0.00191629	0.00483014	-0.00412162	-0.00453484	-0.00337957	-0.000483612	0.00346926	0.000862135	0.000512196	-0.0012652	0.00190144	-0.00270777	0.00149351	-0.000189053	0.00331749	-0.00284936	-0.00590588	-0.000590936	0.00549592	-0.00093864	9.82136e-07	-0.00291788	-0.00231531	-0.00291478	0.000257144	-0.00275855	-0.00559867	-0.00104317	0.000915741	-0.000807792
-102	-0.00278845	0.00167221	0.0014028	0.00465527	-0.00247457	-0.00312434	-0.00480828	-0.001834	-0.00834852	-0.000776065	-0.00200194	0.000539585	-0.00378316	0.000122462	0.00115247	-0.00270712	-0.00225161	-0.00272111	0.000682768	-0.00279667	0.00196277	0.00365147	0.000183828	-0.00286	-1.73709e-05	0.00381335	0.000135803	0.00199691	-0.00138953	-0.0028932	0.00143698	0.00294669	0.000575883	0.000557424	-9.0583e-05	-0.00409854	0.000731479	-0.000519226	-0.00312713	0.000939527	-0.00132764	-0.000733871	0.002951	-1.9483e-05	-0.00306459	0.00155545	-0.00281351	-0.00257261	-0.0012246
-101	-0.00148684	0.000241451	-0.000556937	-0.000416654	-0.00353801	-0.00197816	0.0012939	0.00106304	-0.0020543	0.00266913	-0.0021188	0.00172384	0.000774295	0.000131318	-0.00039658	0.000745469	0.00177469	-0.00296535	-1.60272e-05	0.000521724	-0.00418692	-0.00179007	-8.79415e-05	-0.00174585	-0.00132005	-0.000548952	-0.000569261	0.000919685	-0.00475558	-0.00202998	-0.00117248	-0.00347519	-0.00184772	-0.00566791	-0.00124951	-0.00181788	-0.00403808	0.00125052	-0.00223719	0.00253227	-0.00444062	-0.00284396	0.0012044	-0.00136947	0.000428397	-0.00240457	-0.00245184	-0.00112937	0.000438516
-100	-0.00134451	0.001706	-0.000186732	0.000198732	-0.00341108	0.000830231	0.000554103	-0.00256317	7.19544e-05	-0.000116072	0.000150134	-0.000685812	-0.000521601	0.00184422	0.00193712	8.85566e-05	-0.00255559	-0.00113482	-0.00162425	0.00133705	0.000622155	0.00248659	-0.00515152	-0.0014431	-0.00420176	-0.00114633	-0.000831006	0.000837617	-0.00110568	-0.00289871	-0.000687538	-0.00219796	0.00240771	0.000299509	-0.00209956	-0.00300059	-0.0022553	0.000276333	0.000876115	-0.00151716	-0.00354654	-0.00371645	9.23618e-05	-0.000468617	0.00282345	-0.00163477	0.00299552	0.00186137	-0.000322738
-99	-0.000102203	0.000700242	-0.00035046	-0.00216246	-0.00168473	-0.00127841	-0.00325518	0.00315131	0.00898636	-0.00545356	-0.00208454	-0.00183335	-0.00273172	-0.00065512	-0.00730531	-0.00455973	-0.00373509	-0.00174289	0.000528789	0.00153985	-0.00346866	-0.00224402	-0.00149563	0.00178254	-0.00278784	-0.000654451	0.00103976	-0.00327705	-0.000399258	-0.00197839	-0.00277646	0.00446147	0.000735075	-0.000556968	-0.0025067	0.00329689	-0.000438647	-0.00141378	-0.00305058	-0.000797757	-0.000995014	0.00331091	0.00298425	-0.00239991	0.00148306	0.00470479	0.00211674	0.00401785	-0.00191667
-98	0.00104819	-0.00152828	-0.00322951	-0.00506249	-0.00216906	-0.00152225	0.000209972	-0.00219789	-0.00405409	-0.00505178	0.00273383	-0.00342727	-0.000749862	-0.000853306	0.00112333	-0.000548416	0.000166453	-0.00257219	0.000540232	-0.00382509	-0.00419841	-0.00561777	-0.00279974	0.00068414	-0.00425292	-0.00427775	0.00195775	0.00184245	6.64091e-05	-0.000116132	-0.000814682	0.00065703	0.000595494	-0.00207968	-0.000830655	-0.00165544	0.00332454	0.00032257	-0.00160894	-0.000341361	-0.00049835	-0.00827949	-0.00134599	-0.00487739	0.00189176	-0.00374376	0.000950622	0.00167133	0.000515209
-97	-0.00350171	0.000457692	0.00230371	-0.00283908	-0.00249746	-0.00375364	0.00134589	0.00113645	-0.00201991	-0.00181978	0.00118686	-0.00258134	0.00252122	-0.00141286	-0.00369853	-0.00217554	-0.00226784	-0.000327938	0.00123098	-0.000220304	-0.00504696	1.58839e-06	-0.00188078	-0.00613961	-0.00078923	-0.000735293	-0.00222795	0.00200507	-0.00121421	0.000499831	0.00368879	0.00210034	-0.00319489	0.000375499	0.000459196	-0.00216825	-0.00306233	-0.0017825	0.000152629	-0.00253198	-0.000620304	0.00304999	-0.00508084	0.00473065	-0.00385928	0.000767226	-0.000218286	-0.000270528	0.00579308
-96	0.00103945	-0.00173625	0.00150027	-2.40083e-05	-0.00103568	-0.00215108	0.00545469	0.00137177	0.00190981	-0.00472693	0.000226874	0.000918351	-0.00299571	-0.00209191	0.00322437	-0.0027076	0.00199803	-0.00407714	-0.000622033	0.00421281	-0.000381391	-0.00377834	-0.00348131	0.00188885	0.00295409	0.00236771	-0.00136458	0.00188905	0.00407607	0.00122306	0.00595928	-0.00241583	-0.0023352	-0.00290642	-0.00251608	-0.00473374	-0.00245606	0.00242094	-1.51676e-05	0.000807893	0.00177264	-0.00330989	-0.00166817	-0.00621698	-0.0019915	-0.00242862	0.000971445	-0.000921025	-0.00438655
-95	-0.00350316	0.00368881	-0.00111715	0.000285791	0.000406603	-0.00316882	-0.00508999	-0.00464906	-0.00116615	-0.00149606	-0.00352391	-0.000684073	-0.00178659	0.000987457	0.00157327	-0.00631655	-0.000224184	0.00059195	-0.00373022	-0.000271861	-0.0087452	-0.00247513	0.00309945	-0.00169535	-0.00279263	-0.00138257	0.000254062	-0.00252909	-0.000503439	0.00141965	-0.00273399	0.00422143	0.000108124	-0.00097937	-0.00323425	-0.00406779	-0.0018432	0.0038618	-0.000479572	2.1501e-05	-0.0012	-0.00502303	0.00433621	0.0052859	-0.00222682	-0.000900959	0.00193434	0.000317795	0.00217804
-94	-0.00118278	0.00453363	-0.000483842	0.00554277	0.000156106	-0.000104761	-0.00431317	-0.00221947	-0.00433121	0.000969528	0.0027983	0.00143455	0.000298209	0.00435343	-0.00142765	-0.00335493	-0.00220655	0.00319235	0.0002331	-0.00570407	-0.00166433	-0.00250491	-0.00111251	-0.00284331	0.00377906	0.00215852	-0.00136884	0.001614	0.00107389	0.000866846	-0.00112294	-0.000779024	0.000286553	-0.000402112	-0.000371807	0.00278317	0.00367522	-0.00157481	-0.000425798	0.000164334	-0.00211573	0.00230868	0.00127693	1.85973e-05	-0.000754148	-0.000948956	-0.00294647	-8.58695e-05	-0.00405351
-93	-0.00159925	0.000945501	-0.000454832	0.00153917	-0.00216719	-0.0029583	0.00257653	3.70929e-05	-0.00499709	0.00228759	0.00187382	-0.000613448	-0.00471495	0.00731893	0.00355319	-0.00140043	-0.00107235	0.00132783	-0.00340933	0.000661599	0.00392396	0.000447246	-0.000287976	-0.00172861	0.0042399	-3.96249e-05	-0.000701071	-6.12152e-05	4.91886e-05	0.000257982	0.000546784	0.0036064	-8.9301e-05	0.000531329	-0.000546637	-0.00173868	-0.00113236	0.00246314	-0.00277393	0.000962146	0.00218952	-0.000754344	0.000671536	-0.00216874	0.00157835	-0.00501744	0.000730106	0.000399239	-0.00216927
-92	0.00201335	-0.00133197	-0.00225199	0.000946123	-0.00226637	-0.00130692	-0.000210844	0.00261197	-0.00299713	0.00172863	0.00137832	-0.00292753	0.0015776	-0.00198439	-0.00173813	-0.00100742	-0.00125018	-0.000943221	0.00156308	0.000928292	0.00489745	0.00183341	-0.000422428	0.000686204	-4.71462e-06	0.00019869	0.00258025	-0.00121511	3.62384e-05	-0.00288085	0.000718636	-0.00157799	-0.00135653	0.00205686	-0.00303126	-0.00106486	0.00165873	-0.000635848	0.00123153	0.000504592	0.000447414	-0.000522393	-0.00294519	-0.00146418	0.00278395	-0.00258352	-0.00306916	0.00270889	-0.00062345
-91	-0.00371757	0.00164062	-0.00114042	0.00104129	-0.00104943	-0.000738731	-0.000951278	0.00308472	-0.00778824	-0.00190237	-0.002527	0.00115392	-0.000335518	-0.00254861	-0.00262369	0.00723771	0.00461736	0.00304386	0.00230185	-0.00253078	-0.00392647	-0.000946319	-0.00451946	-0.000927873	0.00050734	-0.00296181	-0.000427982	-0.00213901	-0.00101394	-0.000293502	-0.000228409	-0.0046445	-0.00230766	-0.00031277	0.00322849	-0.000528208	-0.00147366	3.31548e-05	-0.00138786	0.0026823	0.000256383	0.000818082	-0.00278494	0.000246609	0.00160194	-0.000521921	0.00310532	0.00205311	0.00336239
-90	-0.000588255	-0.00122124	-0.00171363	0.000335497	-3.04009e-05	-0.000198434	0.00113438	-0.00329342	0.000422233	-0.00226682	0.000262186	-0.000880239	0.003844	-0.00339162	-0.00661085	-0.00359169	0.000986855	-0.00270927	-0.000951331	0.00202509	0.000503044	-0.00135258	0.0013534	0.00186341	-0.0047254	-0.00158498	-0.00145139	0.00140364	-0.00105058	-0.000990781	0.00133439	0.00207525	-0.0034834	-0.00130216	-0.000637945	-0.000755169	-0.00131166	-0.00275519	-0.000242146	-0.00158817	-0.00515135	-0.00376457	0.00555643	-0.00540902	0.000403341	0.00215521	-0.0036344	0.000457334	0.00848487
-89	-0.00179051	0.000963066	0.00148889	-0.000433821	0.00173165	-0.00163762	0.000787528	-0.0011979	-0.00150211	0.00122516	-0.0023227	0.0049889	0.00422463	-0.00446976	-0.000482875	-0.00198331	-0.00233673	-0.00606084	0.000721546	0.00167287	-0.00592059	-0.00335041	-0.000438195	0.00219308	-0.000281949	-0.00227614	0.00273289	-0.0013069	0.00285183	-0.000916127	0.000684901	-0.00317896	-0.000778859	-0.00119232	0.00065844	-0.000389288	-0.000925476	-0.00361701	0.00298228	-0.00504622	0.000489946	-0.000747721	0.00319386	0.000818537	0.0045351	0.00319027	0.00130002	-0.000947048	-0.000690696
-88	-0.00413506	0.0012869	0.00013925	0.00184753	0.000604105	-0.00672079	-0.0102225	0.00182846	-0.00224102	-0.00720993	0.00111592	0.00628962	-0.0022876	0.00342662	0.00718508	0.00198381	-0.00405202	-0.000517923	-0.000468361	0.00212766	-0.0130333	0.0012007	0.00147561	0.00107013	-0.00222064	0.00226094	-0.0032636	-0.000803948	-0.000736331	0.00122229	-0.000715326	-0.000438433	-0.000530464	-0.00251185	-0.00213054	-0.00135694	-0.00013475	0.00214407	0.0011348	0.000383525	-0.00064266	-0.00222643	-0.00056527	-0.0020549	-0.00330268	-0.00250911	0.00203887	0.00128415	-0.0011082
-87	0.00220601	0.000338407	0.000912738	-0.00397837	-0.000844627	-0.00172242	0.00207709	0.00567821	-8.28082e-05	-0.000468602	0.00480841	0.00356369	0.00396578	0.00243863	0.00594845	-0.00406625	-0.00397918	-0.00264731	0.00151008	0.00403622	-0.00661742	-0.00682806	0.00402703	-0.00177438	-0.00386668	0.00255613	0.000697571	0.001658	-0.00172032	0.00509233	0.0043057	0.00227184	0.00428717	0.00365839	0.00132645	-0.00553334	0.000382764	0.00095757	-0.000357975	0.00292638	0.000103887	0.00470409	-0.00158296	-0.00205578	0.00141437	0.00428447	-0.00106128	-0.00317136	-0.00650324
-86	-0.000121739	-0.00193066	-0.0088866	-0.00343254	0.00105846	-0.00386609	-0.00141118	-0.000210077	-0.00106152	0.00116562	-0.000101099	-0.00124812	0.000387703	-0.00333578	-0.00259083	-0.00277456	0.00227707	0.00097757	0.000437117	-0.00387128	0.000467837	-0.00392301	-0.00169285	-0.0034368	-0.00624208	-5.41512e-05	0.000363234	0.000237407	-0.00403793	-0.000668857	-0.00232022	0.00118927	1.58511e-05	0.00411896	0.000171539	0.00220347	-0.00356107	-0.00237777	-0.00183768	-0.000148498	0.0035189	0.00182029	-0.00151467	0.00385851	-0.00388599	-0.0022979	0.00194322	-0.0036152	-0.00351875
-85	-0.00301391	0.00286411	-0.00195768	-0.000943096	-0.00210977	-0.00264044	0.00390925	0.00489902	-0.00491368	0.004061	0.000111892	-0.00446677	0.00512936	0.00518904	0.00105839	-0.00237329	0.00117161	0.00310646	0.00477241	0.000473976	5.7017e-05	-0.00170742	-0.0080741	-0.00302779	0.00401154	0.00069076	0.000414027	-0.000427609	0.000706047	-0.00023816	-0.000349995	0.00203282	0.000828191	-0.00601311	-0.0031544	0.00298271	-9.93967e-06	7.54137e-05	0.00107652	0.000201059	-0.00184941	-0.00801365	-0.00140924	0.000861754	0.00087383	-0.00637239	0.00358296	0.00237185	-0.000443061
-84	0.00340165	0.00342979	-0.00240493	0.00132716	-0.000977374	-0.000196337	0.00436726	-0.000855415	0.00317412	0.00161325	0.00138725	-0.000801863	-0.00325863	0.0017968	0.00259927	0.00212542	0.00071904	-0.00270375	-0.000746229	-6.763e-05	0.00714873	0.00306178	-0.00278864	0.00268061	-0.00639646	0.00131503	-0.00305259	0.000270086	0.00288951	-0.00101089	0.00389318	0.00163446	-0.00516015	-0.000228629	-0.0023797	0.00308845	0.00203312	-0.00231227	0.0011248	0.0015807	-0.00105227	-0.00423388	0.00179656	-0.00163477	0.00122991	0.000316514	-0.00290305	-0.00314146	0.00394241
-83	0.00133595	-0.00090662	-0.0022453	-0.00175283	-0.00144452	0.00517172	-0.00345013	-0.000458148	-0.00369586	-0.00148635	-0.000714038	-0.00368825	-0.00267217	0.0012935	0.000866668	0.00437136	-0.00154629	-0.00182161	0.00187476	-0.00108693	0.00111116	-0.00367863	0.00541733	-0.00158876	-9.71962e-05	-0.00268141	0.000668902	-0.00190262	0.000282397	-0.00443151	-9.67227e-05	0.00122544	-0.000895805	0.000864653	-0.00177745	0.00609455	0.00134869	-0.000332715	-0.000264416	-0.00153735	-0.0036246	-0.00275353	0.000942383	-0.000377631	-0.000821929	0.00112764	-0.000690075	0.00149396	-0.000451772
-82	3.61575e-05	-0.000231793	0.00236637	-0.00237936	-0.0050029	-0.00260826	-0.00274683	-0.00169726	0.00794463	-0.00301723	-0.00595752	0.00614323	-0.0030802	-0.00415706	0.00212406	0.00308769	-0.000360589	-0.00585817	-0.00332345	-0.000199599	-0.00352896	0.00384646	-0.00110943	-9.35371e-05	0.0065239	0.000550909	0.00370374	-0.00170892	0.00117035	0.00453863	-0.00304181	-0.00401009	0.000151756	-0.00236459	-0.00637459	-0.00434694	-0.00387455	-0.00088914	-0.00126104	-0.0012143	0.00407768	0.000300279	0.000336922	0.000476894	0.000732712	0.00102468	0.00651309	0.0037431	0.00320681
-81	-0.00729555	-0.000255812	0.00354047	0.000851907	-0.00146359	-0.00314865	-0.00425608	-0.00270124	0.00712187	-0.00666375	-0.000770265	-0.00446787	-0.00354456	-0.00154726	0.00460581	-0.00272275	-0.00294856	-0.00022102	-0.000894584	-0.0002351	-0.0043313	0.000293056	2.67786e-05	-0.00137577	0.00721105	-0.000667546	-0.00156234	0.000492903	-0.000249464	-0.00415024	-0.00014351	-0.0029561	0.00164769	-0.00211987	0.000505845	0.00131187	0.00113555	0.00205433	0.000180047	-3.19785e-05	0.000397999	-0.00303618	-0.00180505	-0.00219548	-0.00312182	0.00314615	0.00137954	9.8701e-05	-0.00419934
-80	-0.0014192	-0.00482267	-0.000799255	0.00382228	-0.000975622	-0.00219967	-0.00278807	-0.00304711	0.00343056	0.00351056	-0.000997104	-0.00385734	0.00689148	0.00227411	0.00192732	-0.00232274	0.000762887	-0.000664585	0.0001485	0.000572869	-0.00389633	-0.00429123	-0.00550302	-0.00543904	-0.00767683	0.00162875	0.00106134	-0.000307341	-0.00303202	-0.00289092	0.000213799	-0.000107702	-0.000638944	0.000498065	0.00569716	-0.00509025	0.00240894	0.00146827	-0.0058336	0.00207482	-0.0038405	-0.0050256	-0.00183499	-0.00383654	-0.000208305	0.000681686	-0.0046544	-0.00235375	0.00183487
-79	0.000650251	0.00351936	0.00201759	0.00164234	0.00648336	-0.000200199	0.00701897	6.84097e-05	-0.00167452	0.00054751	0.00085379	0.00200873	-0.00214004	0.00401037	0.00761546	-0.0107192	0.00168273	0.00233975	-0.0047952	0.00293377	-0.0037099	-0.00390151	-0.00142428	-0.00395025	-0.00650361	0.0004155	-0.000765811	-0.000119787	0.00490388	0.000182218	-0.00271353	-0.00104867	-0.000581173	-0.00395373	-0.00249597	0.00537162	-0.00101395	-0.000316019	0.00450574	0.00228595	0.00343959	-0.00226213	-0.00272442	0.00715245	0.00224393	-0.00183306	0.000999925	-0.00347538	0.00321519
-78	-0.000574423	0.00111668	-0.00321932	0.00187302	-0.00359688	0.00137359	-0.00527681	0.000330413	-0.0021625	0.000146255	0.00102459	0.0035409	0.00251207	-0.00538646	-0.0034036	0.00541913	0.00442987	-0.00308179	0.00286157	0.00353462	-0.00210981	-0.00305974	-0.000142556	-0.000538489	-0.00328125	-0.00222576	0.00103774	-0.00123877	0.00216897	0.00649749	0.00358667	-0.00214019	-0.000892838	-0.0024912	0.00108391	-0.00339215	0.00146671	-0.00283035	0.00164368	-0.00338578	-0.0024145	-0.00155764	0.000880731	0.00047666	0.00235412	0.00112679	9.64471e-05	8.88878e-05	0.000370764
-77	-0.00600039	0.00325591	-0.00200681	-0.000391558	-0.0002967	-0.00864896	0.00131094	0.000392676	0.00268234	-0.000370212	0.000850739	0.00117073	-0.00309379	0.00437921	-0.00208674	0.00268307	0.000901117	0.00148783	0.00225309	0.00189669	0.0047267	0.00141	-0.000531909	0.000451086	0.004262	0.00434214	-0.000468284	0.00159413	-0.00254967	-0.000831731	0.000795328	-0.00010012	-0.000581883	-0.000801891	0.00229355	-0.00450383	-0.00102496	-0.000565485	-0.00188968	0.00282653	0.0012995	-0.00199891	0.000642871	0.00110948	0.00245787	-0.00125937	-0.00150646	-5.99939e-06	-0.000855838
-76	0.00452186	0.000284634	0.00527423	0.00337407	0.000549603	-0.000806728	-0.00137151	-0.00466157	0.00456786	0.00220841	-0.00270767	-0.000521666	0.00594414	0.00328214	-0.00282427	0.00199757	-0.0013302	-0.00435108	0.00278042	0.0108626	0.00575614	-0.000693233	0.00101152	0.00603011	-0.00274728	-0.00525927	0.00242414	-0.00430669	-0.000309689	-0.00296472	0.000605801	-0.00131985	-0.00110097	-0.00370224	-0.00231775	0.00514888	0.00263016	0.00135762	-0.00334683	-0.00398364	-0.00367183	0.0031897	-0.000406573	-0.00142445	-0.000152053	-0.00201991	-0.000111601	-0.00148467	0.000644005
-75	0.000931826	-0.000874348	-0.00208923	-0.000302841	-0.00390067	0.00183095	0.00411531	-0.000949335	0.00277715	0.00338353	0.0039679	0.0057448	-0.00495085	-0.00282394	0.0174525	0.00385846	0.00191014	-0.00276622	0.00136042	-0.00101836	0.00671567	0.000432729	0.000433462	-0.000125713	0.00402963	0.00255174	-0.000267384	0.000764821	-0.00117617	-0.00501334	0.000117057	-0.00341219	0.00316801	-0.00311665	-0.00026656	-0.000424945	0.000614904	0.000780811	-0.00191253	0.000528638	0.00501523	-0.00393806	-0.00148667	-0.000636675	-0.00299661	0.000444592	0.00011725	0.00178358	0.00145497
-74	0.000642675	0.00446723	-0.000616888	0.000284689	0.000123218	-0.00117575	0.00587374	-0.00242525	0.00313436	-0.00656961	-0.00284697	-0.0010278	0.00169752	-0.000987745	0.000218854	-0.00701013	0.00123904	-0.00323017	0.000646316	-0.00193473	-0.00233253	-0.0024351	0.00510671	-0.000705296	0.00254774	-0.000377639	-0.00346599	0.00200374	-0.00105424	-0.00207003	-0.000339285	0.000653225	-0.00135955	0.000278628	0.00259348	0.00132209	0.000679806	0.000322932	0.00531959	-0.00452199	-0.00314575	-0.0017038	-2.81066e-05	-0.00014623	0.0010291	0.00140956	-0.00362745	0.000799111	0.00181778
-73	-0.00309416	-0.00117231	-0.00301899	-0.0026454	-0.00216897	0.00206108	0.00486113	0.00174848	-0.000115066	0.00277317	-0.00285937	-0.00138134	0.00595739	0.00222175	0.00768875	-0.00176215	0.00279523	0.000322794	-4.8454e-05	-0.00239505	-0.00395249	-0.00128442	-0.00205542	0.00258005	0.00047021	-0.001392	-0.0004174	-0.000774046	0.00354475	0.00306565	7.28375e-05	-9.61894e-05	0.000574505	0.00364158	-0.00254936	-0.00173578	-0.00176999	-0.0026427	-0.000813546	-0.00323469	-0.00173414	-0.000607171	-0.000719728	-0.00320611	0.00120964	-0.00218289	-0.00179769	0.000626365	-0.000983512
-72	0.00136674	-0.00190313	0.00104348	0.0032427	-0.0030755	-0.00354512	-0.000229843	0.00306328	0.00291684	-0.00120113	-0.000256566	0.00248664	0.000555978	0.00120826	0.00308056	0.00784469	-0.000508088	-0.00104435	-0.00112289	0.00226278	-0.0010609	-0.00136981	0.00196622	0.000619684	0.000246804	-0.000164212	-0.00156809	-0.00201782	-0.00440096	-0.00210964	0.00348843	0.000301728	0.00118911	-0.00123105	-0.000889524	-0.00101337	-0.000380451	0.000692216	-0.000272505	-0.00175748	0.000447867	0.00227718	-0.00119435	2.77895e-05	0.000665522	0.0015132	0.00354952	-0.00235401	-0.000957959
-71	-0.00089872	-0.00224947	0.00138066	0.00230514	0.00397543	-0.00401324	0.00156222	-0.000462838	-0.00417311	-0.000170935	0.000115087	0.00106846	-0.00423498	0.00192132	0.0067543	-0.00642209	0.000355068	0.000247662	0.00120455	-0.00182212	0.0036927	0.00657849	-0.000336096	-0.00376285	-0.00342042	-0.00148775	0.00125578	-0.00264364	-0.00168699	0.00124228	0.00106712	-0.00355762	0.0015949	0.00115888	-0.00160116	-0.000237066	-0.00249228	-0.000247532	0.00334355	-0.000155605	0.000851335	0.00296942	0.0032521	-0.00184656	0.000970175	-0.00172121	0.00144355	0.0025613	0.000752918
-70	0.00335429	-0.0004082	0.000258913	-0.00215401	-0.000767429	-0.00153837	0.00394344	-0.000541229	-0.0035945	0.00526158	0.00150574	-0.00300662	-0.00158061	0.00111648	-0.00293136	-0.00562687	-0.00176292	-0.00281462	0.000758671	0.00145978	-0.0051169	-0.00082462	-0.000797507	-0.00261402	0.000157086	0.00201867	-0.00110735	0.00195889	-0.00042933	0.00188606	0.00512201	-0.00340832	-0.000921287	-0.00210128	-0.00241999	0.000911387	0.000810501	-0.00185156	-0.000125688	-0.0021944	-0.000774297	0.00262423	-0.00225421	-0.000242401	0.000379014	-0.00284358	-0.00437215	0.000653914	0.00154038
-69	-0.00160332	-0.000486389	0.00165269	-0.000318504	0.00597686	-0.00110685	0.00232334	0.00769001	-0.000995741	-0.000137866	-0.000565413	0.00202601	-0.00158973	-0.00114383	0.00397502	-0.000187388	-0.000537119	0.00118472	0.00136824	0.00716657	-0.00429294	-0.00305733	0.00268195	0.00171283	0.00801335	0.00329672	0.00311984	0.000498028	0.00300242	0.00464342	-0.00504526	-0.0015893	0.00234454	-0.00449447	0.00118351	0.00362602	-0.000658481	0.00109995	-0.00318433	0.000777114	0.000219377	0.000785636	0.00253597	-0.000373791	-0.00383267	-0.00227156	-0.00384323	0.0019133	0.00205744
-68	0.00168648	0.000794951	-0.000798318	0.00410662	0.00456198	-0.00161613	-0.003784	-0.00254189	-0.00294787	0.0069335	-0.0037566	-0.000897728	-0.00240888	-0.00437801	0.00163023	0.0015138	-0.00348443	-0.000215284	-0.00248013	-3.81268e-06	0.00493655	-0.00115379	0.00107929	0.00115481	-0.00414097	-0.000750426	-0.000189414	-0.00265615	0.00184106	0.000810284	-0.00321538	0.000269265	-0.00214043	0.00268933	0.00233107	-0.00369111	0.000953809	0.00122497	-0.00256257	0.00162642	0.00108671	-0.0108838	0.00193056	0.00241049	0.00202838	0.000727452	-0.00415218	0.000205851	0.000242984
-67	-0.00411698	0.00141062	0.00291452	-0.000779859	-0.00117285	-0.00288009	0.000293939	-0.000466153	0.00178876	0.00233779	-0.000618799	-0.00224792	-0.002373	0.0063918	0.00938419	0.00489711	0.00269026	-0.00303038	-0.000127204	0.00251032	0.00332303	-0.000527445	-0.00143256	-0.00126871	0.00697292	-0.00246357	-0.00200275	0.00128346	0.00233054	-0.00285414	0.00015788	0.00937668	-0.00236171	-0.00180727	0.000226412	0.00177318	-0.00103269	0.00125664	0.00259245	0.00418366	0.000482284	-3.24221e-05	-0.00333946	-0.00379115	0.00118944	0.00165644	-0.000758306	0.00533672	0.000406505
-66	-0.00185835	0.00180321	0.00204983	-0.00137741	-0.00402378	0.00309574	0.00265838	-0.000490727	0.00973588	-0.00374724	0.00350695	-0.000358224	0.00207344	-0.000394025	0.0136064	0.00672912	0.00129163	-0.000596844	0.00402063	0.00253314	0.00262016	-0.00154665	-0.000805009	0.00180818	-0.00379051	0.00207847	0.000203957	-0.00127343	-0.00275153	0.00213122	0.00614068	0.00195718	0.00385069	-0.000294523	-0.000642777	-0.000369395	0.00541646	-0.00154475	0.000358589	-0.00230667	0.00253251	-0.00140303	-0.00042113	-0.00262076	-0.00156686	0.000260761	0.00237228	0.0012002	-0.00181711
-65	0.00388571	-0.000903712	-0.00322822	-0.000508878	-0.00442665	0.0026065	-0.0047762	-0.00258622	0.00599365	0.00337386	0.00120206	0.00454975	-0.00300248	-0.000394788	0.00278682	0.00138369	0.000155072	-0.000650775	0.00121277	-0.00218531	0.00156036	-0.000411938	-0.00096358	-0.00287135	-0.00413746	0.000222249	-0.000108191	-0.00159041	0.00322405	0.00198287	-0.000607088	-0.00335082	0.000970907	-0.000485251	-0.00296336	0.00208067	0.00277186	-0.00258388	-0.00212246	0.000636935	-0.00291338	-0.00025943	0.000629204	0.00199441	0.00022482	0.0015166	0.00258913	0.0012186	0.000628343
-64	0.00136177	0.00260758	-0.00407157	-0.00192731	-0.00100387	-0.00247112	-0.000418397	0.00354135	-0.00410868	0.00318214	0.000766776	-0.00267368	4.67726e-05	0.00297641	-0.000774998	-0.000254491	0.00864261	-0.00206449	-0.00022937	0.0011685	0.00265341	-0.00112611	0.00912576	-0.000190615	-0.00168668	-0.000412148	0.00115053	0.00166183	0.000636751	0.00126353	-0.00162316	-0.00220115	-0.00333888	-0.00194435	0.001093	0.00217064	-0.00109359	-0.00165709	0.00143934	-0.000873235	0.000941497	-0.000809728	0.000387818	0.00318497	-0.0032286	-0.00285008	0.00376814	-0.0018837	-0.00574976
-63	0.00205796	-0.0020095	-0.000691207	0.00419991	0.00129617	-0.00332133	0.004418	0.00355313	0.00349965	0.00153666	-0.00244753	-0.0012291	0.0013962	-0.000421889	0.00549617	0.00151999	-0.00720282	0.000433938	0.00261422	0.0076856	0.00592464	-0.00198233	-0.00049649	0.000346828	0.00220587	0.00251805	-0.00204227	0.00205045	0.00503124	0.0023567	0.00438833	-0.00521565	0.000766321	0.000960411	0.00495706	0.00678813	0.00242819	-0.00059732	0.00253338	-0.00128015	-0.00143091	-0.00107963	0.00226715	0.0040276	-0.00110825	-0.000965188	-0.00347068	-4.0605e-06	0.00161458
-62	-0.00621328	-0.00152451	-0.000634677	-0.00204109	0.00285865	-0.00332921	0.00366155	0.00131191	0.00256526	0.00193497	-0.001494	0.00562366	-0.00182953	-0.00569153	0.00218608	-0.00429299	0.00132141	-0.00149249	-0.0036744	0.0012038	-0.00214805	-0.00135423	-0.00264817	-4.88142e-05	0.00105447	0.000142841	0.00108837	-0.00393858	-0.00329853	-0.0054051	-0.00137601	-0.00059474	-0.000410324	-0.00113255	-0.00536259	-0.0026798	-0.00299665	-0.00117492	-0.00278457	-0.00163479	-0.000780656	0.00147674	0.00804481	0.00542449	-0.00138238	-0.00373803	0.000494103	-0.00205222	-0.000816876
-61	0.00177907	0.00122326	-0.00484813	0.00401487	-0.00276836	-0.00313279	-0.00203896	-0.000208293	-0.00438885	0.005132	-0.00110888	0.00290977	0.00207124	0.0110956	0.00740785	0.0002286	-0.00114763	0.00871567	0.00182224	-0.000717797	0.000621065	0.00403716	-0.00131714	-0.00575713	-0.00279853	0.00101975	0.00179564	-0.00224561	-0.000939516	0.00179744	-0.00582808	-0.00100049	0.00101435	-0.00193082	-0.00225308	0.00361089	-0.00504363	-0.00165154	-0.000942888	-0.00282899	-0.000127998	0.00146059	-0.00171228	0.00256089	-0.00201182	-0.00130476	0.00143862	0.00230769	0.00930799
-60	0.00229048	0.00162575	-0.000883789	0.000421468	-0.00289649	0.00172413	0.00148714	0.00172353	0.00178336	0.00050827	-0.000345707	0.00171688	-0.00299683	-8.81449e-05	0.0130566	0.0042241	0.00099994	-0.000638324	0.000136774	0.00446177	-0.00328535	0.00337464	2.06281e-05	-0.000319683	0.00247096	-0.00505152	0.00101511	-0.000662764	-0.00494388	-0.00214906	-0.00102832	0.00105043	-0.00142614	-0.0028267	-0.00168397	0.000952285	-0.000682731	-0.000955688	-0.000668106	0.000524121	0.00169104	0.0018198	-0.0011771	-0.000724613	0.00497658	0.00220648	-0.00521779	-0.00182585	0.00237776
-59	-0.000987496	-0.000352847	0.000495736	0.000938658	0.0038913	-0.00106971	0.000573713	-0.00420087	-0.00462345	0.000967772	2.94752e-05	0.00225636	-0.00244648	0.00955921	0.0136531	0.0145267	0.00682106	0.00250348	-0.00451435	-0.00433836	0.0054358	-0.000317457	0.00143119	-0.00285267	-0.00229978	-0.000450383	-0.000571712	-0.00200535	0.00145519	-5.08232e-05	0.00247028	0.00114768	-0.000662582	0.00184896	0.000307857	0.00293902	0.00786566	0.0026367	0.00265109	-0.00383853	0.00109627	-0.0055666	0.000249653	-0.00564041	0.00279601	0.000365815	-0.000163589	0.00427307	0.00268712
-58	-0.00587715	0.000503432	-0.000248051	0.000660721	-0.00144097	0.00359074	-0.000784358	-0.000399521	-0.00283444	0.0100601	0.00261037	0.00194382	0.000642896	-0.00322043	0.00100726	0.00613069	0.00122284	0.00262666	0.00377365	-0.000314888	0.00472095	-0.000402455	0.00321106	0.00511047	0.00165982	0.000503406	-0.000343021	-0.000381032	0.00069036	-0.000258363	-0.00123982	0.000691551	-0.00299784	-0.00337403	-0.00314091	0.00190007	-0.000296199	-0.000947676	-1.38209e-05	0.00480549	0.00178712	-0.0022556	-0.000757946	-0.00575222	0.00339246	-0.00111919	-0.00163948	0.00148422	-0.00196572
-57	0.00296796	-0.0015157	-0.00133531	-0.000565544	0.00870317	-0.000342688	0.00446272	-0.0010553	-0.00385547	0.00752783	-0.000751822	-0.00283375	-0.00151308	-0.00793551	0.00506619	0.00177529	0.00151502	-0.00499085	0.00274093	0.00167533	0.00256131	-0.00152799	-0.000664034	-0.00117569	0.000191927	-0.00449086	-0.000399177	-0.000984155	0.00274357	0.000640352	-0.0022823	-0.00106661	-0.000445864	-0.00310263	0.00445759	-0.00343606	-0.00156551	-0.00230814	-0.0029942	-0.00303979	-0.00245565	-0.00523502	-0.0011456	0.00347151	-0.00349378	0.00661608	-0.00182805	-0.00300428	0.00061662
-56	0.00486276	-0.0020378	0.00104985	-0.000977953	-0.00346035	0.00288578	0.00979743	0.00209547	0.0114181	0.00680006	0.00160548	0.00590831	-0.000382302	0.00171924	0.00782679	0.00415468	-0.000811641	-0.000111856	-0.000168876	0.0144283	0.00552833	-0.00354212	0.000488768	0.000159433	0.00574058	0.00103246	-8.52068e-05	-0.000200847	0.00132299	-0.000172814	-0.00373358	-0.00384686	-0.000848117	0.000183872	-0.00106412	0.00210639	-0.00037543	0.000509688	-0.00137713	-0.00517651	-0.00287201	0.00227695	0.00308572	-0.00146742	-0.00362637	-0.000396284	0.00167334	0.00263456	-0.000872961
-55	0.003497	0.00323503	0.000316487	0.003829	0.00157586	-0.00118175	-0.000680422	0.000785129	0.00454077	0.00474879	0.000571985	0.00278711	-0.00155804	-0.00234553	-0.000309675	0.00385174	0.00113058	0.00171247	0.00199003	-0.000309694	0.00262636	0.0022011	-0.000528641	-0.00388586	-0.00367456	-0.00155533	0.0016959	-0.000391059	-0.000170581	0.004921	0.000460524	-0.000485222	-0.000154519	-0.00495747	0.00243789	0.00302811	0.00241839	-0.00167629	-0.000497032	0.00326283	0.00360898	0.000669877	0.00459538	0.00270051	0.00110645	-2.194e-05	-0.00287416	0.00293222	-0.000441922
-54	0.00159107	0.00161986	0.000330189	0.00149433	-0.000561261	0.00172401	0.00115462	-0.00323952	0.00657007	0.0113019	0.00174502	0.0031201	-0.000291254	0.0011976	0.00502683	0.00216185	0.00294291	0.00101586	0.000295761	0.00166578	-0.00184092	-0.0029719	0.000216471	0.00139974	0.00223857	0.00617617	-0.000473442	0.00193464	-0.000580678	0.00274779	0.00311393	0.000852701	-0.00231428	0.000201441	0.000783047	0.0023129	0.00105048	-0.000587946	0.000879588	-0.000896277	-0.00218314	-0.00222694	-0.00114184	0.00106668	-0.00329763	-0.00179859	0.000704128	-0.00466887	0.00528999
-53	0.00149501	0.000274686	0.000262833	-0.00036872	0.00440192	-0.00239486	0.00531716	0.000455398	0.0149765	-0.000424162	-0.000192279	0.00816764	3.84898e-05	0.00121179	0.00902358	0.00669654	-0.000712784	0.00240936	-0.00435798	-0.00302624	0.005609	0.00256331	-0.00174209	-0.00164588	-0.000488698	0.000721271	0.00348599	-0.000757814	-0.0019383	0.000646843	-0.000960798	-0.00372164	0.0020706	-0.00282268	-0.00161461	0.00149283	0.00313707	-0.00349987	-0.000769869	0.00138441	0.000112764	-0.00148284	0.00116093	-0.00355554	0.00115792	0.00106844	0.00269973	-0.00457345	0.00133659
-52	-0.000904467	0.000549045	0.00111736	0.00113082	-0.00419512	-0.00200019	0.0033956	0.00456096	-0.00425848	0.00360693	-0.000583429	0.00158349	0.00478698	-0.00238564	0.0164604	0.00627296	0.00688839	-0.000479542	0.00394281	-0.000298383	0.00354773	-0.000450439	0.00309046	-0.00209682	0.00475086	-0.00354195	-0.0040933	0.00166452	0.00240949	0.00077092	-0.00456397	-0.00239941	-0.00258478	-0.00199444	-0.000632427	0.00465806	-0.00251299	0.00102781	-0.000366397	-0.00368297	-0.000819729	-0.000576483	0.00144411	-0.0007966	-0.00148244	0.00194965	2.65407e-05	-0.00327913	-0.00207782
-51	-0.00445681	-0.000333295	-0.00130575	0.00162757	-0.000611316	0.000906533	-0.00175118	0.00487995	-0.00455312	0.0064681	0.00131919	0.00013347	-0.00339521	0.00439949	0.00389791	0.00554357	-0.000156714	0.00313473	-0.00131767	0.000168269	0.00449574	-0.00302026	-0.00221986	-0.000735691	-0.00615602	-0.0033999	-0.000484237	-0.00402896	-0.00176582	0.00273889	-0.000243653	0.00276052	-0.000745721	0.00186658	0.000929255	0.000855682	0.00306943	0.00151992	0.000846628	-0.00392083	-0.00116672	-0.0037231	0.00392126	-0.00628633	-0.000394886	-0.00232191	-0.00395359	-0.00222034	0.00183259
-50	-0.00388767	-0.00228335	0.00266342	0.00210975	0.00123226	0.0020617	0.00247475	0.00128366	-0.00647481	0.00606235	0.00248284	0.00604457	0.00325578	0.00672837	0.011125	0.0122826	0.00149753	-0.00405831	-0.000456436	0.007847	0.0136086	0.00411831	0.00507595	-0.00124976	0.000221053	0.00100337	-2.08699e-05	-0.00278975	-0.00149272	0.000212843	0.001554	0.00123527	-0.00340501	0.000271768	0.00933524	-0.00200413	-0.000339059	-0.00243645	0.00524442	-0.00422406	-6.81691e-05	0.00297829	-0.00428802	0.00302797	-0.000594278	0.00634961	0.00398071	-0.00228361	-0.00462235
-49	0.000712584	0.000584601	-0.0021461	-0.000111405	-0.0036311	-0.000123659	-7.09642e-05	-0.00490519	0.00176344	0.0106018	0.000475438	-0.000552216	0.00415626	0.00553562	0.00649036	-0.00142834	0.00270585	0.00482068	0.00154344	0.00366925	-0.00368232	-0.000143623	0.0024717	0.000879405	0.00761184	-0.00467665	0.00119463	5.70333e-05	0.0039168	-0.00169748	0.000298508	0.00269343	0.000822508	0.00435643	0.00196892	0.00117818	0.00103637	0.00242913	-0.00179361	0.000823096	-3.37008e-05	-0.00304208	-0.00029424	0.0035773	-0.00139272	0.00280647	0.00020488	0.00450481	-0.000686008
-48	0.0031878	0.00406844	-0.00246562	0.00271263	0.00138203	0.00274257	0.00398216	0.00245972	0.00145437	0.00801237	0.00429965	0.00314094	0.0020759	-0.00220721	0.00962726	0.00525891	0.00299439	0.0081041	-0.0010349	0.00612658	0.00293667	0.00621153	-0.00113311	0.000715884	0.00165216	0.00279918	-0.000872708	0.000262069	0.00375262	0.00289652	-0.00552223	-0.00108532	-0.00264184	-0.00536285	-0.000194334	0.00601725	0.00133537	0.00343766	-0.00118792	0.00295938	0.0032976	0.00136062	0.0031077	-0.00107316	0.00396647	0.00102495	0.00273637	-0.00079412	-0.00150897
-47	0.00323524	0.00307753	0.00623083	-0.00314396	0.00280634	0.00052354	0.00400654	-0.00230984	-4.79275e-06	0.00248308	-0.00226123	0.00190752	-0.00140278	0.000565952	0.00429547	0.0137467	-0.00347337	-0.000942756	0.00418589	-0.00116036	0.00135981	-0.00256192	0.00229259	0.00169821	0.00231172	0.00367449	-0.00387606	0.00342822	-0.0012821	0.00492896	0.00382591	0.00174704	0.000590808	-0.00105296	0.000866906	0.00395863	0.000224305	0.00172621	-0.00118333	-0.00194933	-0.00151291	0.000725908	0.00528072	-0.000686479	-0.000508488	0.00224258	0.00306957	0.000981295	-0.00314554
-46	0.00959881	2.82867e-06	-0.00159594	0.00270861	0.00415717	0.000940586	0.00233807	0.00512605	-0.0002525	-0.000645724	0.00270597	0.00545457	4.81949e-05	-0.00116332	0.0117698	0.00173333	-0.00232235	-0.00157987	-0.00305471	0.000274859	0.00402453	-0.00301735	0.00550294	0.000568981	-0.0015738	0.000425338	0.000337232	0.000722708	-0.00114691	0.00191881	0.00231588	0.00284408	-0.00487191	-0.00204985	-0.00175838	0.00800886	0.000809155	0.000713398	0.00270185	0.000760291	-0.00227937	-0.00061663	-0.00581632	0.000708959	-0.00107978	-0.00364388	-0.000496326	0.00133951	0.00508623
-45	0.00129209	-0.00181043	-0.000807249	-0.0016558	-0.00416171	-0.00234871	-0.00220514	0.000149381	0.00557582	0.00654248	-0.000634963	0.00124931	-0.000298834	0.00279696	0.0145482	-0.00205158	0.00683855	0.00423444	-0.00574949	0.00521383	0.0107212	-0.00420755	-0.00497043	-9.81954e-06	-0.00183912	-0.002506	-0.00284304	-0.00207255	0.000650569	0.00086901	0.00139133	-0.00176971	-5.71682e-05	0.00290886	-0.00125185	0.00240246	0.00311937	-0.000784111	-0.00158208	-0.0032619	-0.00316593	-0.00652939	0.00233551	-0.00450293	-0.000939902	0.00209867	-0.0020896	0.00364989	0.00815105
-44	0.00306233	-0.000718422	0.00168026	0.00186075	-0.00318012	-0.00108754	0.0013302	0.00147986	0.00186358	0.0102039	-0.00262952	0.00650833	-0.00401868	0.00272951	0.00847766	0.00264206	-0.000988368	-0.00372461	0.00423212	0.000870597	0.00868781	0.00332875	0.00215909	-0.00143555	0.00815453	0.00154864	0.00174459	0.00263887	0.00224	-0.00045408	-0.000148339	-0.0032411	-0.00452385	-0.00206999	0.00350839	-0.00223848	0.00171874	-0.00236973	-0.00103874	-0.00244597	0.00300267	0.00111212	-0.000792788	-0.000374584	-0.00019951	0.00237222	-0.00186272	0.000985669	0.00116669
-43	0.00737887	-0.00268587	0.00476533	-0.00103268	0.0019062	6.68008e-05	0.000962633	-0.00242515	0.011624	0.00488284	0.00593957	0.00554727	0.0096651	0.00310718	0.00910102	0.012543	0.00712062	0.00608258	-0.00047869	0.00198792	0.000203697	0.00096803	0.00279056	-0.00199071	-0.00379162	0.000103318	0.000226793	-0.00199622	-0.00038076	0.00302202	0.000302713	0.00202209	-0.0028599	-0.000848538	-0.00248351	0.00645494	0.000994212	-0.00271504	0.000750374	7.66165e-05	-0.000226304	-0.00640371	0.00097486	0.00106741	0.00294799	0.00369979	0.00232748	0.00260847	0.00256436
-42	0.00298476	-0.0016194	0.00234559	-0.00377914	0.0023503	0.0016312	0.00271585	0.000814861	-0.00124182	0.00635211	0.000279123	-0.00219529	-0.00323666	0.000940696	0.0105348	0.00482029	-6.64668e-05	0.00186155	0.00380712	0.000818745	0.0111552	0.00125252	0.0021254	0.000313703	-0.00146652	-0.00380284	0.00383762	-0.000815436	-0.00446794	-0.00185108	0.0004094	-0.00542749	0.00246384	-0.00157338	0.00521667	0.00235026	-0.000590741	0.000854035	0.00547622	0.000269521	0.00259502	0.0053696	0.0021787	0.00106895	-0.00117685	0.00213656	-0.0010464	-0.00629296	0.00385662
-41	0.00733316	0.0022911	0.00455244	-0.00108692	0.00519724	0.00508784	0.00188559	0.0054702	-0.00105166	0.00757482	-0.000394337	0.0046295	0.00096215	0.00592249	0.0118121	0.0105202	0.00347928	0.00878018	0.00300991	0.000987474	0.000512915	0.00153266	0.00211146	0.0030181	0.00335176	-0.000231044	0.00185326	-0.000227037	0.000984703	0.00310884	-0.00137293	0.00326066	0.000523814	0.00165807	3.37145e-07	0.0115496	0.00128953	0.00296824	5.96927e-05	0.00117244	-0.00388173	0.00199586	0.000546992	0.00476866	-0.000327175	-0.00193952	0.0020413	-0.00275669	0.00111652
-40	-0.00440526	-0.000162053	0.000549143	0.00434436	-0.00036122	-0.000807338	0.00377729	-0.00193474	0.00659313	0.00433222	0.00710268	-0.00209619	-0.00142332	-0.00120505	0.00157996	0.00938631	0.00757931	-0.00121143	-0.00257143	0.0034834	0.00333931	-0.00225564	0.00648895	-0.000254569	0.00209739	0.00225848	-0.00266982	0.00474867	0.000921258	0.000992421	-0.00190901	-0.00124135	-0.00153584	0.00314049	0.00226471	0.00694725	0.00327334	-0.00346187	-0.000195354	0.00202756	-0.00157584	-0.00372135	-0.003187	0.000608978	0.00057035	0.00541189	-0.0047229	0.000621295	0.00156672
-39	-0.00281615	0.00608392	-0.000715138	-0.00110332	-0.00174991	0.00361368	-0.002742	-0.00281757	0.00590951	0.00558458	0.000371324	0.0038098	0.00712456	-0.00302264	0.0149987	0.00667786	-0.00138852	-0.0048008	-0.00473491	0.00202086	0.0129991	0.00284383	-0.000280976	-0.00208383	-0.000990498	-0.00265496	-0.000206615	-0.0008754	0.000467475	-0.00402311	-0.00608325	0.00312898	-0.0070601	-0.000578784	0.00613218	-0.00220081	-0.00176235	-0.00327955	-0.00361052	-0.00295834	0.00255112	-0.0059612	-0.00371933	-0.00122524	0.000563932	0.00581922	0.00651122	0.00309372	-0.00596278
-38	0.00409704	0.00107455	0.00247824	0.002558	0.0011786	0.00563378	0.00580081	-3.80292e-05	0.00563904	0.00840778	-0.00120366	0.00994099	-0.00285261	0.00260732	0.00978674	0.0104778	-0.0014594	0.0014844	0.00137729	0.00440677	0.00647743	0.0100947	0.00642046	-0.000797809	0.0100702	0.0019884	0.00359762	0.000526863	0.00199765	0.00829153	0.00378282	-0.00195577	-0.0021588	-0.00175777	-0.000654307	0.00674384	-0.00246677	-0.000390514	-0.00127338	-0.00536748	-0.000110092	0.00181179	0.0032626	0.00221891	0.00275674	0.00042447	-0.00169181	-0.000794083	-0.00264877
-37	0.00254363	-0.00160362	-0.00361983	-0.00160457	0.00292541	-0.00228527	0.00315009	0.000793996	0.00123118	0.00441228	0.00123021	0.00231712	-0.00562567	0.00296505	0.0116801	0.00364418	0.00371825	0.00376455	0.0013683	0.000150059	0.00699213	-0.0044035	0.00107907	-0.00137193	-0.000644308	-0.00249816	-0.001206	-0.000569204	0.00257822	-0.00249118	0.00326541	0.00180646	0.00131172	0.000915149	0.00115332	0.00981284	0.0030488	0.0017392	0.00328526	0.00160519	0.000824444	0.00102643	-0.000795944	0.000474934	-0.000858408	0.000166353	-0.000255106	0.00330457	0.000422967
-36	-0.00187672	-0.00101476	-0.00111496	0.00602176	0.00563781	-0.00180288	-0.000512743	-0.00102037	0.00161293	0.0103051	0.00262275	0.00614549	0.00146969	0.000168829	0.0117539	0.00942658	0.00280269	0.0075077	-0.00226234	0.00441619	-0.001033	0.00371646	0.00173178	0.00211517	-0.000846541	-0.00334255	0.000729264	5.09175e-05	-0.00387485	9.46224e-05	-0.00222739	0.00196669	0.00635987	0.00284233	-0.000967275	0.00490242	-0.000942609	0.00376719	0.00521373	-0.00358267	0.00680526	-0.00159632	-0.00022313	0.00736332	0.00332021	0.00145835	0.00354851	-0.00347372	-0.00258546
-35	0.00578162	-0.00256556	0.00186849	0.000307051	0.0059552	-0.00385882	0.0067255	0.00175128	0.00827632	0.0100153	-0.00103207	0.00297758	0.00882752	0.00525181	0.0100074	0.0164345	0.00787098	0.000771464	0.00296866	0.00493414	0.00792228	0.00122801	0.00095919	-0.00231463	0.00266193	-0.00100817	-0.00117782	-7.71895e-05	0.00437283	0.00368643	0.00498671	0.00224755	-0.00205471	-0.00139457	0.000854051	0.00503861	0.00443084	-0.000731387	0.000949128	-0.000481634	0.000256146	0.00474634	-0.000615847	0.00526948	0.000325422	0.00189093	-0.00103122	-0.00104279	0.000685805
-34	0.00466019	-0.000783477	0.00303459	-0.00255754	-0.00191216	0.00863824	0.00282183	-0.00153544	0.00249041	0.00643888	0.00486923	0.000371824	0.00246234	0.00087694	0.00638716	0.0107048	0.0104178	0.00495381	0.00176101	0.00230092	0.0135944	0.0125627	0.00428558	-0.00204622	0.00771836	0.00186594	-0.000173811	0.000252588	-0.00199132	0.00633979	-0.00119476	0.00176592	-0.00202019	-0.00226805	0.00536597	0.00193758	0.000327167	0.00295734	0.000538121	0.00485094	0.000342507	0.000506874	-0.00603116	-0.00187426	0.00169103	0.0034852	-0.00408179	0.00471915	-0.000327351
-33	0.00884726	0.00299294	-0.00169368	0.00199549	0.00367286	0.00677142	-0.000128089	0.00240047	0.00602133	0.00286306	-0.00113113	0.00274921	-0.0086174	-0.00439836	0.00957088	0.00530917	0.0010659	0.000859981	-0.00366606	-0.000430025	0.00371293	-0.000300202	0.00693911	0.000639441	-0.00780487	-0.00122521	-0.003714	-0.00102975	0.00507498	0.00249969	-0.00191692	-0.00404272	-3.16313e-05	0.00237049	0.00274457	0.00899081	0.000232552	-1.97823e-05	0.00363679	0.0018943	-0.00255416	-0.000958039	-0.0023152	0.000198338	0.00166214	0.00189346	0.000787408	-0.0014028	-0.000619182
-32	0.00651927	-0.00175802	-0.00280086	0.00190867	-0.00200077	0.00351323	0.00161062	-0.00329086	0.00502264	0.00551339	0.00511319	-0.00136402	3.79234e-05	0.00785516	0.0161412	0.00737602	0.00154757	0.00664398	-0.000820107	0.00191371	0.0147113	-0.00239361	0.00601947	0.00118858	0.0118314	-0.00120375	0.00107437	0.0015077	-4.84486e-05	-0.00238379	-0.00291654	0.00327242	0.00300296	-0.00346714	0.000440533	0.00224366	0.00263795	-0.00153232	-0.000558771	0.00169353	0.000789287	-0.000229109	0.00265773	-0.00618781	0.000163882	0.000863815	0.00467313	0.00107382	0.00243617
-31	0.00306159	0.00386459	-0.000919254	-0.00093195	0.0045942	0.00345769	0.00909145	-0.00246593	0.00366451	0.00873848	0.00525073	0.00360117	4.82835e-05	0.00324312	0.00727352	0.00565669	-0.00111523	0.00416405	0.00113816	0.00556002	0.00918887	0.000728811	-0.00205701	5.73992e-05	0.00812811	0.00232175	-0.000888571	-0.00199562	-0.00170545	-0.00281188	-0.00135696	-0.00163501	-0.00153904	0.00338499	0.00388216	0.00250453	0.000624364	-0.00052199	0.00320191	-0.000906964	7.78581e-05	0.00149048	0.00573239	-0.00152105	0.00216431	0.00038095	-0.00438917	-0.00200229	0.00548698
-30	8.23535e-05	-0.00205339	0.00121424	0.00368762	0.00234451	-0.00411523	0.00631512	0.000932842	0.0076391	0.0128668	0.00274524	0.00642997	0.00683391	0.00453095	0.0138118	0.00582486	0.00444208	-0.0020782	0.00201192	0.000954127	0.00969137	0.00596945	0.0030778	0.00432164	0.000949549	-0.00237971	0.00230885	0.00520178	9.03675e-05	0.00104675	-0.00321995	0.00112233	0.00150811	-0.000885493	-0.00233788	0.0080984	0.00484463	0.00573851	-0.00135959	-0.000398963	0.00404694	-0.00591927	0.000750669	0.00231371	0.00257803	0.00250839	-0.00162645	0.000486183	0.00412674
-29	-0.000556907	0.00254429	0.000672656	-0.000393285	0.00700961	0.000734428	0.00592998	0.00349428	0.00364372	0.00503002	0.00189836	0.00426235	0.00432628	0.000978531	0.0119346	0.0223101	0.00332884	0.00611787	-0.000673297	0.000988415	0.0110956	0.00582437	0.000612884	-0.000326045	0.00168308	-0.000968458	-0.000741744	-0.00105094	0.0016687	0.00414766	0.00552146	-0.00120845	0.00016164	-0.00144637	-0.00143094	0.00403903	0.000167291	-0.000884715	-0.00121815	0.00319966	0.00245567	0.0112937	0.00220239	0.000536964	-0.00355355	0.00260935	-0.000953887	0.00241616	0.00766944
-28	0.00260071	-0.000934589	0.00221517	0.000920219	0.00553871	0.00637431	-0.00022682	0.00887784	0.00970881	0.0131115	0.00349969	0.00355322	-0.000292253	0.00398993	0.0107334	0.0127798	0.00324852	0.00648105	0.00114331	0.00436494	0.0110132	0.007421	0.000740699	0.0012524	-0.00300064	-0.00636835	0.00521796	-0.00126501	0.00128671	0.00358798	0.000863847	-0.00266319	-0.0037345	-0.00475423	-0.00139771	0.00355842	0.00428505	-0.00011605	-0.00111402	0.00334687	-0.000370317	0.00624915	0.000699862	0.000792286	0.00272139	-0.000713987	0.00106496	0.0013406	-0.0025005
-27	0.00205052	0.00101958	0.0013009	0.0027791	0.00446981	0.000282558	0.00146489	-0.00131352	0.00472236	0.0114184	0.0020773	0.00378148	0.00409741	0.00663186	0.0118516	0.00493753	0.00125878	-0.00113092	0.00158401	0.00146696	0.0109938	0.00161094	0.00550486	-0.00251063	-0.00187636	0.00370865	-0.00108536	-0.000108657	-0.000273731	0.000673826	0.00281851	-0.00281631	0.000369452	0.00106898	0.00688948	0.00628729	0.00542632	0.000799625	0.00295554	0.00388421	-0.0013289	0.00190155	-0.00151125	0.000607182	-0.00117594	0.000407323	0.00132164	-0.00179921	0.00218859
-26	0.00336618	0.00256639	0.00143541	0.000860559	0.00159498	0.00336625	0.00855453	-0.00218379	0.0022491	0.00391119	4.41391e-05	0.00293454	-0.00402455	0.00935034	0.0134536	0.00600452	0.00537849	0.00896142	-0.00156215	0.00508215	0.0211554	0.000510804	0.00588197	0.000977937	0.00854999	0.00480769	-0.00249349	0.00484687	0.000286569	0.000685837	-0.00433906	-0.00151158	0.00147836	0.00333169	0.00570558	0.00325359	-0.00165126	0.00257102	0.00142205	0.00128094	0.000435156	0.00136412	-0.000772092	-0.00271942	-0.0037902	-0.000201639	0.00160269	0.00115576	-0.00186226
-25	0.00339854	0.00228049	0.000113828	0.00128799	0.00495421	0.00816204	-0.00141297	-0.00489081	0.00174058	0.0116294	-0.00118697	1.90153e-06	0.00233989	0.00547134	0.00533359	0.0204677	0.00737363	0.00377819	-0.00152781	0.00452935	-0.000146261	0.000885288	0.000595166	-0.00201422	-0.000104884	0.000254275	-0.00301371	-0.00253523	-0.00405236	0.00153726	0.00132794	0.00321978	0.00290647	0.0019677	0.0031826	0.0058466	-0.00130165	0.00295972	0.00081855	0.00378256	0.000342975	0.00517579	0.00493563	0.001289	0.000368263	0.00558243	0.0012582	-0.00461746	0.0010318
-24	0.0142932	-0.000803872	0.00153924	-8.00752e-05	0.00122309	0.0065593	0.00291137	0.00177615	0.00646333	0.00497995	0.00170335	-0.0025961	0.001198	0.00335016	0.00722507	0.00607098	0.00321781	0.00279933	-0.00185571	0.00924098	0.00915578	0.000795234	0.00726449	-0.000169285	0.00168806	-0.00359314	0.00303934	0.00178479	0.00275019	0.00238521	-0.000623894	4.74993e-05	0.000488558	0.000760258	-5.38714e-05	0.0139781	0.00534678	-0.00283465	-0.00190534	-0.00364321	0.00572783	-0.000811615	0.00328981	-0.000835112	0.00267283	-0.000192613	2.68821e-06	-0.00107767	0.000526465
-23	0.00725619	0.00304354	-0.00112374	-0.00240032	-0.00294126	-0.00269232	0.00191445	-0.00115984	-0.00151071	0.00945351	0.00182753	0.0113158	-0.00253854	0.0094699	0.0195167	0.0122857	0.00939264	0.00275293	0.000934902	0.00417639	0.00767455	0.00670467	-0.00148765	0.000724242	0.0107365	-0.00092277	-0.000295651	-0.00258774	-0.00394135	0.000144241	-0.00544572	-0.000125366	0.00363365	0.00039286	0.00527818	0.00610153	-0.00221291	-0.00205857	0.00239886	-0.000149235	-0.000868175	0.00523042	0.00373205	0.00233858	0.00192514	-0.000154929	-0.00231848	-0.00300473	-0.00178237
-22	0.00445463	-0.00213597	0.00208367	0.00350263	0.00512952	8.90572e-05	-1.69408e-05	0.00473941	0.00656336	0.00125864	0.00711508	0.00440285	-0.00212764	0.00489672	0.0116732	0.0168356	-0.000781965	-0.00207914	0.00358005	0.00139998	0.019596	0.00593966	0.00212727	0.00150455	0.00232868	0.00342181	-0.00113148	-0.00157624	-0.00185257	0.00215295	0.00235327	0.00288658	-0.00237943	0.00314293	-0.000912214	0.00321113	0.00137915	-0.00286023	0.00259621	-0.00151918	0.00455172	0.000102082	-0.00226414	-0.000654996	-0.00167656	0.00525995	-0.0032249	0.00258786	-0.00168137
-21	-0.00256254	0.000920613	0.00569205	-0.00249768	0.00166451	0.00187778	0.00598445	0.00459993	0.00285915	0.0108668	0.00201137	0.00285678	0.00308436	0.00365288	0.00844078	0.0109497	0.00240013	-0.00151895	0.00375839	0.000785337	0.0131858	0.00792159	0.0051312	-0.000382807	0.00296774	-0.00234389	-4.87042e-06	0.00224902	0.000419249	0.0022705	0.000329143	-0.00223047	-0.00199186	-0.00573547	0.00107661	0.00665077	0.0025536	-0.00073199	-0.00154058	-0.00336187	-0.004885	0.000719458	0.00709656	0.00410141	-0.00108235	0.0023372	0.00247751	0.00142526	-0.00233721
-20	-0.000125646	0.0055693	0.00327533	0.0019657	6.64611e-05	0.00277971	0.00997845	-0.00135705	0.0146782	0.0110656	0.00366214	-0.000879951	0.00626021	0.00531362	0.0176427	0.0154505	-0.00440409	0.0044225	0.00156623	-0.00117332	0.019101	0.00496277	0.00443263	0.00108751	0.00191435	0.00229473	-0.00096226	-0.000398962	0.00139435	0.00319108	0.00214285	0.00559659	-0.00173036	0.000503827	0.000405497	0.00276339	0.00362296	0.000370616	-0.000450146	-0.000584762	-0.00147858	0.00575256	0.000224637	0.00582068	0.00319236	-0.00254642	-0.00201652	-0.00265577	-0.00439978
-19	0.00626265	0.00491941	0.00239752	-0.00167014	0.00272689	0.00357877	0.00079344	-0.00221993	0.0120083	0.00792656	-0.000179214	-0.000891393	0.00216503	-0.000675421	0.0114927	0.00375195	0.00510427	0.00949303	0.00124509	0.00749445	0.0106924	0.00237921	0.00418214	0.00482583	0.00273908	-0.0035756	-9.12598e-05	-0.000987444	-0.00168213	0.00110742	0.00121512	0.000308384	0.00352821	-0.00327895	0.0038863	0.00553842	0.00455543	0.00477948	0.000832672	0.00348744	-0.000958301	0.00411158	0.0019158	0.00481396	0.00217282	-0.00238896	-0.000402631	-9.79207e-05	0.00421675
-18	0.00407478	-0.000347684	-0.00118702	0.00310597	0.00665433	0.00523395	0.000399638	-0.000570433	0.00234272	0.0128515	0.00174363	0.00858997	-0.0019419	-0.00142814	-0.00297152	0.0107185	0.00107032	0.00249777	-0.00214626	-0.00147462	0.0140194	0.000579959	0.00367312	-0.00304832	0.00520171	-0.00184274	0.000411702	0.00103024	0.002205	-0.000109657	-0.00634181	-0.00085226	0.00388211	0.000815856	0.00118288	0.00632745	-0.00343277	-0.00114212	0.00159731	-0.00145985	0.00475645	0.00138362	-0.00049667	0.00174285	0.00534141	0.00788263	-0.000604592	-0.00135153	0.00288282
-17	-0.00181013	-0.00134377	-0.000982034	-0.00119938	-0.00116418	0.00280386	0.000131171	0.00324652	0.00637974	0.0044422	0.00128275	0.00267811	0.000122139	0.00280049	0.0206922	0.00987553	0.00818847	0.00577306	-0.00230584	0.00305588	0.00385625	0.00769444	0.00179544	-0.000839227	0.00304434	0.000848814	0.00163509	0.00111521	0.00257307	0.00213704	0.000987145	0.00150483	-0.00294269	-0.0014568	0.00184677	0.0074684	0.00328476	-0.000487579	0.000735009	0.00136523	0.00194258	0.00653907	-0.00398667	0.000429199	-0.000800315	0.00134031	0.000153777	-0.000714447	0.00579364
-16	0.0105189	-0.00307801	0.00103745	-0.000440092	-0.00359298	0.00990374	0.00271456	-0.00362588	0.00249544	0.00996538	0.00321636	0.00216934	0.000194273	-0.00306667	0.0166074	0.0146534	0.0137722	-0.00260514	0.000704893	0.00875756	0.0104656	0.00158735	0.00384061	-0.00481528	0.00305954	-0.00458068	0.000524435	-0.00130383	0.00201222	-0.0011641	-0.00596623	-0.00170579	0.00104391	0.0015503	-0.00273439	0.00937593	0.00524121	-0.00364351	-0.00226996	0.00289149	0.00199958	0.00479601	0.000453558	0.00462074	0.000762018	0.00317788	0.00149637	-0.00434216	0.00233983
-15	0.00664553	-0.00576729	0.000840771	0.00338085	0.00626645	0.000342933	-0.0019165	0.00431056	-0.00146535	-0.000371873	0.00113607	0.00652773	9.78698e-06	0.0106258	0.00804465	0.0149009	0.00462321	0.00684619	0.00114079	0.00370232	0.0229945	0.00312491	-0.00207032	0.00332794	0.00293181	-7.12719e-05	0.00158807	-0.0028177	-0.00313799	0.00262856	-0.00410671	-0.000961905	-0.00498602	0.00217295	0.00566319	0.00919345	-0.000676289	0.00174554	-0.00496551	-0.00143494	0.00315637	0.000810945	0.000597636	-0.00154315	0.00200488	0.00651867	-0.00250035	-0.0023026	0.00265834
-14	0.00079	0.00188967	0.00154884	0.000403971	-0.00161257	0.00556641	0.00450576	0.00357873	0.00736662	0.00767597	0.000412055	0.00084334	0.000134259	0.00812174	0.0249483	0.020795	0.00796057	0.00274921	0.00314421	0.00140672	0.0200521	0.00611306	0.010741	-0.000103515	0.0021267	-4.96647e-05	0.00198809	0.00363452	-0.0017388	0.0139162	0.00344116	-0.00380294	0.00484268	-0.00483524	0.00367768	0.0111496	0.00808793	0.00508442	0.00084629	-0.00348195	0.0013176	0.00554561	-0.00124496	0.00141099	-0.00147418	0.00142075	-2.68427e-05	0.00223734	-0.00132246
-13	0.00655178	0.00202614	-0.00177831	0.00624856	0.00152423	0.00269075	0.0034647	0.00225125	0.00825842	0.00887547	-0.00163947	0.00174189	0.00703027	0.00699661	0.00646999	0.0274487	0.00418296	0.00229615	0.00377169	0.00137454	0.0169701	0.004509	0.000381137	-0.000400924	0.00255804	0.00385712	-0.00118907	0.000491917	-0.00323723	0.0035065	0.000915352	0.00458254	0.00202358	0.00196037	-0.00277797	0.00417391	-0.000569462	-0.000417149	0.00131382	0.00207414	0.00364056	0.00308251	0.000259524	0.00156725	-0.00187636	0.00139314	-0.000200254	0.00502282	-0.000844362
-12	0.00907231	0.00319069	0.000405041	-0.000368524	0.0041893	-0.00204958	0.0049033	0.00105611	0.0045088	0.00761337	0.00115145	0.000392499	0.00129011	0.00295819	0.0116693	0.00717271	0.00220141	0.00729372	-0.0034131	-0.000642579	0.0118064	0.00751597	0.00594041	0.00174717	0.00270994	0.000784303	-0.00114174	0.006193	0.00316661	-0.000178254	1.98994e-05	0.00119459	-0.000733635	-0.00245678	0.00313522	0.0135569	0.00270501	-0.00057488	0.000925864	0.000423706	-0.0031454	0.00915147	0.00787204	0.00347634	-0.00224294	0.00309423	-0.00174129	0.00231375	-0.000318629
-11	0.00733957	0.00292964	0.00455321	0.00115109	-0.000400357	0.00530672	0.00208614	-0.00128001	0.012357	0.0032853	-0.000105243	0.00682978	0.00240575	0.0047854	0.0138861	0.0118808	0.00108393	0.0108381	0.000781183	-0.000772742	0.0146558	0.00366915	0.00286214	0.0025813	0.0118393	-0.00227115	0.000500862	-0.00189669	0.00426379	-0.00117852	0.00580726	0.00307766	0.0081633	-0.0061692	0.00617929	0.011236	0.00126109	0.00191018	-0.00250627	0.000440586	0.00171745	0.0109072	-0.00155167	0.00315114	0.00742656	0.00242676	-0.00123695	0.00200622	-0.001612
-10	0.00638674	0.00163589	0.00490073	-0.000191421	0.00780455	0.00679385	0.00468686	0.00627605	0.00896606	0.0201766	0.00539011	-0.00074264	0.00286985	0.0120328	0.0099716	0.028646	0.00670457	-0.00255516	0.00596482	0.00291403	0.0140957	0.0115468	0.00819754	-0.00180576	0.000182781	0.000671072	0.00208296	-0.00116323	-0.000595334	0.00326031	0.00219126	8.30603e-05	0.00499925	0.00201785	0.00225796	0.0126185	0.00479044	-0.00492833	-9.27049e-05	0.00627793	-0.00279004	0.0113536	0.0021497	0.00725912	-3.01268e-05	0.00535967	0.000355878	9.82888e-05	-0.00172909
-9	-0.000278083	-0.00251348	-0.00259486	-0.00171667	0.000628557	0.00228353	0.00363358	0.00259721	-8.78229e-05	0.00520908	0.00116229	0.00610692	0.00552324	0.000124604	0.0093702	0.0217932	0.00211641	-0.000139625	0.00145912	0.00371216	0.0201396	0.00327893	0.00301713	-0.00259811	0.00364087	-0.00207105	0.00442769	0.000326832	-0.00477436	-0.0018174	0.000945667	0.000318853	-0.00392198	0.00154998	0.00027589	0.00509694	-0.00054848	0.00111108	0.00224788	0.000738013	0.000300528	0.00936322	0.000125864	-0.00173143	-0.00101104	0.00352096	-0.00103002	0.000941178	0.00193982
-8	0.000155059	-0.0017733	0.000661266	-0.000415167	-0.00183183	0.00267202	-0.00150627	-0.00282063	0.00612419	-0.000424235	0.00524064	0.00351287	0.00198804	0.00468138	0.00918788	0.016535	-0.000152815	0.00618489	-0.00382026	0.00850401	0.0122734	-0.00140282	0.00764364	0.000526443	0.00744348	-0.000347473	0.0020743	0.00105111	0.00510367	0.00197809	-0.00755343	0.00379756	0.00359211	-8.49498e-05	-0.000136138	0.00666385	-0.00348296	-0.00218818	0.00482491	-0.00128117	0.0068503	0.0108391	-0.00476819	-0.000328824	0.00468373	0.0064763	0.00447223	0.00589133	-0.00191428
-7	-0.000847388	0.00372168	-0.00105977	0.00402207	0.00287031	0.00783744	0.00296427	-0.000194391	0.00395075	0.000684628	2.84623e-05	0.00430599	5.97875e-05	0.0046541	0.0207638	0.00875177	0.00448146	0.0129443	-0.00377915	-0.00171702	0.0173877	0.0134887	0.00609137	0.00311428	0.00144925	0.00254861	-0.00236234	0.00225178	0.000259113	0.00351429	0.000423876	-0.000744836	-0.00150308	-0.00175672	0.00106252	0.00257362	0.0066196	-0.00189142	-0.000833344	0.000268515	0.00265957	0.00309623	0.00117477	-0.00539331	0.00073021	-0.00272956	-0.0013707	-0.00384443	-0.00369119
-6	0.00574623	0.000464546	-0.0016725	-0.00141188	0.0047697	0.00205839	0.0122755	0.00246345	0.00476169	0.00597982	-0.00368806	0.00836253	-0.00253939	-0.00163568	0.0109473	0.0131173	0.0104866	0.00412931	0.000759775	0.00509574	0.00862195	0.00176383	0.00215769	-0.00182856	0.00123643	-0.00525998	-0.000373964	0.00302392	-0.000606631	0.000407603	-0.002542	0.00116801	2.08676e-05	0.000998489	0.00332913	0.00865718	0.00303774	0.00336325	-0.00338956	-0.000180407	0.0105757	0.00510663	0.000430161	0.00428836	-0.00355716	0.00724168	-0.000947502	-0.00436937	0.00131642
-5	-0.000199523	-0.00215725	-0.00131851	-0.00505062	0.00977548	0.00410146	0.00281307	0.00107303	0.0025302	0.014679	0.00165354	0.00407921	-0.000583114	-0.000591902	0.0224806	0.0018283	0.00923049	0.0025726	0.00132672	0.00339947	0.0141548	0.00502894	0.0139417	-0.00276976	-7.54574e-05	0.000823307	0.000678663	0.00140541	-0.00118687	0.00671804	0.00534949	0.00295815	-0.00298296	0.00190216	-0.00366218	0.0111581	-0.00268794	-0.00263598	0.000320823	0.00550491	0.000126678	0.0130654	0.000645564	0.00504972	0.00101271	0.0027986	0.002233	0.00294355	0.00547063
-4	0.013407	-0.00288005	0.00388214	0.00164127	0.00289462	0.00658415	0.00601625	0.00798807	0.00855074	0.00692427	-0.000426248	0.00118532	0.00252445	0.0073715	0.0203302	-0.000606979	0.00720998	0.0076225	0.00508584	0.00249149	0.0276022	0.0159511	0.0036835	0.001521	0.0082828	0.0040782	-0.000491466	0.000965725	-0.00199688	0.00505558	0.00368412	0.00149805	0.000741949	0.000240749	0.00788904	0.00640918	0.00463924	-0.000224941	0.00321797	0.00286627	0.00182968	0.00730348	0.00166128	0.00146727	-0.0010897	0.00189982	0.00195106	0.00265396	0.00496279
-3	0.00401305	0.00274336	-0.00136007	0.00302186	0.0044039	0.00360708	0.00625202	0.0120417	0.0167715	0.0148397	0.000630826	0.0018088	-0.000318035	0.0179414	0.0110087	0.0252785	0.00278861	-0.00118338	-0.00188006	0.00157077	0.0310748	0.00604653	0.00322126	0.000387413	0.00219941	0.00133579	-0.0018829	0.00270391	0.000333967	-0.00187086	-0.00427367	0.00508793	0.00144813	0.00266485	0.00185799	0.016519	-0.00292671	-0.00395007	-0.00227839	0.00403868	-0.000989902	0.00741555	0.00342444	0.0138641	0.000240205	0.00492321	-0.00119631	3.86948e-05	-0.000823043
-2	0.0113338	0.00492852	0.00348967	0.00912854	0.00392598	0.00802775	0.0059347	-0.00160277	0.0241721	0.014095	0.000760545	0.00603467	0.0010938	0.0253744	0.00811549	0.0621817	0.00889781	0.00694699	-0.00196401	0.00666328	0.0296052	0.0138541	0.0166042	-0.00180433	0.0114962	-0.00262114	-0.00195539	0.000533489	0.00212716	0.000496744	0.00923032	0.000195433	0.0026501	-0.000701056	0.00285859	0.00989695	-0.00080241	0.00174117	0.00187568	-0.000806771	0.00444304	0.0109742	0.000627332	0.00518964	0.00788064	0.00470472	-0.00356111	0.00449592	0.000893423
-1	0.00651226	0.00197907	0.0011397	0.00114983	-0.000314032	0.00209177	0.007372	0.0043733	0.0119558	0.00589529	0.00420171	0.000132042	0.0052284	0.00742746	0.01019	0.0223225	0.00928844	0.0117636	-0.000980242	0.0019334	0.00988556	0.00468194	0.00216936	-3.81974e-05	-0.00129832	0.00225045	-0.00144031	0.000787242	-0.00577753	0.00919675	-0.00534124	0.00524236	-0.0011641	-0.0016498	-0.000112608	0.00911996	0.00291051	-0.000987075	0.00830387	0.00256633	0.00274256	0.00259687	0.00379256	0.00487942	0.000716827	0.00407406	-0.00198638	-0.00217568	-0.0014206
0	0.00495237	0.00076024	0.00351105	-0.00102184	0.00586322	0.00171883	0.000298801	0.00335566	0.0104134	0.00310951	0.00132296	0.0045597	0.00486296	-0.00650029	0.0123365	0.00689808	0.000642672	0.0120332	0.00710636	0.00455401	0.0210934	0.00773175	0.00224748	-0.00219472	-0.00216119	0.000991033	0.00246923	-0.00449354	0.00371939	0.00082288	-0.00339086	0.000893785	0.0017707	0.00186091	0.00224821	0.00326583	-0.000284048	0.00228952	-0.00175218	0.000870952	0.0124615	-0.000571007	0.00344614	0.00444339	0.00136981	-0.00306648	0.00434608	0.00440729	0.00788403
1	-0.00160376	0.000102613	-0.000461084	0.00321471	0.00317386	0.000727855	0.00332216	-0.0046994	0.00570924	0.0031931	-0.00241826	0.000811878	-0.0032539	0.0183171	0.00943745	-0.000337848	0.00377942	0.00546346	-0.00197119	0.00386649	0.000911197	-0.000466383	0.00652238	0.00318557	0.0107641	-0.00466339	0.00637755	0.0024721	0.00141106	0.000100433	-0.00366913	-0.000235628	-0.000899353	-0.00138385	0.00682125	0.00519274	0.0089382	-0.000389818	-0.000959683	0.00426602	0.00312528	0.00694933	0.0044287	0.00166968	0.00156213	0.000420736	-0.000467371	-0.00169113	-0.00319806
2	0.0218458	0.00396907	0.003264	-0.00175694	0.00601554	0.00619625	0.0046603	-0.000385325	0.0356593	0.00786591	0.00153511	0.00374274	0.00639916	0.0203009	0.0141071	0.0388463	0.0103567	-0.000693388	0.00222853	0.00135671	0.0318926	0.00891333	0.010662	-0.00267568	0.00436893	0.00187839	0.00336555	0.00233751	0.00269786	0.00821848	-0.000230772	-0.00298929	-0.00146948	-0.0013499	0.00267044	0.00787682	0.000156786	-0.00017767	-0.000688576	3.66312e-05	0.00740882	0.0392368	0.00353574	0.0180878	0.00140795	0.00724132	0.00113225	0.000984489	0.00337471
3	0.0128592	-0.00464203	-0.00123698	0.00555378	0.00444425	0.00101971	0.000850904	-0.000339883	0.00618996	0.0124997	-9.29169e-05	-0.00378341	-0.00157471	0.0111171	0.0166912	0.0340598	0.0029463	0.00814124	-0.00329369	8.33717e-06	0.0356281	0.0061865	0.00695931	0.00693438	0.0104285	-0.000151622	0.000114312	0.00243375	0.00168596	0.00378398	0.00317452	0.000861143	-1.2491e-05	0.00223691	-0.00453513	0.0114475	0.00614952	-0.000872346	-0.00198775	0.000536519	0.000625534	0.0253821	0.00566747	0.00693359	-0.00133244	-0.000402052	-0.00247937	-0.00399425	-0.00159435
4	0.0144098	-0.000414873	0.00240516	-0.0015573	0.00905514	0.00452892	0.0104047	0.0056031	0.00686637	0.0094895	0.00159457	0.00817846	0.00582738	0.0116609	0.0232859	0.0279243	0.00431828	0.00837668	4.07139e-05	0.00931973	0.0277556	0.0144517	0.0191226	0.0038797	0.00717735	-0.000999738	-0.000248042	0.00136451	0.00134251	0.00128555	0.00657039	0.0060537	-0.000946432	0.00245545	0.0031156	0.00810541	0.00305849	-0.00293373	0.000898601	-0.00223941	0.0043973	0.016739	-0.00013503	0.0075353	0.00148401	0.00321439	0.00106976	-0.000321196	0.00304064
5	0.000143068	0.0051783	0.000492611	0.0036574	0.00567273	0.0152134	0.0116217	0.0044371	0.00611137	0.00827233	-2.77009e-05	-0.0010655	-0.0025615	-0.000508843	0.00970719	0.0182515	-0.00345956	0.00323113	0.00323772	0.00261794	0.0277094	0.0160283	0.00458546	-0.00646693	0.0155289	-0.00179943	-0.00115137	0.00336769	-0.00135236	0.00102423	0.000390992	0.00638916	-0.00240352	0.00190949	0.00462353	0.017307	-0.000454906	0.000966308	-0.00164898	-0.00215342	0.00745187	-0.00337507	0.00369288	0.00584182	0.0033665	0.00795196	-0.00780219	0.0020238	-0.000389848
6	0.00211797	0.000694877	0.00533861	0.00218932	0.00474036	0.0128285	0.00203374	0.000336507	-0.00162575	0.00368939	0.00110377	0.00164071	0.00156582	-0.00582672	0.0145246	0.010502	0.0104729	0.009767	0.00067875	0.00458115	0.00371815	0.0173515	0.00565013	-0.00280336	0.00221004	0.001308	0.00101581	0.00131394	0.00111397	0.00730217	0.00299491	0.00182305	0.00274308	0.000268494	0.00693608	0.00489029	0.00258135	0.0087866	0.00144865	0.0011213	-0.00187341	0.0041484	0.000895727	-0.000731253	0.00456598	0.00552926	0.00473392	-7.85185e-05	0.00685707
7	0.00253855	0.000706743	0.000336414	-0.00488393	0.00471274	-0.00106748	0.00650337	0.00303226	0.00776115	0.00450846	-0.00080211	0.002954	-0.00155707	0.00422039	0.0107286	0.00349412	0.00923478	0.000919188	0.00361483	-0.00101091	0.0113623	0.0100054	0.0112759	0.00369814	0.00217233	0.00251848	0.00206902	-0.000585448	0.00248378	0.0065749	-0.000613523	-0.000142192	0.00144832	0.00101662	0.00522429	0.0106725	0.00613842	0.00523506	-0.000995428	0.00386861	6.36287e-05	-0.00289876	0.00491036	-0.000965468	0.000263355	-0.0017034	0.00037314	0.00109808	-0.000731739
8	-0.000928726	0.00196069	0.0055103	0.000116922	0.00298308	0.00351454	-0.000379597	-0.00352166	0.00916689	0.00183538	-0.00114679	0.00196558	0.00339128	0.00595096	0.00851873	0.0205056	0.0121215	0.00591844	-0.00111958	-0.000486465	0.0282913	0.000124672	0.0101107	-0.000895271	-0.00387592	-0.00311652	0.00343749	-0.00054905	-0.0015679	0.00923477	0.000985264	-0.00102183	-0.00349384	-0.00158789	0.000842886	0.0060174	0.000625551	-0.000742743	0.00682645	0.000769112	0.00493618	0.00242046	-0.000478919	-0.000881819	0.0033665	0.00209816	-0.000640984	0.000791138	0.00203114
9	0.00868292	-0.00142331	-0.00204919	-0.0024616	-0.0078212	-0.000981066	-0.00175412	-0.000200458	0.00417842	-0.00148823	0.00183233	0.000309915	-0.00221687	0.00794726	0.00518915	0.0085015	0.00249983	0.00939757	0.00144748	0.000814892	0.0191285	0.00377706	0.00344452	0.00323825	-0.00287201	-0.00342694	-0.0031439	-0.00239943	-0.00475916	-0.00253941	-0.00202444	-0.00267115	0.00134002	0.000136507	0.0020902	0.00716689	0.000110343	-0.00024542	-0.00496749	-0.00362275	0.00162847	0.00929583	-0.00250836	0.00426561	0.00187435	0.0016037	0.000642832	0.00345983	0.000653042
10	0.00932696	-0.00241105	0.00227785	-0.00130011	0.00475093	0.000731527	0.00207354	0.000784938	0.0138463	0.0117309	0.00174557	0.00255011	0.00298369	0.00134733	0.00394247	0.00872617	0.00342528	0.00824128	-0.000455517	0.00620304	0.02642	0.0125161	0.00935407	0.00884092	0.00054138	0.00528105	-0.000421692	0.00295223	0.00135196	-0.000898893	0.00219288	0.00172278	0.00202199	0.00658421	0.00319693	0.00807148	0.00294023	-0.00346115	-0.000712782	-0.00171259	-0.00121027	0.00840099	0.000240153	0.0104316	-0.00080387	0.00329183	0.000663788	-0.00457249	0.00200351
11	0.00631138	-0.000665683	-0.00128358	-0.00339707	0.0088384	0.00188745	0.00164464	0.00387361	0.0144207	0.00287065	0.00312888	0.00559147	0.00564245	0.00661775	0.0120265	0.0270916	0.00169103	0.0128026	0.00460174	0.00367914	0.0129302	0.00564179	0.0111929	-0.00646881	-0.000553658	0.000198753	0.00306958	-0.00094077	0.0021629	0.00247844	0.000807568	-0.00129559	0.000823433	-0.00117244	-0.00280375	0.013178	0.000339898	0.00118903	0.000510813	0.00254324	0.00567344	0.0136214	0.00427208	0.00322734	6.45357e-05	0.00709769	-0.000842633	0.00540024	0.00343036
12	0.00403226	0.00269948	0.0030995	0.00871001	0.0020293	0.00522248	0.0134919	0.0055154	0.0109387	0.00637431	0.000525544	0.00287017	0.000510465	0.00332988	0.0136384	0.026917	0.000424672	0.00188381	0.00517941	0.00939529	0.00778137	0.0177945	0.00900247	0.00345107	0.00379658	-0.00036716	0.00605601	0.00245159	0.000876986	0.00310198	-0.000469705	0.000600664	-0.00392291	-0.00215783	0.000826809	0.00889386	0.00276479	0.0035333	0.00454707	0.00401283	0.00237605	0.0127022	0.00455033	-0.00165902	0.00390902	0.00035065	0.00374507	-0.00279768	0.000225385
13	0.00433285	0.00343547	-0.00491631	-0.000400948	-0.00163748	0.00298061	0.00199346	0.00360973	0.00353452	0.004413	-0.000294436	0.000296045	0.00156182	-0.0005136	0.0207568	0.0160059	0.00886081	0.00175802	-0.00551446	0.00490286	0.023859	0.00942851	-0.00218076	-0.0023557	0.0144885	-0.00236523	-0.00300846	0.00318424	-0.00157009	0.00685875	0.0029702	0.00242993	-0.00144448	0.0016023	-0.00194361	0.00828239	-0.00228786	-0.000736462	-0.00242331	0.00110201	0.00298467	0.00870403	0.00120894	0.0045531	-0.00122384	0.00609566	-0.00312263	0.0051163	0.00336579
14	0.00128676	-0.0019114	0.0054033	0.00222784	0.00155022	0.00385284	0.00702782	0.00168601	0.00567851	0.00342471	0.00268901	0.000785014	0.00228377	0.00150698	0.0150684	0.0231818	0.00653317	-0.000735089	0.00131489	0.00164556	0.0126693	0.00558887	0.0122308	0.00093081	0.00399227	0.000982041	0.000652572	0.000591576	0.00381147	0.00375372	-0.00105841	0.00301183	0.00360663	0.00404574	0.00639212	0.00988856	0.00574876	0.000161083	0.000641173	0.000211701	0.00892849	0.0139373	0.00259414	0.00599397	0.00239405	0.00316974	0.00297979	-0.000285498	0.00763149
15	0.00434533	0.00150908	-0.00286968	-0.00163284	0.00397654	0.00863894	-0.00144705	0.000774391	-0.000618724	-0.00129236	-0.00285987	-0.000251244	0.00425043	0.00277104	0.0101713	0.00774284	0.00542425	0.00569723	-0.000123155	-0.000559811	0.018257	0.011018	0.0033161	0.00618581	0.00109366	-0.00151023	0.00105603	-0.00189203	0.00376412	0.00191292	0.000584959	-0.000954775	-0.000161959	-0.00161387	-0.000211038	0.000314198	0.00509957	-0.00200739	0.000927976	0.000182738	0.00219898	0.00725223	-0.00124948	-0.00177401	0.0028004	0.000502491	-0.000345582	-0.00370555	-0.00181326
16	0.00453581	-0.000237327	0.00593638	-0.0039423	0.00461125	0.00564164	0.00831362	0.00206102	0.00185512	0.00214067	0.000823783	0.00209744	0.00219985	0.00222953	0.0123585	0.00948162	0.00854839	0.00836639	0.00165846	0.00565248	0.0107937	0.00796177	0.00750505	6.27842e-05	0.00776906	0.00479769	0.00303358	0.000103671	0.00663085	-0.00311927	-0.00238258	-0.000371018	0.00269306	0.00152886	-0.00283882	0.0129167	0.00474027	-0.00051395	-0.000935449	0.00155635	0.00490398	0.0145392	-0.00111922	0.000420901	-6.39204e-05	0.00336361	0.000393407	0.00334648	0.00297005
17	4.83265e-05	0.00450272	0.00661835	-0.00260038	-0.00448746	0.00923746	0.0059403	-0.00213971	0.0095334	0.0030324	-0.00233981	-0.00169655	0.00472437	-0.00075047	0.00578746	0.0224822	0.0014537	0.00936144	-0.00589926	-0.000886127	0.0228761	0.00706397	0.0121914	0.000267718	0.000161066	-0.00291793	-0.00138897	0.00153335	-0.00244248	0.00570023	4.30766e-05	-0.0019129	-0.000199957	0.000125	0.00575601	0.0034748	0.00290639	0.00114255	0.00374635	-0.00168594	0.00343727	0.00496404	-0.000140053	0.00229739	0.00186971	0.00827512	-0.00101975	0.00131736	-0.00188926
18	0.010446	0.0016243	-0.00218048	0.000791933	0.00409382	0.00220603	0.00536773	0.00141772	1.2501e-05	0.00260355	0.00269087	0.00184842	0.00177163	0.00140752	0.00542963	0.0170751	-0.000145672	-0.00149311	0.0022884	0.00446377	0.0161075	0.00358472	0.00741296	0.000870935	-0.00606335	0.000624036	-0.00464587	0.00256507	0.00290667	0.00410375	0.00381356	0.00331136	0.00384973	0.0032175	0.00119886	0.0061069	-6.53639e-05	0.000623099	0.00379416	0.000533344	0.0072069	0.0124674	0.00386595	0.000115198	0.00384405	-0.00163394	-0.00439599	0.00230364	-0.005682
19	0.00235936	-0.000737455	-0.00133075	0.00331162	0.00211853	0.00257561	0.00187613	0.00117827	0.0128739	0.0108215	0.00231575	0.00245992	0.00160321	-0.00216242	0.0136996	0.00466191	0.00352538	0.00402725	-0.000638331	0.00760373	0.0228999	0.00904773	0.00100829	0.00236168	-0.000637631	0.00316522	0.0023249	0.00218667	-0.00210701	0.000348567	0.00455768	-8.24944e-05	0.00262243	0.00410772	0.00575349	0.00434083	-0.000915627	0.000760979	0.00972017	-0.00107295	0.00548168	0.00741419	-0.00171239	0.00208612	-0.000519043	0.00170422	-0.00125086	0.00155558	-0.000397333
20	0.00669687	-0.00132972	0.00168418	-0.00504676	0.00786327	0.00809456	0.00864802	0.0105656	0.0107602	0.00357474	0.000488346	0.000513131	0.00484694	0.000781411	0.0116696	0.0122785	0.0148901	0.00726861	0.00162838	0.000723202	0.017878	0.0119163	0.0116167	-0.00224339	0.00124963	-0.0029217	0.00418986	-0.00237786	0.00599829	0.00581169	0.00290925	0.000631963	0.0022161	0.00588952	-0.00258961	0.00856472	0.00030556	0.0037178	0.00458074	0.0027465	0.00481504	0.0123185	-0.00425807	0.00667871	0.00585786	0.00740043	-0.00379653	-0.000487414	0.0035032
21	0.00269763	0.00444521	0.00444804	-0.000713165	0.000464874	-0.0018531	0.00451632	0.00209648	0.00646605	0.00536069	0.000393288	-0.000670986	0.00130826	0.00385992	0.00698207	0.00988383	0.00487264	0.0123255	0.00122321	-0.000195923	0.0184068	0.000198773	0.00764579	-6.99642e-05	0.00444082	-0.00390045	-0.000951347	0.00137587	0.00298307	-0.00340377	0.00475724	0.0041214	-0.00013025	-0.00147068	0.00300845	0.00322406	0.00409696	-0.00485378	-0.00143418	-0.00116111	0.00348587	0.00159339	-0.00122227	0.00920388	-0.00377842	5.30698e-05	-0.000181785	0.000798744	-0.00379347
22	0.00282654	0.00117667	0.00371113	0.000964092	0.00740113	0.00563208	0.00887618	0.007187	0.00502972	0.00361662	0.0026846	0.00160578	-0.0026454	0.00894839	0.0124684	0.0115112	0.00189367	0.00836218	0.00539036	0.00367012	0.00990892	0.00859837	0.00157577	0.00337664	0.000594387	0.0017451	0.00305405	0.00132602	0.00173696	0.00345281	-0.00137603	0.00158968	0.000363389	0.00516225	0.00380931	0.00188147	0.00385044	0.000465669	0.00453571	-0.00190032	0.000164124	0.00420977	0.00573705	0.00167114	0.00244366	0.00565269	0.00166231	0.000187821	0.00329686
23	-0.00230543	0.000609956	0.00125458	0.00135211	0.00487244	0.00318651	0.00190255	0.00554391	0.00889109	0.00320565	-0.00314575	0.00578471	0.00576424	0.0027199	0.0142685	0.0113101	0.00284414	-0.00146749	-0.00411732	0.00121477	0.00993895	0.00845087	0.00575669	-0.00235972	0.00806142	0.00184038	0.00206356	0.000798303	-0.00122877	0.00561255	-0.00736015	-0.00769446	0.00199701	0.00314275	0.00482874	0.00777939	0.00356954	-0.000256523	-0.00341886	-0.000665945	0.00635492	0.00488998	0.00580901	0.00115934	0.000152492	-0.000326261	0.00143298	-0.00336323	0.000902415
24	0.00577846	0.000979227	-0.00181607	0.00219612	0.00857401	0.00582854	0.00906289	-0.00207562	0.00632853	0.0031357	-0.00113748	0.000726236	0.000497243	0.00736509	0.0079375	0.0206054	0.0042002	-0.000251405	0.00176991	0.00659733	0.00952668	0.0123186	0.00355014	0.00361374	0.00126867	0.00287902	-0.00242165	-0.000569672	-0.00198413	-0.00550208	0.00120588	-0.000222311	-0.00569061	0.00365126	0.00146168	0.0061478	0.00174823	0.00263335	-0.00254795	-0.00340054	-0.00131642	0.0137782	-0.00124015	0.0036777	0.00102807	0.00743398	-0.00246999	0.000902979	0.00492313
25	0.0103689	0.0025861	0.00522257	0.00189901	-0.00145478	0.00411938	0.0132185	-0.00358392	0.00385564	0.00177188	0.000629034	0.00125462	-0.00172533	0.00069631	0.0067208	0.00691584	0.00223052	0.00521296	-0.00297494	0.00237073	0.0242777	0.0121168	0.00837474	0.000475349	0.00105972	-0.00143684	0.00354077	0.0063945	-0.00147901	0.00143532	0.00277653	-0.000542743	0.00367147	-2.31203e-05	-0.00461885	0.0044216	0.00137876	-0.00153284	0.000416325	0.00656777	0.00385766	0.00980132	0.00321328	0.000966674	-0.00291381	0.00313409	0.00530166	0.00263497	0.00272445
26	0.0107487	-0.00393896	0.00565689	0.00154728	0.0072535	0.00883523	-8.15988e-05	0.00551837	0.00789103	0.00498794	0.000186592	0.00302993	0.00141111	-0.00512096	0.0139203	0.00797674	0.00689366	0.00459813	0.00590505	0.00199567	0.0221931	0.0100525	0.00531568	0.00137987	0.00135021	0.00816068	0.00282475	-0.00108592	0.000875846	0.00621133	-0.00591935	0.00871515	-0.000744392	0.00245944	0.00250889	0.00534604	0.00562228	-0.00115652	0.00268756	0.0011663	0.00533604	0.0128554	0.000679439	0.00585919	0.00428136	0.00648039	0.000661374	-0.000988089	-0.00159692
27	0.00350007	0.000813235	-0.000459976	-0.00618942	0.00029501	0.00466617	0.00261642	0.00369905	0.00804881	0.0036962	0.000628399	-0.00183458	-0.00391472	-0.00263407	0.00552419	0.00827473	0.0039306	0.00699737	0.00132476	0.000697829	0.0130076	0.00919646	0.00871768	-0.000427301	-0.00359292	-2.85527e-05	-0.00078421	1.31214e-06	0.00121419	0.00260109	0.000843042	0.00347821	0.00177839	-0.000289649	-0.00455734	0.0123076	0.00225588	-0.00318205	0.000448001	-0.00255809	0.00931455	0.004535	-0.000577759	0.00363999	0.00537739	0.000603396	-0.00251088	0.000757595	0.00158127
28	0.00424636	0.000454611	-0.00233394	0.000660272	-0.00100149	0.0022739	-0.00114993	0.000140584	0.00358746	0.00378702	-0.00101355	0.000165957	0.00364179	0.00340265	0.00680063	0.00556414	0.0101091	0.00534933	0.000925987	0.00227927	0.00745572	0.00695939	0.0113398	0.00147873	-0.000909002	0.00106301	-0.000272416	-0.000578547	-0.0022081	0.00462235	0.00661496	-0.00617597	-0.000596744	0.00299039	0.00058103	0.0034377	0.00575435	0.00182026	0.00486136	0.00167717	-0.00082542	0.0119032	0.00354319	0.00101679	0.00305079	0.00269103	0.00123767	-0.00053076	-0.00225817
29	0.00466365	-0.000947016	-0.00098739	0.000547554	0.00118532	0.00697109	-0.000148366	0.00705117	0.000517097	0.00514044	0.000933302	0.00274118	0.00119213	0.00305982	0.0189046	0.0179515	0.00733576	-0.00130442	-0.0063228	-0.000355489	0.000680659	0.00689235	-0.00264313	-0.00260653	0.00622141	-0.00391979	-0.00268996	-0.00256747	0.00233053	-0.00209972	0.00397588	0.000702474	0.00361676	-0.00016042	0.0148069	0.00722611	-3.33368e-05	0.00197558	-0.0010883	0.00205098	0.00670163	0.00776804	0.00334586	6.28777e-05	0.00117383	0.00372507	0.00236543	-0.000370741	-0.00218682
30	0.00603479	0.00116714	0.00736271	0.00114952	0.00584702	0.00387919	-0.00131401	-0.00387637	-0.00403002	-0.000870003	0.00159758	-0.000122116	-0.00287898	0.00283276	0.0169997	0.00985324	0.000355223	0.00421583	0.0015246	0.00576179	0.0115918	0.00230943	0.00692712	0.000314278	0.00126756	0.00155899	0.00341974	7.36105e-05	0.000394612	-0.000335296	0.000487119	-0.000812258	0.00228405	0.000909414	0.00355789	0.00477787	0.00365273	-0.00105686	0.0017611	-0.00123027	0.00672267	0.00420261	-0.00326864	0.00580168	0.000689442	0.00317187	0.00177941	-0.00235515	-0.000103321
31	0.0123202	-0.00138928	0.00308703	-0.000171755	0.00489009	0.0063225	0.00692421	0.00450061	0.00524496	0.00649486	-0.00175017	0.000891512	0.00249617	0.0025448	0.000697231	0.0134072	0.010795	0.00908986	0.00364583	0.00315233	0.00801204	0.00784927	0.00764392	0.00316798	0.00164337	-0.000419665	0.00521689	0.00120294	0.00886102	0.0026225	-0.00247886	-0.000959062	0.00133639	5.13831e-06	0.00580278	0.00303038	-0.00357826	0.000594468	0.00147413	0.00253225	0.0040881	0.00744261	0.000407913	0.000572454	-0.00254924	0.00371629	0.000740728	0.00130366	-0.000549182
32	-0.00666602	-0.00120691	0.0038181	-0.00103833	0.00363234	0.00929248	0.0069344	0.000166426	0.00948623	0.00370785	0.0038387	-0.000554646	0.000107204	-0.00440599	0.00783474	0.00737075	0.00984995	0.0115772	-0.000383	0.00741507	0.0278294	0.00924435	0.00903781	0.00508849	-0.00145977	0.00391358	-0.00554786	0.00537534	-0.00429065	-0.00051719	0.00714598	0.00111802	-0.00257057	0.005857	0.000421238	0.00322981	-0.00074906	0.000349163	0.0012327	0.000462654	0.0124293	0.00374381	-0.000775506	0.0124405	-0.00580807	0.000706243	-0.00110471	-0.00161948	0.000953662
33	0.00527552	0.000797306	-0.000563753	0.00385433	0.0075848	0.00126968	-0.000864295	-0.00288898	0.00969287	-0.00420783	0.00117018	0.00577006	0.000269965	-0.000608051	0.0085969	0.0106462	-0.000163794	0.00676948	-0.00385512	0.00352048	0.0117674	0.00123659	0.0018371	0.00218791	-0.000234269	-0.00773256	0.00085721	0.000661182	0.00128427	-0.00190726	-0.00213703	0.000950806	0.000413709	-0.00286006	-0.000445166	0.00320163	0.00269526	7.98831e-05	-0.00221269	0.000159282	-0.00147384	0.00347713	-0.00161546	0.000262289	0.00274725	0.00493836	-0.00185803	0.00333934	-0.000134017
34	0.00655519	0.00438642	0.000472333	0.00197429	-0.0040966	0.0067341	0.00337967	0.00410072	-0.00258935	0.00654297	0.00093575	-0.000203721	0.00272888	-0.00256316	0.00806605	0.0141489	0.00114358	0.00929498	0.00199446	0.0042293	0.00719649	0.0153149	0.010942	0.000562705	0.00278742	0.00259232	0.0026608	0.00336885	0.00180012	0.000389528	0.00778034	-0.0011909	-0.00198195	0.00362641	0.00632838	0.00634461	0.00262054	0.00231071	0.00321559	0.00386866	0.000232465	0.00989497	0.00158221	-0.0078348	0.00600569	0.0035003	-0.00538742	-0.00217883	0.00645096
35	0.00408145	0.00322472	0.00209057	-0.000961185	-0.000614911	0.0048463	0.00601813	0.00221625	-0.000511239	0.00178623	0.000719579	0.000684843	-0.000302952	0.0036759	0.00984058	0.00513191	0.00661913	0.00177822	0.00116673	0.00245726	0.00650116	0.00623442	0.0042411	0.000628354	0.00386064	0.00316761	0.00184952	-0.00125904	0.000600194	0.00646019	-0.00974413	0.00293262	0.00435063	0.00214196	0.00387919	0.00383732	0.00411316	0.00219199	0.00406517	0.000366349	0.00465016	0.00813824	0.00211496	0.00567521	0.00225029	0.00400728	0.00294303	0.0032039	0.00774859
36	0.00429159	-0.00296585	-0.00162707	0.0019677	0.0114156	0.000310716	0.0039307	0.00238813	0.00106053	-0.00165013	0.00462726	-0.00320473	0.00342156	-0.000916655	0.00466491	0.00583065	-0.000534046	-0.00215077	-0.00367611	0.00289342	0.0127332	0.0140238	0.00235514	-0.00227241	0.00212361	0.00047409	-0.0035491	-0.00206483	-0.00281776	-0.00482024	-0.00305214	0.00140467	0.00221203	-0.000834924	0.000869684	0.00686061	0.00151487	-0.000612495	-0.0010473	0.000144536	0.00346674	0.00776531	0.000462286	0.00634131	0.00210487	0.00267467	0.00133151	0.000514439	-0.00136111
37	0.00343077	-0.0012367	0.00439545	-0.00416107	-7.1838e-06	0.00279474	-6.67954e-05	0.00111156	0.00459328	0.00516982	0.00304419	0.00162191	0.00176694	0.00612324	0.0144012	0.0147737	0.0104844	0.00814644	0.00855387	0.00278277	0.00373625	0.00560764	0.00475172	-0.0025595	-0.00712099	0.00281821	0.000608565	-0.00155785	0.00687502	0.00441315	0.00363217	0.000991068	-0.0019989	0.00302409	-0.00206832	0.00453103	-0.00131374	0.00232227	0.00245554	0.00235824	0.00470341	0.00933083	0.0023713	0.00306148	-0.000466627	0.00364305	0.00204037	0.000673908	-0.00418855
38	-0.00117101	-0.00131117	-0.00243767	-0.00346191	0.00425566	0.00714313	0.00245708	-0.000720118	-0.00104234	0.00601704	0.00130987	0.00271598	-0.00114747	-0.0039176	0.00612669	0.00338827	0.00934329	0.00201173	-0.000475494	0.00137648	0.0108218	0.0147395	0.00350147	0.00570613	-0.00484654	-0.00140612	-0.00326277	-0.00140735	-0.00119996	-0.00309541	-0.000408869	0.00192832	0.00402578	0.00270252	0.00137436	0.00740329	-0.00202837	0.00311389	0.00138322	0.00497869	0.00568443	0.00668397	0.00208577	0.000942508	0.000667603	-0.000433765	4.66185e-05	-3.67475e-05	0.0048524
39	0.0106269	-0.00232413	0.00279295	0.000495545	-0.000453494	-0.00196474	-0.00293718	0.00370936	0.00451727	0.000419487	0.00104987	0.0040981	0.00127283	0.000851888	-0.00233691	-0.00491735	0.0019218	-0.0012461	-0.00299715	0.00153588	0.0113611	0.00622687	0.0101063	0.00550143	0.00274198	0.000361392	0.00205291	-0.00227491	-0.000323216	0.00235433	-0.00214065	0.00762753	0.00029017	0.000248525	-0.00438336	0.00454114	-0.00243606	0.0039077	0.00291141	-0.00164303	0.00196655	0.0108892	0.00299913	0.00788087	-0.000108571	0.00178548	-0.000750399	0.00523897	0.00188782
40	0.0084214	0.00110689	0.000658929	-0.00318283	0.00122495	0.00440029	0.00428771	0.00341254	0.00200705	0.000374929	0.0006752	-0.000447715	0.0039799	-0.00799551	0.0104465	0.00451705	0.00773847	0.0126014	0.000581915	-0.00142823	0.00273643	0.00215159	0.00323189	-0.00368588	0.00585318	0.00164159	0.00520991	0.00111798	0.00424884	0.00670179	-0.00190837	-0.00235227	0.000758294	-0.00162448	0.00262711	-0.0010945	0.00688813	-0.000168447	0.00651709	0.00383985	-0.0021106	0.00556348	-0.00107374	-0.00387701	-0.00423052	0.00770775	0.00728263	-0.000465387	0.00220551
41	0.00166051	-0.000803385	-0.000619226	0.00357514	-0.000818795	0.00425093	0.000339286	0.00566498	0.0037813	0.00590505	0.000191193	-0.00023863	-0.00362619	0.00153856	0.00434484	0.0119556	0.00458219	0.00340382	0.00358053	0.00722598	0.00678191	0.00495356	0.00274347	0.000791617	0.0034402	-0.000744301	0.00222202	0.00223849	7.76699e-05	0.00543674	-0.00111486	-0.000174502	-0.000788507	0.00236897	-0.000527262	0.00332297	0.00653834	0.000876329	-0.00432888	-0.000182719	0.00656786	0.00437573	0.00185632	-0.00264379	0.00439262	0.00343134	-0.00336632	-0.00225422	0.00278965
42	0.00647864	0.00287037	-0.00138988	-0.00232248	0.00104817	0.00356977	0.00290298	0.00170747	-0.00209871	-0.00655531	0.00117673	-0.00165195	-0.00176282	-0.000896384	0.00704685	0.0105505	0.00067929	0.000857322	5.22619e-05	0.00321597	0.0132269	0.0056778	0.00160508	0.00112384	1.3743e-05	0.00134418	0.00158486	0.00383435	-0.00381442	0.00582152	0.00374396	-0.00280423	0.00356159	0.0011962	0.00125162	0.00263858	0.00071448	0.000892773	0.000149891	0.00405641	0.00661133	0.00268265	-0.00423468	0.00184477	0.00308964	-0.00174691	-0.00482521	-0.000553819	0.00467583
43	0.00339738	0.000261201	0.00366648	-0.00470626	0.00450305	0.0116845	0.00368697	0.000414319	0.00181451	-0.00138752	0.00140297	-0.000718381	-0.000597933	0.00389185	0.00188687	-0.00242367	0.00280035	0.012322	-0.00123068	0.00978186	0.00708538	0.0073525	0.00921481	0.00163629	0.00137362	-0.00193095	-0.00251077	0.00269379	0.00343895	0.00324153	0.00108073	0.00652937	-0.00434588	0.00289341	0.00518936	0.00432075	-0.00242619	0.00430389	-0.00178638	0.00057209	0.00608953	0.0064389	-0.00174843	0.005554	0.000160291	0.00760738	0.000151471	-0.00143451	-0.0012165
44	0.00748099	0.00302156	-0.00279335	-0.000915079	0.00200005	0.00404136	-0.00166313	0.00347364	0.00247647	0.00213715	0.000680187	0.00426739	-0.000995668	0.000490051	0.00202558	0.00720879	0.000545081	0.00640177	0.00383631	0.00456045	0.0117053	0.0131308	0.00609287	-0.000467436	0.00116177	0.00154014	6.47083e-05	0.00440185	-0.0017479	-0.000585372	0.00762681	-0.000469917	-0.00172538	-0.00103495	-0.000585906	0.00177393	-0.000543178	4.64948e-05	0.00152309	-0.00131938	0.00575573	-0.00144217	-0.000886632	0.00175665	0.00772574	0.00220545	-0.00164909	-0.000985464	-0.00334749
45	0.00374244	-0.00288089	-0.00298151	0.00110704	-0.00171614	0.00166792	0.00314928	0.000894203	0.00104559	0.00402912	0.00240216	-0.00513336	-0.00438545	-0.00354027	-0.000949341	0.00642669	0.00558716	0.00268619	-0.00273553	0.00376808	0.005225	0.00489041	0.000946346	0.000930932	-0.00277176	0.00388019	0.00245277	0.000586031	-0.000216973	-0.000872031	-0.00287524	-0.00516717	-0.000198043	-0.000696595	0.000316824	0.00182621	0.000184562	-0.00174741	0.00131592	0.00644697	-0.00350049	0.00342393	-0.00037828	0.000976525	-0.00292844	0.0013075	0.00140027	0.00358873	0.00344429
46	0.0059273	-0.00208801	-0.00348129	0.00424396	0.00996545	0.000174296	-0.00157433	-0.00145011	0.000718247	0.00279971	0.00033277	0.00233105	0.00302324	0.00503178	0.0157843	0.00523607	-0.00109941	-0.000741115	0.00421694	-0.00418558	0.00517839	0.0097137	0.00494657	0.000394761	0.00195568	-0.00336677	0.00321596	0.000931597	0.00364431	-0.0032864	-0.000878462	-0.00142786	-0.00022521	-0.000455025	-0.00387541	6.35055e-05	0.00120137	-0.000657684	0.000268532	0.00163162	-0.00233334	7.87655e-05	0.000734577	0.0105289	-0.00142385	-0.00203196	-0.00254773	0.00593116	0.000833352
47	0.00533812	0.00299902	0.00305998	0.00109958	-0.00134947	0.00339105	0.00717708	-0.000383074	0.00136446	-0.00449764	0.00131376	0.00593223	0.00238765	0.000495547	0.00577119	0.0039978	0.00421175	-0.00178136	-0.00172345	-0.00398064	0.00486774	0.0035367	0.0064937	0.00194119	-0.00498994	-0.00145635	0.000105929	-0.00331801	0.00035553	-0.00040714	0.0046558	0.00572672	0.00439979	-0.000738661	-0.00214352	0.00427425	0.00230028	-0.00307086	0.00333584	-0.000371261	0.00111604	0.00207661	0.00375751	-0.000712735	0.00466671	0.00358879	0.00235355	0.00120148	0.00270258
48	0.00145665	-0.00166693	0.00162606	-0.00167695	-0.00242834	0.00493233	-0.00174246	0.000732166	0.00145257	0.00370311	0.00378009	0.00756853	0.00706519	0.00123401	0.00647674	0.00221181	0.00749055	0.00542712	-0.00169062	0.00672846	0.0115732	0.00252664	0.00520234	0.00275148	0.00142866	-0.00372905	0.00133773	-0.00172165	-0.00327856	0.00855293	-0.00595933	0.00313079	0.00545122	0.00396938	0.00807658	0.0025505	0.000401573	0.00483614	-0.00186301	-0.00142174	0.00355129	0.00407245	0.000162416	-0.00301648	0.0012297	0.00350653	0.00170029	-0.000764443	0.000795562
49	0.00939122	-0.000296119	0.0028997	-0.0011058	0.0015852	0.00609008	0.00491182	-0.000483178	0.0044049	-0.000562806	0.00270997	-4.37154e-05	0.00118777	0.00516839	-0.00311251	0.00780977	0.0049366	0.00463798	0.000456189	0.00771181	0.00160647	0.00776955	0.000976677	0.00433239	0.00586702	0.00273603	-0.00269905	-0.000240502	0.000567955	0.0023874	-0.000634794	-0.0030308	0.0015418	0.000161569	0.0020409	0.00302833	0.00148009	0.00189975	0.00173568	-0.000968711	0.00559914	0.00516051	0.0014117	-0.00165469	0.00408016	0.00234033	0.00343432	-0.00453519	0.00169895
50	0.00138219	0.00285141	0.00381954	0.00158792	0.00124564	0.00537351	0.00311626	0.0029557	-0.00422766	0.0038472	0.00124141	-0.0055076	0.000235071	0.00152636	0.00545029	0.00117294	0.0017609	0.00304646	-0.000308057	0.00482717	0.00937874	0.00970375	0.00930435	0.00500813	-0.00143553	0.000101763	0.00592858	0.00122023	0.000230272	0.00276552	-0.000205614	0.00369668	-0.000939995	-0.00207621	-0.00121447	0.00501938	0.00407121	-0.00173817	0.00158077	0.00221495	-0.000615198	0.002019	-0.00116702	0.00290206	-0.00183623	0.00175847	-0.00654329	0.00328458	-0.0040602
51	-0.000225297	0.001055	-0.00122717	0.00135837	0.000132787	0.00231778	-0.00416639	0.00137834	-0.0020069	-0.00138539	4.65814e-05	-0.000329099	0.00146196	-0.0031934	-0.00385907	-0.00565673	0.0103535	-0.00214576	0.00195156	-0.000647497	0.00751396	-0.00207384	0.00196654	-0.000897257	-0.00315322	-0.000314615	0.000800095	0.00322056	-0.00221876	-0.000540677	0.000687333	0.00706263	-0.00221076	0.00184708	-0.00222289	0.00385549	0.0010577	-0.00279042	-0.00110351	-0.00198465	0.00362143	0.00115899	-0.000847465	0.00293869	0.00276579	-0.00447918	0.000481066	0.00050296	0.00162356
52	-0.00267149	-0.00316314	0.00187877	-0.000938919	0.00299865	0.00578888	0.00320502	0.00035561	-0.00208107	0.00110599	0.00258751	-0.00228144	0.00563799	-0.00474451	0.0041817	0.00471553	0.00689139	0.00960382	-0.00327232	0.00101569	0.00579945	0.0064365	0.000643146	-0.00119174	-0.00148002	-0.000912444	-0.00153247	0.00274708	0.0056215	0.000197051	-0.00352262	-0.00502145	0.000421296	0.00152317	0.00633261	0.00516614	-0.00217817	0.00198096	-0.00226477	-0.000502665	-0.00160895	0.00868377	-0.00195977	0.00233862	-0.000984812	0.0051719	-0.0020583	0.000993221	-0.00128797
53	0.00779142	0.00316385	-0.00106735	0.00161689	0.000585932	0.00454111	-0.000414401	-0.00412171	-0.00451423	-0.000212316	0.00167671	0.000959461	-0.000611157	-0.00053638	0.00471323	0.0134244	-0.00261789	0.00249785	0.000528706	0.00438039	0.00570686	0.0147175	0.00762896	0.00568104	0.00615553	0.00278616	0.000800254	0.00363718	0.00294847	-0.000195584	0.00319097	0.0011309	0.0017256	-0.00222859	0.00160532	0.00204789	-0.00424827	0.00244326	0.000897457	1.59781e-05	0.00538511	0.00224665	-0.000555114	-0.00292577	0.00141579	0.0059634	0.00331334	0.00485342	-0.0035608
54	0.00384358	-0.00219155	0.000115167	-0.0072673	0.00366862	-0.00232714	-0.00157542	-0.0023351	-0.00658997	0.00229612	0.000673418	0.00131507	-0.00196364	0.00282225	0.00021366	0.0106662	-0.00406414	0.0124567	0.00223471	0.00173748	0.00720454	0.00462878	0.00378235	-0.00258752	-0.00340841	-0.00769037	0.00268745	0.000394237	0.00063066	-0.00443944	-0.000405679	0.00258183	0.00171192	0.000743662	0.000615397	0.00183249	-0.00600085	-0.00293217	0.00478039	0.00231279	-0.00126935	0.00179662	0.00173883	0.00559678	0.0016915	0.00566283	0.000732796	-0.00315831	0.00861318
55	0.00170086	0.00283717	-0.00122809	4.82409e-05	-0.000401942	0.0027106	0.0059784	0.00123469	0.00202105	-0.00400194	0.00174263	-0.00270453	0.00126127	-0.00180751	0.00580533	-0.00054432	0.0110745	0.00619919	0.00111405	0.000658969	0.00742524	0.00414531	0.00486734	0.000647954	0.00234881	4.0712e-05	-0.000572127	-0.00266471	-0.00360632	0.00276058	0.00440094	0.00295081	0.00293496	-0.00135858	0.00103537	0.00651853	0.00638842	-0.000363748	0.00316195	-0.00247865	0.00310759	0.00246041	0.000778189	0.0001729	0.000857511	-0.000333522	0.00109747	0.00549471	0.00116978
56	0.0126527	0.00480646	0.00510205	-0.00227957	0.00218858	0.00328131	-4.4444e-05	-0.0017445	-0.00435495	-0.00592058	0.00198405	0.00143447	-0.00152	0.00180018	0.00905896	0.00293349	0.00656135	0.00446542	0.000457063	0.00192801	0.00490767	0.00250023	0.00488287	-0.000133109	0.0027976	0.000566865	0.00512269	-0.00212163	-0.00215034	-0.00199514	-0.00254414	0.00835801	-0.00134388	-0.000150602	-0.000439804	0.0029672	-0.00125773	-0.000848156	0.000389755	0.00153277	-0.00313948	0.006145	0.000416933	0.00182952	0.00149655	0.00461777	0.00193551	0.000400565	-0.00246071
57	-0.00159201	0.00105222	0.000161158	-0.00102742	0.001911	-0.00354229	-0.00645232	-0.00500366	0.000890957	-0.00574444	0.000524191	0.00108416	0.00251736	0.000371474	0.010371	0.00140045	0.00238421	-0.0110829	-0.0031841	0.00380462	0.00269619	0.00299686	0.000338929	-0.000130826	0.00250019	0.000484493	-0.0027182	0.00467347	0.00187814	0.00196983	-0.00344788	-0.00036298	0.00387324	-0.000259184	0.000967168	-0.00122902	-0.0021442	-0.0025442	-0.00341656	-0.00117447	0.00490494	0.0062764	0.000278315	0.00300715	0.00081512	9.08296e-05	0.00171688	0.000145713	0.00279517
58	0.00852915	0.00010543	-0.0016755	-0.00524984	0.00485598	0.00987254	0.00161277	0.00332164	0.00136264	0.00101791	0.000174254	-0.00226519	0.00353704	-0.00253299	-0.00216337	0.0007942	-0.000470897	0.0108417	0.00334171	0.00307432	-0.00170683	0.00333119	-0.00119469	0.0027636	0.00212374	0.00209814	-0.00253393	0.000433467	0.00439698	-0.00158277	-0.0022677	-0.00378054	-0.0015305	0.00135116	0.00644711	0.00480834	0.00116119	-0.00321922	0.000578951	0.00327584	0.00417481	-0.000245326	0.00193309	0.000489607	-0.00426551	0.0050341	0.00163858	0.00259912	-0.00666212
59	0.00531634	-0.00499949	-0.00626911	0.0052807	-0.00198526	0.00459374	0.00783965	0.00100548	0.000752865	0.00297074	0.00456251	0.00396155	-0.00217823	-0.00201858	0.00283284	-0.0033076	0.0035716	8.54434e-05	0.00379153	0.000845269	0.00527164	0.00511354	0.003814	0.00343938	0.0023944	-0.00170335	-0.00155708	0.00259379	0.00133856	0.00741669	-0.00246098	0.0121969	0.00816708	-0.000447704	0.0022781	0.000953869	-0.00144098	-0.00161262	-8.07154e-05	0.000718167	0.00128562	0.00636084	-0.00030124	0.0022899	0.00252638	0.00292291	0.00205767	-0.00120123	0.00449691
60	0.000960932	0.00321964	-0.00252225	0.00255377	-0.00788205	0.00566498	-0.000157541	0.00177172	0.00151103	0.00429081	4.15608e-05	-0.00242889	0.00159914	0.000778252	0.00499053	-0.00140367	-0.00219961	-0.00148448	-0.00235695	-0.000157571	0.00393583	0.00698059	0.00473016	0.0014267	-0.00292099	0.00312216	0.00476787	0.00224054	9.50841e-05	0.00151074	-0.00539883	0.000526435	-0.00357505	0.00545598	-0.00654322	-0.000512058	-0.00127343	0.00349051	-0.000782636	-0.000120478	0.00295728	0.000649958	0.00159017	-0.00267027	0.00701664	0.00395666	-0.00350525	-0.0013461	-0.00198699
61	-0.00145904	-0.000228056	0.00668591	0.00312167	-0.00265843	0.00265018	0.00173804	-0.000993174	-0.00191153	-0.00120494	-0.000121072	-0.00226163	0.000325683	0.00192752	-0.0043367	0.0176709	-0.00434339	0.00537204	1.40039e-05	-0.000931264	0.011368	0.0010713	0.00448035	0.00168445	-0.00154695	0.00662827	0.00323636	-0.000915639	0.00355633	0.00420685	0.00877107	-0.00201497	0.00411829	0.00330259	0.00215329	-0.00346856	-0.00674101	-0.000779737	-0.00148105	0.00596296	-0.0042299	0.0029517	-0.00093263	0.00128218	6.88415e-05	0.00348947	-0.00168271	0.000707187	-0.00313396
62	-0.000854124	-0.000531647	0.00360736	0.00028657	0.00767473	0.00375134	0.00140359	-0.00494471	-0.00620629	-0.000244866	0.001077	-0.00382188	-0.00403674	0.00205498	-0.000978095	-6.60209e-05	0.00318235	0.00331543	-0.00371434	0.00543104	0.00183254	0.00526495	0.00348403	0.0045915	-0.0049497	-0.00812266	0.00661951	0.00120356	0.000666421	-0.00137908	-0.00546125	-0.00359958	-0.00260743	0.00139105	-0.000410755	-0.00284894	0.00122702	-0.00372712	0.00259743	-0.000843238	-0.00163867	-0.0088451	0.00153746	0.00235724	0.0014231	-0.00214378	0.00279644	-0.00110259	0.00193701
63	0.0058626	-0.000466726	-0.00442033	-0.00102157	0.00121022	0.00113805	-0.000822381	0.00688231	-0.00407565	-0.00229478	0.00165314	-0.00320075	0.000661152	-0.0030462	0.00509233	-0.00220155	0.0100745	0.0111108	0.00100674	0.0021115	0.0127416	-0.000602038	0.00162522	-0.0019513	0.000517107	0.00147907	-0.000577213	-0.000494875	0.0127164	0.0087614	-0.0020481	0.00401749	-0.00228087	0.00282238	-0.00561777	0.000824688	0.0037781	-0.00291681	-0.000491359	-0.00387577	-0.00113791	-0.000671227	0.000922158	0.00526774	-0.00170861	-0.00339396	0.00192491	0.000700929	0.00310486
64	0.0028188	0.00228966	8.11288e-05	0.00341325	0.00434949	-0.00109498	0.000903117	-0.00192401	-0.000273935	-0.00490113	0.00168862	0.000149936	0.000818194	-5.42156e-05	0.000357138	0.00689198	0.00160832	0.00171397	0.00361952	-6.02439e-05	0.00490041	0.00480419	0.00345639	0.00315395	0.00025854	-0.00166658	-0.00246977	-0.000482295	-0.00463402	0.000580696	-0.00133037	0.00288698	0.00597765	0.00279736	-0.00100833	0.00439204	-0.00304741	0.00172117	-0.00220504	-0.000472095	0.00476211	0.00381235	-0.00264348	-0.00186381	0.00336507	0.00448598	0.000245696	-0.003874	0.00671731
65	-0.00273152	0.00242398	-1.65681e-05	0.000702728	0.00104102	-0.00202169	0.000361095	-0.000965402	0.00350665	-0.00245195	-0.00374531	-0.000973691	0.00266104	-0.00461624	0.010534	-0.00602554	0.0010528	0.000707637	-0.000441045	0.00536637	0.000276233	0.00396481	0.00153587	-0.00124336	0.00441783	0.000420415	-0.00291396	0.00284353	0.00147857	0.00326273	0.00105395	-0.00504655	0.0035158	-0.000529453	0.00344365	0.00042868	0.00107912	-0.00491615	-0.00136493	0.0047212	0.00263137	0.00191119	-0.00393842	-0.000537432	0.00312257	0.00344685	0.00154697	-0.0014693	-0.000290815
66	0.000214784	-0.000751413	0.00570253	0.00297617	-0.000650668	0.00341008	0.00783672	-0.00297761	0.00166088	-0.000712389	0.00217414	0.0038324	0.00013269	0.00455673	0.00223128	-0.00232823	-0.00155294	0.000173973	0.00153722	0.000702665	-0.000202186	0.000858105	0.00551664	-0.00157068	0.00216686	-0.00139449	0.00134343	0.000498988	-0.00196648	-0.000335702	0.00222118	0.00939121	0.00415461	0.00177574	0.00165582	-0.00354339	-0.00303573	0.00171826	0.00192257	0.00438335	-0.00446645	0.00149537	-0.00402838	0.00118753	-0.000742666	-0.000418032	-0.00164264	0.00246622	-0.00184572
67	0.00989945	0.00370893	0.00127748	-0.00143953	-0.000624889	0.00573208	0.00162105	0.00122183	0.00212672	-0.000109489	0.00284683	0.00128617	0.00942274	0.00172382	-0.0027651	0.00188731	0.00573827	-0.00429471	-0.000544035	0.00456092	0.00776698	0.00890647	0.00679645	0.00582249	-0.00748513	-0.00252757	-0.0040821	-0.00213116	-0.000442039	-0.00707933	0.00452796	-0.00190378	-0.00126644	-0.0011937	0.00190542	-0.00460172	-0.000345214	0.00484623	0.000727733	0.00208914	0.00150275	0.00421204	-0.00105679	-0.00110696	-0.00274965	0.00704484	0.00424552	-0.00351109	-0.00236479
68	-0.00526663	-0.00113112	-0.00144333	-0.00163589	0.0010761	-5.27509e-05	0.0041777	-4.12708e-05	-0.00248715	0.000578475	-0.000885825	-0.000916457	-7.56962e-05	-0.00663513	0.00407116	-0.000489141	0.00183638	-0.00205738	-0.000984913	-0.00367678	0.000715507	0.000767936	0.00413061	0.0033442	-0.00112027	0.00128508	-0.000974563	0.004819	0.000754655	-0.00703276	-0.000883159	0.00400247	-0.00105664	-0.000927678	-0.00066093	0.00161314	0.00629744	-0.00419601	-0.00369182	-0.000545358	-0.00095605	0.000235121	0.00370154	-0.000781529	-0.00181595	-0.000513843	0.00244259	0.000272935	-0.00514457
69	-0.00839132	-0.00175814	0.00105203	0.00021337	0.00305012	0.000975618	0.00176265	0.00487218	0.00579465	0.00216396	0.000539273	-0.00421142	-0.00424277	-0.00223532	0.00740533	0.0035816	-0.000141026	-0.00269954	0.00122578	0.00171036	0.00229102	0.00635436	0.0104316	-0.00779501	-0.00124581	0.00552453	0.00183501	0.000245729	-8.45399e-05	0.000149552	0.00316521	0.00574882	0.00313563	0.00221236	0.00480195	-0.000335475	-0.00203286	0.00339183	0.00205126	-0.000763596	-0.000765914	-0.00506329	-0.000679419	0.000836969	0.00361164	0.00482134	0.000478441	0.00190755	0.00466674
70	0.0136016	0.0010504	-0.00266482	0.00243217	-0.00339827	-0.00250189	0.000423986	-0.000800572	-0.00425716	-0.00551142	0.000250122	-0.00654914	-0.000786901	0.00524018	-0.00796018	-0.00152589	0.00707994	0.00216552	-3.8487e-05	-0.00431971	0.00774898	-0.000612353	-0.0017464	0.00296237	-0.00809408	0.00328011	0.0066788	-0.000310248	-0.0071512	0.00130483	-0.00209524	-0.00350094	0.000289475	0.00352308	-0.00495293	0.00463967	-0.00146683	0.00431308	0.00548582	-0.00230609	0.000665896	0.000659239	0.0013941	-0.00301416	0.000575245	0.0062619	-0.000591871	-0.00268863	0.00336048
71	0.000219962	0.00438217	-3.74307e-05	-0.00193436	-0.000815602	0.000996365	-0.00439834	-0.00199427	-0.00816588	-0.000782258	0.000207162	0.00109911	0.000985871	-0.00268258	-0.00215485	0.000329349	0.00548198	-0.00125404	-2.99951e-05	0.00152556	-0.00251061	6.22128e-05	-0.00414901	0.00308015	-0.00273787	-0.00406476	0.0012198	-0.0024712	0.000474542	0.00416336	-0.00870843	-0.0036112	-0.00174107	-0.00168006	-0.000152823	-0.00352956	-0.004746	-0.00288758	0.000157271	-0.00370586	-0.00380178	-0.00352421	-0.00226833	0.000921593	0.00450793	-0.00210679	-0.00539742	-0.00158078	-0.00118712
72	0.00818925	0.00227707	0.000491962	0.000366469	0.00272735	-0.00375426	0.00099486	-0.000184691	-0.00654878	-0.000407486	-0.00260976	-0.00316714	0.00457442	-0.00110612	-0.00288418	0.00129587	0.00129376	0.0174528	0.00226709	0.000564088	0.00643305	0.00151407	0.0032122	0.00428915	0.00173145	-0.00122422	0.000539412	-0.00147798	0.00353555	0.00148029	-0.00143887	-0.00330971	-0.000128244	-0.0011824	0.00249025	0.00330105	-0.00122044	-0.00109562	0.00134249	0.00544906	-0.000527194	0.00490972	0.000767824	-0.00122621	-0.000148995	0.000527664	0.00238443	0.00203299	-0.00572693
73	-0.00397206	-0.00157002	0.00201849	-0.00142193	0.00309896	0.00447895	-0.00855307	-0.000677322	-0.000230045	-0.000236171	0.00179067	-0.00288863	0.00209418	-0.000207659	0.00520211	0.00439511	-0.0038907	0.00190381	0.00504052	0.0049567	0.0020278	0.00484246	0.00386572	0.00518793	0.00135383	-0.0012907	-0.00679158	0.0023201	0.00681298	0.000413171	0.00182993	0.00404984	0.00363431	0.00125377	0.00180619	0.000412876	-0.00321492	-0.00135254	0.000296666	-0.00130423	-0.00143369	-0.00120749	-0.000541394	-0.000785568	0.00335094	-0.0016373	0.00219401	0.00230597	0.000193521
74	-0.00335248	-0.00123847	-0.00099579	0.00449807	-0.00308829	0.0050889	0.00233248	0.00134759	-0.0035271	-0.00138251	-0.00242218	-0.000890522	0.00112516	-0.00638985	0.00315869	0.00849666	-0.00154001	0.00103669	-0.00645358	0.00465064	0.000100218	0.00302847	-0.00359849	3.0779e-05	0.00808169	-0.00161303	-0.00150862	-0.0012907	0.00223973	0.00210767	0.00274113	-0.00374219	-0.00321861	-6.97613e-05	0.00191089	-0.000570947	0.00190576	0.00451725	-0.00292551	-0.00241055	0.000194201	-0.00303488	0.0041695	0.00288301	-0.00112722	0.000632856	-0.00122854	-0.0010324	0.00410971
75	0.00658825	0.00298513	-0.00344352	0.00704613	0.00184939	0.000236181	0.00255018	0.00087417	0.00521253	-0.000751773	0.00420508	0.000713032	-0.00110715	0.00279642	0.00590233	-0.00361589	-0.00394191	0.0027435	-0.00379429	0.00217482	0.0012243	0.00741981	0.00721215	0.00580486	0.00321287	0.000128488	-0.000340365	-0.0015239	0.000973895	0.00334914	0.00332168	0.00108812	0.00180416	-0.0037488	0.00144336	0.000831274	-0.00115048	-0.000911349	-0.00274937	0.00747561	-0.00144186	0.000623572	0.00281579	0.000217408	-0.00210126	0.00237408	0.00231139	0.00150396	0.00039925
76	0.00875212	0.00280674	-0.00436445	0.00386989	0.00114455	-0.00126316	0.00176145	0.000211537	-0.00166072	-0.0019548	0.000603415	-0.000883248	0.000355699	0.00306199	-0.00319691	-0.00366577	-0.00293799	0.00166478	0.00204274	0.00162969	-0.00121735	0.00457645	0.00431103	-0.00521957	-0.00627782	-0.00268481	0.00718645	-0.00282955	-0.00336998	0.000347088	-0.00231643	-0.00243629	0.00433949	0.00663063	-0.00501771	-0.00357961	-0.00246684	0.00131435	-0.00222278	-0.00115037	-0.00354265	-0.000982606	-0.00148966	0.00237272	0.0064647	0.00082452	-0.00135082	0.00450913	-0.000287282
77	0.00603236	-0.000967587	-0.00115424	-0.00211347	-0.00184378	0.00545148	0.00255545	0.000574653	-0.0036766	-0.0014068	-0.000832565	-0.00348766	-0.00309752	0.00179906	-0.00152758	-0.00156998	0.00592289	-0.00588566	-0.00359865	-0.00223413	0.00268993	0.00283132	0.000885809	0.00628078	-0.00934076	-0.00117605	0.00057986	0.00515844	-0.00344977	-0.00198027	-0.00074219	0.00575227	-0.00259968	-0.00198692	0.000280433	-0.00227222	0.000154626	0.00238173	0.0029777	-0.0021445	-0.00213741	-0.00709126	-0.00112423	0.0016534	0.00413957	0.00395974	-0.00149641	0.00064964	-0.000343936
78	0.000401007	0.000611554	0.000445586	-0.000993663	0.00403207	0.0058608	0.00203127	-0.00842698	-0.00312405	0.000391777	-0.00280631	-0.00287477	-0.000214074	-0.00625256	0.00607451	0.00189073	0.000314151	-2.75361e-05	0.00763591	-0.00208192	0.0024645	0.00213579	-6.40371e-06	0.00149054	-0.000714793	0.00460583	0.000638293	-0.000159211	0.00160986	0.00347485	-0.00342896	-0.00251324	-0.000377151	0.000973872	-0.000840093	0.00354501	0.00373229	-0.00266396	-0.00153184	0.00179562	0.00118696	0.00234063	-0.00264889	0.00877704	-0.00108076	0.00477433	0.00303285	-0.00182615	-0.00255743
79	0.000888016	-0.00344792	0.00268238	-0.0016147	0.000859623	-0.000808691	-0.00495666	-0.000717031	0.00244336	-0.00214767	0.00215258	-0.0024433	0.00409182	-0.000270787	-0.00709091	-0.00302501	0.00270154	-0.00618171	-0.000479484	-0.00353455	-0.00201241	0.0025082	-0.000116199	-0.00119111	0.00145887	-0.000376625	0.00281913	0.00153181	0.00131706	-0.00246862	0.00129369	0.00576958	0.00210775	0.00350561	0.000365098	7.86579e-05	-0.00430407	-0.00292723	0.00158497	0.00115517	0.00200419	0.00797432	0.00791857	0.000468398	-0.0010179	-0.00316535	0.00172548	0.000752194	0.000532532
80	-0.000269901	0.00515215	-0.00723499	0.00357133	-0.00437348	-0.000179568	0.000451218	-0.00132799	-0.00587901	0.00214037	-0.000217052	0.00210832	0.0052338	-0.00120664	0.00476796	-0.00450238	0.00361071	0.00620801	0.00478944	-0.00108294	-0.000130971	0.00160921	0.00124767	-0.00268554	-0.00282568	0.00168032	0.00205766	-0.00439763	-0.00190527	0.00154326	-0.00370674	-0.00340344	0.00220411	0.00251003	0.00150547	-0.00415724	-0.005241	3.5584e-05	0.00237318	-0.00418493	0.00142216	-0.00406963	0.00145187	-0.00397815	-0.000420888	-0.00117009	-0.00370489	-0.00165111	-0.00250442
81	0.000322076	-0.00101004	0.000995324	-0.0017847	-0.00211541	0.00225082	-0.00307458	0.000594634	-0.0014696	0.00293902	0.00242168	0.000795899	7.09974e-05	0.000494596	0.00141122	0.00386769	-0.00551429	0.00714285	0.00178643	0.00185482	0.004255	-0.00530289	0.00764101	0.00480909	-0.000294452	0.00459676	-0.00473285	0.00186674	-0.00417491	-0.00250754	0.00170529	-0.000133653	0.0020329	0.00432666	-0.00338617	-0.000793408	0.00311521	-0.00178469	-0.00319774	0.000847991	-0.0018562	0.00128904	-0.0022412	0.00564315	0.00208617	-0.00127683	-0.00130757	-0.00170557	0.00230996
82	0.00646942	0.000810814	0.00104529	-0.00316635	-0.0028422	0.0039083	-0.00595352	0.00161141	0.00194833	-0.0042962	0.0001215	-0.0027975	0.00124305	0.000934899	0.00101705	0.00234094	0.00365592	-0.000952147	-0.00227875	0.00312137	0.00543813	0.0044649	0.0032303	0.00171082	0.00420778	-0.00202521	-0.00224813	0.00342364	0.0031022	-0.00013944	0.00329006	-0.00521215	-0.00371074	-0.00284823	0.00277584	0.00135874	0.0019505	0.000779025	-0.00324725	0.00620247	-0.000968353	-0.00367265	-0.00116838	0.00212736	-0.000995236	0.00580472	-0.00351669	0.0038167	0.000303881
83	-0.00432175	-0.00422299	-0.00122359	0.00138763	-0.00526998	0.00646404	-0.00689323	-0.000583573	-0.00315835	0.00139769	0.000340264	-0.00209474	0.00198463	0.00151053	0.0066067	0.000581318	-0.00506457	-0.00254508	-0.00049822	0.00425713	-0.0065245	0.00317507	-0.00156317	0.000726774	-0.000462647	-0.00215556	-0.00444595	-0.00127962	-0.00134633	-0.000968873	-0.00336173	0.0111834	-0.00181992	-8.31313e-06	0.00289927	0.000145616	0.00405587	-0.000102148	-0.00213164	-0.000144267	-0.000243227	-0.00168034	0.00219374	0.00305166	-0.00186842	0.00421804	0.00165254	0.00215347	-0.000867126
84	0.00254286	0.0025643	-0.0036109	0.00166906	0.00632115	-0.00619052	0.00567999	0.000961675	-0.00657267	-0.000792721	-0.00327552	-0.000845295	-0.001872	0.00118288	-0.0010733	0.00124093	0.00497575	9.11732e-05	-0.00287382	-0.000364154	0.00592004	0.000695532	-0.00494966	0.00368951	0.00268877	0.000795752	-0.00118116	-0.000815934	-0.00120372	0.00123098	0.00525625	-0.00392696	0.000478568	-0.00410542	-0.0012972	-0.000853126	-0.0021067	0.00144276	-0.00585396	0.00179008	0.00207055	-0.000305862	-0.000124642	0.00536244	-0.00117001	0.000699996	0.00031112	-0.00268522	0.00367867
85	0.00626504	-0.00170422	-0.00356901	-0.00159593	0.00181403	-0.00377472	0.00490927	-0.00178849	-0.00100612	-0.00325087	-0.000680092	0.00138771	0.00385757	0.00324013	-0.00437398	-0.00124102	0.000593699	-0.00237045	-0.000733102	0.00512967	-0.00310919	0.000339143	0.000212059	-0.00471955	-0.00113647	-0.000201576	0.00295866	-4.20137e-05	0.00712749	0.00582241	-0.00204232	-0.00719522	0.00526282	0.000812848	0.00574845	-0.00523076	-0.000614382	0.00397623	0.00475364	-6.24187e-05	-0.00417286	-0.000370153	0.00386166	-0.0061055	-0.00141911	0.00112633	0.00447645	0.000273411	0.00303518
86	-0.000758141	-0.00021218	0.00352161	-0.00249814	0.00111743	0.00291415	-0.00358821	-0.000563416	0.00532231	-0.00283454	-0.000282392	-0.00132454	-0.00225851	-0.000336663	-0.000841318	-0.00505255	-0.000156739	0.000345552	0.00578249	-0.00264238	0.00114552	0.000937322	0.00408678	-0.000854768	-0.00216994	0.00330513	0.000565211	-0.00105775	-0.00339447	-0.00708917	-0.00366679	-0.00270926	-0.00318632	0.00254581	-0.00116527	-0.00207294	-0.00453131	-0.00523709	-0.000495857	0.000277654	-0.00123415	-0.00606786	-0.00166662	-0.00514116	0.00128606	-0.00250282	0.00111623	0.000830004	-0.00260668
87	0.0038744	-0.00226005	-0.00335785	0.000449826	-0.00123388	0.00457656	-0.00357782	-0.00092651	0.000729313	-0.000404738	-0.00123711	0.00034971	0.0042163	-5.15117e-05	0.00766962	-0.00169449	0.00428297	-0.00252433	-0.00329584	-0.00282362	-0.00516448	0.00519531	0.00756018	-0.00104861	0.00161495	-0.000488206	0.000324271	-0.001424	0.000398284	0.00660389	-0.000956156	0.003885	0.00166986	0.00207781	-0.0010867	-0.00249117	-0.00121175	0.0014434	0.00258118	0.00030135	-0.00192033	-0.00416256	-0.00402451	0.00743589	0.00233423	0.00483943	0.00423859	0.00233391	-0.00262029
88	-0.00190485	0.000973251	-0.00320162	0.00210549	-0.000427425	-0.000697059	0.000539709	0.00192337	-0.000299269	-0.00318519	0.000106978	0.00344369	0.00205779	0.000351984	-0.00498625	-0.00428611	-0.00661405	0.000366203	0.00412897	-0.00113837	0.00383419	-0.00091218	0.00117622	0.000509791	0.000794785	-0.00149792	0.000498434	-0.00287879	0.00306311	-0.00129015	0.00217216	-0.00166435	0.00029358	0.00246142	-0.00166267	-0.00396956	0.00407332	-0.000892711	-0.00197447	0.00361408	0.000546235	0.00533964	-0.00328548	-0.00507203	0.00118003	0.00300129	-0.00371496	0.00179664	0.00271356
89	-0.00214166	0.00584107	-8.76661e-05	-0.00161158	0.00245336	-0.000310874	-0.0031919	-0.000400154	-0.00104533	0.00201127	-0.00027682	-0.00317334	-0.00498122	-0.000849656	-0.00301072	-0.00198241	-0.00299274	0.00886687	0.00128196	-0.00282508	0.00214393	0.00540423	-0.00519876	-0.000872484	-0.000494136	0.000992536	-0.00327472	-0.00459136	-0.000895099	-0.0013139	-0.00246244	-0.00472881	-0.000746705	0.00305039	-0.00340664	-0.00302365	4.56464e-05	-0.00136377	-0.00424669	-0.00774539	0.00578242	-0.00464025	-0.0027794	0.000189894	0.00271891	7.04215e-05	-0.00130982	0.00197173	-0.00125635
90	0.000352994	-0.000487948	2.82326e-05	-0.0018973	0.00122259	0.0032693	-0.00487174	0.00176988	-0.0038265	-0.00124227	-0.00130014	-0.00113741	0.000193355	-0.00287319	0.00274293	-0.0011374	0.00211205	-0.00330566	0.00466213	0.000556217	-0.00381756	-0.00224532	-0.00124488	-0.00138235	0.00334313	0.00081344	0.00408089	0.00132312	0.00130267	-0.00416843	0.00752611	0.00248795	0.00139858	-0.00160224	-0.00573637	0.000855401	-0.00135054	0.00309699	-0.00111806	-0.000397965	-0.000892225	0.00264007	0.00208366	0.000264397	-0.000572478	-0.00200999	0.001806	0.00102876	0.00193606
91	0.0034278	-0.00114404	-0.00328674	-0.00199453	-0.00458273	0.000447046	0.00171039	0.00083448	-0.00449852	-0.000319987	0.00149967	-0.00114363	-0.00275039	-0.00336748	-0.00213221	-0.00122443	-0.000113103	-0.00236366	-0.00268699	0.000995263	0.000499356	-0.00218483	2.6967e-05	0.00217155	0.00526098	0.00126949	0.0044688	0.00848313	0.000794011	-0.00368847	0.000338345	0.00847715	0.000897575	-0.00417627	-0.000611709	0.000190028	0.000604217	0.00207873	0.00248636	6.65144e-06	-0.00778202	-0.00344135	-0.0014088	0.000152207	0.00312148	0.00104553	0.003864	-0.000401844	-0.00017063
92	0.0037502	-0.00229485	0.00130383	-0.00152503	-0.00223493	-0.00367258	0.000485134	-0.00131862	-0.0069111	-0.00268166	-0.0010106	-0.00463114	-0.000642053	-0.00665866	0.000327447	0.00393656	0.00370246	-0.00167469	0.00407719	-0.00449207	-0.00242573	-0.00517675	0.00413519	0.00175681	-0.00883529	0.00377822	-0.00583362	-0.00541452	-0.00185002	0.00202508	-0.00113054	-0.00267231	0.00362993	-0.00042555	0.00211974	-0.00452035	-0.00221499	0.000512341	0.000803888	-0.00171398	-0.00152428	-0.00731033	0.000942425	0.00451606	-0.00317839	0.000235756	0.00219281	0.00132667	-0.00105852
93	-0.00844142	0.00531174	0.00252371	0.000389643	-0.00425394	-0.000166436	-0.00324982	-0.00529593	-0.00371	-0.00290087	0.000653817	-0.00316003	0.000315818	0.00172779	-0.00170709	-0.00532932	0.0009433	-0.000537879	-0.00195504	0.00420985	0.000586307	-0.00192825	-0.00352455	0.00452688	-0.00150782	-0.00547539	-0.00545801	-0.0044237	-0.00197217	-0.00125029	0.00182664	-0.00568326	-0.00309233	-0.00231322	-0.000921919	-0.00307285	0.00163247	0.00255766	-0.00105087	0.000614317	0.00375564	0.000426065	-0.00355554	-0.00127067	-0.00148704	-0.00171279	-0.00291214	0.000539789	0.000961497
94	0.00251434	-0.000798773	-0.00622032	-0.00422914	0.00274212	0.000407355	0.000310521	-0.00405277	-0.00354307	-0.00468778	-0.000176469	-0.00247157	0.00196833	0.00171399	0.00685832	-0.00118345	0.00127646	0.00634335	0.00438324	-0.00248801	0.00383338	0.00077898	0.00224085	0.00473646	-4.07903e-05	0.002525	0.0037896	0.00417654	0.000167302	0.0027782	0.00197193	-0.000248057	-0.00116593	0.00578704	-0.00177583	-0.000244723	0.00206402	0.00192017	-0.000727476	-0.000123487	-0.00401726	-0.00130087	0.00858827	0.00516872	-0.00123254	-0.000675171	0.00309477	-0.00194725	0.0021047
95	0.00254589	-0.00730021	0.00987161	0.000860586	0.0016781	-4.04662e-05	-0.0026717	-0.0020559	-0.00394362	-0.00225615	-0.00246505	0.00247117	0.000854966	-1.82801e-06	-0.00180639	0.00132715	0.000464894	0.00349905	0.0033154	0.00339919	0.00179	0.00500976	0.00293099	0.000435967	-0.00337837	-0.00526397	-0.00188378	-0.00109406	-0.00449915	-0.00213211	0.00385227	-0.00438701	-0.00740511	0.00212242	-0.00408215	-0.00921506	0.000194973	-0.00351404	0.00189443	-0.0038526	0.000844522	-0.00102866	-0.00302778	0.000861564	-0.00433515	-0.00632082	-0.000940487	-0.000500392	-0.00358184
96	0.00436457	0.00333203	-0.00567778	-0.000351542	-0.00574008	0.00261097	-0.0019088	-0.00138071	-0.00248575	0.000147238	-0.00138489	-0.0024317	-0.000489471	-0.00388599	-0.00489302	-0.00615829	0.000151147	-0.000399822	-0.000350994	0.00400225	-0.00254776	0.00457607	0.0102224	0.0016869	0.00237803	0.000574146	0.00309043	0.000273537	0.000755009	0.000633833	-0.0058682	0.00348342	0.00094285	0.00156056	-0.00207018	-0.000927733	-0.000538867	-0.00319993	-0.000418913	0.00359815	0.000247925	-0.00410521	0.000788334	0.00462799	0.00255724	0.00201909	-0.00356463	0.00302658	0.00651456
97	-0.00562666	0.00131767	-0.00139572	0.00273216	-0.00217434	0.000877113	-0.000491606	-0.000895506	0.00656585	-0.0070014	0.00164178	0.000911353	0.000734659	-0.00297038	-0.00177025	3.70773e-05	-8.52137e-05	0.000283338	0.00178524	0.0012159	-0.0017958	-0.00189829	0.00607891	0.00163243	0.00071188	0.000923327	-0.00396407	0.00195872	0.00165893	-0.00365186	0.000586475	0.00886301	-0.00109175	-0.00275204	0.000427765	-0.00183351	0.00128451	0.000387203	0.00174259	-0.000702381	-0.000572854	-0.000355883	-0.00530128	-0.000762503	0.00144245	0.00456723	-0.00412715	-0.0016659	-0.00598912
98	0.00158697	0.00452968	0.00210808	0.00236121	-0.00011181	-0.000533731	0.000624775	0.00322711	0.000547715	-0.00230626	-0.00380463	-0.00169546	0.000849659	-0.00313492	-0.00500544	0.000714597	-0.00315253	-0.00648249	0.00240673	-0.00221021	-0.0100154	-0.00495599	-0.00500949	-0.00196933	-0.000235675	3.72439e-05	0.00178236	-0.000794693	-0.000355174	-0.0022354	-0.000768885	-0.00318516	0.00325536	-0.00397899	-0.00238946	5.90177e-05	-0.00273151	-0.000889503	0.00218932	-0.000899942	-0.000668927	0.00185463	-0.00442997	-0.00650519	-0.000357322	-0.00120246	0.00305252	0.00166439	-0.000706419
99	0.00300483	-0.000450863	0.0041538	0.00309844	-0.00112861	-4.4104e-05	0.000609415	-0.00106021	0.0012382	-0.00391644	0.00263658	-0.00331527	-0.0016183	-0.00335171	0.00315696	0.002909	0.00266479	-0.00111987	-0.00517453	-0.00214863	-0.00366895	0.00233121	-0.00433607	8.96812e-05	0.00106157	0.00482901	0.00377808	-0.000603806	0.0011689	0.00203886	-0.000722637	0.00465044	0.0024101	0.00025482	0.00113637	-0.00420005	-0.00143972	-0.00601426	-0.00119757	0.000431554	0.00280162	-0.0013197	-0.00244558	0.00284138	-0.000372175	0.00403041	-0.00110036	0.00549741	-0.00035537
100	-0.0021252	0.00215521	0.00518188	-0.00470198	-0.00123965	-0.001439	0.00146112	8.90424e-05	-0.000998094	0.000377953	0.00293241	-0.00102869	-0.00064727	0.00276619	-0.00240778	-0.000506569	0.00134516	0.00625742	0.00556915	-0.00308321	0.000493568	0.00093993	-0.00805959	-0.000524316	-0.00440068	0.000881161	-0.0022005	0.00149236	0.00457344	-0.000780525	-0.0012801	0.000612967	-0.001345	0.000975486	0.00121457	0.00122872	-0.000287007	0.0039151	0.00065308	-0.00104615	-0.00528059	-0.00164922	0.00198726	-0.00280765	0.00109714	0.000472951	-0.00120644	0.000843393	-0.000218082
101	0.00131679	-0.000552901	0.0024849	0.0033858	0.00294481	-0.00417402	-0.00439993	-0.00378242	-0.0054586	-0.0011253	0.00102788	-0.00125518	-0.000962284	-0.000945463	-0.00581879	-0.000345053	-0.000955561	0.000982163	0.00303706	0.00281045	0.00202707	-0.0011474	-0.00811484	0.00221885	0.00304045	0.000707401	-0.00135475	-0.000444261	-0.000961031	-0.00147934	0.00592705	0.000610249	0.00150624	-0.000221601	-0.00180633	0.00122626	-0.00287738	0.000584876	-0.00122378	-0.000437267	0.00216832	-0.00180197	-0.000216013	0.00215119	4.5942e-06	-0.000533674	0.000306295	-0.00289471	0.00385031
102	-0.000211906	-0.00254217	-0.00517377	0.00188431	-0.00202306	-0.00576288	0.00119266	-0.000852236	-0.00432005	0.000473096	0.00106073	-0.00242307	-0.000128437	0.00147161	-0.0045932	-0.00799775	-0.00340691	0.000370375	-0.00160624	-0.0037572	-0.0059871	0.00198446	0.00650742	-0.000729089	0.00403672	-0.00587215	-0.00325395	-0.00200419	0.00547021	-0.00203998	0.00788255	-0.00531995	0.00051524	-0.000466824	-0.00125613	-0.000487314	-0.00341574	-0.00125308	0.0021833	0.00143307	0.000704878	-0.00139789	-0.000652033	-0.000774759	-0.00158321	-0.00483926	-0.00434966	-0.000965858	-0.00425629
103	0.00329889	0.00117536	0.00505464	-0.00215325	0.00216499	0.00611426	-0.00493756	-0.00104915	-0.00340207	0.00252965	-0.00262181	-0.00346541	0.00365815	0.000160619	0.00631446	-0.00441273	0.00182394	0.000750822	0.00520068	0.00158402	0.00148291	0.000641701	0.00433131	0.000625132	-0.00205159	-0.00410181	-0.0042791	0.000330548	-0.00313495	-0.00664447	-0.00568198	-0.0012347	-0.00640172	-0.000352108	-0.00366323	-0.00244971	-0.00420748	1.86268e-05	0.000677049	0.00172401	0.000317264	-0.0052532	-0.00233689	-0.00097672	5.17203e-05	0.00128067	0.00261548	-0.00115253	0.00133489
104	-0.00101238	-0.000369654	-0.00176497	-0.000815261	-0.00169525	-0.00249676	-0.00225031	0.000640797	-0.00598825	-0.00170011	0.00113138	-0.000522357	-0.00154149	-0.000927531	-0.00479142	-0.0127146	0.000295297	0.0011884	0.00120824	-0.00344494	-0.000774723	-0.00362273	0.00784745	0.0051915	-9.08777e-05	-0.00253422	-0.00191076	-0.00271439	-0.00441267	0.00410821	-0.0029699	0.0046831	0.00178782	0.00244163	-0.00145592	0.00280301	-0.00238425	0.00033295	-0.00236037	-0.000420788	-0.00347005	-0.00483616	9.91865e-07	-0.00310237	-0.00151117	-0.00493412	-0.00202264	0.00482798	-0.000392814
105	0.00130058	-0.00132157	0.00382952	-0.00169159	-0.00333316	-0.000917599	0.00188077	0.00136098	-0.00143282	-0.00696656	-0.00340899	0.0026787	0.000606236	0.000557536	0.00213119	0.00056939	0.00215032	-0.000981043	-0.00563686	-0.000124438	0.00598783	0.000544073	0.00557115	0.00124002	0.00554494	0.0055048	-0.00405473	0.00192842	0.00179733	-0.000111916	0.00289292	0.00808031	0.00408193	-0.00499816	-0.000960371	-0.000425768	0.00764982	0.000778759	-0.00101854	-0.000817337	0.00117562	-0.000918763	0.00362646	0.00752839	0.00305579	0.000117429	0.00101185	0.00417137	-0.000687517
106	-0.0116856	0.000500052	-0.00240664	-0.00639563	0.00270477	0.00180008	-0.00631278	0.00190394	0.000667862	-0.00176535	0.00408577	-0.00355819	0.000662757	0.00933148	0.00652584	-0.00601717	-0.00236444	-0.00157033	0.00305046	-0.00331401	9.81494e-05	0.00514291	0.0055772	0.0022807	-0.00133533	0.00484457	0.003327	0.00155617	-0.00285581	0.000874608	-0.0019237	-0.00183041	0.00630715	0.00197435	-0.00193081	-0.00557492	-0.00314306	-0.00114071	-0.000885114	-0.000410747	0.000514326	-0.000605794	-0.00212679	-0.00107151	-0.000114736	-0.00243634	-0.00103818	-0.00291296	-0.00030804
107	-0.00511458	0.00115932	-0.00640116	-0.00055216	0.00221493	0.00214897	-0.000352493	2.93129e-05	-6.52514e-05	-0.00224358	-0.00273393	-0.00451274	-9.02297e-05	-0.000644901	-0.00834744	-0.00153854	-0.00201771	0.000974699	0.00441927	0.00359517	-0.00824781	0.000986622	-0.00642404	-0.00312028	-0.00196561	0.000995588	0.00612054	0.0037782	0.00141842	-0.00372198	-0.00318315	-0.00294349	-0.00264174	0.00104842	0.00125596	-0.00496141	0.00265209	-0.00028071	0.000267162	0.000173056	-0.00212303	-0.00238818	0.002902	-0.00411226	0.00297989	0.000295101	0.003227	0.00026804	-0.00503511
108	0.00945332	0.00145334	0.000829128	-0.00137096	0.00964252	0.00200172	-0.0021601	-0.00693114	-0.000161698	-0.000392175	0.000870239	-0.00113854	-0.000415334	-0.000863999	-0.000681896	0.00437759	-0.00520499	-0.00602818	0.000778594	-0.00125115	-0.00492899	0.00656039	-0.000912227	0.00143126	0.00237524	0.00254955	0.00430822	-0.00228786	0.00445129	0.000341906	0.00184452	-0.0035667	-0.000683594	-0.00275831	-0.00657259	-0.00407871	-0.00376361	0.00352396	-0.000212916	0.00151284	0.000295359	0.00136619	-0.00057188	-0.00378383	-0.000922015	0.00463666	-0.00663125	-0.000211077	0.000141914
109	0.00451183	0.00118915	0.0029612	-0.000120287	-0.00113214	0.000572839	-0.00188839	-0.00377903	0.00170638	-0.00421274	0.00151559	-0.000192233	0.00365627	-0.00629601	-0.0021864	0.00173178	0.00388066	-0.00498052	-0.0036613	-0.0040559	-0.00331429	0.00553846	0.000522082	-0.00019542	0.00244409	-0.00503936	0.000129369	0.000104598	0.00154593	0.000819037	0.00637629	-0.00272799	-0.00089908	0.00269635	0.000499129	-0.0046434	-0.00138095	0.00107791	-5.33892e-05	0.000849576	-0.00560802	0.00075375	-0.00133877	0.00493912	0.00110168	-0.00218358	0.00321448	-0.00025315	0.00692352
110	0.00618816	0.000243911	-0.00252495	0.000520581	-0.00455718	-0.00731673	-0.000889713	0.00174399	-0.00404432	-0.00201666	-6.85223e-05	-0.00184519	-0.00122703	-0.00138749	-0.00160643	-0.00328358	0.00378289	-0.00373889	-0.000304728	1.66478e-05	0.00384837	-0.00533167	-0.00225393	0.00197291	0.00112211	-0.00810416	0.00108595	-0.0032098	-0.0031812	-0.00749477	0.00629338	0.00567131	-0.00424004	-0.00404302	-0.00108396	-0.00222332	0.00307446	0.00115584	-0.00384193	0.00023312	-0.00466756	-0.00373346	-0.000116094	0.00231812	0.00323951	-0.000465462	0.000836216	0.000339567	-0.00412041
111	-0.000197198	0.00169278	-0.00298106	-0.0028836	0.00176702	-0.00425937	0.00287873	-0.000362724	0.00375422	-0.00212753	-0.00302789	0.000404756	5.21298e-05	-0.00199961	-0.00610871	-0.00298997	0.00254861	0.000810779	0.00997785	-0.00338254	-0.00940018	-0.00149439	0.00686987	-0.000102165	-0.00164475	-0.000266678	0.00038328	-0.00318736	0.000844321	-0.00391184	0.00216643	-0.00675175	-0.00422392	-0.00453573	-0.00630317	-0.00611673	0.00112289	0.000101313	-0.00391985	0.000177617	0.00587211	0.00564977	0.00303597	-0.00253103	-0.00395152	0.000777179	0.00221437	-0.000541023	0.00411935
112	-0.00123224	-0.00169615	0.00316766	-0.000640986	0.00395874	-0.000649629	0.00587621	-0.000836653	-0.000109442	0.00145633	-0.00366523	-0.00224365	-0.00104338	0.00653165	0.00260296	0.00296542	0.00585165	0.00397667	-0.000302008	0.00349172	0.000268813	-0.0021957	-0.00154294	-0.00123605	0.000724603	0.000189367	-0.00433918	-0.000411611	-0.00284495	-0.00450932	-0.00609433	-0.000147632	-0.000984772	-0.00150639	-0.000481968	0.000543089	-0.00393822	-0.00115487	0.00599657	-0.00534516	0.000832095	-0.00251991	-0.000518583	-0.00217924	-0.00435565	-0.00174021	0.00183895	0.00190868	0.0039234
113	-0.00253883	0.00132334	0.000615817	-0.00316125	-0.00124051	0.0015642	-0.00766703	-0.00202194	-0.00554278	-0.00168745	0.000625572	-0.00376029	-0.004299	-0.00221568	-0.0010283	-0.00779991	-0.00475113	-2.22964e-05	-0.000776378	-0.00103852	-0.00400946	0.00410197	0.00173121	-0.00145849	0.00129748	0.00670081	-0.000763128	0.00207513	-0.000901422	8.85807e-05	-0.000331996	-0.000619587	0.000654893	0.00505419	-0.00160614	-0.00248393	0.0002358	0.004627	-0.00414299	-0.00253369	0.000422468	-0.00405762	-0.00362335	0.00139976	-0.000582257	-0.00479807	0.000619306	-0.00403438	-0.0028951
114	0.000799636	5.22433e-05	0.00230449	0.00431103	-0.00309223	0.00251148	-0.00265709	0.00349246	-0.00418987	0.00115766	0.00231675	0.00242226	0.00035402	-0.00128667	-0.00509158	-0.0053634	0.00469654	-0.000825165	0.00321132	0.00425165	0.00328812	0.0021384	-0.0035006	-0.00309949	0.00516368	0.00214486	-0.000979596	0.00101268	-0.00258005	-0.00560818	-0.00105132	-0.00664983	-0.00442801	0.00248966	-0.00191727	0.00226208	-0.007353	0.00104233	0.00229754	0.00431081	-0.00615492	-0.00452712	-0.00104555	-0.00667372	-0.000316181	0.00206265	0.000794862	0.0079385	0.00195253
115	0.00252591	-0.00615982	0.00068205	0.000540938	-0.00788033	-0.00432257	-0.00379674	-0.00467889	0.0036483	-0.00699156	0.00258248	0.000900473	0.00358453	-0.00525573	0.000907911	-0.000337595	-0.00153186	0.00320307	-0.00631082	-0.00462437	0.0083518	0.00326975	0.000383345	0.00766008	0.000972736	-0.00470634	0.00355403	0.00415198	0.00934026	-0.000577168	-8.03884e-05	0.00800607	0.00180544	0.000895379	0.000540613	0.000376456	0.00204092	0.00131933	-0.00138402	0.00071992	0.000436715	-0.00385426	-0.00465792	0.00109323	0.00360974	-0.00106011	0.00370791	-0.00366386	-0.00159923
116	-0.00406574	0.00352833	-0.000464779	-0.00228152	8.5973e-05	-0.00493352	-0.000714638	-0.00372197	-0.00640059	-0.00240612	-0.0015971	0.00391254	0.00169886	-0.00329073	0.00269132	-0.0063414	-0.00608594	0.00345393	-0.00126261	-0.00154219	-0.00723862	0.00513735	-0.00289922	0.000313547	-0.00570875	-0.00236285	-0.00303812	-0.000473189	-5.53138e-05	-0.00380148	-0.000413323	-0.00411765	0.00229538	-0.00199251	0.000247289	-0.00179063	-0.000430498	-0.00130129	-0.00262023	-0.000503417	-0.00202414	-0.00152111	-0.000874156	0.00447065	-0.000715359	-0.00497608	-0.000258892	-0.00358424	-0.000803669
117	0.0036625	-0.000594714	0.000395745	-0.00333411	0.00282511	-0.0016809	0.00286969	-0.000522072	-0.0051428	-0.00258734	-9.5892e-05	-0.00242073	0.00531923	-0.00487125	-0.00141464	-0.00650988	-0.00191277	-0.00408804	-0.000624842	0.000328625	-0.00249166	-0.00352451	0.00184158	0.00295865	-0.000528811	-0.00514535	-0.000376204	-0.000997208	0.00079098	0.00389324	0.00441551	0.00206616	-0.00619035	-0.00207203	0.000352059	-0.00250294	6.23786e-05	-0.00515346	0.00323523	-0.00149278	-0.00305835	-0.00294388	0.00358542	2.8713e-05	0.00233334	0.00455541	0.00104828	0.0042919	-0.00280472
118	-0.00134716	-0.00148623	-0.000231863	0.00450838	-0.0009726	0.00195274	-0.00172824	0.00207859	-0.00411123	-0.00027964	0.00226484	-0.0014827	-0.00101516	0.000834222	-0.0018366	-0.00319211	-0.00287201	-0.0107247	0.00828086	0.00151104	0.000291796	-0.00770751	0.00387376	-0.000930917	-0.001474	-1.778e-05	0.00318456	-0.00255013	0.000717483	0.00156658	0.00743852	-0.000160672	0.00208013	0.00355085	-0.00361596	-0.00276307	-0.00369689	0.0038151	-0.00683049	-0.00127844	0.00289928	-0.00243949	-0.00219565	0.00228943	-0.000259991	0.00350692	0.0037739	0.00146947	-0.0022731
119	-0.000418219	0.00801924	0.00604057	0.00263968	0.00292323	0.0011798	-0.00412744	-0.0049785	0.00554091	-0.00354328	-0.00191286	-0.000708703	-0.00233939	0.00411896	-0.00451749	0.00419501	2.18108e-05	0.0051312	0.00172062	-0.00049651	-0.0103767	0.00581	-0.000753744	0.0069189	-0.00182592	0.00040473	0.00397838	-0.00355598	-0.00313209	-0.00314943	-0.00860383	-0.00249258	-0.00454757	-0.00185986	0.00535161	0.000242264	-0.00198122	-6.75968e-05	-0.0025961	-0.000160928	5.27891e-06	0.00467881	0.000295302	-0.00098265	-0.000847551	-0.00418787	-0.00164765	-0.000103498	0.000666958
120	-0.00452857	-0.000655962	0.00211881	0.00135804	-0.00153003	0.00108326	0.00307815	-0.00433293	-0.0035341	-6.64282e-05	-0.000319959	-0.00205372	0.00052359	-0.000932056	0.000128937	-0.00384	0.00537813	-0.000577608	-0.00242023	-0.000309243	-0.00601826	0.00887586	0.00282752	0.00350762	7.47274e-05	0.00721148	-0.0086258	0.00506678	-0.00145156	-5.35631e-05	-0.00171203	-0.00134922	0.00237512	0.0031648	-0.00150321	-0.00473922	0.000230294	0.00725447	0.00310878	0.000831203	-0.00109114	-0.00433411	-0.00257153	-4.84526e-05	-0.00255635	0.000918017	-0.00429973	-0.00308726	-0.00273125
121	-0.0012672	-0.0022547	9.31312e-05	0.00107856	0.00321421	0.00206007	-0.00151412	-0.00360606	0.00180133	-0.00273859	-4.29175e-05	-0.0026342	0.00446438	-0.00221557	-0.00471662	-0.000641952	-0.00523323	-0.0004245	-0.00765047	0.00142376	-3.53563e-05	-0.00949729	0.00307859	-0.00208603	0.00122525	0.00553233	0.000839329	-0.00102435	-0.00532466	-0.00633675	0.000316151	0.00217786	0.000389225	-0.00263219	-0.00644468	-0.00309744	-0.00119211	-0.00178746	0.00208195	0.00500611	-0.00362755	0.00121296	-0.00532503	-0.00165706	0.000496741	0.0043184	-0.0018924	0.00256419	0.00312759
122	-0.007142	0.00186566	0.00254791	-0.00156612	-0.00592516	-0.00390464	0.000444524	-0.00488663	0.00177233	-0.00235892	0.00055025	-0.000586756	0.000560733	0.00361321	-0.00703485	-0.00446767	0.000121562	0.00490121	-0.00321465	0.000348919	0.000577112	-0.00165988	-0.00473509	-0.0019547	-0.00366482	-0.0021848	0.00147811	-0.00130378	0.00316384	-0.00454507	-0.00211308	0.00352644	-0.00133239	0.00272115	-0.00157591	-0.00202276	-0.00100468	-0.000123912	-0.00403926	-0.00675444	-0.000854057	0.000201608	-0.00186207	-0.000102028	0.00156613	-0.00387639	0.00313436	-0.00124506	0.00421826
123	-0.00315527	-0.00321999	0.000804914	0.00352774	-0.00319482	-0.00723951	-0.00445933	0.0010828	-0.00190649	0.0013048	-0.00267056	-4.38411e-05	-0.0013986	-0.00169409	-0.0019781	-0.00837334	-0.00176872	-0.000147468	0.00398917	0.00473858	-0.00313281	0.0046425	-0.0035446	0.00272907	0.00316288	-0.00299282	-0.00351369	0.00163128	-0.00526823	-0.00482125	0.00261356	0.00344148	0.00210398	-0.00282733	0.00462123	0.000565278	-0.000839579	-0.00114465	0.000429644	-0.00146163	-0.00149845	-0.00056339	0.00368103	-0.00239546	0.00130987	-0.00159372	0.00286175	0.000178409	-0.000488654
124	0.00492785	-0.00567346	-0.00519906	-0.00382179	-0.00162645	0.000295202	-0.0026168	-0.0025266	-0.00565749	-0.00231049	-0.0039003	-0.00396918	8.44829e-05	-0.00218541	0.000823191	0.00240775	0.000344272	-0.00619771	0.00223624	0.000216301	0.0030729	-0.00442574	0.00199136	-0.00348482	-0.0028418	0.00193236	-0.00466395	-0.00209874	0.0026586	-0.00441089	0.00150583	-0.0033826	-0.00699153	-0.00371043	0.00016429	-0.0029138	-0.00223631	-0.00139998	0.00174335	-0.00176405	-0.00223041	-0.00199913	-0.00293401	0.00100066	0.00174093	-0.00456864	-0.00116107	0.00351864	-0.000277474
125	4.71425e-05	-0.00110844	0.00419479	-0.00557629	-0.00169584	-0.000726088	0.00270318	-0.00139867	0.00133261	-0.00380102	-0.00316402	-0.000198058	-0.00102014	0.00519871	0.00316241	-0.000284608	-0.00356045	-0.00600843	0.00156633	-0.00441616	-0.00179329	-0.0069018	-0.00142857	-0.00356434	-0.00517359	-0.00493135	0.00252295	-0.00117401	-0.000121067	0.00297854	-0.00227889	0.000573369	0.00450059	0.00247558	-0.00251382	-0.00117113	-0.00264912	0.00386816	0.000379507	-0.00229314	-0.00223959	-0.00154276	0.00444412	-0.00313092	0.000264792	0.00203488	0.00288598	0.00231151	0.00439307
126	0.00452935	-0.00335328	0.00222868	-0.00361002	-0.00187531	-0.00600974	-0.00718512	-0.00167797	-0.00154336	0.000812341	0.0011495	-0.000896726	-0.000915552	-0.0022514	-0.00323049	-0.00545918	-0.00100069	-0.00294526	0.00145857	-0.00180611	-0.00992913	-0.00072248	0.00394438	0.00184183	-0.000322864	-0.00544307	-0.00271064	-0.00106409	-0.00268776	0.000984198	-0.000850246	0.00477912	-0.00748632	0.000221255	-0.00286105	-0.00435848	0.000388312	-0.000137535	-0.00233539	-0.00109494	-0.00466198	0.00114091	-0.0025981	0.00129983	-0.00446785	0.000122557	-0.00415552	-0.00365351	0.00267773
127	-0.00130066	-4.11242e-06	0.00554731	0.00123736	-0.00225543	-0.00130673	-0.00370722	0.00052439	-0.0061617	-0.00165246	0.000524675	-0.00075637	-0.00394665	-0.00414432	-0.00142497	-0.00234222	-0.000369522	0.000177195	0.00335167	0.0013008	-0.00340937	-0.00281621	0.00220652	0.00800952	-0.00323431	0.00120093	-0.00188862	-0.00157709	-0.00180043	-0.000464312	0.00274635	-0.00763485	0.0034991	-0.00486325	-0.00189414	0.00306884	-0.000705355	0.00364238	-0.00173477	0.000321835	0.00319278	-0.000473783	-0.00385683	0.00117659	0.000428905	-0.000612914	0.00445343	-0.000578639	-0.00292619
128	-0.00595053	-0.00204989	0.00125243	-0.000501941	0.000756526	0.00422564	0.00455547	0.00209159	-0.00108629	-0.00248507	0.000343265	0.0012509	-0.00156156	-0.000233903	-0.00301434	-1.84179e-05	-0.00261105	-0.000266996	-0.00418052	0.000390888	-0.0041443	0.00331246	0.00273882	-0.00398223	-0.00200555	0.00210141	0.0058101	-0.00394907	-0.00130082	-0.00081522	0.00367215	-0.00239689	-0.00150033	-0.00156555	-0.00516998	-0.00392529	-0.00202684	0.000574285	-0.000767198	-0.00266903	-0.00346632	-0.00369433	0.00287578	0.000817357	-0.00566916	-0.000185	-0.00434019	-0.000732568	-0.00625774
129	-0.00504504	-0.00094123	-0.00462644	9.31579e-06	-0.00261174	0.0017288	-0.00386376	-0.00309525	-0.00254266	-0.00154452	-0.00392086	-0.00321383	-0.00367344	-0.00402248	0.0019555	-0.00103595	-0.000383092	-0.00245682	0.000871327	0.00277032	-0.00774583	-0.00527053	0.00458524	-0.00452997	-0.000975181	0.00258787	-0.00587265	0.00259975	0.00379868	-0.00364514	-0.00235733	-0.00284979	0.000792754	0.00270436	2.15798e-05	0.00267776	-0.00156728	0.00146675	-0.00233938	-0.000144894	-0.000948116	-0.00507952	-0.000832001	-0.00356265	-0.0010892	0.00373449	0.00334403	-0.00204302	-0.00553071
130	-0.00501257	0.00720836	-0.00125116	-0.00438675	1.32026e-05	-0.00379419	0.0032414	-0.0027346	0.0027208	-0.00239936	-0.000575787	-0.0023803	-0.00353047	0.00173502	-0.0104345	-0.00511093	0.00628249	-0.00211945	0.000667849	0.00773692	-0.000647274	0.00716159	-0.00415955	0.000815202	0.00285337	-0.00130436	0.00107824	-0.000829015	0.00423465	-0.00200485	0.000293205	0.00397696	-0.00645486	0.00468031	-6.17633e-05	-0.0033192	0.00284477	-0.00058979	0.00121053	0.00305401	-0.00213699	0.00337416	0.00171315	-0.00187911	-0.00222939	0.000887754	-0.00147894	-0.00683798	-0.00224631
131	-0.00781405	-0.000151773	0.00469161	0.00117964	0.00151635	-0.00289275	-0.00139443	0.00446614	0.000507372	-0.00427888	-0.00145319	-0.000808916	0.000894448	0.00114756	-0.00145547	-0.00119261	-0.00483428	0.00789197	-0.000838543	-0.00212552	-0.00318417	-0.00495094	0.00630966	0.00450421	0.004108	-7.46648e-05	0.00025463	-0.00335916	-0.00367944	5.57417e-05	-0.00146055	-0.00147545	-0.00208213	-0.0012414	0.000275394	-0.00174055	0.00388101	0.00274226	-0.000441921	-0.00248055	-8.18021e-05	0.000923252	-0.000136363	-0.0038029	0.0040142	-0.00186755	-0.00295062	0.00299589	0.00416707
132	0.000304794	-0.00192551	-0.00384552	-0.00261566	0.00265449	-0.00347949	0.00123626	-0.00176628	0.00222967	-0.00142884	-0.00167067	-0.00177877	-0.00267961	-0.00395306	-0.00201411	-0.00830395	0.00585487	0.00518678	0.00430776	-0.00304385	-0.00114182	-0.00182375	0.00257616	0.00460431	-0.00502231	0.00134671	-0.000253278	-0.00154111	-0.000298168	-0.00383962	0.00268877	0.000724863	0.00658838	-0.00102443	-0.000755551	-0.00140288	-0.00180544	-1.17029e-05	0.00213804	-0.00261664	-0.00320801	-0.00422172	-0.00203208	-0.00164624	9.42727e-05	-0.00543744	-0.000397619	0.00708746	-0.00341305
133	-0.000906643	-0.00655432	0.00510278	0.00363021	0.000975504	-0.000213058	-0.00269806	-0.000105011	5.75967e-05	-0.00192935	-0.00112825	-0.00233431	-0.00266037	-0.00114956	-0.00134327	0.00441911	-0.00115885	-0.00832751	-0.00552285	-0.00475964	0.0025334	0.0018359	-0.00218731	-1.25222e-05	-0.00473181	-0.00373148	-0.00374407	-0.00240943	-0.00228812	-0.0016275	-0.00507861	0.00437722	0.00307974	0.00149093	0.00305269	-0.00231863	-0.00172003	0.00235075	0.00660169	-0.00141231	0.000275818	-0.00388594	-0.00136718	0.00118214	-0.0050419	-0.00627095	0.000843754	-0.000773057	0.000938407
134	0.00256433	0.00089684	0.0026787	0.00174875	-0.00028962	-0.00455	0.000884369	-0.00318139	-0.0103573	-0.00254918	-0.00160724	-0.00149922	-0.000826698	-0.000139493	-0.00522042	-0.00126178	-0.0101479	-0.00166967	0.00262681	-0.00170209	-0.00381354	-0.00436756	0.0012933	0.00205388	-0.00335182	0.000724159	0.00265983	-0.00401387	-0.00130471	0.000181397	0.00286948	-0.00517662	-0.00159675	-0.00284928	0.000665671	-0.00135991	-0.000287705	-5.9729e-05	0.00125665	-0.000606422	2.0785e-05	0.000466139	-0.0050359	-0.00233046	0.00170249	0.00210677	-0.0039494	0.00018061	0.00377509
135	0.00182182	0.00398943	-0.00144457	-0.00130544	-0.0010463	0.0061465	-0.0027962	-0.00242257	-0.00322389	-0.00342352	0.000563189	0.00218535	0.000570942	-0.000417734	0.000842031	0.00436194	0.00255137	-0.000582291	0.00369277	0.00504496	-0.00714939	0.000987111	0.00195356	0.0036962	0.00135744	0.00248499	-0.00145563	0.000133922	-0.00426119	0.0032877	0.000575108	0.00482131	-0.00205647	-0.000161849	-0.00299275	-0.000405341	-0.00257984	-0.000515683	0.00354348	0.000500876	0.00127111	-0.00148165	0.00247125	0.00123165	0.000528855	0.0046091	0.00299729	0.00130081	0.00347774
136	0.00355554	-0.000910745	0.00444523	-0.0056479	-0.00279384	-0.00244134	0.00126335	0.00419147	-0.000544608	-0.00253589	0.000745361	-0.00489741	0.0019709	0.00240745	-0.00157242	-0.00105603	0.00119154	-0.00454729	0.000699315	0.00303231	-0.00458636	-0.00780195	-0.0030216	-0.00553837	0.000968872	0.000864491	0.000116763	0.00432132	0.00142749	0.00227799	0.0024009	0.00482339	-0.00340575	0.00393825	-0.0034183	0.00411675	0.000402381	-0.00181089	-0.0033153	0.000313547	0.0015003	0.00396782	-0.0043645	-0.00202741	-0.00256474	-3.49025e-05	0.0035775	-0.00378776	0.003006
137	0.00117876	0.00124964	0.00236947	-0.00371567	0.00228608	-0.000846977	-0.00307909	0.00180784	-0.00460484	-0.00750304	-0.00249167	-0.00307958	-0.00130287	-0.00395817	-0.00555853	-0.00247161	-0.00252616	-0.000584274	-0.00183877	0.00400462	-0.00395108	-0.000357394	0.00123595	-0.0011802	-0.00433357	-0.00293116	-0.00140708	-0.000963908	-0.00135904	-0.00492308	-0.00028704	-0.00308247	-0.00119646	0.00299808	-0.000196987	-0.00225207	0.00362448	-0.00288556	-0.000141927	-0.000831218	0.00138218	-0.000771265	-0.00299297	-0.00610592	-0.00269264	0.000776943	0.00164738	-0.0048886	-0.00104114
138	0.00142044	0.000824087	-0.00199099	-0.00181716	-0.000515088	-0.00111722	0.000920757	-0.00425917	0.00205422	-0.00249346	-0.00159626	-0.000180564	0.00199214	0.000443746	0.000778097	-0.00668274	-0.000298693	0.00745816	-0.0050883	-0.000216231	-0.00318314	-0.00259164	-0.00417565	0.000536045	-0.000942219	-0.000189496	-0.000891219	-0.00104514	0.00183278	-0.00625092	-0.00413953	-0.00713738	-0.00460446	-0.00232184	0.000923594	-0.00126606	-0.00175772	-0.000486214	-0.00175728	-0.00102916	-0.00047446	-6.82333e-05	0.00462927	-0.00268339	0.000797553	-0.00044124	-0.000686918	0.00203735	0.00630857
139	-0.00207922	-0.0019727	0.000161881	-0.00556789	-0.00152821	0.00228034	0.000620931	0.00274171	-0.0023759	0.000477542	0.00240211	-0.000684645	0.000413203	-0.00323142	-0.00371102	-0.00558124	-0.00765336	0.00701142	0.00594249	0.00477085	-0.0043388	-0.00642326	0.00125752	0.00413208	0.00136572	0.000629158	0.000950991	-0.00213443	0.000148671	0.00225697	0.00397633	-0.00256792	-0.00535557	0.00171762	-0.00151938	-0.00236041	0.00250789	-0.00111414	-8.44138e-05	0.00183475	0.00208638	0.00182582	0.00689346	0.00440772	-0.00467798	-0.00103439	-0.00053822	0.0059715	-0.00550399
140	-0.00124013	-0.00567215	0.00123648	0.00146868	-0.00184644	-0.00374138	-0.00431669	0.000685578	0.000128075	-0.00216839	-0.000669299	-0.00148057	-0.0023986	-0.000871381	0.000565295	-0.00316635	-0.00112541	0.00427873	0.00120925	-0.00762918	0.00124081	0.00839494	-0.00442632	-0.00163915	-0.00477833	-0.000760199	-0.00337038	-0.00160914	-0.00359807	-0.000758495	0.00136531	-0.000763934	-0.00030768	-0.00325607	-0.000963047	0.00138951	-0.000323315	0.00195986	0.00615721	-0.00161182	-0.00375101	-0.00283162	-0.00178499	0.00158563	-0.00259157	-0.00693047	-0.00352893	-0.000113401	-0.00585542
141	0.00191256	-0.00116163	-0.00335549	0.00617071	-0.00578521	-0.0011902	0.00571168	0.00311932	-0.00389922	3.92365e-05	-0.000603535	-0.00141923	0.000332903	0.00201806	-0.00386491	-0.00257887	-0.00310504	0.00046805	0.000460998	-0.00280419	0.00433875	0.0045695	0.0106274	0.00191219	0.0029043	-0.00420283	-0.00304723	-0.00295184	-0.00264599	0.00100787	-0.00860378	0.00559723	-0.00121511	-0.00368281	-0.000497666	0.00241882	-0.0034062	0.00100449	0.00290774	0.000864876	0.00338382	-0.00279235	-0.00382272	0.000252298	0.00236415	-0.00478353	0.00337567	0.000474362	-0.0034057
142	-0.0104376	-0.00076138	-0.00102877	-0.0026079	-0.000556339	0.00200408	0.00117837	-0.00242938	-0.00439753	0.000622522	-0.000826664	0.000272348	0.000230266	0.00271658	0.00265103	-0.00033631	0.00446132	-0.00496588	-0.00431962	-0.00362501	-0.00261175	-0.00131217	0.00598836	0.00228781	-0.0068186	0.00564302	0.00633866	0.00152064	0.00662753	-0.00299116	-0.00167545	-0.00520032	0.0041133	-0.00213038	-0.000235902	-0.00269517	-0.00819095	0.000333372	-0.00301043	-0.00115348	-0.000497518	0.000559869	0.00102013	0.00126277	0.00552114	-0.00359492	8.06805e-05	0.00155357	0.000828878
143	-0.00261363	0.00301248	0.00464239	0.0019834	-0.000184935	-0.00326616	-0.00222021	7.1621e-05	-0.0039491	0.00139027	5.62506e-05	-0.00051083	0.00303956	-0.0012882	-0.00410093	-0.0105336	0.00465492	-0.003777	0.000445501	-0.000493535	-0.00681873	0.00817381	-0.000199665	0.000764559	0.00219221	-0.00269204	-0.00394051	-0.00486343	-0.00168365	-0.00373244	0.0074645	0.00196696	-2.70112e-06	-0.000996464	-0.00415527	-0.00386776	0.00405082	-0.000141696	-0.0008689	0.00328422	1.45361e-05	-0.0025341	-0.00551831	-0.00478228	-0.00158108	-0.000654642	-0.00235895	0.00398066	-0.00420258
144	0.00146496	0.0101381	0.00390605	0.00179575	-0.00772689	-1.40196e-05	-0.000580583	0.000620145	-0.00233935	-0.00643747	0.000599399	-0.000655415	0.00219295	0.00150446	-0.000346113	0.00185366	-0.00243994	0.00863355	0.00584226	0.000965993	-0.00538854	0.000162523	-0.000382557	-0.00394129	0.00195868	0.000359338	-0.000351956	-0.00435081	-5.6071e-05	-0.00256178	0.00654855	-0.0018589	-0.00300274	-0.00408026	-0.00421885	-0.00495561	0.00204404	-0.000554268	-0.00356382	-0.000285021	-0.00505779	0.00222998	0.00155253	0.000788577	-0.00400249	0.00316187	0.000922865	-0.000464831	-0.00382123
145	-0.00743296	-0.00153494	-0.0011944	0.00059563	-0.00348844	6.1949e-05	-0.0040697	-0.00267962	-0.00493276	-0.000882534	-0.00059416	0.00279073	-0.00386107	-0.000437169	-0.00467035	-0.00166121	-0.00218696	-0.00664725	-0.000300046	-0.000291733	-0.00337494	0.00484478	-0.000107464	0.00511348	-0.00100385	-0.00151213	0.00179173	0.00305826	-0.000434799	0.00253131	-0.000404834	0.00941629	-0.000194863	-0.00189226	0.000491665	0.000763162	-0.00309697	0.00141573	-0.00187635	0.00162913	-0.000571482	8.8055e-05	0.00123669	-4.80627e-05	-0.0028681	-0.00511098	-0.000870872	-0.00293057	0.0013262
146	0.00893125	-1.96878e-05	0.00268088	-0.00473668	-0.00115295	-0.00404472	-0.00283953	-0.00322179	-0.00473187	-0.00230777	-0.000343596	-0.000638756	-0.00170637	-0.00351661	-0.0120273	-0.00762316	-0.0092272	-0.00479653	-0.000705897	0.00823154	-0.00437044	0.000994092	-0.00621289	0.00101347	-0.000225254	0.00095961	0.00153313	-0.000530168	-0.00200535	-0.00435737	0.00566242	0.000163267	-8.01303e-05	-0.000926036	-0.0033822	-0.00570678	-0.00486589	0.00410248	-0.00154091	-0.00223914	-0.000523722	-0.000455077	-0.000577229	0.000793312	-0.000564563	-0.00266641	-0.000883778	0.000492781	0.0102606
147	0.00289722	-0.00264758	-0.00331834	0.0019329	-0.00234236	-0.000396325	-0.00617095	0.00158333	0.00318699	-0.00404802	0.00185654	0.00255304	-0.00410326	0.00290779	-0.00345274	-1.22721e-05	0.00313119	0.00852985	0.000150418	0.000908316	0.00403163	-0.00614448	2.55233e-05	0.00137329	-0.00183592	-9.51537e-05	-0.00609988	-0.00167019	-0.00356638	0.0045934	-0.00369294	0.00444219	0.000249112	0.00681817	0.00283669	-0.00148924	0.00466078	-0.00103544	0.00233626	-0.00226203	-0.00621943	-0.00236132	0.001709	-0.00415421	-0.00329462	0.00299843	-0.000561242	-0.00430048	0.015337
148	-0.00319021	-0.00330074	0.00191591	-0.00531172	-0.00142102	-0.00402324	0.00100966	-0.00376742	-0.00500396	0.00256079	-0.00147991	-0.00229824	0.00168406	-0.00232847	-0.000544207	0.00218117	-0.00422179	-0.00767488	0.00467561	-0.00267624	-0.000618227	-0.000952047	-0.00150453	0.000251976	0.000687219	-0.00127208	-0.00258185	-0.000355673	-0.00105315	-0.0018245	-0.00901227	-0.0059711	-0.000501943	-0.00256287	-0.00425645	-0.00509432	0.00470449	-0.000806386	-0.00246225	-0.0049537	-0.000133813	0.00154077	0.00625268	-0.000594819	0.00284487	0.00171998	0.00161259	-0.00138705	-0.00121576
149	0.0038262	-0.0054713	-0.00403771	0.00130843	0.000666933	-0.00310721	0.000332876	0.0047459	0.00283194	-0.00410481	0.00185723	0.00201405	-0.002385	-0.0058809	0.00525042	-0.00321207	-0.00625943	-0.0048673	-0.0027503	0.00209826	-0.0113534	-0.000684543	0.00512144	0.00211192	-0.00640241	-0.00352998	0.00170936	-0.0026324	-0.00179969	0.00399118	-0.000159731	-0.00192275	-0.00164084	-0.000404652	-0.00456169	-0.0010641	0.00264544	0.00342592	-0.00189511	0.00116074	-0.00614196	-0.00382488	-0.00512593	-0.00344301	0.00179586	-0.00142998	2.82634e-05	0.00159153	-0.00330973
150	-0.00527329	-0.00272793	-0.00555947	-0.00474318	0.00101736	0.00383584	-0.0014917	-1.96398e-05	0.000472307	-0.00404017	-0.000783972	-0.00293112	-0.00371192	-0.00238968	0.00223279	-0.00201104	-0.00503557	-0.00483525	-0.005173	-0.000129924	-0.0071911	-0.000750681	0.00793817	0.000998283	0.00184298	0.000572947	-0.000605939	-0.00169115	-0.00373568	-0.000497506	-0.000667992	-0.0077927	-0.00391203	-0.0012831	-0.00360112	-0.0025602	-0.00142652	-0.0030325	-0.003366	-0.00623971	-0.00550599	-0.006937	-0.00315787	-0.00591768	0.00415166	-0.000598457	-0.000252165	0.00498992	0.00134471
151	-0.00117333	0.00634803	0.0018238	-0.0042896	-0.002487	0.00102577	0.000933295	-0.00399624	-0.0031042	-0.0035156	-0.0022166	-0.00324626	0.00512638	-0.000320143	-0.000697647	-0.00348469	-0.00128042	0.00237002	0.0059513	-0.00233451	-0.00509903	0.00378909	0.00374152	-0.00306717	0.00813203	0.0024483	-0.00126391	-0.00073025	-0.00018598	-0.00512942	0.00288235	0.00679424	0.00261146	-0.00256115	-0.0013135	0.000584419	-0.00419175	-0.0027662	-0.0032595	0.00448804	0.00174221	-0.00474655	0.00129772	-0.0056724	0.00199234	-0.00340415	-0.0038546	0.00237534	-0.00101819
152	-0.00230244	-0.000177686	0.00232633	0.00183839	-0.00794041	-0.00325323	0.00372944	-0.00194739	-0.00382237	-0.000396381	0.000907729	-0.0016788	0.00262328	-0.0026543	-0.00942871	-0.00236809	-0.00132175	0.00911539	-0.00310506	0.000200053	-0.0017265	-0.00520392	-0.00412655	-0.00341054	0.00642714	0.00174471	0.00387997	-0.00148395	-0.000923143	-0.00556418	0.00331909	0.00015573	-0.00518379	0.000378369	0.000235362	-0.00304719	-0.00320743	-0.000528336	-0.00207732	-0.000934612	0.00407658	0.00355622	-0.00616617	0.000691221	-0.00446947	-0.00601298	-0.00153071	-0.00511819	-0.00232857
153	-0.00567585	0.00210842	0.00084135	-0.00240075	0.000628777	0.000547001	-0.00162792	-0.00103409	-0.00283952	-0.00437041	0.00077497	0.00322703	-0.00587036	0.000659805	-0.00235707	-0.00483957	0.00606558	0.00722769	-0.00105052	-4.11614e-05	-0.000591193	0.00116193	-0.000889785	0.00407527	-0.00713803	2.94832e-05	0.00107478	0.00153905	0.00435504	0.000114002	0.00122182	-0.00163279	-0.00119843	-0.00420707	0.00109284	-0.00512766	0.00568856	-0.000310895	0.00164947	-0.00291588	-0.00150918	-0.00433317	-0.00217487	0.00317986	-0.000941367	0.000894871	-0.00334194	-0.00332057	-0.00424215
154	-0.00610718	-0.000366616	-0.00105712	0.00180314	-0.00203005	-0.00464491	-0.00129229	-0.0018756	-0.000550338	-0.00136632	-0.00199422	0.00191769	-0.00127804	-0.000921326	5.53222e-06	0.00129402	0.00765668	-0.00155735	0.00465834	0.00286061	-0.00142431	0.00160246	-0.00146402	0.00582772	-0.0044377	0.0026155	-0.00618223	-0.000843955	0.00142174	0.00117143	0.00058795	-0.0026103	0.00107958	0.00108251	0.00249515	-0.00643831	0.00279537	-0.000216177	-0.00259744	0.00204867	0.000888578	0.00196052	-0.00559135	-0.0010939	-0.0037931	-0.00277049	0.00245917	-0.0054493	0.00104585
155	0.00044842	-0.00166255	0.00139976	5.65032e-05	0.00417313	-0.000254449	-0.000950135	-0.000240135	-0.00365914	-0.000929087	-0.00148622	0.00242152	0.00203329	0.0026412	-0.000677956	-0.0080106	-0.00914182	-0.00299968	0.000696676	0.000622456	-0.00210268	-0.00392019	-0.00444359	0.00422056	0.00151311	-0.00322896	0.0013636	-0.00672379	0.00189564	-0.001581	0.00122539	0.00151462	0.000716523	-0.00286474	0.00233284	-0.00356797	-0.000668498	3.23077e-05	-0.00431291	-0.00518713	-0.00488974	0.00342645	-0.00074266	0.00578537	0.000711896	-0.00359612	0.00172256	-0.00355278	0.00226009
156	0.00123534	0.00410881	0.00536648	-0.00211758	-0.00293216	0.00217681	0.00227964	-0.00177684	-0.000377336	-0.000364324	-9.04943e-05	0.00365313	-0.00481384	0.00142521	-0.00197208	0.00191348	-0.00055349	0.00228597	-0.000694878	0.000847599	-0.00333711	-0.000933147	0.00301013	0.000769267	0.000913963	-0.00108441	-0.000527833	0.00220522	-0.00298971	-0.000290013	-0.00424133	0.00396742	-0.00110301	-0.00546889	-0.00129673	0.00225062	-0.00288584	0.000428893	0.00247806	-0.000613299	0.000231644	-0.00321755	-0.00373692	-0.00497997	0.000735592	0.00573952	-0.00127366	0.0015587	-0.00175182
157	0.00168464	-0.000970887	-0.00263496	0.00309901	-0.000787752	0.00154797	0.00300246	0.00101707	-0.00114925	-0.00243987	0.00105178	-0.0002761	0.00170039	-0.00516686	0.00332674	0.00211977	-0.00428045	-0.00494201	-1.22217e-06	-0.00141575	-0.00405996	0.00290502	-0.00397496	-0.00537002	0.00347716	-1.32034e-05	0.00333718	-0.00127106	-0.00423354	0.00653705	0.000397736	-0.00378159	-0.0027855	5.01614e-05	-0.00146722	-0.00424313	0.000496271	0.00254621	0.00229981	-0.00260977	0.00184409	-0.0108334	0.00790813	0.00184961	0.000577203	-0.00464039	0.00126547	-0.000890958	-0.00278916
158	-0.00244982	-0.000643891	-0.000391615	-0.00318002	0.00336973	-0.00425996	-0.00466384	0.000435383	0.00266361	-0.00185335	-0.00225445	-0.00146824	-0.00331623	-0.00223504	-0.0030027	-0.00522181	-0.0104104	0.000372564	-0.00313775	-0.00801751	-0.00136272	-0.0038229	0.00176674	0.00122968	-0.00888588	-0.00695951	-0.00332418	-0.00401307	-0.0016471	-0.00502678	0.00230367	-0.00407603	-0.000774033	-0.00652782	-0.00634572	-0.0047887	-0.000134416	0.000421629	-0.00398213	-0.00207952	-0.000250007	-5.926e-05	0.00128702	-0.000542864	0.0031256	0.00275903	-0.0012187	-0.00287902	-0.00833562
159	-0.00318133	0.000650612	-0.00726668	0.00302008	-0.00198532	-0.000684218	0.00360408	-0.00385862	-0.000801438	-0.0013037	-0.0015162	-0.00353906	0.00218254	-0.000123228	-0.00334709	-0.00700796	-0.00489116	0.011812	0.00508121	-0.000158759	0.00107588	0.00819509	0.00550203	0.00226888	-0.000202876	0.00452835	-0.00471793	-0.000954343	0.000125937	-0.00170859	-0.000838342	0.00285372	-0.00171411	-0.00368648	-0.00217555	0.00692277	-0.00213532	0.000966378	-1.31531e-06	0.00312257	-0.00117333	-0.00646786	-0.00469063	-0.00297842	0.00148131	-0.00306327	-0.00536878	-0.0032207	0.000226845
160	0.000203475	0.000471392	-0.00151642	0.0026914	0.00196652	-0.00044276	0.00264276	0.00242403	-0.00532845	-0.00245915	-0.00208145	-0.000219558	-0.000262914	-0.00360938	-0.00367175	-0.000907872	-0.000442364	-0.00174574	0.00388027	0.0105036	-0.00107754	-0.00559056	0.00219792	-0.00129223	-0.00587805	0.00621	0.00250832	0.000408075	0.00164489	-0.00350382	0.0103378	-0.000195783	-0.00380609	-0.00148282	0.00610574	-0.00270423	0.00283234	-0.00539394	-0.00400049	0.00158673	-0.00214082	-0.00108096	0.00229148	0.00153507	-0.00540875	0.000957267	-0.00607268	-0.000962586	0.00569108
161	0.0026722	-0.000782351	-0.00127818	-0.00261539	-0.00271433	0.00879395	-0.0023132	0.0030869	0.00251671	-0.00156462	-0.000716369	0.00146129	0.00129025	0.00252294	-0.00342528	-0.00148662	0.00488604	-0.00219068	-0.00282567	-0.00499309	-0.0034069	-0.00502844	-0.00318525	0.00798577	0.00286025	-0.00260897	-0.00110472	0.00118853	-0.00130435	-0.00279424	0.00152324	0.000959911	-0.00332857	-0.00207762	-0.00481463	-0.00287662	-0.00468842	-0.00103135	-0.000195949	0.00078598	0.000587934	-0.00159592	-0.00234246	-0.00126	2.89453e-05	-0.00105518	0.0059384	0.00320019	0.00022437
162	-0.000549936	0.00249126	-0.00211761	0.00136243	-0.000280629	0.000571212	0.00153984	0.000303096	-0.00549431	-0.00228745	-0.0030587	-0.000828054	2.27146e-05	-0.00387128	0.00128248	-0.00626084	-0.00218251	-0.00012426	-0.00184642	-0.0013571	-0.0034362	-0.000888298	-0.007111	-0.0048169	-0.00181492	0.00249203	0.00601514	0.00342494	0.000270313	0.000277116	1.03961e-05	0.00118501	0.000799363	0.00200481	0.000405521	-0.00269684	-0.000486705	-0.00400327	-0.000103674	-0.00167657	-0.00394525	-0.00318421	-0.00607458	6.26376e-05	-0.00171826	0.0015572	-0.00219391	-0.0051702	-0.000659703
163	0.000741521	-0.000519831	0.000643818	-0.00492802	-0.00290865	0.0035897	0.00579183	-0.00230156	0.0012874	-0.00459741	0.00133493	0.00389618	-0.00401657	-0.00452629	-0.0073922	-0.00641378	0.00486695	0.00467624	-0.00213741	-4.1761e-05	-0.0033279	-0.00155438	0.00626678	-0.00174826	0.00182163	0.000708677	0.000693757	0.00190412	0.00093146	-0.000557437	-0.00335913	-0.00336846	-0.00196199	0.00331704	-0.00341458	-0.000332613	-0.00402434	-0.00113116	0.00138738	-0.00261761	-0.00224719	-0.005096	0.00540323	-0.00228017	-0.000688083	0.000597995	-0.000113862	-0.00186808	0.00349705
164	-0.000319349	-0.0032428	-0.00171199	0.000802269	-0.00399361	-0.00588345	-0.00577338	0.000147274	-0.00344006	-0.00263406	-0.00158928	-0.00368279	-0.00434047	-0.00297942	0.000784321	-0.00153158	0.00379044	-0.00111444	-7.08037e-05	-0.00325501	-0.00402777	-0.00181032	-0.0021207	-0.00115258	-0.0046267	-0.000702249	0.00296321	-0.00314052	0.00202992	0.00315142	-0.000723615	0.0065191	0.00786377	-0.00607605	0.00103346	0.00138577	-0.000795811	0.000148439	-0.00127633	-0.00244866	0.00154068	-0.00248019	0.00249703	-0.00173143	-0.00360481	0.000742105	-0.00180521	0.00350171	0.000611101
165	-0.000370649	0.0025275	-0.000956266	0.000193545	0.00308452	-0.00305973	-0.00200445	-0.00137162	-0.00329589	0.00128225	-0.00260627	-0.000338747	0.000234539	-0.000101807	0.00344643	0.00134866	-0.000228983	0.00643799	0.00116985	-0.00366332	-0.01008	0.0014824	-0.00166683	-0.000325619	0.000839135	0.00571091	0.00516477	0.000923501	-0.00506166	0.00339123	0.00546382	-0.00341798	-0.00230661	-0.00106271	0.00258943	-0.00397215	0.00505336	0.00115383	-0.00287229	-0.00171692	0.00188948	-0.000135323	-0.00256081	-0.00237268	0.000934657	-0.00691194	0.00563439	0.000681194	0.00244858
166	-0.00301772	0.00127827	-0.000441605	0.000176708	-0.00311871	-0.00214256	-0.00273413	0.000535082	-0.00202025	-0.00266612	0.00122362	-4.54181e-05	-0.000553293	-0.00481973	0.00052936	-0.00431429	-0.00932471	0.00380914	0.00444801	-0.00409412	-0.00139486	5.71812e-05	-0.00730423	0.00957505	0.00293414	-0.00326985	-0.00032746	-0.00194566	0.000396668	-0.00760741	0.00135279	0.00366032	-0.00691192	0.000322892	-0.000579173	0.00620027	0.00206047	0.00323326	-0.00374289	0.00213664	-0.00146426	0.00313735	-0.00324204	-0.00274141	-0.00284152	-0.00356996	0.00184504	0.00346249	0.00055217
167	0.000777004	0.00217401	-0.000730653	-0.00168068	0.000499166	-0.00111209	-0.000366763	0.00106768	-2.49441e-05	-0.00563679	-0.00251709	0.00208177	0.00259905	0.00187825	-0.00560187	-0.000207403	-0.00731373	0.00242345	-0.00342904	0.00608585	0.00183987	0.0036351	0.010524	0.000865556	0.0029409	-1.65695e-05	-0.0032313	0.00161993	-0.00434776	-0.000964392	-0.00262736	-0.00500287	-0.00435715	-0.00530247	-0.00369922	-0.00165476	-0.00453686	0.00206684	0.00425609	0.000289316	-0.00674826	-0.00477653	0.00549066	0.00114611	-0.000121606	0.0018647	0.00100372	-0.0022499	-0.00189571
168	-0.00361916	-0.00575772	0.00249843	0.00430998	-0.000700488	0.00463213	0.00110372	-0.00321211	-0.00314026	-0.00264088	8.8162e-05	0.00182004	-0.000815416	-0.00635612	-0.00308896	0.00110653	0.00270551	-0.00430776	0.00649406	0.00246041	0.000466746	0.00614776	0.00111637	0.00188993	-0.0100812	-0.00551628	0.00429696	-0.00236969	-0.00192036	-0.000101741	0.0100347	0.0044752	-0.00295919	0.000657914	0.00725832	0.00340916	0.00031268	0.00319479	0.00132867	-0.000972104	0.00195108	-0.00127975	0.00188829	0.00537789	-0.0029203	0.00226166	0.00111258	-1.99884e-05	-0.00103315
169	-0.00356922	0.000641886	-0.00306824	-0.00305952	-0.000230411	-0.00395183	0.00102104	-0.00434376	-0.00645088	-0.00119162	-0.00160586	0.00372086	-0.00276362	0.000683752	-0.00205959	-0.0071462	-0.00551482	0.0033054	-0.0064096	-0.00275221	-0.00472634	-0.00583087	0.0042146	-0.00455729	0.00215643	0.000986433	-0.00529814	-0.00271092	0.000435198	-0.00329802	0.00810081	-0.00604706	0.00116317	-0.00198058	0.00475351	-0.00502623	-0.000907568	0.00324371	-9.47519e-07	-0.00472221	0.000981125	-0.00445098	0.0011126	-0.0013961	0.00296453	0.000293786	-0.00288926	-0.00329445	-0.00153161
170	-0.00248795	-0.00294231	-0.00459208	-0.00223034	-0.00370042	-0.00501036	0.00094506	0.000854987	0.00688647	-0.00369054	0.00341964	-0.00410032	0.00400386	-0.000661404	-0.00996376	0.000983743	-0.00281078	0.000501341	0.00377854	0.00191733	-0.0115889	-0.00665075	-0.0026559	0.00597941	-0.00412068	-0.00167805	-0.00611408	-0.00673143	-0.000630898	0.00134641	-0.00356588	-0.00408014	0.00181336	-0.00354961	-0.00170258	-0.000378879	0.00480761	-0.000186947	6.54645e-05	0.00195183	0.00175403	-0.0027757	-0.00686328	0.000795111	-0.00275511	0.00452365	-0.00560192	0.0013607	-0.0065582
171	-0.00216448	-0.00106948	-0.000436725	-0.000100905	0.00194182	0.00181838	-0.00192787	-1.02756e-05	-0.00440396	-0.00316276	0.000684739	-0.00147006	0.00455643	0.00426821	0.00150256	-0.00634182	0.00297344	-0.00319848	0.00299713	0.002328	-0.00251922	0.00223539	-0.00281753	-0.000551899	0.00351586	0.000268109	-0.00112443	0.00136676	-0.00201357	-0.000531355	-0.0037115	0.00302581	0.000602453	0.000880859	-0.00518174	-0.00392873	0.00178561	0.000302177	0.000215278	0.00440962	-0.00455908	-0.00394497	-0.00247375	-0.0102231	0.000477518	-0.00356535	0.00241115	-0.00258949	-0.00433602
172	0.00240762	0.0051707	0.00358318	-0.000195245	-0.00374193	-0.00245671	-0.000811121	0.000897861	0.00304726	-0.000461608	-0.00363138	-0.00214396	-0.00315014	-0.00194654	0.00308987	-0.00377809	-0.001284	-0.00150682	-0.00455673	-0.00245954	-0.00037422	-0.00642961	-0.00252647	0.0010031	-0.00160958	0.00556984	-0.00189858	0.0045139	-0.00263802	-0.00443044	-0.00526326	0.00916198	0.00352481	-0.000127509	-0.0021316	-0.00179881	-0.00208339	0.000846071	0.00169154	0.00205878	0.00182667	0.00347771	-0.0013442	-0.0010411	-0.000796681	0.00513606	0.00238429	-0.00164669	0.00766028
173	0.00221459	0.00240035	-9.75154e-05	0.00358948	-0.00163011	-0.00526523	0.00235656	-0.00257242	0.00134668	-0.000292925	-0.00260483	-0.000408705	-0.00452553	-0.000941624	0.000222935	-0.000737312	-0.00282154	0.00142925	-0.000709346	-0.000227606	-0.00471369	-0.000901187	0.000780152	0.0110846	0.00462855	0.00120935	-0.00129807	0.000380598	0.00360728	0.00106775	0.00472648	-0.00465309	-0.00715324	-0.00142673	-0.00244438	-0.0012195	-0.00119961	0.00158847	-0.00309515	-0.00113277	-0.00204734	-0.00446485	0.00162667	-0.00768798	0.00242538	-0.00645848	-0.00364725	-0.00142797	-0.0022613
174	-0.00505254	0.000960471	-0.00123191	0.00586361	-0.00488754	-0.000772536	-0.00312199	-0.00247488	-0.00204818	-0.0059628	-0.00190226	-0.00189129	-3.8574e-05	-0.00559851	0.00167884	-0.00413053	0.00692049	0.00606729	0.000684076	-0.00287278	-0.00456773	-0.00607588	-0.00129754	-0.00300332	-0.00676948	0.00558983	0.00555986	-0.00276389	0.00071568	0.00557603	0.00180449	-0.00557723	-0.00371653	-0.00393677	-0.00134423	0.00252098	-0.00463742	0.00331134	-0.000963927	0.000961806	-0.00281879	0.00205229	-0.00138478	0.0077916	-0.00228607	-0.00146063	0.00315544	0.00300887	0.00393165
175	0.000129966	0.00408414	-0.000287254	-0.000312119	0.000268067	0.00544293	-0.00536421	-0.000557705	-0.00540509	0.00150067	0.0014322	0.00286808	-0.0011902	-0.00139266	-0.00158584	-0.000378967	0.00268391	0.00182419	-0.00172254	0.00126035	-0.00502294	0.0109565	-0.00438744	-0.00267998	0.00117568	0.000366379	0.0045849	-0.000499096	-0.00338044	-0.000486541	0.00161026	0.00403704	-0.00686141	0.00132707	-0.000204824	-0.00280495	-0.00134535	-0.00109814	0.0061949	0.000932584	0.00288952	-0.00482091	4.77308e-05	0.00181483	-0.00110729	-0.000535796	-0.0023141	0.00303994	0.000433314
176	-0.00103469	-0.003336	-0.00290227	-0.00406179	0.000645529	-0.00113612	-0.00292161	0.00132516	0.0014686	-0.00560395	-8.04698e-05	0.000564232	-0.00128397	-0.000996496	-0.0118693	-0.00273345	-0.00888036	0.00179129	0.00390992	-5.47005e-05	-0.00807793	-0.00245325	-0.00123678	0.00103758	-0.00478143	0.00377117	0.000195848	0.000821491	0.00386729	-0.00254349	0.0025304	0.00242298	-0.000943331	0.00281506	-0.000327951	-0.00180921	-0.00339078	-0.0050792	0.00446363	0.00178012	0.00325421	-0.00514674	-0.00143218	-0.00538026	0.00391073	-0.00271065	0.00139159	-0.000790923	-0.00361221
177	-0.00254094	0.00217192	0.000409881	-0.00332262	0.00528791	-0.000204783	-0.00249708	0.0016871	-0.000556998	0.00186145	0.000742174	-0.00373744	0.00158135	-0.00396703	-0.000577661	0.0017855	-0.00102465	-0.00795876	-0.00217435	0.00587016	-0.00263488	0.00459028	0.00167012	-0.000382233	-0.00332485	-0.00252557	0.00196565	-0.00442503	0.00230769	-0.0025868	-0.00427256	-0.00305705	-0.00199359	-0.000180818	-0.00236262	-0.00452546	-0.000782925	-0.00306286	-0.0036872	-0.00178596	-0.00180636	0.00235194	-0.00278966	-0.00224233	-0.00162016	0.00176505	-0.00792679	0.000774896	-0.00222434
178	-0.000779134	0.00061336	-0.00383498	-0.00212378	0.00151907	-0.00255676	-0.000194648	0.00057405	0.00145973	-0.00341278	-0.00178788	-0.0038425	0.00409704	0.00333379	-0.000647364	-0.00537598	-0.000664507	-0.00169574	0.00629032	-0.00563629	-0.000994388	5.66297e-05	-0.00853361	0.00379733	0.00097976	-0.00333472	-0.00576374	-0.00123158	-0.00202521	-0.00318618	0.00457511	0.00319064	0.00164776	-0.00685576	0.000125979	-0.000165013	0.00243768	-0.0033781	5.5222e-06	0.010336	0.00196461	-0.00313091	-0.00227289	-8.06062e-05	0.00504214	0.00164299	-0.00166429	-0.000311887	-0.00186685
179	-0.00584751	-0.00182345	0.00241273	-0.00171192	-0.00128938	-0.00187978	0.000861329	0.00269456	-0.0021431	-0.00288467	0.00289706	0.0022358	-0.0022473	-0.00215299	-0.00457995	-0.0015232	-0.0063048	0.0103808	-0.00267186	0.00837339	-0.000776677	-0.00409767	0.000334993	-0.00692492	0.00553427	-0.00557421	0.00121037	0.00591087	0.00144718	-0.00667044	-0.00207129	0.00253312	-0.00130535	-0.00124424	-0.000735361	-0.00188659	-0.00695892	-0.00158866	-0.00365311	-0.00273228	-0.000407189	-0.00335939	-0.000630169	0.000753589	0.00201825	0.00201888	-0.00429281	-0.00664099	0.00129364
180	-0.00255557	0.00363501	-0.000768361	0.00458393	-0.00791165	-0.00100805	0.000501806	-0.00105344	0.00107581	-0.00223102	-0.000266182	-0.00384393	-0.0022233	-0.000590654	0.00344096	-0.00473587	-0.002617	0.00782921	0.00653136	-0.00449413	-0.0017955	9.41271e-05	8.64149e-05	0.00450868	-0.000394056	-0.00102523	0.00421569	-0.00151097	-0.00219851	-0.00397748	-0.00603733	0.00315826	-0.00105708	0.00125668	-0.00439277	-0.00305042	-0.00506825	-0.0013861	0.00201527	0.00358971	-0.00229978	0.00623543	-0.000278898	-0.000793213	0.00194142	-0.00213403	-0.0015126	-0.0016131	-0.00174088
181	7.01837e-05	-0.00321611	0.00600894	9.10653e-05	0.00325994	-0.00835517	-0.0018871	-0.00266319	-0.00274893	-0.00207209	-0.00113226	-0.00186858	0.00323297	0.00465407	0.00595585	0.00383229	-0.00151835	-0.00219134	-0.00682873	0.000131024	0.000907897	-0.000605823	-0.00297161	-0.00468937	0.00224011	7.14652e-05	-0.00366704	0.00551147	-0.000124616	0.00081984	-0.00725303	0.00749774	0.00654772	-0.00196857	-0.00105124	-0.00203663	0.000418478	0.000186137	0.000287581	0.000661071	-0.000302233	0.00280466	-0.00145414	-0.00383386	0.00427568	0.00207991	0.00438725	-0.00179876	0.00161713
182	0.00117978	-0.00331861	-0.000314443	-0.000964122	-0.0035201	-0.00157956	-0.00491495	0.00144643	0.000570274	-0.00282183	-0.000309364	-0.00131693	-0.000694104	-0.00185373	-0.00661723	-0.00648419	0.000570104	0.00227591	-0.00135672	-0.000768968	-0.00376581	-0.00999237	-0.002285	-0.0042846	-0.00335535	-0.00105519	0.000305203	-0.00278937	-0.00263595	0.000242728	0.00142945	-0.00776608	0.00260871	-0.00271903	-0.00217199	-0.000244404	9.44267e-05	0.00142024	0.00308176	0.000307139	-0.000521212	-0.00149653	-0.00257569	-0.00162779	-0.00505012	-0.00236812	-0.0044451	0.0014069	-0.000503035
183	-0.00152897	-0.00168307	-0.00219986	-0.000430672	-0.00305951	0.00319435	0.00127042	-0.00226356	-0.00210855	0.00124131	-0.00127218	0.0026149	-0.00298158	-0.00195686	-0.000801123	0.000540584	0.000944482	-0.00209082	0.00219989	-0.000589074	-0.00148111	-0.00252697	0.00227888	0.00695852	-0.000427543	0.00106535	0.00380281	-0.00180926	-6.73676e-05	-0.000237046	0.0115823	-0.00883518	-0.00789052	-0.00135505	0.00247638	-0.0023541	0.000957051	-0.00533686	-0.00163034	-0.000675822	0.00256991	-0.00426103	0.00442196	0.00206809	0.00342887	-0.00316291	-0.000238058	-0.00504033	0.00101212
184	9.39164e-05	-0.00248643	0.00416357	-0.00219256	-0.00222651	0.00342692	0.00357317	0.000845805	0.00493085	-0.00131558	-0.00188936	-0.00322983	-0.00164623	0.00272135	-0.000646639	-0.000830623	0.00191807	-0.00137035	0.000337222	0.000292072	-0.0024147	-0.000502682	7.1919e-05	0.00296942	-0.00481919	0.00208832	0.000424838	-0.000327083	-0.00261814	0.0036153	0.00769444	-0.0019076	0.00408402	-0.00132304	-0.00378233	0.000554256	-0.00381128	-0.00230944	0.00266707	0.00068554	0.00295738	-0.000366464	0.0013592	0.00398844	0.00121763	-0.00183162	-0.000882112	-0.00099105	0.00420418
185	0.00683605	0.00698769	-0.0017592	0.00098923	0.00132307	0.00454374	-0.00381717	0.000841744	0.00202127	-0.00134223	0.00148218	-0.00191301	-0.00149815	-0.00134254	-0.00502355	-0.00242266	-0.0021629	-0.00303208	-0.00213473	0.00198411	-0.00895191	0.00550769	0.000151408	-0.00344419	0.00271633	-0.000648027	0.00198429	0.00256146	-0.000608106	-2.2893e-05	0.00055092	-0.00334123	-0.00634317	0.00200403	0.00418002	-0.00361693	0.00366321	0.00121362	-0.000586983	0.00748432	-0.00257729	-0.00118597	-0.00292157	-0.00444937	-0.00152622	-0.000172483	0.00266423	-0.000142647	0.000814824
186	-0.00636831	-0.00417214	-0.00239115	0.000887047	0.00218141	-0.00185087	0.0012927	-0.00288462	-0.00462854	-0.00514561	0.000815952	0.00367392	0.00206471	-0.00144716	-0.00113247	0.000873608	-0.00502187	-0.00340908	0.00587608	0.00341172	-0.00662939	8.75309e-05	0.003391	-0.000822006	0.000921141	0.00289724	-0.00666375	-0.00330124	-0.00161341	0.00180362	-0.000699515	0.0134865	0.000292137	0.000988147	0.0048365	-0.0016431	-0.00113447	0.00262739	-0.00197077	0.0021295	-0.00117837	-0.00301956	0.00395758	-0.000373645	0.000118578	-0.00213236	-0.00383389	0.00329859	0.00266897
187	-0.00142475	-0.000431138	-0.00340304	-0.00205436	-0.00371796	-0.00491261	-0.00273351	-0.000584803	-0.00365216	-1.71849e-05	-0.000573239	-0.00129729	-0.0039681	-0.00612217	-0.00269892	-0.00405046	-0.00254705	0.00714105	0.00423867	-0.00641493	-0.0059744	-0.00161275	-0.0128072	-0.00110645	-0.00795257	-0.00383953	-0.00334975	0.00246066	0.00405886	-0.00227162	-0.00254731	-0.00142556	-0.00106978	-0.00509848	-0.00190825	1.97018e-06	4.26202e-05	-0.000229833	0.00168995	0.00351272	0.00670627	0.00209157	-0.00641505	-0.00654161	-0.00176528	-0.00206268	-0.00140951	-0.00284516	-0.00392583
188	-0.00836923	-0.0011523	-0.00237053	-0.00033726	0.00112486	-0.00666433	-0.00274077	-0.00389167	-0.000445578	0.00069759	0.00268753	-0.000149697	-0.000859165	-8.08253e-05	-0.00268583	-0.000254838	-0.00273198	0.00895155	-0.00474614	0.00559018	-0.00141351	-0.0079476	0.00298522	0.00145462	0.00691419	0.001507	0.00233039	-0.00133482	-0.0031591	0.00410848	0.00622484	-0.00583088	0.00176733	-0.00214539	-0.00353345	-0.000689675	0.000238946	0.00307587	-0.00331852	-0.000756102	6.67932e-05	0.00170903	0.00216242	-0.000165146	0.00199495	0.00088881	0.00450079	-0.00177571	-0.00111588
189	0.00623888	0.00115661	0.00148857	0.00386309	0.000103148	-0.0029573	0.00307412	-0.000472576	-0.000768433	-0.0023235	-0.000714513	-0.000939206	-0.00127576	0.00322564	-0.00141083	-0.004566	-0.00488293	0.000668448	0.00156213	-0.00331891	-0.00199682	-0.00245625	-0.00434258	0.000655407	0.00266516	-0.00134761	-0.00030691	0.00183466	0.00224901	-0.00158102	-0.00691406	0.0101669	0.00217529	-0.000376943	-0.00110527	-0.0024733	0.000672631	0.00175112	0.000591307	0.00194618	-0.000400969	0.000397442	0.00180577	-0.00216495	0.00348509	0.000272963	0.000257103	-0.00192801	-0.00736885
190	-0.00137761	-0.000230411	-0.000426992	-0.00195262	-0.00211391	-0.00372407	-0.00325817	-0.00374492	0.0018023	-0.00222259	-6.64118e-05	-0.0039974	-0.0019667	0.000469272	0.00143677	-0.00471473	0.00106761	-0.00686858	-0.00283126	0.00291431	-0.00146207	-0.000291415	-0.00411376	-0.00878783	-0.00164998	0.00192774	-0.000383421	-0.00334434	0.000223115	-0.00699353	0.00113293	0.00129478	-0.000865766	-0.00239437	-0.00126399	-0.00104674	-0.00226575	-0.00172604	0.000898455	-0.00265234	-0.00315046	0.00140995	0.00297532	-0.00381102	0.00216741	0.00113098	-0.000931651	-0.00192413	0.00130484
191	-0.00329336	0.00625089	-0.00193322	-0.00202899	-0.00369181	0.00135085	0.0063725	0.00258602	0.000663197	-0.00371346	-0.000511328	-0.000236776	-0.001061	-0.00085666	0.0017969	0.00379308	0.00271454	0.00589597	-0.0042975	-0.00235675	-0.00467274	-0.00196146	-0.00447391	-0.0024633	-0.00136154	-0.00513272	0.0044267	-0.00278289	-0.000278908	-0.000394694	0.00536188	-0.00313527	-0.00208493	-0.00282294	-5.42456e-05	-0.00441623	0.00105706	0.00213304	0.00247481	0.000611333	0.000765289	-0.00146186	0.000252725	0.000623426	-0.00209255	-0.00104691	0.00424205	-0.00264103	0.00376078
192	-0.000610078	-0.00285386	0.00482804	-0.00293361	-0.000347823	0.00125089	4.08334e-05	-0.00150212	0.00176671	-0.00385981	-0.000109359	-0.00185911	-0.00129414	0.00179864	-0.00195323	-0.00172089	0.00511224	0.0017689	0.00827302	0.000135729	-0.0012141	0.00181048	0.000730146	0.00211756	-6.66794e-05	-0.00434355	-0.00125101	0.00398242	-0.00494315	-0.00606832	0.00676716	-0.00156258	0.00193711	0.00472329	0.000790995	-0.000919615	-0.0022263	0.00391064	-0.000819515	0.00283856	0.00323159	-0.00217014	-0.00245509	-0.00153553	-0.00128363	-0.00268143	0.000354804	0.00330434	0.00411231
193	0.00143935	-0.00626509	0.00341232	-0.00155431	-0.00819204	-0.00101346	-0.00203022	-0.00429886	-0.000959514	0.000797409	0.000575023	0.000920223	0.00269392	0.0027502	-0.00192577	-0.0027141	-0.00353549	9.26752e-05	-0.00129039	-0.00295433	-0.000831772	-0.00128362	0.000639823	0.000704736	0.00371042	0.0037737	0.00132845	-0.00211128	-0.00188855	-0.00632434	-0.00883559	-0.00360533	-0.0018829	0.000983275	0.00246625	-0.000234926	-0.00437767	0.000165361	0.00161019	0.00260995	-0.0031948	0.00157281	-0.00445527	-0.00679231	-0.00523856	0.000338782	-0.00531982	-0.00356356	0.00143572
194	0.000882399	0.00156721	0.0053127	-0.00119087	-0.00188156	-0.00172965	-0.00321164	-0.0010071	-0.00392149	-0.00472035	-0.0015085	0.00471887	-0.000461782	-0.00125797	-0.00139011	-0.00327785	0.00120951	-0.00247409	0.00572514	0.0029206	-0.00527476	0.00182197	-0.00752097	0.00440944	-0.00143231	9.30658e-06	-0.00156848	-0.0012961	-0.000163544	0.00104532	0.00137517	0.00682294	0.00215949	-0.00233111	-0.00144645	0.00317016	0.0022363	0.00120712	-0.00191986	-0.00325296	-0.000550902	0.00688261	0.000270817	-3.94918e-05	-0.00443248	-0.00108334	0.00154629	0.00528377	-0.00313993
195	-0.00297324	0.00412304	-0.00236897	0.000622535	-0.00559868	0.00275951	-5.39636e-05	0.000355503	0.00267357	-0.00220293	0.00477361	-0.00432663	-0.0017134	-0.00249122	-0.00515322	0.00586116	-0.0109046	-0.00189893	-0.00149096	-0.00433641	0.00213556	0.00488123	-0.00110938	-0.00147677	-0.00304526	-0.00046303	-0.00366465	0.00072111	-0.0022297	0.00674458	-0.00482959	-0.00879543	0.00263399	0.00161969	-0.0069889	-0.0013732	0.00135057	0.00075049	-0.000857025	0.000513245	-0.00153246	-0.00588449	-0.0031376	-0.00442682	0.00522195	-0.00261285	0.00058764	0.00331277	-0.000989919
196	-0.006547	0.00109435	0.00307063	-0.000118325	0.00462641	-0.00458688	-0.00354477	0.000670702	0.00210582	-0.00135263	0.00125233	-0.00328442	-0.000602834	0.00266865	-0.00536392	-0.000383866	-0.0048107	9.86032e-05	0.000565813	0.000767623	-0.00102616	-0.0131586	0.00142491	0.00504064	0.000153138	0.00443287	-0.000646512	-0.00377469	-0.0062418	0.00221665	-0.00653108	0.000463164	-0.00198481	0.00263034	0.00429359	-0.00508432	-0.00238148	0.00328631	-0.000834982	-0.00216978	-0.00248524	0.00253972	0.00485854	-0.00427206	0.000589228	-0.0012049	-0.00413971	0.00679766	0.0051443
197	-0.000940823	0.000457066	0.00276284	0.00215656	0.0009618	0.00157711	0.00670596	-0.000497205	-0.00255088	-0.00127139	-0.00282836	-0.000695186	0.00139388	0.00104351	0.00311662	-1.75129e-05	0.00577536	-0.00539277	-0.00251704	0.00121454	-0.00378877	-0.000406569	0.00607198	0.00311898	0.000621599	0.00464515	0.00259423	0.00165499	0.00168046	-0.00366624	0.00772694	0.000531489	0.00450588	-0.003872	0.00081667	-0.0016875	-0.00012734	0.0022943	0.00250676	-0.000483913	0.00869171	-0.00758805	0.000149675	0.0044517	0.00348247	0.0028617	-0.00183664	0.00135927	0.00256527
198	0.00312189	0.0015041	-0.00149092	-0.00497515	0.00148413	0.00185164	-0.00327041	-0.00129834	0.000534603	-0.00332898	6.21957e-05	-0.00427022	-0.00385143	0.00221942	-0.00118403	-0.00229267	0.001566	0.00312174	0.000244207	-0.00116871	-0.00637698	0.000395937	-0.000629806	-5.96042e-05	-0.00254836	-0.00419989	0.00288052	-0.00218765	-0.00222127	-0.000286111	-0.00319251	0.000875318	0.00324653	-0.00227453	-0.00474261	-0.00355624	-0.00105712	0.000106287	-0.00411435	0.002446	0.00616818	-0.000207431	0.00080798	0.00358831	-0.00189152	1.22595e-06	0.003987	-0.00199487	-0.00224502
199	-0.000547206	-0.00140534	0.00356752	-0.00171088	-0.00307202	-0.00499557	-0.00456778	-0.00161003	0.00112119	-0.00263497	-0.000390753	-0.000961278	-0.00245343	-0.00205888	-0.00481061	-0.00355323	-0.00238395	-0.000623598	0.000195778	0.000165195	-0.00882334	-0.00765784	-0.00122489	-0.00294145	-0.0105408	-0.00538823	0.00650304	0.000529128	-0.00261679	-0.00252828	-0.00102801	-0.00226844	-0.00522947	0.00359231	-0.00039941	-0.00439065	-0.00261587	-6.10402e-05	0.00148295	-0.00362893	-0.00360444	-0.00205109	0.00210103	-0.000742785	-0.00283077	-0.000472395	-0.000786493	-0.00511086	-0.00452247
200	0.00173823	-6.51065e-05	0.00232266	-0.00425708	0.0017442	-0.000148611	0.00116347	-7.63807e-05	0.00178532	-0.00444063	-0.00234849	-0.00149964	0.00129273	-0.000216915	-0.0020738	-0.0011748	6.47235e-05	-0.00259813	0.00274765	-0.00232803	0.000142747	-0.00570928	-0.00497139	-0.00119097	0.00245016	-0.00137462	0.00107864	0.00384938	0.00191622	-0.00109162	0.00407903	0.00297173	0.000595289	2.75875e-05	0.0040644	-0.00304057	0.00333342	0.0015967	-0.00148935	0.000832786	0.000195274	0.00408345	-0.00270179	-0.00195579	-0.0077553	0.000970188	0.000394338	-0.00572183	0.00875833
[truncated: 88 more columns]

## Sheet: Fig 4 Panel b
Control	Upward Grating	Downward Grating
40	95.8333	28.9474

## Sheet: Fig 4 Panel c
Lag(ms)	Control																															Upward Grating
-200	0.000956995	-0.00104041	-0.00403847	0.00357753	0.000774199	-0.00713953	0.00144755	0.00642037	-0.00108814	-0.00168742	-0.00199184	-0.00262772	0.00134627	0.00242702	-0.00329561	-0.000232275	0.000339914	0.0013651	0.000516978	0.00238082	-0.000593186	0.00112526	-0.00219997	0.000347534	-0.000190044	0.0029155	-0.000268726	0.00134595	2.21335e-05	-0.000313678		-0.00112751	0.00695799	0.00956657	-0.00544258	8.11485e-05	0.00421831	-0.00539611	1.61033e-05	-0.00533109	-0.000741606	-0.00165071	0.0019731	-0.00338056	0.00181543	6.87073e-06	-7.29908e-05	-0.003124	-0.00251658
-199	-0.000402707	0.000874802	-0.0017701	-0.00346434	-0.0043377	0.000440352	-0.00194184	-0.000180311	-0.000133259	-0.007774	-0.00433957	-0.00325695	-0.00256719	0.000253656	-0.00512641	0.000890057	-0.00158366	-0.000547425	-0.00367554	-9.59077e-05	-0.0022463	-0.00540661	-0.00125253	0.000839981	-0.00055804	-0.00431891	-0.00294906	-0.00298241	-0.00693617	-0.00576036		-0.0124551	-0.00179889	0.00604147	-0.000660083	-0.00405043	0.000780963	-0.00419649	-0.00198095	0.0010444	-0.00419183	-0.00232216	-0.000484398	-0.00234005	-0.00457937	-0.00183707	0.00171011	-0.000242057	-0.000740717
-198	0.00170218	-0.000291999	-0.000219952	-0.00405937	0.00275532	0.00295968	-0.00493309	0.00327169	-0.000438689	-0.00456414	-0.00662291	-0.00273407	-0.00129933	-0.00227744	0.000294756	-0.00184448	-0.00369372	-0.00178594	0.000582986	-0.00120804	0.000597422	0.00461537	-0.00121934	0.00152021	0.00365131	-0.00148641	-0.000331169	-0.00300306	0.00154346	0.000923602		-0.00693946	0.00586287	-0.00243971	-9.47162e-05	-0.00027641	0.00556331	-0.00239085	-0.00395211	-0.00115173	0.00130124	0.000183482	-0.00323064	-0.00267148	-1.58681e-05	-0.00243164	-0.00101367	-0.000879554	-0.00149999
-197	-0.00256755	-0.00560185	-0.00197988	-0.000420264	-0.00131797	-0.00153552	-0.00535063	-0.00499844	-0.00121689	0.0051357	-0.00872616	-0.00355966	-0.00127625	-0.00579137	0.000453615	-0.00320364	-0.00219519	0.00124303	0.00350505	-8.99089e-05	-0.00302822	-0.00241276	0.00205675	-0.00156986	0.00261765	0.00471276	-0.00722319	-0.00461761	-0.00108583	-0.00166053		-0.00393478	-0.00458985	-0.00136357	0.00077805	-0.00519873	-0.00215079	-0.00473236	0.000515525	-0.0027398	2.85638e-05	0.00443784	-0.00303579	-0.00496469	9.77987e-05	-0.00153741	-0.00490786	0.000779853	-0.0025627
-196	-0.00546386	0.00126451	-0.00332498	-0.00259331	-0.000809277	-0.00162946	-0.0020547	-0.00384928	-0.00286364	-0.00473855	-0.00231059	-0.00108942	-0.00128886	-0.00218777	-0.00373451	-0.00421869	0.000543248	0.00233563	-0.00421471	1.59228e-05	-0.00153342	0.00199656	-0.00276992	-0.00253567	-0.00392395	0.00409701	0.0001625	0.00142983	-0.00458555	0.00250693		0.00510002	-0.00731528	-0.00276905	0.000964682	0.000753014	-0.00363101	-0.00603204	-0.00350359	0.00083988	0.00106098	-0.00258904	-0.00402215	-0.0023927	0.00030717	0.00111023	-0.00117143	0.000196453	-0.00204973
-195	-0.00393417	0.0019857	-0.00125537	4.86632e-05	0.000908171	-0.00681599	-0.00102686	-0.00011959	0.00155353	-0.000344346	0.000456395	-0.00374227	-0.0025428	0.00638135	-0.00204926	-0.00106197	0.00121323	-0.00253613	0.00163842	0.000574084	-0.00205958	0.00129751	0.000656318	-0.00012689	-0.00244121	-0.0030412	0.00261226	-0.00289659	-0.0019402	-0.0035569		0.0013016	-0.000215626	0.002677	0.000694477	0.000846766	0.000485202	0.000202595	-7.79177e-05	0.00108087	0.000493305	-0.000916422	-6.12445e-05	-0.000188777	-0.0039612	0.0012459	0.00183304	-0.0027877	-0.0018574
-194	-0.00467097	-0.00399714	-0.00167923	0.000601008	0.00107891	-0.000646071	-0.000983333	0.00347277	0.000647695	-0.00648965	-0.000852479	-0.000685173	-0.00474812	-0.00278743	-0.00165407	-0.00455649	-0.0030032	-0.00143504	0.00197938	-0.00280607	0.00238687	0.00316145	0.00232363	-0.000853849	-0.00178113	-0.0034504	-0.000673264	-0.00502162	-0.000352929	-0.00154842		-0.00739919	0.00804333	0.0027254	-0.00492267	0.00530704	-0.00218276	-0.00419855	-0.00347049	0.00129103	-0.000331364	-0.000519074	0.000236991	-0.00195283	-0.000820671	-0.00414354	0.000138328	-0.00411063	0.00293424
-193	-0.00182752	-0.00232218	-0.0029064	-0.000532114	-0.00461678	-0.00464626	-0.00253112	-0.00344193	-0.00402869	-0.00734845	6.46724e-05	-0.000808561	-0.00208593	-0.00441459	-0.0040124	-0.00270301	-0.00124353	0.00148945	-0.00348268	0.000175373	-0.00175849	0.00124756	-0.00308411	0.00108395	-0.00316391	-0.000501174	-0.00119265	-0.00327982	-0.0109442	0.000245997		-0.00408888	-0.000467534	0.00108371	0.000704648	-0.00701154	-0.00490056	-0.00702655	0.000397156	-0.000549703	-0.000485421	-0.0020769	-0.00260723	-0.00350552	-0.000520119	-0.000142033	0.00243376	-0.00445254	-0.00098661
-192	0.00111534	-0.00125636	-0.00151194	-0.00400562	0.000944388	-0.00075663	0.00766953	-0.00213106	0.00118506	-0.00388838	-0.00495961	0.000294491	-0.00224786	0.00172802	-0.00410978	-0.000417313	0.00177835	-0.00130438	-0.00161502	-0.00275241	-0.00250098	-0.00181127	0.000301341	0.00170252	0.0040101	0.00250143	0.00782193	-0.000593974	0.000450641	-0.00130891		-0.000548366	0.00807168	-0.00182098	-0.00504495	0.00293651	0.00528407	-0.00559971	-0.00257384	-0.00395492	-0.000427881	0.00114436	-0.00148883	-0.00433546	0.0025034	0.00433727	0.00393791	0.00105121	-4.68264e-05
-191	-0.00168764	0.00281636	0.000778754	0.000500905	-0.00199993	-0.00371672	-0.000392302	0.00225939	0.00416286	0.00228813	-0.00552735	-0.00435828	-0.00550189	-0.00312037	-0.00566406	-0.00286461	-0.00164934	0.00121385	-0.000735554	0.000671326	-0.000525825	0.00360355	-0.00249738	0.00285126	0.00933058	0.00200404	8.74176e-05	0.00499554	7.40605e-05	-0.00188025		-0.00646894	0.00158244	-0.00154427	0.0024677	-0.00586773	0.00696469	-0.00458457	-0.000621318	-0.000355677	-0.000872456	-8.54503e-05	0.000508395	-0.00401945	0.001723	0.00199553	-0.00118188	-0.00209183	-0.000255442
-190	-0.0018199	-0.00151125	-0.00196355	0.000281526	0.000174389	-0.00378774	0.00193094	-0.00013927	0.000464291	-0.00268785	-0.00467521	-0.0030786	-0.000588333	-0.00069293	-0.00767419	0.000308789	-0.00174918	-0.00436939	-0.0021963	-0.00137851	0.000434463	0.000681083	0.000943422	-0.000674345	-0.00129248	0.00050887	-0.00281069	-0.00431206	-0.00381609	-0.00284355		-0.00955432	-0.0117203	-0.000248918	0.00113308	0.00216819	-0.00271747	-0.00483609	-0.00126634	-0.000274189	-0.00169786	0.00115383	-0.000903526	-0.00391701	-0.00275059	0.00443522	-0.000599106	0.000135154	0.00012445
-189	0.000127923	0.00120658	-0.0025861	-0.00626067	0.00302718	0.0040589	-0.00566012	-0.00110159	-0.00378379	-0.00478236	-0.00609155	-0.00174	-0.000550022	0.00163946	-0.00266163	-0.00216112	-0.00258199	0.00358227	1.47319e-05	-0.00124817	0.000784299	0.000884534	0.00198809	0.00172531	-0.000435307	-0.00341651	-0.00482276	-0.00299379	-0.000668028	-0.00112411		-0.00366477	-0.00186083	-0.00330604	2.9558e-05	-0.00175197	-0.00160642	-0.00258505	-0.00490735	0.00050609	-0.00131196	0.0039974	0.00216826	-0.00430115	-0.00311873	-0.00134351	-0.00193033	-0.000471021	-0.00323626
-188	-0.00282191	-0.00166819	-0.0028692	0.00350121	0.00449716	0.000280424	0.00232318	-0.000606298	0.000472292	0.00191772	-0.000766545	-0.00153552	-0.00206606	-0.00022372	-0.000898539	-0.00436612	-0.00210551	0.00196357	-0.00125766	0.000119822	0.000250407	0.00022967	0.00422134	-0.00114527	-0.00331121	0.00109281	-0.000678011	-0.00185025	-0.000609001	0.000847552		0.00874811	0.00893765	0.00230425	-0.004035	-0.00531971	0.00363781	-0.00118794	-0.00761748	0.000325913	-0.000332766	7.74209e-05	-0.00148791	-0.000819771	0.00112646	-0.00122986	-0.00223803	-0.00100158	0.000579791
-187	-0.00127346	-0.00157065	-0.00363075	-0.000376073	3.59512e-05	-0.00205499	-0.0051503	0.00291451	0.0017156	-0.00634153	-0.00380541	-0.00413623	-0.00555037	-0.00589986	-0.00366091	-0.00194495	-0.0012827	0.00098587	-0.00419684	-0.00328692	0.000248484	-0.000632755	-0.00440067	0.000624815	-0.00121306	0.00209422	0.000969353	-0.00124454	0.000401623	-0.00236606		-0.00326634	-0.00131772	-0.00573557	0.000962491	-0.00749083	0.000135233	-0.00220791	5.34989e-05	-0.00431197	0.00128746	-0.00230481	-0.000128432	0.00153425	0.00203911	-0.000381307	-0.00165902	-9.28974e-05	-0.00169567
-186	-0.00711371	-0.00349295	-0.00314368	-0.0033463	-0.00181281	0.000990533	-0.00211764	-0.00745321	-0.000901057	-0.00197091	0.00277647	-0.00115836	0.000443654	-0.00268497	-0.000355316	-0.00137211	-0.00313913	-0.00164511	0.000235352	0.00460539	-0.00153861	-0.0011652	-0.000301664	-0.00125769	-0.000835343	-0.000350076	-0.0032774	5.779e-05	-0.00421857	-0.0040978		-0.00166301	-0.00201261	0.000677259	-0.00346368	0.000649149	-0.00369785	-0.00663355	0.000766479	-0.000838803	-0.00176424	0.000262247	-0.00146041	-0.0013683	-0.00155489	-0.00212144	0.000437746	0.00122164	-0.00535463
-185	0.00183104	0.002559	-0.000451576	-0.00278657	0.0024832	-0.00687789	0.000635691	0.000127171	-0.00248967	-0.00280602	-0.0108543	-0.00221743	-0.00411821	-0.00493765	-0.00111195	-0.00102376	-0.00223397	0.00148853	0.000133754	-0.00170218	-0.00253337	-0.00243512	-0.00172959	-0.00124259	-0.00435029	-0.00435123	-0.00117218	-0.000844182	-0.00197059	-0.000271805		-0.000436929	-0.00318582	0.000585286	0.00155532	0.00565086	-0.00732461	-0.00133304	-0.00263807	0.000755275	-0.00255905	-0.00532727	-0.0049119	0.00247492	-0.000295609	0.00188536	-0.000145511	-0.000471871	0.00285939
-184	0.000893775	-0.00103092	0.00444454	-0.0014117	-0.00339446	0.00265451	0.00120016	0.0025686	-0.000162727	-0.00600536	-0.00439564	-0.00310655	-0.00457695	-0.000773231	-0.00197649	0.00407824	-0.00250079	-0.00226086	-0.00132221	-0.00201359	-0.00101131	-0.00151599	0.000630067	-0.0040398	0.000602588	-0.00563104	-0.000180511	0.00196571	0.00619998	-0.00424125		-0.00350654	-0.00414785	-0.00278711	-0.00122505	0.0043076	0.00120774	-0.00218591	-5.68325e-05	-0.00196258	-0.00309912	0.000582171	0.00227756	-0.00481601	0.00154646	-0.00205679	-0.00136112	0.00179509	-0.00428968
-183	-0.00125139	-0.00196701	-0.00111923	0.000997637	-0.00110742	0.0019103	-0.00711282	0.00028186	-0.00403733	-0.00676841	0.000267826	-0.00465682	-0.00433364	0.000558349	-0.00274295	-0.00520476	0.00178754	0.0036361	0.000378766	-0.00214436	-0.00495112	0.00433449	-0.00123662	-0.00243791	0.00453918	-0.00022882	-0.00276906	0.00227126	0.00266729	-0.00212324		0.00286732	-0.00474367	0.00409365	0.00239726	-0.00288271	5.36039e-05	-0.00467662	-0.00180804	0.00126697	0.000401741	-0.00203756	-0.00262563	-0.000397719	-0.00210793	0.00172432	0.00112358	-8.38956e-05	-0.0025253
-182	-0.00146232	2.78369e-05	-0.00433165	0.000222148	-0.00012927	-0.000559014	0.000955177	-0.00358743	0.0013192	-0.00267113	-0.00706021	-0.00106587	-0.000659334	-0.00137978	-0.00363988	-0.00178402	-5.11102e-05	-0.00511517	0.00271469	-0.00283289	0.00343959	-0.0030223	-0.00409559	-0.0017839	0.000802253	-0.0013944	-0.00478795	-0.00212665	-0.00027503	-0.00188923		0.00240306	0.0026555	-0.00102467	0.00220043	0.00082696	-0.00107476	-0.00560826	-0.00254809	-0.0016217	0.0031914	6.17562e-05	0.0012528	-0.00410483	-0.00311821	-0.0030314	0.00314917	-0.00128725	-0.00117003
-181	-0.00155706	-0.00498372	-0.00131643	0.00299723	0.00532884	-0.00479709	0.000133194	-0.00503217	0.0015532	0.0018186	0.00456698	0.000546475	0.000595183	0.00529076	-0.00526075	-0.00330899	-0.00139653	0.00329338	-0.00415702	-0.00141007	0.000670297	0.00417963	0.0038286	0.00150966	0.000296988	-0.00189089	0.00302278	-0.00196509	-0.000323667	4.81203e-05		-7.66011e-05	0.000422707	-0.00713667	7.74206e-05	-0.00743741	0.00133142	-0.00176754	0.0039158	-0.00164276	-0.00180261	-0.00145754	-0.000895782	-0.00546226	-6.10165e-05	-0.00321144	-0.003172	-0.00136216	-0.00178899
-180	-0.00224202	0.00463364	0.00132234	-0.00349896	-0.000309489	-0.00322782	-0.00281915	-0.00435459	-0.00204748	-0.00403941	-0.00554181	9.00065e-05	-0.0011645	-0.00214436	-0.00435009	-0.00453648	-0.000635928	0.0032594	0.00112744	-0.00213556	-0.00268547	-0.00256713	0.00147104	-0.00174337	-0.00722994	-0.000960257	0.00125452	-0.000451042	0.0032799	-0.00480323		-0.00459052	0.00713794	0.00144395	-0.00278752	-0.00617878	0.0108289	-0.00124161	-0.00148896	0.000188159	0.00035881	-0.00206478	0.000211122	-0.0033709	0.00196054	-0.000727167	0.00299488	-0.00161785	-0.00543784
-179	-0.00312323	-0.000359754	-0.00159524	-0.00813913	0.00256946	0.000438658	-0.000537554	0.00213978	-0.00377332	-0.0020029	1.26657e-05	-0.00232231	-0.00278095	0.00279827	0.00322244	0.00041002	-0.00301324	-0.00281735	-0.00301528	0.00607134	-0.00105167	-0.00103138	0.000378894	-0.00058118	-0.00215517	-0.000938943	-0.00345738	0.00138451	-0.00368105	-0.00416787		-0.00222	0.00134866	-0.00336639	-0.00607362	-0.00260109	-0.00738804	-0.00483656	-0.00331374	0.000318097	-0.00243875	0.000364791	-0.00143567	-0.00112866	-0.00280935	-0.0024385	-0.00185381	-0.00289469	0.000950945
-178	0.00107777	-0.00142299	-0.00398337	0.00176441	0.000576285	0.000404992	0.0015667	0.00120283	0.00136304	-0.00472141	-0.00984863	0.000448869	-0.00209682	-0.00137926	-0.000471622	-0.000573943	-0.000910276	0.00142686	0.00185825	-0.0015655	-0.00318493	-0.00231118	-0.000107114	0.00197827	-0.000395788	-0.00131789	0.0015557	0.00216833	0.000128342	-0.00163504		0.00893415	-0.00208584	-0.00413394	0.00507979	-0.00168844	-0.000695785	-0.00339676	-0.00431312	-0.0026524	-0.00221909	-0.00111319	0.000551427	-0.00394185	0.00105571	0.00161385	0.00287257	0.000367728	-0.00476118
-177	0.00089977	-0.00016001	-0.000203862	-0.000935079	-0.00188759	-0.00300524	-0.00468024	0.00291354	-0.00187725	-0.00491199	-0.0040314	-0.000910293	-0.00201919	-0.00047585	-0.00422075	0.000648192	-0.000788645	0.00165819	-0.00575763	0.00106121	-0.000401873	-0.00143165	-0.00374704	-0.000115012	0.00135139	0.000547084	-0.00448127	-0.00496243	-0.00246989	4.76565e-05		-0.00672082	-0.00168258	0.000978645	0.00448681	-0.00208312	0.00286095	-0.00692982	0.00171246	0.00360607	-0.000701759	-0.000364757	0.000633984	-0.00287762	-0.00209616	-0.00435272	-0.000830187	-0.0016977	-0.00156812
-176	-0.000491156	-0.00269649	0.00224727	0.00487064	0.00667622	-0.00332008	0.00390606	-0.00400865	-0.00355893	-0.00388037	-0.00388123	-0.000960434	-0.00404857	-0.00399517	-0.00833667	-0.00102755	-0.00256743	-0.00178997	0.00416169	-0.00190362	-0.00489	-0.00040782	-0.00642554	0.00121162	-0.000958857	-0.00262727	-0.0062626	-0.0030758	-0.00621294	-0.000266628		0.0100342	0.000191957	-0.0067602	0.00225917	-0.00233055	0.000668291	-0.0041477	-0.00287438	-0.00315705	-0.00117286	0.000890702	-0.00350585	0.00109877	-0.00334268	-0.00109749	-0.00047922	0.00365977	-0.00559814
-175	0.00185589	-0.00338848	-0.00275487	-0.00226796	-0.0022559	-8.04889e-05	0.00275246	8.31617e-05	-0.00381663	0.00565719	-0.000881877	-0.00340846	-0.00306153	0.00312396	-0.000529394	-0.0051023	0.000347921	-0.00418149	0.00141982	-0.00406412	0.00049922	0.000546629	-0.00250955	-0.00155524	0.00170029	0.00154507	0.00162977	-0.000145333	0.00178204	0.000325627		0.0020447	0.00578306	-0.003504	-0.00560665	0.00355102	0.000115205	-0.00503073	-0.00300039	-1.32436e-06	-0.000858308	0.00397408	-0.00187399	0.000188469	-0.00143106	-0.00429996	-0.000772179	-0.00180905	-0.0027734
-174	0.000680673	0.000350536	-0.00517492	0.00104603	-0.000557766	-0.000604377	-0.00602371	0.0019896	0.00243793	-0.0053432	-0.00110183	-0.000154042	-0.00128083	0.00122858	0.00189241	0.000395601	0.00237374	-0.00123707	-0.00326335	-0.000639729	-0.00759573	0.00245939	-0.00112844	-0.00107281	-0.00079504	-0.00316396	-0.00267456	-0.000936472	-0.00247397	0.00332626		-0.00594451	0.00258621	0.0037873	-0.00499058	0.0032513	0.000553803	-0.00432974	0.000802571	0.000128778	0.000517811	-0.00134432	-0.0019088	0.000321606	-0.00230458	-0.00057131	-0.00129151	-0.00279251	-0.0050314
-173	-0.00467274	0.00180548	-0.00234947	-0.00405468	-0.00034709	-0.00374802	-0.00048861	0.000386315	-0.000910939	-0.0042979	0.00294071	-0.000559861	-0.00242408	-0.00189641	-0.00296066	-0.00531801	-0.00498805	0.00434162	-0.00500795	-0.00144031	0.00114563	0.000608151	-0.000515527	-0.00250921	7.27171e-05	-0.00455125	-0.000265565	-0.000447758	0.000825736	-0.00129184		-0.00207414	-0.00202567	0.00119817	-0.00126628	-0.00662705	-0.00653073	-0.00259759	-0.00262724	-0.000752477	-0.000798845	-0.000134846	-0.00360757	-0.00775316	-8.64533e-05	-0.0011658	-0.000580779	-0.00150206	-0.00402327
-172	-0.000667241	0.0013741	-0.00145767	-0.00377306	-0.00239334	-0.00620462	5.18223e-05	-0.00258882	-0.00120964	-0.00529517	-0.00459701	-0.00328096	-0.00479538	-0.000928526	0.00131619	-0.00369219	-0.00297386	-0.00181659	0.00011418	0.00277535	-0.00154917	-0.000399345	-0.00114394	-0.00518077	0.00311436	-0.0027175	-0.00151157	0.00116242	0.0023264	-0.0014926		0.00336123	0.00014993	-0.000831123	0.00191314	-0.000270763	0.000688916	-0.00278728	-0.0009329	-0.00465914	0.000724272	3.5622e-05	0.00236783	-0.00162348	0.0010468	-0.002392	-0.00446983	-0.00278533	-0.0016272
-171	-0.000621436	-0.00230823	0.00360785	0.00125125	0.00204487	-0.00388657	-0.00363339	0.00149012	-0.00578737	-0.00574294	-0.00296639	-0.00181592	-0.00077067	-0.00329387	0.00186236	0.00208728	-0.00519673	0.00529684	-0.00269941	-0.00150399	-0.00172621	-7.38921e-06	0.00110804	-0.00195902	-0.000166743	-0.00455132	-0.0050877	0.000368118	-0.00402536	-0.00579279		-0.00980704	-0.00291022	0.00243473	0.000995108	-0.000369296	0.00282906	0.00110092	-0.0035742	0.000546777	-0.00397708	-0.00187022	0.00263953	-0.0019398	-0.000274785	0.000201693	0.000163638	-0.00402577	0.00155319
-170	-0.0020597	-0.000969648	-0.00094191	0.003139	-0.00244733	-0.00236531	0.000577349	-0.00313021	0.000620554	-0.00340089	-0.00973509	0.000196246	0.00117923	0.00493343	-0.00784351	-0.00153476	-0.0047801	-0.0031376	-0.00265021	0.000284874	-0.00523669	-0.00190934	-0.000279784	-0.000327125	0.00253054	-0.00226698	-0.00227762	-0.000676371	-0.00178907	9.35693e-05		0.00293011	-0.00777385	0.00247237	-0.000236671	-0.00234508	-0.00744759	-0.00372405	0.00256907	0.000530017	-0.00165265	-0.000772636	0.00154488	0.000345195	-0.00094108	-0.00190185	-0.00127254	-0.000189973	-0.00414935
-169	0.000178122	-0.00402601	-0.00222809	-0.000423745	0.00201329	0.00567156	0.00283619	0.00493079	0.00430814	-0.00409474	-0.0067786	0.00183999	-0.00266472	-0.00464478	-0.00255126	-0.00523207	0.00265418	-0.0021866	-0.00131126	-0.00168767	-0.00319349	-1.92256e-05	-0.00153715	0.00174772	0.00267369	0.000949864	0.00148621	8.33671e-05	0.000485528	0.0038139		0.00581552	0.00238063	-0.000301749	0.00139707	0.000766608	0.000649757	-0.00403389	-0.0041201	-0.00636859	-0.00021986	-0.000591089	-0.00114883	-0.0020504	-0.00204354	-0.00342406	0.00170727	-0.00176069	-0.00366852
-168	-0.0027062	0.00344612	-0.00245345	0.0032416	0.00130623	-0.00441429	0.000337849	-0.00102514	0.00306728	-0.00504944	-0.00128969	-0.00367061	0.0032979	-0.00115558	-0.00330408	-0.00281193	0.000739512	-0.00215607	0.00182854	0.000671926	-0.00263955	0.00532319	-0.00464451	0.00267371	-0.00383253	0.000114533	-0.004447	-0.00188004	0.00335862	-0.00357343		0.0100439	-0.00508794	0.000111706	-0.00450645	0.00538975	0.00018432	-0.00374229	-0.00494038	-0.00538863	0.00120535	-0.000816897	-2.50505e-06	-0.00439681	-0.000828993	-0.00193637	0.00128601	0.00269039	0.000313624
-167	0.0010931	0.00434087	-0.00375512	-0.00293525	-0.00275176	-0.00154879	-0.00449502	-0.0051913	-0.00239096	-0.000754245	-0.00127212	-0.00146159	-0.00246712	0.00563076	-0.00884317	0.000981642	-0.00392002	-0.00422375	0.00466138	-0.00408977	-0.000685978	-0.00233452	-0.00133963	0.00100277	-0.00371342	0.00226345	0.00215638	0.00212397	-0.00382912	0.00117334		-0.00638371	0.00112317	-0.000748989	-0.000640936	-0.00119027	-0.000699495	-0.00138641	-0.00479647	0.00246001	-0.000943377	0.00378531	-9.622e-05	-0.00292793	-0.000556354	-0.00097785	0.000316556	-0.00142684	-0.0022213
-166	-0.00408718	0.00140589	-0.00325457	-0.00746788	-0.00114124	-0.00437174	0.000217594	0.00253156	-0.00167663	-0.00449081	-0.00372266	-0.00139389	-0.00494846	-0.00159688	0.000464632	-0.00373497	-0.00421973	-0.00385264	0.000617598	0.00307599	0.00783607	0.0018837	-0.0033843	0.000821529	-0.00473157	-0.00244473	-0.001843	0.00235204	-0.00283604	-0.00149577		-0.00194736	-0.00397734	-0.00548699	-0.00341802	-0.00531848	-0.000254891	-0.00640618	-0.00117534	-0.00122901	-0.00256737	0.000720936	-0.00427989	-0.0040701	-0.00341551	-0.00109671	0.00185322	-0.00195428	-0.00571563
-165	-0.00116591	-0.006389	-7.57526e-05	-0.00225373	0.000508135	-0.00695103	-0.00300916	0.00086223	-0.00241202	-0.00230305	-0.00357719	-0.0029108	-0.00266133	-0.00080621	-0.000478531	-0.00147552	-0.00449616	7.20656e-05	-0.00195232	0.00249462	-0.00489004	-0.000142816	0.00319163	-0.00218542	0.000837531	-0.00248768	-0.00272918	-0.00384305	-0.00183067	6.9861e-05		-0.0032688	0.00724915	0.00384699	0.00380877	0.00209772	0.00025596	-0.00579233	0.00094225	-0.00055836	3.02543e-05	0.000482483	0.00413517	-0.0045476	-0.000288664	0.00392629	0.00111184	-0.000644489	-0.00234558
-164	-0.00120077	-0.00220316	7.6996e-05	-0.0049885	-0.00134997	0.00401087	0.000898063	0.00103152	-0.00588988	0.00390607	-0.000328236	-0.000822151	-0.00147262	0.004559	-0.00540849	0.00106316	-0.00198699	-0.00243785	-0.00397515	-0.00178654	-0.00213927	-0.00463384	0.000145367	0.000778262	0.00107018	-0.000217118	-0.00256721	-0.00413786	-0.00241152	-0.00188179		0.00342278	-0.00928163	-0.00474285	-0.00186266	-0.000593301	0.00636141	-0.00148897	0.000473159	-0.000352943	0.000415605	-0.00132957	-0.000125046	0.000508676	-0.00241325	0.000724555	-0.00158918	-0.00421759	-0.00684979
-163	0.001859	0.00216502	-0.00146402	5.83421e-06	0.00138683	-0.000689081	-0.0025314	0.00199025	-0.00413728	-0.00594713	-0.0055344	-0.000750304	-0.00197252	-0.00181889	-0.00535582	-0.00264485	-0.00161124	-0.00383745	-1.06994e-05	-0.00170572	-0.00165752	0.000512558	-0.00506292	-0.00380187	0.00145371	-0.00326528	-0.00278817	-0.0046471	-0.00236545	0.00150681		0.000506451	0.000266432	0.00450844	-0.00149557	0.00924468	0.000180851	-0.00681454	-0.00293599	-0.00168615	0.000824209	0.000367505	-0.000703784	-0.00135365	-0.000280721	-0.00123604	-0.00268481	-0.00445117	-0.000836828
-162	-0.00308625	-0.00573736	0.00252499	5.06578e-05	-5.13093e-05	-0.00178792	-0.00177835	-0.00331947	-0.00101438	-0.00292752	-0.00211327	0.0012323	0.000308007	-0.00186772	0.00331035	-0.00573154	0.00180299	0.00521496	-0.00521278	5.81722e-05	-7.67438e-05	0.00237479	0.00100219	-0.00224989	-0.00685342	-0.00101945	-0.00114967	0.00114031	0.00195599	-0.00221376		0.00117056	-0.00228806	0.00140053	0.000604428	-0.00241073	0.00310523	-0.00810954	-0.00190414	0.00153392	-0.00244912	0.000978604	0.000116573	-6.35727e-05	-0.00153535	0.000103651	-4.85262e-05	0.00329631	-0.00280866
-161	-0.00181582	0.00133297	-0.00125207	-0.000793283	-0.00414498	0.00314905	-0.00396475	-0.00488086	0.00340875	-0.00431613	-0.00108194	-0.00202136	0.00293012	-0.00066455	-0.00751043	0.000206384	-0.00282578	0.000586049	-0.000463447	0.000356398	-0.00438908	0.00104031	-0.0041214	0.00272662	0.00412857	-0.000409162	0.000320311	-0.00433193	-0.00301497	-0.00789179		-0.000756116	-0.000483859	0.000250828	0.00081043	0.000632161	0.00269599	-0.00495616	-0.00361602	-0.0052594	0.000359191	0.000469979	0.00055643	-0.0018697	-0.00510732	-0.00103397	-0.00140601	-0.00267939	0.00168312
-160	0.000519384	-0.00433256	0.000190251	0.00473639	-0.00131693	0.00522663	-0.00298246	-0.000670254	-0.000461138	0.0025275	-0.00173441	-0.00278789	-0.00304337	-0.0028792	0.0059925	-0.00155387	-0.000134703	-0.000212411	-0.00359123	0.000278023	-0.0020193	0.000368638	-0.00302951	0.0010334	0.0032731	-0.00174927	0.000703244	-0.00198687	-0.00251752	0.00238904		-0.000770701	0.00893731	-0.000407525	0.000672796	-0.00684607	0.00560804	-0.00489721	-0.00498452	-0.00169937	-0.000505755	0.00312229	-0.000672468	-0.00494189	-0.000213621	-0.00270072	0.00119853	-0.00196498	-0.00213961
-159	-0.00146416	0.000516043	0.000525764	-0.00561173	-0.000340694	0.00236218	0.00292908	0.00376844	0.00201306	0.00178744	-0.00356666	-0.0024288	0.000337403	-0.00268251	0.00127407	-0.00104187	0.00206922	0.00226469	-0.000737347	0.000176252	3.53397e-05	-0.00245	-0.00336813	-0.00350069	0.00771494	-0.002247	-0.00285135	0.00105119	0.000558293	-0.00256367		-0.00212115	5.59835e-05	-0.00329934	-0.00332498	-0.00659113	-0.00399164	-0.00407508	-0.00145519	0.00069375	0.0014527	0.000680169	-0.00100449	-0.00466435	-0.000823092	-0.00149296	-0.000274879	-9.70219e-05	-0.00753458
-158	-0.00172742	-0.00231208	3.90767e-05	-0.0033988	-0.000588976	-0.00223585	0.00311316	-0.00364969	-0.000139768	-0.00803682	-0.00394284	-0.00448932	-0.00562183	0.00110747	-0.00642385	0.000184989	-0.00516688	0.00355855	-0.00362192	0.00017093	-0.00380858	-0.000868793	-0.00390451	-0.00154742	-0.0053132	-0.00299351	-0.00322131	0.000485222	-0.00258985	-0.00256354		0.00020377	-0.00932111	0.00311027	-0.00154643	0.00592529	0.00120992	-0.00268531	-0.00151818	-0.00234341	-0.000132415	-0.00216077	-0.00169452	-0.00237877	-0.00268359	-0.00223842	-0.00360811	-0.00146458	0.000504976
-157	-0.00281853	0.00229102	-0.00503453	-0.00586372	-0.00308718	-0.00454814	-0.0042105	-0.00285026	0.00166155	-0.00694864	-0.00971134	-0.00267124	-0.00431717	0.000253982	-0.00249801	0.000182564	-0.00250849	-0.00415151	0.00288891	-0.00380723	0.00227519	-0.0018709	-0.00182064	0.00194538	-0.00144538	0.00226242	-0.00383404	-0.00172225	0.000740941	0.00162081		-0.00428701	-0.00286793	0.00336586	-0.00238604	-0.00287026	-0.00386025	-0.00500232	-0.00244585	0.000418197	-0.00386061	-0.00161142	-0.00157091	6.27081e-05	0.000700162	0.00291202	0.00186378	-0.000794158	0.00109055
-156	-0.00146161	0.000819459	0.00211163	-0.00264866	-0.0048584	-0.00686681	-0.00454722	0.00976999	-0.00210628	-0.0009383	-0.00405466	0.000175293	-0.002534	-0.00245234	-0.002748	-0.000166343	0.0034001	-0.000883533	-0.000269926	0.00455836	0.000886919	-0.000735332	0.00475131	-0.00205161	0.00415599	-0.000272469	-0.000825541	0.000623778	0.000980755	9.60208e-05		-0.0047477	-0.00506762	-0.00638606	0.000222719	0.00331038	0.00453448	-0.00462252	0.00204569	-0.00174525	-0.0059899	-0.000949866	5.12971e-06	-0.00524894	0.00186851	0.00137618	0.00247248	0.00233332	-0.0015173
-155	0.00131477	0.00146674	0.000196643	-0.00115058	-8.05382e-05	0.000806209	-0.00280059	-0.00506448	0.000457418	-0.0029777	-0.00619696	-0.000687463	-0.00214459	-0.000599855	-0.00647424	0.0016367	-0.00484224	-0.00154286	-0.00113026	0.000267088	-0.00323624	0.00286289	0.00166418	-0.00109705	-0.00519554	-0.00456234	-0.001627	-0.0027918	-0.00523024	-0.00551035		0.0079932	0.00540435	-0.000726535	0.00284612	-0.00740186	-0.000661301	-0.00477493	-0.00256987	-0.000902334	-0.000358858	-0.00090318	-0.00296353	4.29055e-05	-0.00182805	0.00361699	-0.00132072	-0.00226176	-0.0029716
-154	-0.00706937	-0.00226081	-0.000200267	0.00239587	-0.00105943	-0.00259741	-0.0035625	0.00284636	0.0035135	9.85091e-05	0.0048761	0.00357411	-0.000100124	-0.000634781	-0.000787124	0.000368272	0.000829526	-0.00471656	-0.000906669	0.00390627	-0.00225235	-0.00487878	-0.00343377	-0.00216645	-0.00733517	-0.00224287	0.00490547	-0.00262215	0.00175184	-0.00233907		0.00446261	0.00384637	-0.00219901	0.00219686	-0.00515015	-0.000433494	-0.00359142	0.00192959	-0.000521661	-0.00368006	0.00282827	0.00309261	-0.00427821	-0.00498051	-0.0038612	0.000127606	-0.000264073	-0.0025074
-153	0.00306456	0.000759818	-0.00155868	-0.0033763	0.00159515	-0.00143048	-0.00598294	1.87908e-05	-0.00121922	0.00262152	-0.00128964	-0.00126021	-0.0023235	0.00251775	-0.0118426	-0.000803041	-0.00624989	0.0011586	-0.00057125	-0.00213129	0.00134739	0.000527826	0.000419081	-0.00128399	-0.00207075	-0.00281817	-0.00355587	-0.00400923	-0.00196096	-0.00409898		0.00671577	0.00295689	0.000246832	-0.00599268	0.000720456	0.0013198	-0.00289138	-0.000551737	0.000669302	0.000116512	0.00167403	-0.00319462	-0.00295454	0.000390334	-0.00225436	0.00154191	-0.00376551	0.00080106
-152	-0.00155084	-0.00169967	-0.000918482	0.00400598	-0.00158812	0.00107839	0.00232458	-0.00212138	-0.00217129	-0.00280799	0.00120231	-0.00420253	-0.00403773	-0.00379987	0.0024522	0.00211145	-0.00112983	-0.0028882	0.00143079	0.00238182	0.000431571	0.000318101	-0.00249534	-0.00139659	0.00158027	-0.000488752	0.00104845	-0.00192152	-0.00302384	-0.00207019		-0.00380083	0.0031872	0.00340473	0.00355962	-0.0012513	-0.00755285	-0.00568678	-0.00634186	-0.0012537	-0.00375445	0.000542979	-0.00219295	-0.00303029	-0.00214727	-0.00412446	-0.0016578	-0.0037465	-0.0044212
-151	-0.00310471	-0.00230651	-0.00316179	0.0010135	0.00205109	-0.00245911	-0.00117251	0.000447513	0.000227004	-0.00809842	0.00264367	0.000255582	-0.0033141	0.000743133	0.0108987	-0.000912596	-0.00607172	0.000956562	-0.000230247	-0.00522597	-3.32681e-05	-0.00208545	-0.00293074	0.00221237	0.00306451	0.000236818	-0.00152943	0.000695047	-0.000631804	0.00308618		-0.000571357	-0.00295855	0.00572466	-0.0010548	0.00215266	-0.000298331	-0.00936545	-0.0059101	0.00140891	0.00212359	-0.000524205	-0.00015276	-0.00179892	-0.00330736	-0.00401461	-0.00185076	-0.000397979	-0.000225553
-150	0.00577582	0.00210902	-0.002321	-0.00142167	0.00319134	-0.00467663	-0.000468649	0.000914248	0.00076955	-0.00246191	-0.008808	-0.000717157	-0.00295705	-0.00774939	-0.00245963	0.000990568	0.00176631	9.9027e-05	-0.00483321	0.0038291	-0.0042093	-0.00206916	-0.00348858	0.00222145	-0.000445742	0.000892028	-0.00157353	0.00245455	0.00105667	0.000140546		0.0102853	-0.00182763	-0.00667438	-0.00506943	0.0062663	-0.00391637	-0.00402977	-0.00246653	-0.000327536	-0.000921178	-0.00082149	0.00250651	-0.00294059	-0.00280029	-0.000426473	0.000144855	-0.00141852	-0.00385929
-149	-0.000236331	0.000557837	0.00299116	-0.0035501	0.00124891	-0.00349069	-0.00111676	-0.000983266	-0.00171991	-0.00522432	-0.00540416	0.000146705	-0.000190506	-0.000642906	-0.00197968	0.000133887	2.04868e-05	0.000952089	-0.00317858	0.00145326	0.000583008	-0.00157394	-0.00373889	-0.000914819	0.000857456	7.27711e-05	0.000258397	-0.00599998	-0.00291618	-0.000825875		-0.00102926	-0.000890244	0.000191252	0.00289444	0.000625942	0.003014	-0.00465268	-0.00404262	-0.00187333	-0.00221682	5.11365e-05	0.000636186	-0.0047959	-0.00160092	-0.000899928	0.000912536	0.000600708	0.00120268
-148	0.00130115	-0.00148912	-0.00111238	-0.000961428	0.00473012	-0.000643368	-0.00367231	-7.95834e-05	-0.00315073	-0.00159546	-0.007823	0.002858	-0.00434057	-0.00163547	-0.0062878	0.00287207	-0.00316622	0.00222354	-0.00130762	-0.000900835	-0.00385073	0.00314549	0.00155247	-0.000437639	-4.61478e-05	-0.00212579	-0.0023554	0.000386361	0.00070077	-0.00129411		0.0122768	0.00559611	-0.00275641	-0.00360973	0.0018133	-0.0038786	-0.00545714	-3.93366e-05	0.000120173	-0.00329513	-0.00235362	-0.00100212	-0.00233558	-0.000551084	-0.000733942	0.00510069	4.54393e-05	-0.00816723
-147	-0.00229126	-0.00523598	-0.00343263	-0.00454462	-0.00323312	-0.00373739	-0.00583459	-0.00142763	0.00163597	0.00427651	-0.000483997	-0.00266924	-0.0014964	-0.00272822	-0.0106908	-3.13456e-05	-0.00239729	0.000394017	0.00229305	0.000223338	-0.00165437	0.00299169	0.00192059	-0.000315974	-0.00219218	-0.00493218	-0.000864032	-0.000438359	-0.00285124	-0.0046401		0.00604672	0.000462522	-0.00532531	-0.00143189	-0.00817805	-0.00510019	-0.00743177	-0.000807934	0.000638805	-0.00102621	0.00216002	-0.00219925	-0.00283669	-0.000233192	0.00109616	0.00377405	-0.00209841	-0.00471426
-146	0.000163524	0.000731307	0.000489358	-0.00248944	-0.00118146	0.000221901	-0.00542235	0.00465583	-0.000666586	-0.00663242	0.00034701	0.00265981	-0.000868111	-0.00374018	-0.00853965	-0.00206232	-0.0079093	-0.00694547	-0.00324217	-0.00448828	-0.00261425	-0.00014006	-0.00209489	0.00407919	-0.00203549	0.0040782	-0.00686882	-0.00652408	-0.00416377	-0.00500539		-0.00927403	-0.00192802	0.00314239	-0.00201673	-0.0040624	-0.00145423	-0.00435752	-0.00325618	-0.000912328	-0.00420639	0.000424077	-0.00203516	-0.00531657	-0.00215782	0.000518101	0.000173704	-0.00119378	-0.00343738
-145	-0.004082	-0.00155789	-0.0021482	-0.00292631	-0.000754158	0.00361823	-0.00155246	0.00107982	-0.00324039	0.00558125	-0.00481719	-0.00193753	-0.00092199	-0.000151796	-0.00090288	-0.00312965	-0.0040082	-0.00156254	-0.000337506	-0.00189834	0.000980277	-0.00242246	-0.000376581	-0.00300573	-0.00208093	-0.00214199	-0.00200837	-0.00228803	-0.00583751	-0.00216577		-0.00366173	0.0015344	0.000463323	-0.00218554	0.004669	-0.00289872	-0.00829716	-0.00253787	-0.00325571	-0.000614927	-0.000858481	-0.00111414	-0.00427287	-0.00474547	-0.00264326	-0.000638901	-0.000469011	0.000397519
-144	-0.00217726	-0.00416615	-0.000848456	-0.00144274	-0.00310447	0.00546892	-0.00521512	0.00417638	-0.00363393	-0.00372595	-0.00700566	-0.00395357	-0.00126709	-0.00255418	0.0026248	-0.000893335	-0.00185684	0.000550397	0.00158643	-0.00110043	-0.00326228	0.000377964	0.000846192	-0.00335119	-0.00433529	-0.00259836	-0.000187532	0.000663898	-0.00222437	-0.00787692		-0.00287363	0.00470411	-0.00347908	0.00520128	0.00177792	-0.00133285	-0.00276684	-0.000648685	0.0031552	-0.00064849	0.00105877	4.85581e-05	-0.00306981	-0.00324815	-0.000260096	0.000471571	-0.00101385	0.00320039
-143	-0.00205435	-0.000806601	-0.00160682	0.000260903	-0.00435077	-0.00424895	-4.03695e-05	-0.00344474	-0.00478645	-0.00592114	-0.00454636	-0.00493017	-0.0011068	-0.00348716	-0.00618953	0.00241532	-0.00464421	-0.00405116	-0.00091128	2.05784e-06	-0.00479029	0.00145511	-0.0057176	-0.0024407	0.00273225	-0.00142495	-0.00143747	-0.000836787	0.00270147	-0.00265816		-0.00263741	0.00458956	-0.00483162	-0.000835728	0.00651824	0.00123136	-0.00543911	-0.00537184	0.000306464	0.000548952	0.00126016	-0.000949971	-0.00174816	-0.00557174	-0.00160161	-0.00429803	-0.000880976	-0.000822182
-142	-0.000158243	-0.000735688	-0.00107399	0.0029622	0.0073182	0.00775214	-0.00429327	-0.00447417	0.00195358	-0.0077423	0.00161735	0.00124848	-0.00556312	3.11358e-05	-0.00444246	-0.00398753	-0.000982498	-0.0019521	-0.000509074	-0.000808711	-0.00205618	0.00166238	-0.00701294	0.00228948	0.00292564	0.00103519	-0.00209716	-0.00052826	-0.000779168	0.00309835		0.00502183	0.0021552	-0.00631785	-0.00296371	0.00784384	0.00030746	-0.00641863	-0.00305009	-0.00378821	-0.000587171	-0.000450969	0.000562968	-0.00372705	0.000207884	0.00197143	0.000444921	-0.000738307	0.000488608
-141	-0.00180297	0.000742001	-0.00411191	-0.000436187	-0.00115898	-0.00243371	-0.00302388	-0.00366456	-0.0037289	-0.00280709	-0.00274066	0.00152062	-0.00252424	-0.00382033	-0.00262811	0.00115645	0.00602366	-0.000939829	-0.00167245	0.000716375	-0.00122531	0.00172463	-0.00178896	-0.0022554	0.000867398	-0.0036444	-0.00232732	-0.000643501	2.92543e-05	0.000361629		0.0037341	-0.00293418	-0.000415054	-0.00124891	-0.00584203	-0.00479248	-0.00165075	-0.00339618	-0.000322807	-0.00400656	0.000386733	0.000102737	0.000138056	-0.0017672	-0.00448524	7.00362e-06	0.000736896	0.000897406
-140	0.00211082	-0.00320474	-0.00479169	-0.00642863	0.00148572	-0.00305954	-0.00264833	0.00547819	0.000524147	-0.00235021	-0.00536079	-0.00267885	-0.00207806	-0.00118886	-0.00190678	0.000881326	-0.0020968	0.00387625	-0.00405541	0.00146493	-0.0030836	-0.000704081	-0.00174166	-0.00272355	-0.00489533	-0.00236445	-0.00311745	-0.00497995	-0.00334003	-0.00311874		-0.0077406	-0.00468893	-0.000851632	-0.00272399	-0.00641703	-0.00481637	-0.0065914	-0.000912364	0.000253455	-0.00445428	-0.000361027	-0.000902987	-0.00246894	-0.00446969	-0.00545093	0.00267032	0.000270003	-0.00300023
-139	-0.0011926	0.000338395	0.0012965	-0.00302859	0.000490212	-0.00259321	-0.0042073	-0.00291829	-0.0063352	-0.00054781	0.00470464	-0.00158771	0.000815059	-0.00131559	-0.00555261	0.00142346	-0.00280402	0.00153522	-0.00249902	-0.00326988	-0.000236528	-0.00369397	0.000840304	0.000965208	-0.0021837	-0.00111811	-0.00845969	-0.00240992	0.00103185	-0.0033397		0.0041465	-0.00223609	0.00422593	-0.000365811	-0.00540422	-0.00375217	-0.00546342	-0.000845911	-0.000729503	0.00276063	0.00205397	-0.000411064	-0.00503468	0.000123174	-0.000884015	2.17519e-05	-0.000480819	-0.00300121
-138	0.000640228	-0.00167302	-0.00318548	-0.000643329	-0.00166094	0.000317423	0.000884339	0.00544246	0.00211774	-0.00146032	-0.0106416	-0.00548154	-0.00242688	0.00219624	-0.00393106	-0.00131984	-0.00521948	-0.000616909	-0.00266883	0.000107925	0.00149854	-0.00447285	0.00497467	0.000356371	-0.00362009	0.000589309	0.000256463	0.00425377	-0.00138649	-0.0025211		0.00463524	0.00171125	0.00216903	0.00118233	0.00311704	-0.0060286	-0.00774201	-0.00202795	-0.00202025	-0.00463201	-0.000614072	0.000292204	-0.00488768	-0.00217595	-0.000217727	-0.00269982	-0.00232347	-0.00295372
-137	-0.004358	0.000253699	-0.000710361	-0.00170596	0.00145281	-0.00176631	-0.00123985	0.000286888	-0.00124971	0.00167432	-0.000861913	-0.00053331	-0.00293113	0.000739336	-0.0022438	-0.000826551	-0.00316236	0.00219121	0.00243838	-0.00059244	-0.0016557	0.000136782	-0.00523508	0.000626547	0.000783005	0.000114355	-0.00292855	-0.00700339	-0.00524908	-0.00544688		-0.00720815	-1.252e-05	-0.00171578	-0.00137245	-0.000432763	-0.00212541	-0.00419342	-0.00235193	-0.00356121	0.0012891	-0.00208439	0.000221871	-0.00132625	0.00170462	-0.00294811	0.00128204	0.00048115	-0.00406555
-136	-0.00175538	0.000261506	0.00109091	-0.00133708	-0.00079115	-0.00351304	-0.0059955	-0.00307529	0.00243257	-0.00308734	-0.00267068	-0.00543555	-0.00316223	-0.000541526	-0.00460076	-0.00153736	0.00232086	-0.000162263	5.90174e-05	0.0022773	-0.00355382	0.00334464	-0.0014448	0.00088195	-0.00369526	-0.00189244	0.000480645	-0.00192655	-0.00266872	-0.00112691		0.0112925	-0.000368797	0.00841428	-0.0050792	-0.00194894	0.00115201	-0.00499935	0.0014725	-0.000938032	-0.00514162	-0.00235753	-0.00357756	-0.00351504	-0.00101086	-0.00233723	0.00239601	0.00237696	-0.00157007
-135	-0.000495315	-0.00529018	-0.00264221	-0.00527985	0.00046324	-0.000713809	-0.00564171	-0.00210059	0.000561234	-0.00343156	-0.000663391	0.00171184	-0.00117516	-0.00294853	0.00493806	-0.00174693	-0.00051314	-0.00180824	-0.00273933	-0.000408904	-0.00311481	-0.0032476	0.000889918	-0.000543609	0.0065917	-0.000182895	-0.00460857	-0.000181666	-0.000139513	0.00275194		-0.0019912	0.0023649	0.000417796	0.00111637	0.000328374	-0.00430256	-0.00524533	-0.00278233	-3.4805e-05	0.00249738	0.000501111	-0.0010617	-0.00192401	-0.00368998	-0.00261859	0.00167156	-0.00264679	-0.00273636
-134	0.00324042	-0.00206334	-0.00540314	0.000491607	0.00150474	0.00589021	-0.000437927	-0.00350891	0.00107059	-0.00741697	-0.00293015	-0.002555	-0.000546463	0.00154017	-0.00314667	-0.00107565	-0.006996	-0.00150392	-0.00596351	0.000552883	-0.003179	-6.74668e-05	-0.00172792	-0.00333832	-0.000154845	-0.00656574	-0.00206633	-0.0034299	-0.000932194	-0.002741		0.0059293	-0.00441134	-0.00439362	-0.00202873	-0.00225841	0.00126527	-0.00475191	-0.00221531	-0.00347715	-0.000922295	0.00165221	0.000752415	-0.00453539	-0.00211156	-0.00340119	0.00121185	-2.22918e-06	-0.0024729
-133	-0.000346147	0.00142385	-0.00200573	0.00379423	-0.00340502	-1.69178e-06	-0.00123467	-0.00435471	-0.00586702	-0.00208662	-0.00182554	-0.00397288	0.0020977	-0.00263735	-0.000878284	-0.00533561	-0.00117632	-0.00158162	-0.00105533	-0.0016274	-0.0023013	0.00457637	-0.00221647	-0.000787486	0.00450424	-0.00209208	-0.00421508	-0.00427533	-0.00373142	-0.00208631		-0.00546927	-0.00433334	-0.00236908	0.00355551	-0.00649748	0.00222497	-0.0068735	-0.00351244	-0.00072402	-0.00630696	0.000788082	-0.0033933	-0.00299743	-0.00104293	-0.00293057	0.000167337	-0.00103825	-0.000707931
-132	-0.00384132	-0.00463579	0.000934169	-0.0013053	-0.000610202	-0.0085566	-0.00444364	6.4729e-05	-0.0047623	-0.0053791	-0.00219233	-0.00114575	-0.00610611	-0.00100288	-0.00519844	-0.000179166	-0.00177176	-6.57032e-05	-0.00127237	-0.00486465	-0.00340311	-0.00172203	0.00471253	-0.0004173	-0.00653818	-0.00390314	0.000801885	-0.000986014	-0.00715711	-0.00102219		-0.0121609	-0.00574773	0.00184285	0.00374446	0.00492838	-0.000911893	-0.00338076	-0.00535612	0.0011352	-0.00240812	0.00317169	0.000975492	-0.00216573	-0.00360149	0.000818512	0.000585444	0.00113541	-0.00282228
-131	0.000623666	0.00454071	-0.00611434	-0.00378403	-0.00355499	-0.00473298	-0.00421432	0.00403342	0.00590181	-0.00838539	-0.00887562	-0.00271507	-0.00121362	-0.00343617	-0.00684621	-0.000664441	-0.00327934	-0.00483628	0.000951639	0.000600001	-0.00337159	-0.00418456	-0.00355731	0.00122251	-0.00242812	-0.0021179	-0.00474364	0.00132657	-0.0043587	0.000989085		0.00118468	0.0043748	0.00295112	-0.00549273	-0.00427601	0.00362177	-0.00623529	-0.000898314	-0.0010581	0.00114146	-0.00169823	-0.00127063	-0.00476224	-0.00469807	-0.00145175	-0.00183279	-0.00233006	-0.00337104
-130	-0.000817327	0.00373614	0.00148623	-0.00217182	-0.000338987	0.000369717	0.0013296	0.00361126	0.000640203	0.00115146	-0.00185572	0.00058631	-0.00339746	0.00228914	-0.00417577	-0.000893131	0.000400031	0.00208397	-0.00172284	-0.00309586	0.000541682	0.00118879	-0.002816	-0.00325991	-0.00329177	-0.000906219	-0.000267954	0.000311308	-0.00190948	-0.00297922		0.00202839	-0.0034915	0.00491017	4.8321e-05	-0.0066705	0.0012644	-0.00795862	-0.000803512	0.00382167	-0.00470712	-0.00262816	4.4298e-05	-0.00283975	0.00108211	-0.000545872	0.000993576	-0.00223128	-0.00157681
-129	0.00366198	-0.000568075	-0.00261731	-8.48028e-05	-0.00167401	-0.0013782	-0.00340395	0.00392363	0.000780901	0.00220976	-0.00228805	-0.00215908	0.00225712	-0.00594936	-0.0017229	-0.00421772	-0.000663599	-0.00372966	-0.00296952	0.00106633	-0.0032516	0.00199914	-0.00284566	-0.00333917	-0.00252607	-0.00782147	-0.00201397	-0.00386429	-0.00311369	-0.00531154		-0.000566503	-0.00289914	0.00428686	-0.0032542	-0.00540706	0.00307766	-0.00434683	-0.00187742	-0.00584225	0.000128029	0.000970594	-0.00123612	-0.00195282	-0.00120303	-0.00122503	0.00245081	0.00268863	0.00195331
-128	0.000629699	0.00104372	-0.00302828	0.00118087	0.000954621	-0.00681747	0.0032302	-0.00308108	0.00105793	-0.0045792	-0.002167	-0.00536822	0.000462714	-0.00311126	-0.0015357	-0.000925135	-0.00276488	-0.000872597	-0.00151569	0.000265068	0.00145102	0.000104757	-0.00389731	-0.000585382	-0.00319139	-0.000363013	0.00321487	-0.00187888	-0.00208099	-0.0016652		-0.000315637	0.00054353	-0.00490627	-0.00331287	-0.004175	0.000215374	-0.00279267	-0.000142948	-0.00194079	-0.00193367	-0.000940237	-0.00168772	-0.000951764	0.000954953	-0.00339379	-0.00300009	0.00015238	0.00273781
-127	-0.00310601	0.00184665	-0.00168398	-0.00473649	-0.00251406	-0.00365158	-0.00607758	-0.000755017	-0.00266894	-0.000244713	-0.000779964	0.00114645	-0.00318524	0.00121251	-0.00184115	-0.00318934	-0.00300585	0.000434007	0.00206442	0.000114606	-0.00132836	0.00110952	-0.000258569	0.00398758	0.0092761	0.00323561	-0.00278336	0.0014486	-0.000378646	-0.000200494		0.00389689	0.00334157	0.00489254	0.00202917	-0.000861944	-0.00573171	-0.0064712	-0.00274768	0.00035155	-0.00146208	0.00101599	-0.00155227	-0.00569116	-0.00041596	-0.000596556	-0.000510318	0.000980533	-0.00054243
-126	-0.00276488	0.000365366	-0.00217413	-0.00100056	-0.000913379	-0.00143352	-0.00512286	-0.00273202	0.000325363	-0.00357398	-0.0058984	-0.00438764	-0.0032707	-0.002696	-0.00387099	-0.00610986	-0.00224971	0.0018294	-0.00376726	-0.00132298	-0.00235805	-0.00489468	0.00133211	0.00267202	-0.00248023	0.00231696	-0.0016432	0.00255251	0.00215009	-0.00259149		-0.000171141	0.00394404	-0.00283257	0.000648339	0.0100445	-0.00090549	-0.00614932	-0.00431808	-0.000286643	-0.00550413	-0.000359076	-0.00021569	-0.00228604	0.000228045	-0.000531834	0.000761119	-0.000235372	0.00103864
-125	0.00187799	-0.0025649	-0.00343246	-0.00200271	0.00320282	-8.18148e-06	-0.00205574	-0.000901059	0.00195699	-0.00286098	-0.00668358	-0.00562297	-0.00413205	-0.00150741	-0.00443995	-0.00126075	-0.00427492	-0.00232989	0.00145243	-0.00245848	-0.000526247	-0.00241435	0.000793149	-0.00414963	-0.00520201	-0.00523317	-0.00365876	-0.00248775	-0.00333403	-0.00336461		-0.00707698	-0.0106886	-0.00191704	-0.0012969	-0.00131916	-0.00296506	-0.00573307	-0.00102004	-0.000421217	-0.00335234	-0.000576016	-0.00134868	-0.00448928	0.000285668	-0.00280954	0.0011167	-0.00168437	-0.00344866
-124	-0.00161716	-0.00373979	0.000850005	0.00142151	-0.00309482	0.000946894	-0.00280449	-0.00158324	0.000651959	-0.00923855	-0.00433796	-0.00482362	-0.00064992	-0.0021814	-0.00270028	-0.002814	-0.0016004	-0.00423803	0.00338092	0.0012313	-0.00449724	-0.00100239	-0.00431429	-0.00149089	0.00570944	-0.00356489	0.000718813	0.000305767	0.000330115	0.00123994		-0.00382951	-0.00260825	-0.00119888	-0.00219357	-0.0035198	-0.00211085	-0.00590697	-0.00689445	-0.00113451	-7.59072e-06	-0.000786378	-0.00174478	-0.00196746	-0.000319035	-0.00368751	-0.00236317	0.00208854	-0.00307853
-123	-0.00442915	0.00204936	0.000987115	0.00130537	-0.000628648	-0.0032497	-0.00546321	0.00685074	-0.00542402	0.00291064	-0.00756678	-0.00429928	-0.00155923	0.00263679	0.00366307	-0.00222771	-0.00299018	0.0032873	0.00185056	-0.0038534	-0.00107093	0.00109703	-0.00353781	-0.00344133	-0.00774815	-0.00316713	-0.00281277	-0.00392873	-0.00354841	-0.000112152		0.00531893	-0.00269152	0.0034688	-0.000466308	-0.00284933	0.00474835	-0.00125929	-0.000391414	-0.000586541	-0.000950082	-0.000565492	0.00400278	-0.00103473	-0.0022238	-0.00335418	0.00235749	2.671e-05	-0.000342739
-122	-0.00265677	-0.00353785	0.00150661	-0.0091812	-0.00147975	-0.00745887	-0.000743352	-0.00289165	0.000668218	0.00284315	-0.00360569	-0.00402094	-0.00187694	-0.00376605	-0.00633257	-0.00284211	0.00118283	-0.0046781	-0.00310824	-0.00124314	-0.00465226	-0.00158833	-0.0040783	-0.000575282	-0.00432483	-0.00238244	-0.00201915	-0.00105656	-0.00343683	-0.0035235		0.00516606	-0.00033778	-0.00166413	-0.00367923	-0.00100482	-0.00338976	-0.00311489	-0.0032805	0.00131395	0.00248387	0.000307147	-0.000965665	-0.00030834	-0.00303165	-0.00170041	0.000527576	-0.0022968	-0.00182714
-121	-0.00226961	-0.000410357	-0.00235917	-0.00279121	0.00669773	0.000738172	0.00295424	0.00308332	0.00151788	-0.00938906	-0.0029508	0.00108465	-0.00251861	0.00229875	-0.00517128	-0.000401228	-0.00321279	0.00119557	0.00147157	-0.00367241	-0.000440949	0.000580246	-0.000808049	-0.00217728	-8.06235e-05	-0.00475638	-0.00226245	0.00196431	0.0045102	-0.000266666		0.00624792	0.0029315	0.00295523	0.00250715	-0.00161228	0.000863322	-0.00285442	-0.00279338	-0.00222612	-0.000377155	-0.000525482	0.00103963	-0.0024635	-0.00441313	-0.00211725	-0.00365553	0.000183604	-0.00319577
-120	-0.0028522	-7.35465e-05	-0.00647418	-0.00805723	-0.00240963	-0.00204273	-0.000634447	0.000861393	-0.000719627	0.00100354	0.00044358	0.000317072	-0.000517118	-0.00211744	-0.00203445	-0.000102555	-0.00113919	-0.00103305	-0.00550497	-0.00120865	-0.00325389	-0.00384124	-0.00420494	-0.00149803	0.00197993	-2.65661e-05	-0.000391022	-0.00170094	-0.000778464	7.24391e-05		-0.00171723	-0.00261896	-0.00686906	-0.000122862	-0.000136896	0.00625514	-0.00642786	-0.00376328	-0.00335812	-0.00204713	0.00120356	-0.00143828	-0.00630202	-0.00207931	-0.00136356	-0.00382308	-0.000958154	0.000605997
-119	0.00474175	-0.00100025	-0.00247875	0.00126817	-0.0012743	-0.000485661	-0.00367453	-0.00490066	-0.00208517	0.000982909	-0.00373574	-0.00464168	-0.00139349	-0.00172655	-0.00284276	-0.00609873	0.000850405	0.00401692	0.00253415	0.0030872	0.000369833	-0.00564418	0.000288487	-0.00515697	-0.00370144	-0.0046128	0.000741662	-0.00330219	-0.0016949	-0.00454568		0.00377337	-0.00189161	-0.00653717	0.00217268	-0.00351374	0.00201822	-0.00585017	-0.00309927	-8.20273e-05	-0.00121388	0.00169601	-0.00247768	-0.00363985	0.00181915	-0.00134914	-0.000934114	-0.00135158	0.000773033
-118	-0.00450194	0.00122733	-0.00189681	0.000163926	-0.000501717	0.00219302	-0.00133248	-0.000994172	-0.00485302	0.0022269	-8.9527e-05	-0.00319275	-0.00283862	-0.00120613	-0.000980822	0.00103886	-0.001331	0.00300568	0.00101188	-0.00144368	-0.00101219	0.00314056	0.00105317	-0.00215366	-0.0033761	-0.0013456	-0.00439385	0.00268183	0.000108287	-0.0029326		-0.000534552	-0.00231008	0.00237238	-0.00431181	0.00466367	-0.00312813	-0.0090695	-0.000914729	0.000111295	-0.00125972	-0.000172825	-0.0038883	-0.00384358	0.00249183	-0.00159906	-1.81801e-05	0.000784018	-0.0016008
-117	0.00209372	-0.00317824	-0.00200823	-5.3047e-05	-0.0012523	0.00648978	-0.00432226	-0.00343256	0.00289312	-0.00555543	-0.0063276	-0.00157907	-0.00382366	-0.00367746	-0.00810723	-0.000797678	-0.00271492	0.00178264	0.0081502	-0.00121906	-0.00352799	-0.00143976	-0.00155007	0.000355941	0.00419376	-0.000625013	-0.00428155	-0.00636883	-0.00603617	-0.00475891		0.00664498	-0.000287845	-0.00310497	-0.00495648	-0.00395637	-0.00230858	-0.00281038	-0.00374414	0.000508525	-0.00441847	-0.00308585	-0.000574488	-0.00184734	0.001481	-0.00166357	0.00220618	0.0018012	0.00224601
-116	-0.00156415	-0.000703009	-0.00312036	0.00329441	-0.00403438	-0.00650615	-0.00428798	-0.0024737	-0.00343498	-0.00334211	-0.00234015	-0.00546192	-0.00127037	0.00327655	0.00668976	-0.00224576	-0.00254778	-0.00245146	-0.00483661	-0.00211964	0.000909421	-0.00434687	-0.00406143	-0.000171022	0.00569936	-0.00617163	-0.00471402	-0.00112265	-0.00280256	-0.00387078		0.00628916	-0.00191437	0.00369369	-0.00467701	-0.00833533	-0.00502074	-0.00602196	-0.00119754	-0.00096992	-0.00294985	-0.00447576	0.00440406	-0.00218342	-0.00139808	-0.00136526	0.00156774	-0.000866903	-0.000118719
-115	0.00168142	0.000132317	-0.00248173	-0.00149944	0.00461995	0.00443293	-0.00344501	-0.000663419	-0.00181767	-0.00656035	0.00440836	-0.00212155	-0.00541764	0.00018166	-0.0055045	0.000292438	-0.00138813	-0.00103578	0.000617184	-0.00480856	0.000606359	-0.00446666	0.00404945	0.000549786	0.00169556	0.00330179	0.00178775	-0.00643184	-0.00513713	-0.00171516		-0.000501739	0.00320158	0.00263988	-0.000159274	-0.00120634	0.00495793	-0.00388785	-0.00352803	-0.00317871	-0.00114122	0.00176042	-0.000979511	-0.00106156	0.000169854	-0.00416788	-0.00188082	0.00135428	-0.00413184
-114	-0.00201894	0.00107431	-0.00262517	0.00284541	-0.00129783	-0.00375733	-0.00464042	0.00172558	0.00118819	-0.00411121	-0.00626896	-0.00308646	-0.00025483	-0.00539535	0.0028621	0.000364665	-0.00417068	-0.00142014	-0.00161912	0.000788949	-0.00196515	0.0025538	0.00107408	0.00103316	-0.00540905	-0.00555024	-0.00561848	-0.00088951	0.0048502	-0.0029005		-0.00692864	0.000856102	-0.0050484	-0.00725285	-0.00868075	-0.000589481	-0.00609314	-0.00224065	0.00106076	0.000334442	0.000783974	0.000896178	-0.00305725	-0.0018227	0.000502609	-0.00122758	0.00339187	0.00222537
-113	0.000144475	-0.00202124	-0.00238624	4.50968e-05	0.000971005	-0.00372514	-0.00366915	-0.00139469	0.00155461	-0.00168515	-0.0063622	0.00356885	-0.0041462	0.00137205	-0.00534673	-0.00481459	-0.00236482	-0.00606532	0.00150302	0.002478	-0.00306253	-0.00293891	-0.00150251	0.00315676	-0.0040739	-0.00458579	-0.00532342	-0.00160153	-0.00360405	-0.000506788		-0.00749184	-0.00671119	0.00165788	0.00547611	0.00366044	-0.00203507	-0.00319812	-0.00304012	-0.000703578	0.00109533	-0.000597512	-0.000727438	-0.00290719	-0.00436145	-0.00248961	-0.00383039	-0.00186521	0.00131833
-112	-0.00288253	-0.000659197	-0.00348551	-0.00569058	0.000822633	-0.00392037	-0.00247096	-0.00351	-0.00661328	-0.00335933	-0.00103076	-0.00109755	-0.000658207	-0.000118882	-0.00558574	-0.00396552	-0.00222808	0.00506524	-0.0028948	-0.00594564	-0.00262716	0.00244995	0.00171878	-0.00509294	0.00239178	-0.00654632	-0.000356263	-0.00208121	0.00228731	-0.000413735		-0.00540302	0.00954675	0.00176316	-0.003117	0.00235619	-0.00565021	-0.00511034	-0.00477402	-0.00257853	0.00481515	-0.000212157	0.000326212	-0.0024118	-0.000183656	-0.00225891	0.00161354	-0.00274878	0.000766706
-111	-0.00211938	0.00134424	0.00292956	0.000368206	0.0013908	-0.00651807	-0.00343225	-0.00263136	0.0111132	0.00384691	-0.00227075	-0.00119987	-0.00118488	-0.00170366	-0.00410208	0.00152224	-0.00630549	-0.00366339	0.00200831	0.00395529	-0.00189354	-0.00304917	-0.00312307	-0.00507499	-0.00283854	-0.00170466	-0.00106904	-0.00092694	-0.00293032	-0.00245585		0.00334262	0.00278233	-0.00226585	0.0015462	-0.00418455	0.00205934	-0.00320018	-0.00625501	-0.000744001	-0.000361987	-0.000415732	-0.00371565	-0.00169769	0.000469462	0.000558843	-0.00295389	-0.00177443	-0.00463862
-110	0.00159981	-0.00165563	2.87065e-05	-0.00108484	0.00324473	-0.000506372	0.00338777	-0.000392716	0.00224203	0.00359576	-0.00304478	-0.000427426	-0.00577341	-0.00252559	-0.00677269	0.000455445	0.00331914	0.00460156	-0.000783159	0.000626023	-0.0023415	-0.00377444	-0.000968932	0.00378075	0.000485784	-0.00185921	-0.00459425	-0.00183869	0.00371737	-0.00277398		0.00682483	-0.0089343	-0.00730087	-0.00363548	-0.00556629	0.0017107	-0.00321585	0.000419454	0.000408185	0.000191729	-0.000494733	-0.00165542	0.000254933	-0.00196836	0.00149785	-0.00246012	-0.00143105	-0.00117377
-109	-0.00394757	0.00396903	-0.00651478	0.000781404	0.0028307	-0.00199712	0.00499589	-0.00501976	-0.00755619	-0.00119717	-0.0050765	-0.00458709	0.00021019	0.000174368	-0.0113976	-0.00434906	-0.0050573	-0.00399217	0.00212899	0.00233787	-0.00407021	-0.00418894	-0.00441915	-0.00577719	0.00405381	-0.00485063	-0.00123496	-0.00072331	-0.00916439	-0.00329079		0.00564055	-0.00305639	0.00197673	-0.0104768	-0.000994564	-0.000729957	-0.00384833	-0.00119492	-0.00383469	-0.00313305	-0.000238987	0.00315297	-0.00271489	-0.0034897	-0.00272724	-0.00105531	-0.00106081	-0.00581686
-108	0.0034322	9.19508e-05	-0.00363692	0.00196912	-0.00429611	0.00302367	-0.00375162	0.00324345	-0.00137525	0.000411797	0.00124072	-0.000619254	0.00235113	-0.00288031	-0.0024362	0.00189954	0.00205016	-0.00463948	-0.00188133	-0.0034966	0.00398027	0.00059713	0.000294689	0.00159665	-0.0013192	0.003746	-0.00317233	-0.00300974	-0.0061375	-0.00340848		-0.00442326	-0.00675587	0.000556063	-0.00543018	-0.00392874	0.00163884	-0.00437884	-0.00267599	-0.00119064	-0.00237051	-0.000465729	-0.000882476	-0.00204724	-0.00011936	-0.00155947	-0.0030091	-0.000832457	-0.000360893
-107	-0.00281182	-0.00224454	-0.00260183	0.00115702	-0.00476366	0.00203432	-0.00332925	-0.00122115	-0.00484977	0.00100321	-0.00382002	-0.00374644	-0.00178602	0.00154857	0.00124207	-0.00302979	-0.00197739	-0.00267198	-0.00167199	-0.00422598	-0.0015931	-0.00297543	-0.00399236	-0.00138291	-6.81744e-05	0.00141161	-0.000563358	0.000801796	0.000517201	-0.00543924		0.0022406	0.000499421	0.00567067	0.00405869	-0.00703053	0.00124112	-0.00503286	-0.00152861	-0.000390958	-0.0041802	-0.00238001	-0.00426353	0.000238304	0.000226557	-0.00655686	0.00136106	-0.00150695	-0.00226435
-106	-0.000935077	-0.0011462	-0.000394256	-0.0039868	-0.000649062	-0.00286195	-0.00109658	-0.00116471	0.00148976	-0.00532105	-0.00236143	0.0015519	-0.00112154	0.000415049	-0.00294938	-0.00394817	-0.0019679	-0.000181646	-1.00262e-05	-0.000431895	-0.00383986	0.00651429	0.000764269	0.000580013	-0.00381633	-0.00312246	-0.00559774	-0.000530887	-0.00315116	-0.00343394		-0.000305293	-0.00202334	-0.00526595	-0.00241906	-0.000498767	-0.000264839	-0.00759157	-0.00350558	-0.00170224	-0.00152305	0.00192421	0.00229896	-0.00424145	-0.000915157	-0.00118212	-0.00227425	0.00185049	-0.000387944
-105	0.00250881	0.000341942	-0.00031727	0.000801444	0.0040279	-0.00858017	-0.00515314	0.000881292	-0.000898415	0.000401502	-0.000562738	-0.00405753	-0.00436885	-0.00313839	-0.00766412	-0.00484565	-0.00284555	0.00182736	0.00162696	0.000913945	-0.000817773	0.00192044	-0.00194968	-0.0024532	-0.00351371	-0.00288132	0.0042381	-0.000911335	-0.00274774	-0.00117087		-0.00860119	-0.00114004	0.0015252	0.0013761	-0.00704083	0.00167613	-0.0037149	-0.00177369	-0.00103337	-0.00245974	0.00240041	0.00430724	-0.00440161	-0.00407112	0.00129696	-0.00147616	0.00019587	0.00307755
-104	-0.00526716	0.00190183	-0.00459966	-0.00267535	-0.00288963	-0.00125328	-0.00416974	-0.00285946	-0.0012093	-0.0026787	-0.00524676	0.00129545	2.62698e-05	-0.00208487	-0.0120259	-0.00335056	-0.00661479	-0.0029133	0.00195533	0.000965773	-0.00288575	0.0021511	0.00712556	0.00162813	-0.00232654	-0.00492473	-0.0014437	-0.00342593	-0.000285842	-0.00140732		0.00223937	-0.0082511	-0.00430409	-0.000647115	0.00446724	-0.00308236	-0.00545855	-0.000232047	-0.00449201	-0.000975405	7.22498e-05	-0.000775936	-0.00075142	-0.00119165	-0.00273917	-0.00219742	-0.00189853	-0.00248915
-103	0.00288306	-0.000250147	-0.00145236	-0.00460231	-0.000742545	0.00323345	0.00199484	0.0024181	0.000887281	-0.000252616	0.00280837	-0.000403712	-0.00126818	0.00191629	0.00483014	-0.00412162	-0.00453484	-0.000483612	0.00190144	-0.00284936	-0.00590588	-0.00291788	-0.00231531	0.000257144	-0.000186205	-6.94489e-05	-0.0101775	-0.00073693	-0.0011803	-0.00205647		0.00578273	-0.00376841	0.000922372	-0.00834664	-0.00238715	-0.00543508	-0.0015218	-0.00383932	0.00324347	6.97059e-06	-0.00185527	-0.000255848	-0.00182835	-0.00313469	-0.000125651	-0.00275555	-0.000643174	-0.000547059
-102	-0.00278845	-0.00247457	-0.00312434	-0.00480828	-0.001834	-0.00834852	-0.000776065	0.000539585	0.000122462	0.00115247	-0.00270712	-0.00225161	-0.00272111	-0.00279667	0.00196277	0.00365147	0.000183828	-1.73709e-05	-0.0028932	-9.0583e-05	-0.00409854	-0.00132764	-0.000733871	-1.9483e-05	0.00309946	0.00385361	0.000515985	-0.00220584	-0.00407538	-0.00107308		-0.00281512	-0.000968587	-0.000112373	-0.00362147	-0.0027171	-0.0031718	-0.00559833	-0.00204058	-0.0018798	-0.00389468	0.000490863	-0.00140681	-0.00245591	-0.000872884	0.000126561	-0.000924832	-0.00221905	-0.00297731
-101	-0.00148684	-0.00353801	-0.00197816	0.0012939	0.00106304	-0.0020543	0.00266913	0.00172384	0.000131318	-0.00039658	0.000745469	0.00177469	-0.00296535	0.000521724	-0.00418692	-0.00179007	-8.79415e-05	-0.00132005	-0.00202998	-0.00124951	-0.00181788	-0.00444062	-0.00284396	-0.00136947	-0.0033978	-0.00162886	-0.0042143	0.00175801	-0.00321871	-0.00270211		-0.00156247	0.00284886	-0.00354464	0.00120834	-0.000399835	0.00073478	-0.00240285	-0.00306475	-0.0015809	0.000905744	-0.00211974	-0.00228803	-0.00540468	-0.00159486	-0.000194122	0.00150832	0.00241997	-0.00379083
-100	-0.00134451	-0.00341108	0.000830231	0.000554103	-0.00256317	7.19544e-05	-0.000116072	-0.000685812	0.00184422	0.00193712	8.85566e-05	-0.00255559	-0.00113482	0.00133705	0.000622155	0.00248659	-0.00515152	-0.00420176	-0.00289871	-0.00209956	-0.00300059	-0.00354654	-0.00371645	-0.000468617	-0.00261082	-0.000540472	-0.00165369	-0.00331176	-0.00134123	-0.00258857		-0.00835766	-0.00277351	0.00148401	0.00487074	-0.00650344	-0.0073655	-0.00185265	-0.000554682	-0.00591497	0.0025895	-0.000898185	0.00101398	-0.00217464	-0.00027331	-0.00475402	0.00315434	-0.00295254	-0.00362074
-99	-0.000102203	-0.00168473	-0.00127841	-0.00325518	0.00315131	0.00898636	-0.00545356	-0.00183335	-0.00065512	-0.00730531	-0.00455973	-0.00373509	-0.00174289	0.00153985	-0.00346866	-0.00224402	-0.00149563	-0.00278784	-0.00197839	-0.0025067	0.00329689	-0.000995014	0.00331091	-0.00239991	0.00875069	0.000573704	0.00281878	0.00216749	-0.00188063	-0.00133765		-0.00963879	0.00324118	-0.00279841	-0.00370432	0.00419145	-0.00271852	-0.00468307	-0.00201897	-0.00304313	-0.00154658	0.00388844	0.00187088	-0.00172625	-0.00162944	0.000667296	-0.000176863	0.00180715	-0.00444692
-98	0.00104819	-0.00216906	-0.00152225	0.000209972	-0.00219789	-0.00405409	-0.00505178	-0.00342727	-0.000853306	0.00112333	-0.000548416	0.000166453	-0.00257219	-0.00382509	-0.00419841	-0.00561777	-0.00279974	-0.00425292	-0.000116132	-0.000830655	-0.00165544	-0.00049835	-0.00827949	-0.00487739	-0.00424321	-0.00763086	-0.00230929	-0.00110893	0.00201863	0.000762639		0.00109447	0.00116207	-0.00169293	-0.0037955	-0.00309174	-0.000103145	-0.00484294	-0.00317453	0.000331812	-0.00494234	0.00403658	0.000873372	-0.00457265	-0.00335894	-0.0042456	-0.00201532	-0.00402179	0.00086543
-97	-0.00350171	-0.00249746	-0.00375364	0.00134589	0.00113645	-0.00201991	-0.00181978	-0.00258134	-0.00141286	-0.00369853	-0.00217554	-0.00226784	-0.000327938	-0.000220304	-0.00504696	1.58839e-06	-0.00188078	-0.00078923	0.000499831	0.000459196	-0.00216825	-0.000620304	0.00304999	0.00473065	0.0025324	-0.00342046	-0.00261726	0.0026654	-0.000582486	-0.000794988		-0.0013976	-0.00754067	-0.00275144	-0.00328923	-0.00270945	0.00338429	-1.74197e-05	-0.00111621	0.00138059	-0.00162032	0.000444752	0.000200271	-0.000378736	0.000420322	-0.00120871	-0.00623701	-0.00247302	-0.00307387
-96	0.00103945	-0.00103568	-0.00215108	0.00545469	0.00137177	0.00190981	-0.00472693	0.000918351	-0.00209191	0.00322437	-0.0027076	0.00199803	-0.00407714	0.00421281	-0.000381391	-0.00377834	-0.00348131	0.00295409	0.00122306	-0.00251608	-0.00473374	0.00177264	-0.00330989	-0.00621698	0.00290386	-0.00416412	-0.00332868	-0.00305709	-5.38252e-05	-0.00186262		0.00479921	-0.00401211	0.00131038	0.00148814	-0.0075496	-0.00563359	-0.00505874	-0.00232447	-0.000776617	-0.0018078	-0.00227899	-0.00177154	-0.00165525	-0.00335224	0.00331551	-0.000353448	-0.00253262	0.00435449
-95	-0.00350316	0.000406603	-0.00316882	-0.00508999	-0.00464906	-0.00116615	-0.00149606	-0.000684073	0.000987457	0.00157327	-0.00631655	-0.000224184	0.00059195	-0.000271861	-0.0087452	-0.00247513	0.00309945	-0.00279263	0.00141965	-0.00323425	-0.00406779	-0.0012	-0.00502303	0.0052859	0.0030475	-0.00172361	-0.00208357	0.00416351	-0.00255507	-0.0010153		0.0030515	-0.00133138	-0.00191895	-0.00341598	-9.51845e-05	0.00169377	-0.00590813	-0.00350829	-0.000647164	-0.00206266	-0.00171693	-0.00124091	-0.00311679	-0.00138808	-0.00178967	-0.0018802	-0.00245441	-0.00216346
-94	-0.00118278	0.000156106	-0.000104761	-0.00431317	-0.00221947	-0.00433121	0.000969528	0.00143455	0.00435343	-0.00142765	-0.00335493	-0.00220655	0.00319235	-0.00570407	-0.00166433	-0.00250491	-0.00111251	0.00377906	0.000866846	-0.000371807	0.00278317	-0.00211573	0.00230868	1.85973e-05	-0.00507551	-0.00039025	-0.00332133	-0.00205302	9.07826e-05	-0.0059973		0.00270627	0.00277376	-0.00278614	-0.00660852	-0.00670119	-0.00256467	-0.00643032	-0.00113911	-0.00237843	-0.00356834	-0.00176981	0.0039146	-0.00232344	-0.00109384	0.000896301	0.000949783	-0.00159727	3.61417e-05
-93	-0.00159925	-0.00216719	-0.0029583	0.00257653	3.70929e-05	-0.00499709	0.00228759	-0.000613448	0.00731893	0.00355319	-0.00140043	-0.00107235	0.00132783	0.000661599	0.00392396	0.000447246	-0.000287976	0.0042399	0.000257982	-0.000546637	-0.00173868	0.00218952	-0.000754344	-0.00216874	0.00444254	0.00399339	0.000776225	-0.00134752	-0.010546	0.00149653		0.00603932	-8.4323e-05	0.00558586	-0.00439537	0.00553567	1.70595e-05	-0.00330916	-0.00217901	-0.00256101	-0.00331449	0.00111757	0.000253037	-0.00424978	-9.56346e-05	-0.00220632	0.00136613	0.00205162	-0.00314193
-92	0.00201335	-0.00226637	-0.00130692	-0.000210844	0.00261197	-0.00299713	0.00172863	-0.00292753	-0.00198439	-0.00173813	-0.00100742	-0.00125018	-0.000943221	0.000928292	0.00489745	0.00183341	-0.000422428	-4.71462e-06	-0.00288085	-0.00303126	-0.00106486	0.000447414	-0.000522393	-0.00146418	-0.00255133	-0.0017742	0.00267556	-0.00229742	-0.00318896	-0.000132658		-0.00732611	0.00563255	-0.00326851	0.00331563	0.00139112	0.000118748	-0.00443509	-0.00123773	-0.00357082	-0.00210164	0.00202677	0.00108341	-0.00169729	-0.00244644	-0.00317229	-0.000285717	0.000251728	-0.000537572
-91	-0.00371757	-0.00104943	-0.000738731	-0.000951278	0.00308472	-0.00778824	-0.00190237	0.00115392	-0.00254861	-0.00262369	0.00723771	0.00461736	0.00304386	-0.00253078	-0.00392647	-0.000946319	-0.00451946	0.00050734	-0.000293502	0.00322849	-0.000528208	0.000256383	0.000818082	0.000246609	-0.000214077	-0.00188774	1.25064e-05	0.000253194	-0.00203923	-0.00226699		-0.00258567	-0.00193389	-0.0012665	0.0018173	-0.000946931	0.00271303	-0.00288421	-0.00151578	-0.000158142	-0.00483449	-0.00124381	-0.000409608	-0.00480334	0.00135568	-0.00223005	0.000109408	-0.000234852	0.000168587
-90	-0.000588255	-3.04009e-05	-0.000198434	0.00113438	-0.00329342	0.000422233	-0.00226682	-0.000880239	-0.00339162	-0.00661085	-0.00359169	0.000986855	-0.00270927	0.00202509	0.000503044	-0.00135258	0.0013534	-0.0047254	-0.000990781	-0.000637945	-0.000755169	-0.00515135	-0.00376457	-0.00540902	-0.000399255	-0.00116026	-0.0065679	0.000565028	0.00297515	-0.00168488		-0.00143183	-0.00429725	0.00287065	-0.00228677	-0.000304209	-0.00365956	-0.002913	-0.00405095	-0.00134427	0.00107116	0.00121112	-0.00251702	-0.00257731	-0.00242745	-0.00198475	-0.00297091	-0.00289119	-0.00301375
-89	-0.00179051	0.00173165	-0.00163762	0.000787528	-0.0011979	-0.00150211	0.00122516	0.0049889	-0.00446976	-0.000482875	-0.00198331	-0.00233673	-0.00606084	0.00167287	-0.00592059	-0.00335041	-0.000438195	-0.000281949	-0.000916127	0.00065844	-0.000389288	0.000489946	-0.000747721	0.000818537	-0.00104222	-0.00488574	-0.00546469	0.000460148	-0.00587492	0.00215335		-0.00340468	-0.0044249	-0.00200352	-0.00386005	-0.00794157	0.0097928	-0.00454974	-0.00137261	-0.00229951	0.00106545	-0.00054504	-0.0020114	-0.00254303	0.00172813	-0.00420179	-0.00239844	-0.00202706	-0.00319523
-88	-0.00413506	0.000604105	-0.00672079	-0.0102225	0.00182846	-0.00224102	-0.00720993	0.00628962	0.00342662	0.00718508	0.00198381	-0.00405202	-0.000517923	0.00212766	-0.0130333	0.0012007	0.00147561	-0.00222064	0.00122229	-0.00213054	-0.00135694	-0.00064266	-0.00222643	-0.0020549	-0.00155989	-0.000548527	-0.00209185	-0.001887	-0.0034755	-0.00436009		0.00278872	-0.0060828	0.000479229	-0.0049722	0.00504377	-0.00429896	-0.00110534	-0.000417738	0.000472644	0.000419217	-0.000499987	0.00162227	-0.00177277	-0.00232536	0.000487639	0.000742219	0.000201804	-0.00251484
-87	0.00220601	-0.000844627	-0.00172242	0.00207709	0.00567821	-8.28082e-05	-0.000468602	0.00356369	0.00243863	0.00594845	-0.00406625	-0.00397918	-0.00264731	0.00403622	-0.00661742	-0.00682806	0.00402703	-0.00386668	0.00509233	0.00132645	-0.00553334	0.000103887	0.00470409	-0.00205578	0.00509105	-0.00371215	-0.000566565	0.000582155	-0.00251947	-0.000669216		0.00492325	-0.00193035	-0.00142026	-0.000182982	-0.00136526	-0.00465309	0.00068145	-0.000715356	0.000674206	0.000789648	0.000226888	0.00016398	-0.00231655	-0.00293825	0.000632239	0.000723157	-0.00235638	-0.00353431
-86	-0.000121739	0.00105846	-0.00386609	-0.00141118	-0.000210077	-0.00106152	0.00116562	-0.00124812	-0.00333578	-0.00259083	-0.00277456	0.00227707	0.00097757	-0.00387128	0.000467837	-0.00392301	-0.00169285	-0.00624208	-0.000668857	0.000171539	0.00220347	0.0035189	0.00182029	0.00385851	-0.0033121	-0.00170244	0.000488924	-0.000353729	-0.0028756	0.000420822		-0.00979922	-0.000841672	0.000891328	-0.000963588	-0.00513546	-0.00840104	-0.00549452	-0.00248312	-0.000961217	0.00103715	-0.00174096	-0.000772295	-0.00100506	-0.00587279	0.000536726	0.00264549	0.00188057	-0.00167084
-85	-0.00301391	-0.00210977	-0.00264044	0.00390925	0.00489902	-0.00491368	0.004061	-0.00446677	0.00518904	0.00105839	-0.00237329	0.00117161	0.00310646	0.000473976	5.7017e-05	-0.00170742	-0.0080741	0.00401154	-0.00023816	-0.0031544	0.00298271	-0.00184941	-0.00801365	0.000861754	-0.00013363	-0.000681693	-0.000840207	-0.00171152	0.000206235	0.000446493		-0.00498248	0.000381624	-0.00662593	0.00261025	-0.00104634	-0.00123306	-0.00133753	-0.000880799	0.00395903	0.00145431	-3.39988e-05	-0.00143465	-0.00658927	-5.46211e-05	-0.00269813	-0.00305076	-0.00112043	0.00019473
-84	0.00340165	-0.000977374	-0.000196337	0.00436726	-0.000855415	0.00317412	0.00161325	-0.000801863	0.0017968	0.00259927	0.00212542	0.00071904	-0.00270375	-6.763e-05	0.00714873	0.00306178	-0.00278864	-0.00639646	-0.00101089	-0.0023797	0.00308845	-0.00105227	-0.00423388	-0.00163477	0.00245701	-0.00136194	-0.00340736	-0.000261558	-0.00466742	-0.000201677		0.00196727	0.00871371	0.00459538	-0.0114673	-0.00333545	0.00085165	-0.000964057	-0.00360143	0.000426357	-0.00400823	0.00501386	-0.0027694	-0.00501435	-0.00378246	-0.0033679	-0.000395084	0.00198732	0.000998299
-83	0.00133595	-0.00144452	0.00517172	-0.00345013	-0.000458148	-0.00369586	-0.00148635	-0.00368825	0.0012935	0.000866668	0.00437136	-0.00154629	-0.00182161	-0.00108693	0.00111116	-0.00367863	0.00541733	-9.71962e-05	-0.00443151	-0.00177745	0.00609455	-0.0036246	-0.00275353	-0.000377631	0.00069082	-0.00791916	0.00056467	0.00267553	-0.00133061	-0.000732124		-0.000993423	-0.00448133	0.00651015	0.00146528	-0.00899828	-0.00258957	-0.00539504	0.000412864	-0.00227985	-0.00146377	-0.000826517	-0.00305446	-0.0023583	0.00134403	0.000411257	-0.0035937	0.000825773	0.00162839
-82	3.61575e-05	-0.0050029	-0.00260826	-0.00274683	-0.00169726	0.00794463	-0.00301723	0.00614323	-0.00415706	0.00212406	0.00308769	-0.000360589	-0.00585817	-0.000199599	-0.00352896	0.00384646	-0.00110943	0.0065239	0.00453863	-0.00637459	-0.00434694	0.00407768	0.000300279	0.000476894	-0.00474928	-0.00356117	-0.00374534	0.00422821	0.00146785	-0.00144659		-0.00281871	-0.00517558	-0.00564429	0.000629856	-0.00104873	-0.00122948	0.00186004	-0.00329837	-0.00357708	0.00219649	0.00198186	0.00288331	0.00170461	0.00185543	-0.00241567	0.00155393	-0.00165928	-0.0053635
-81	-0.00729555	-0.00146359	-0.00314865	-0.00425608	-0.00270124	0.00712187	-0.00666375	-0.00446787	-0.00154726	0.00460581	-0.00272275	-0.00294856	-0.00022102	-0.0002351	-0.0043313	0.000293056	2.67786e-05	0.00721105	-0.00415024	0.000505845	0.00131187	0.000397999	-0.00303618	-0.00219548	-0.00243797	-0.000769162	-0.00264716	0.00215812	-0.00195252	-0.000340875		-0.000432545	0.00241012	0.00539707	-0.0107485	0.006124	0.00511789	0.00298159	-0.00114198	-0.00226033	-0.00404368	-0.00128139	-0.000362257	-0.000264943	-0.00280776	0.0012319	0.00143824	-0.00196837	-0.00429902
-80	-0.0014192	-0.000975622	-0.00219967	-0.00278807	-0.00304711	0.00343056	0.00351056	-0.00385734	0.00227411	0.00192732	-0.00232274	0.000762887	-0.000664585	0.000572869	-0.00389633	-0.00429123	-0.00550302	-0.00767683	-0.00289092	0.00569716	-0.00509025	-0.0038405	-0.0050256	-0.00383654	0.00226218	-0.00422116	-0.00224683	0.00103854	-0.00250888	-0.00487885		-0.00802307	0.00198592	-0.00874599	-0.000887964	-0.0104242	-0.00474733	-0.00424381	0.000569957	-0.00269433	-0.0037641	0.00211615	-0.0027113	-0.00323097	-0.00146812	-0.00308274	0.00177703	-0.00171509	-0.00316062
-79	0.000650251	0.00648336	-0.000200199	0.00701897	6.84097e-05	-0.00167452	0.00054751	0.00200873	0.00401037	0.00761546	-0.0107192	0.00168273	0.00233975	0.00293377	-0.0037099	-0.00390151	-0.00142428	-0.00650361	0.000182218	-0.00249597	0.00537162	0.00343959	-0.00226213	0.00715245	-0.00386627	0.00279797	-0.00285435	-0.0032974	-0.00234198	0.00539577		0.00309946	-0.00741942	-0.00133998	0.00143452	-0.00238187	0.000799572	0.00110016	-0.00173887	-0.00466392	0.00248658	-0.00232575	-0.00249133	-0.00599377	-0.000106186	-0.000416755	-0.00100208	-0.00401074	0.000483957
-78	-0.000574423	-0.00359688	0.00137359	-0.00527681	0.000330413	-0.0021625	0.000146255	0.0035409	-0.00538646	-0.0034036	0.00541913	0.00442987	-0.00308179	0.00353462	-0.00210981	-0.00305974	-0.000142556	-0.00328125	0.00649749	0.00108391	-0.00339215	-0.0024145	-0.00155764	0.00047666	0.00271066	0.00288897	-0.00342023	-0.000910031	0.00170362	-0.000654422		-0.00627196	-0.000568461	-0.0046136	-0.00206352	-0.0022714	0.00131436	-0.00248727	-0.00370791	0.00083436	-0.000595869	-0.00211619	-0.00182286	-0.00161842	-0.00281101	0.0034744	-0.00131237	2.3372e-05	-0.00109091
-77	-0.00600039	-0.0002967	-0.00864896	0.00131094	0.000392676	0.00268234	-0.000370212	0.00117073	0.00437921	-0.00208674	0.00268307	0.000901117	0.00148783	0.00189669	0.0047267	0.00141	-0.000531909	0.004262	-0.000831731	0.00229355	-0.00450383	0.0012995	-0.00199891	0.00110948	0.00274009	-0.00578102	-0.00306905	0.00203934	-0.00548693	0.00463126		0.00706022	-0.000639304	-0.000275214	-0.00512815	-0.00499753	-0.00653353	-0.00104755	-0.00406719	0.00330141	-0.00131943	0.00260953	2.47351e-05	-0.00373696	-0.00150044	-0.0027966	-0.00510517	-0.0025004	-0.00338494
-76	0.00452186	0.000549603	-0.000806728	-0.00137151	-0.00466157	0.00456786	0.00220841	-0.000521666	0.00328214	-0.00282427	0.00199757	-0.0013302	-0.00435108	0.0108626	0.00575614	-0.000693233	0.00101152	-0.00274728	-0.00296472	-0.00231775	0.00514888	-0.00367183	0.0031897	-0.00142445	0.00150752	0.000653868	-0.00328006	0.00409083	-0.000171769	-0.0016469		-0.0023472	-0.00419908	-0.000904207	-0.00232084	-0.00340263	0.00455938	0.00181462	0.000790219	-0.000268553	-0.00130298	-0.00141987	0.00404023	-0.00675879	0.000816427	-0.00131875	0.000245548	0.000178975	-5.99459e-06
-75	0.000931826	-0.00390067	0.00183095	0.00411531	-0.000949335	0.00277715	0.00338353	0.0057448	-0.00282394	0.0174525	0.00385846	0.00191014	-0.00276622	-0.00101836	0.00671567	0.000432729	0.000433462	0.00402963	-0.00501334	-0.00026656	-0.000424945	0.00501523	-0.00393806	-0.000636675	-0.00109907	-0.0028786	0.00311452	0.00260764	-0.00093729	0.0057598		-0.00779365	-0.0051566	-0.00234967	-0.000160254	-0.000766047	-0.000710817	0.00174133	-0.000212783	0.000915328	0.000704793	0.000931126	0.000861012	-0.000596861	-0.00262668	-0.0025203	-9.22556e-05	-0.00286661	-0.000779121
-74	0.000642675	0.000123218	-0.00117575	0.00587374	-0.00242525	0.00313436	-0.00656961	-0.0010278	-0.000987745	0.000218854	-0.00701013	0.00123904	-0.00323017	-0.00193473	-0.00233253	-0.0024351	0.00510671	0.00254774	-0.00207003	0.00259348	0.00132209	-0.00314575	-0.0017038	-0.00014623	-0.00418171	-0.00418137	-0.00424844	0.00382005	-0.00357053	-0.000344148		0.00110463	-0.00587998	-0.00214285	-0.00263301	-0.00392146	-0.00645321	0.0017133	0.000843764	-0.00271411	0.000676652	-2.61815e-05	-0.000425377	-0.00341821	0.000359864	-0.00143589	0.00355762	0.000398098	-0.00497008
-73	-0.00309416	-0.00216897	0.00206108	0.00486113	0.00174848	-0.000115066	0.00277317	-0.00138134	0.00222175	0.00768875	-0.00176215	0.00279523	0.000322794	-0.00239505	-0.00395249	-0.00128442	-0.00205542	0.00047021	0.00306565	-0.00254936	-0.00173578	-0.00173414	-0.000607171	-0.00320611	0.00455897	-0.00539191	0.00210413	0.00199175	0.0014306	0.00273432		-0.00356307	0.000525235	-0.00382624	0.00135576	-0.00239688	-0.00338023	-0.00054737	-0.00112555	-0.00337937	-0.00172106	0.000850383	-0.0019373	-0.0033327	-0.00425911	-0.000378765	0.00193031	-0.00226227	-0.00173449
-72	0.00136674	-0.0030755	-0.00354512	-0.000229843	0.00306328	0.00291684	-0.00120113	0.00248664	0.00120826	0.00308056	0.00784469	-0.000508088	-0.00104435	0.00226278	-0.0010609	-0.00136981	0.00196622	0.000246804	-0.00210964	-0.000889524	-0.00101337	0.000447867	0.00227718	2.77895e-05	-0.000507671	0.00173358	0.000687124	0.00162016	0.00401234	-0.00240489		-6.34979e-05	0.0027441	-0.000267918	0.0033978	-0.00385598	0.00546825	0.00839762	0.000242179	-0.00168814	0.00357874	0.00482242	-0.00230719	0.0017937	0.000303371	0.00374142	-0.00303949	0.0010618	-0.00152153
-71	-0.00089872	0.00397543	-0.00401324	0.00156222	-0.000462838	-0.00417311	-0.000170935	0.00106846	0.00192132	0.0067543	-0.00642209	0.000355068	0.000247662	-0.00182212	0.0036927	0.00657849	-0.000336096	-0.00342042	0.00124228	-0.00160116	-0.000237066	0.000851335	0.00296942	-0.00184656	-0.000607247	-0.000757522	-0.00322984	0.000438238	0.00286932	0.00336049		-0.00161749	0.000141386	0.00376483	-0.00321893	-0.00736934	-0.00336573	0.00389209	-0.00108325	0.00455468	-0.00115903	-0.00140438	-0.00220279	-0.00462696	-0.000532628	-0.00441185	-0.00190142	-0.00189279	0.00242569
-70	0.00335429	-0.000767429	-0.00153837	0.00394344	-0.000541229	-0.0035945	0.00526158	-0.00300662	0.00111648	-0.00293136	-0.00562687	-0.00176292	-0.00281462	0.00145978	-0.0051169	-0.00082462	-0.000797507	0.000157086	0.00188606	-0.00241999	0.000911387	-0.000774297	0.00262423	-0.000242401	-0.00465035	0.000208805	0.00253779	-0.000675559	0.00219772	0.00204976		-0.00445986	-0.00425848	0.0083677	0.00244535	-0.00483043	-0.000476706	-0.000418285	-0.00156104	0.00363061	0.000202049	0.00132493	0.000769231	-5.21505e-05	7.75384e-05	0.00135084	0.00243215	0.00164503	0.00299166
-69	-0.00160332	0.00597686	-0.00110685	0.00232334	0.00769001	-0.000995741	-0.000137866	0.00202601	-0.00114383	0.00397502	-0.000187388	-0.000537119	0.00118472	0.00716657	-0.00429294	-0.00305733	0.00268195	0.00801335	0.00464342	0.00118351	0.00362602	0.000219377	0.000785636	-0.000373791	0.00462049	0.00352509	0.0115127	0.00165331	-0.000686899	0.00178545		0.00136536	-0.00687803	-0.00213022	-0.00715325	-0.000446933	-0.000356085	0.00558388	0.00153508	0.00188494	0.000178414	-0.000229614	0.000381353	-0.00305784	-0.00225894	-0.00379665	-0.00395399	-0.00346105	0.00213778
-68	0.00168648	0.00456198	-0.00161613	-0.003784	-0.00254189	-0.00294787	0.0069335	-0.000897728	-0.00437801	0.00163023	0.0015138	-0.00348443	-0.000215284	-3.81268e-06	0.00493655	-0.00115379	0.00107929	-0.00414097	0.000810284	0.00233107	-0.00369111	0.00108671	-0.0108838	0.00241049	-0.00445307	-0.00178644	-0.00245055	0.00128895	-0.00225274	0.00542855		-0.000122251	-0.00692962	-0.00247695	-0.00363803	-0.00324134	-0.00109545	-0.00093339	-0.00332534	-0.00292209	0.00205225	-0.00266496	0.00209797	-0.0034404	-0.00249544	0.000496671	0.00312517	-0.000771111	-0.00326365
-67	-0.00411698	-0.00117285	-0.00288009	0.000293939	-0.000466153	0.00178876	0.00233779	-0.00224792	0.0063918	0.00938419	0.00489711	0.00269026	-0.00303038	0.00251032	0.00332303	-0.000527445	-0.00143256	0.00697292	-0.00285414	0.000226412	0.00177318	0.000482284	-3.24221e-05	-0.00379115	0.00490788	-7.48595e-05	-0.00245135	0.00454127	-0.00162701	0.00427719		0.000773912	-0.0038984	-0.00149467	0.00358865	-0.00620745	0.0097948	0.00261651	-0.00117408	-0.0015265	-0.00216426	-0.00013507	0.00329137	-0.00173812	0.000845083	-0.00325681	0.00228933	0.0001287	0.0030376
-66	-0.00185835	-0.00402378	0.00309574	0.00265838	-0.000490727	0.00973588	-0.00374724	-0.000358224	-0.000394025	0.0136064	0.00672912	0.00129163	-0.000596844	0.00253314	0.00262016	-0.00154665	-0.000805009	-0.00379051	0.00213122	-0.000642777	-0.000369395	0.00253251	-0.00140303	-0.00262076	0.00703548	-0.00173162	-0.00192072	0.00368948	-0.000932184	0.00189637		-0.000958209	0.00212826	0.00178791	0.000541019	-0.00165382	-0.00111951	0.00231962	0.00403104	-0.000704209	0.00060869	0.00486192	-0.00161295	-0.00459152	-0.00211109	0.000948248	0.00207388	-0.00041229	-0.00259481
-65	0.00388571	-0.00442665	0.0026065	-0.0047762	-0.00258622	0.00599365	0.00337386	0.00454975	-0.000394788	0.00278682	0.00138369	0.000155072	-0.000650775	-0.00218531	0.00156036	-0.000411938	-0.00096358	-0.00413746	0.00198287	-0.00296336	0.00208067	-0.00291338	-0.00025943	0.00199441	0.00123426	-0.00200314	-0.000410048	0.00127778	0.0065033	0.00479637		-0.0051177	0.00333458	0.000939323	-0.000485542	0.00449913	-0.00148261	0.00465203	0.00153384	-0.00205227	-0.000782266	-0.00115743	-0.00265549	0.000660228	-0.0025378	-0.000597949	-0.00249748	-0.00263481	-0.00650602
-64	0.00136177	-0.00100387	-0.00247112	-0.000418397	0.00354135	-0.00410868	0.00318214	-0.00267368	0.00297641	-0.000774998	-0.000254491	0.00864261	-0.00206449	0.0011685	0.00265341	-0.00112611	0.00912576	-0.00168668	0.00126353	0.001093	0.00217064	0.000941497	-0.000809728	0.00318497	-0.000587767	-0.00506262	-0.00196112	0.00512341	0.000487392	0.000333514		0.00363785	0.0020656	0.00187122	0.0148612	-0.00421073	-0.00395432	0.00817279	0.00449377	-0.0020258	0.00314053	-0.00219002	0.00200207	-0.00214805	-0.00203144	0.00157014	-0.00155667	-0.00354405	-0.000830141
-63	0.00205796	0.00129617	-0.00332133	0.004418	0.00355313	0.00349965	0.00153666	-0.0012291	-0.000421889	0.00549617	0.00151999	-0.00720282	0.000433938	0.0076856	0.00592464	-0.00198233	-0.00049649	0.00220587	0.0023567	0.00495706	0.00678813	-0.00143091	-0.00107963	0.0040276	-0.00709746	0.00328934	-0.000528908	0.00178795	0.00144646	0.00311872		-0.00176147	0.00636901	0.000546341	-0.00135189	-0.0045299	0.00157733	0.0036492	-0.00204477	0.000465986	0.00212962	0.00273904	-0.00283856	-0.00313738	0.000407367	-0.00359199	-0.00186328	0.00290658	0.00189941
-62	-0.00621328	0.00285865	-0.00332921	0.00366155	0.00131191	0.00256526	0.00193497	0.00562366	-0.00569153	0.00218608	-0.00429299	0.00132141	-0.00149249	0.0012038	-0.00214805	-0.00135423	-0.00264817	0.00105447	-0.0054051	-0.00536259	-0.0026798	-0.000780656	0.00147674	0.00542449	0.00314357	-0.00254275	-0.00307865	0.00113494	0.00309189	0.00117668		-0.00095291	-0.00682774	-0.00153526	0.00339894	-0.00400641	-0.00566017	0.000830979	-0.00430564	-0.00152653	-0.000522823	-0.00134871	0.00173227	-0.00392706	-0.00483215	-0.00121081	-7.28306e-05	0.000934377	-0.00138044
-61	0.00177907	-0.00276836	-0.00313279	-0.00203896	-0.000208293	-0.00438885	0.005132	0.00290977	0.0110956	0.00740785	0.0002286	-0.00114763	0.00871567	-0.000717797	0.000621065	0.00403716	-0.00131714	-0.00279853	0.00179744	-0.00225308	0.00361089	-0.000127998	0.00146059	0.00256089	-0.00221528	-0.0012918	-0.00145626	0.00424483	-0.00681984	0.00240033		-0.00354592	0.00867376	0.00119199	-0.00659248	0.00435384	4.80329e-05	0.00699092	-0.00143108	-0.0022677	0.00173634	-9.33455e-05	-0.00258772	0.000984962	-0.00377072	-1.11973e-05	-0.00266951	-0.00442904	-0.00138005
-60	0.00229048	-0.00289649	0.00172413	0.00148714	0.00172353	0.00178336	0.00050827	0.00171688	-8.81449e-05	0.0130566	0.0042241	0.00099994	-0.000638324	0.00446177	-0.00328535	0.00337464	2.06281e-05	0.00247096	-0.00214906	-0.00168397	0.000952285	0.00169104	0.0018198	-0.000724613	0.000548996	-0.00105041	0.000755329	0.002375	0.00443678	0.00111777		0.00173212	-0.00769314	0.00578613	-0.00714492	0.00445744	0.00316296	0.00677057	0.000972436	0.00124147	0.00124699	0.00461773	-0.00134362	-0.00494378	0.000830885	-0.00208457	0.00303084	0.00264938	0.00674489
-59	-0.000987496	0.0038913	-0.00106971	0.000573713	-0.00420087	-0.00462345	0.000967772	0.00225636	0.00955921	0.0136531	0.0145267	0.00682106	0.00250348	-0.00433836	0.0054358	-0.000317457	0.00143119	-0.00229978	-5.08232e-05	0.000307857	0.00293902	0.00109627	-0.0055666	-0.00564041	-0.000723188	0.00120317	-0.00114563	0.00145497	-0.0025647	0.00444924		-0.000451479	-0.00121927	0.00338532	-0.000774658	0.00407422	0.00300151	0.00987269	-0.0034439	-0.000453941	0.00152419	0.00163371	0.0027505	-1.8392e-05	-0.000957374	-0.00267969	0.000264547	-0.000603097	-0.00660066
-58	-0.00587715	-0.00144097	0.00359074	-0.000784358	-0.000399521	-0.00283444	0.0100601	0.00194382	-0.00322043	0.00100726	0.00613069	0.00122284	0.00262666	-0.000314888	0.00472095	-0.000402455	0.00321106	0.00165982	-0.000258363	-0.00314091	0.00190007	0.00178712	-0.0022556	-0.00575222	0.00460815	0.00273289	0.00758684	0.00626027	-0.000443993	0.00248977		-0.00712958	-0.00135837	0.00171508	0.00285904	0.0014514	0.00415207	0.00464771	0.0045668	0.00080898	-0.00139358	8.92332e-05	-0.000792521	-0.00223989	-0.00311903	0.00142979	0.00224196	-0.000640486	-0.00190773
-57	0.00296796	0.00870317	-0.000342688	0.00446272	-0.0010553	-0.00385547	0.00752783	-0.00283375	-0.00793551	0.00506619	0.00177529	0.00151502	-0.00499085	0.00167533	0.00256131	-0.00152799	-0.000664034	0.000191927	0.000640352	0.00445759	-0.00343606	-0.00245565	-0.00523502	0.00347151	0.00865053	-0.00345748	0.000211881	0.00372915	-0.00122565	0.00267682		-0.00226123	0.00303303	-0.00483429	-0.000427828	-0.00546785	-0.00114387	0.00620154	0.00148879	-0.0016181	-0.0032855	-0.00538454	0.00228959	0.000589605	-0.00140819	-0.00132798	-0.00265455	-0.00331662	-0.00271063
-56	0.00486276	-0.00346035	0.00288578	0.00979743	0.00209547	0.0114181	0.00680006	0.00590831	0.00171924	0.00782679	0.00415468	-0.000811641	-0.000111856	0.0144283	0.00552833	-0.00354212	0.000488768	0.00574058	-0.000172814	-0.00106412	0.00210639	-0.00287201	0.00227695	-0.00146742	-0.00682995	-0.00155882	-0.00312049	-0.000285712	0.00266451	0.00340656		0.0110068	-0.00405265	0.00495481	0.0029425	0.00253165	-0.00507077	0.0110437	-0.00138417	-0.00275048	-1.58434e-05	-0.00105179	0.00132775	-0.00239573	-0.00327922	0.00135588	0.000570173	0.00256569	-0.000586815
-55	0.003497	0.00157586	-0.00118175	-0.000680422	0.000785129	0.00454077	0.00474879	0.00278711	-0.00234553	-0.000309675	0.00385174	0.00113058	0.00171247	-0.000309694	0.00262636	0.0022011	-0.000528641	-0.00367456	0.004921	0.00243789	0.00302811	0.00360898	0.000669877	0.00270051	0.00340822	0.00434345	-0.00199635	0.00542041	0.00306659	0.00332111		-0.00660984	0.00221538	0.000258554	0.000814949	0.00478145	0.00444089	0.00649826	0.00251215	0.000101866	0.00400445	0.00120164	-0.000853951	-0.00196233	-0.00104694	0.00337083	0.00451177	-0.000923938	-0.000798491
-54	0.00159107	-0.000561261	0.00172401	0.00115462	-0.00323952	0.00657007	0.0113019	0.0031201	0.0011976	0.00502683	0.00216185	0.00294291	0.00101586	0.00166578	-0.00184092	-0.0029719	0.000216471	0.00223857	0.00274779	0.000783047	0.0023129	-0.00218314	-0.00222694	0.00106668	-0.0031775	-0.000754459	-0.00514289	0.00147158	0.000253391	-0.000683556		0.000944537	5.17601e-05	0.00389529	-0.00247854	-0.00426346	0.00166149	0.00898953	-0.0005715	0.000760745	0.00155734	-0.000377922	-0.00176069	0.00116449	-0.00404517	-0.00115414	-0.00194645	4.42671e-05	0.00281395
-53	0.00149501	0.00440192	-0.00239486	0.00531716	0.000455398	0.0149765	-0.000424162	0.00816764	0.00121179	0.00902358	0.00669654	-0.000712784	0.00240936	-0.00302624	0.005609	0.00256331	-0.00174209	-0.000488698	0.000646843	-0.00161461	0.00149283	0.000112764	-0.00148284	-0.00355554	-0.00198374	0.00194781	0.000247582	-0.000168433	0.00235715	0.00327373		0.000769995	-0.00377992	-0.00272318	0.0145413	0.0069947	-0.00130934	0.0139501	-0.000343321	0.00247381	0.00233322	0.0017772	0.00060328	0.00509431	-0.00132186	0.00180705	0.00037876	0.00154207	0.000605296
-52	-0.000904467	-0.00419512	-0.00200019	0.0033956	0.00456096	-0.00425848	0.00360693	0.00158349	-0.00238564	0.0164604	0.00627296	0.00688839	-0.000479542	-0.000298383	0.00354773	-0.000450439	0.00309046	0.00475086	0.00077092	-0.000632427	0.00465806	-0.000819729	-0.000576483	-0.0007966	-0.00180085	0.00129734	0.00512118	0.00784076	-0.000247376	0.00325985		0.00449395	0.00546773	0.00238108	-0.000976879	0.000467978	0.00317476	0.0140102	0.00848796	-0.00051332	-0.0012912	-0.000179609	0.0041271	-0.00054303	0.000485822	-0.00278239	-0.000165603	0.000957332	0.00255797
-51	-0.00445681	-0.000611316	0.000906533	-0.00175118	0.00487995	-0.00455312	0.0064681	0.00013347	0.00439949	0.00389791	0.00554357	-0.000156714	0.00313473	0.000168269	0.00449574	-0.00302026	-0.00221986	-0.00615602	0.00273889	0.000929255	0.000855682	-0.00116672	-0.0037231	-0.00628633	-0.000490532	0.00187225	0.00488455	0.00230435	-0.00229062	0.00302221		0.00338299	0.00427262	0.000691466	-0.000233924	0.000263158	-0.00129303	0.010701	0.00259694	-0.0014148	6.10495e-05	-0.00238239	-0.00204682	-0.00108074	-5.73736e-05	7.99353e-05	0.000125379	0.000371556	0.0010101
-50	-0.00388767	0.00123226	0.0020617	0.00247475	0.00128366	-0.00647481	0.00606235	0.00604457	0.00672837	0.011125	0.0122826	0.00149753	-0.00405831	0.007847	0.0136086	0.00411831	0.00507595	0.000221053	0.000212843	0.00933524	-0.00200413	-6.81691e-05	0.00297829	0.00302797	-0.00255898	0.00383288	0.00842915	0.000708335	0.000728387	-0.00137699		-0.003923	-0.00738636	0.00502625	0.000196608	0.00910785	-0.0022234	0.00811086	-0.00013701	0.00508525	0.00273787	0.00463963	-0.00266897	0.00334386	0.000666229	-0.00291797	-0.00181821	0.000936669	0.000920492
-49	0.000712584	-0.0036311	-0.000123659	-7.09642e-05	-0.00490519	0.00176344	0.0106018	-0.000552216	0.00553562	0.00649036	-0.00142834	0.00270585	0.00482068	0.00366925	-0.00368232	-0.000143623	0.0024717	0.00761184	-0.00169748	0.00196892	0.00117818	-3.37008e-05	-0.00304208	0.0035773	0.00546961	0.0047983	0.000931504	0.00331303	0.00184115	0.000871913		0.00570284	0.00687092	-0.0123204	-0.00639409	-0.00224501	-0.00250109	0.00860189	0.00317324	-0.00287544	0.00116295	-0.00119961	0.000479477	-0.000562284	-0.0039637	0.00233812	-0.00255365	-0.00407246	-0.00228127
-48	0.0031878	0.00138203	0.00274257	0.00398216	0.00245972	0.00145437	0.00801237	0.00314094	-0.00220721	0.00962726	0.00525891	0.00299439	0.0081041	0.00612658	0.00293667	0.00621153	-0.00113311	0.00165216	0.00289652	-0.000194334	0.00601725	0.0032976	0.00136062	-0.00107316	-0.00278582	0.00350653	-0.00170227	0.00188569	0.00676327	0.0015794		-0.00687586	-0.00408644	0.005664	-0.00120233	0.0102413	-8.79537e-05	0.00994104	0.00379471	-0.000558215	0.00143977	-0.00145621	-0.00396116	0.0014113	0.00203777	0.00199532	0.00289992	-0.00195449	-0.00120424
-47	0.00323524	0.00280634	0.00052354	0.00400654	-0.00230984	-4.79275e-06	0.00248308	0.00190752	0.000565952	0.00429547	0.0137467	-0.00347337	-0.000942756	-0.00116036	0.00135981	-0.00256192	0.00229259	0.00231172	0.00492896	0.000866906	0.00395863	-0.00151291	0.000725908	-0.000686479	0.00443291	0.000258155	0.00920177	0.00448994	0.00646534	0.00241426		-0.000586542	-0.00352465	-0.00111557	0.00341185	0.00182566	0.00490869	0.0142681	0.00719835	0.00128216	0.00125903	0.00172761	0.00249239	-0.00317003	-0.00102139	-0.000507392	0.00189418	-0.000770201	0.0029632
-46	0.00959881	0.00415717	0.000940586	0.00233807	0.00512605	-0.0002525	-0.000645724	0.00545457	-0.00116332	0.0117698	0.00173333	-0.00232235	-0.00157987	0.000274859	0.00402453	-0.00301735	0.00550294	-0.0015738	0.00191881	-0.00175838	0.00800886	-0.00227937	-0.00061663	0.000708959	-0.00511268	-0.00177833	0.00586128	0.00756051	0.000967082	0.00809273		-0.000567516	-0.000277142	0.00188976	-0.00171763	-0.00178766	-0.00505472	0.0220791	0.00331117	-0.000726329	0.00233859	-0.00250554	0.00471273	0.00178483	0.00267629	0.00385117	-0.000946649	0.00213252	0.00111191
-45	0.00129209	-0.00416171	-0.00234871	-0.00220514	0.000149381	0.00557582	0.00654248	0.00124931	0.00279696	0.0145482	-0.00205158	0.00683855	0.00423444	0.00521383	0.0107212	-0.00420755	-0.00497043	-0.00183912	0.00086901	-0.00125185	0.00240246	-0.00316593	-0.00652939	-0.00450293	-0.0010791	0.00493524	0.00129039	0.0040943	0.00269134	0.00470172		0.00443806	0.00193344	-0.00253294	-0.00385472	0.00634567	-0.000580437	0.015192	0.00196103	-0.0033754	0.00053106	0.00345041	-0.00232342	0.00197234	-0.000211428	-0.00301047	0.000358457	-0.00137543	0.00417014
-44	0.00306233	-0.00318012	-0.00108754	0.0013302	0.00147986	0.00186358	0.0102039	0.00650833	0.00272951	0.00847766	0.00264206	-0.000988368	-0.00372461	0.000870597	0.00868781	0.00332875	0.00215909	0.00815453	-0.00045408	0.00350839	-0.00223848	0.00300267	0.00111212	-0.000374584	-0.000712415	0.00488395	0.00105384	0.00709614	0.00139045	0.00620396		0.00293466	-0.00143101	0.00400703	0.00110089	-0.000595468	0.00263254	0.0127429	0.00258162	0.00584817	-0.000267742	0.0052011	0.00149412	0.00216455	0.000752342	-0.000667182	0.00173647	0.00132752	0.00593923
-43	0.00737887	0.0019062	6.68008e-05	0.000962633	-0.00242515	0.011624	0.00488284	0.00554727	0.00310718	0.00910102	0.012543	0.00712062	0.00608258	0.00198792	0.000203697	0.00096803	0.00279056	-0.00379162	0.00302202	-0.00248351	0.00645494	-0.000226304	-0.00640371	0.00106741	0.00421928	0.00077893	0.0028917	0.0025571	0.000817617	0.00612337		0.00335745	-0.0024617	-0.00373394	0.000667109	0.00125062	0.00215319	0.0161571	0.00318277	0.00173684	-0.000790496	-0.00208676	-0.00317327	0.0040034	-0.000167615	-0.00138402	-0.0045002	0.000136928	0.000941221
-42	0.00298476	0.0023503	0.0016312	0.00271585	0.000814861	-0.00124182	0.00635211	-0.00219529	0.000940696	0.0105348	0.00482029	-6.64668e-05	0.00186155	0.000818745	0.0111552	0.00125252	0.0021254	-0.00146652	-0.00185108	0.00521667	0.00235026	0.00259502	0.0053696	0.00106895	0.00336953	0.000867088	0.00435642	0.00249133	0.00467132	-0.00261542		-0.00369125	0.00148567	-0.00058386	-0.00184966	0.00145513	-0.000919351	0.0190955	0.0033234	0.00418832	-0.000151708	-0.000766391	0.00163625	-0.00149084	-0.00051091	0.000327044	0.000561976	-0.00137695	0.0012497
-41	0.00733316	0.00519724	0.00508784	0.00188559	0.0054702	-0.00105166	0.00757482	0.0046295	0.00592249	0.0118121	0.0105202	0.00347928	0.00878018	0.000987474	0.000512915	0.00153266	0.00211146	0.00335176	0.00310884	3.37145e-07	0.0115496	-0.00388173	0.00199586	0.00476866	0.00343969	-0.00204499	-0.00154382	0.00567041	0.00376821	0.00521157		-0.00852993	-0.00209073	-0.00590719	0.00144614	0.0032871	-0.00119362	0.0241167	0.00791993	0.00503992	0.00338029	-0.00282894	-0.00431819	0.000134672	-0.00196043	0.00460545	0.00130975	-0.000541749	-5.22425e-05
-40	-0.00440526	-0.00036122	-0.000807338	0.00377729	-0.00193474	0.00659313	0.00433222	-0.00209619	-0.00120505	0.00157996	0.00938631	0.00757931	-0.00121143	0.0034834	0.00333931	-0.00225564	0.00648895	0.00209739	0.000992421	0.00226471	0.00694725	-0.00157584	-0.00372135	0.000608978	-0.00157567	-0.000888928	0.00545371	-0.000472762	0.00683403	-0.00118781		0.00641001	0.000549939	0.00285896	0.0040967	0.00368393	0.00027752	0.0138753	0.00394721	0.00186031	-0.00234337	0.00299005	4.75535e-05	0.000605989	-0.000139936	-0.000256319	-0.00197009	-0.00303992	0.00471084
-39	-0.00281615	-0.00174991	0.00361368	-0.002742	-0.00281757	0.00590951	0.00558458	0.0038098	-0.00302264	0.0149987	0.00667786	-0.00138852	-0.0048008	0.00202086	0.0129991	0.00284383	-0.000280976	-0.000990498	-0.00402311	0.00613218	-0.00220081	0.00255112	-0.0059612	-0.00122524	0.000149068	0.00176722	9.09824e-05	0.00368034	0.00237585	0.00372563		0.00847798	0.00221692	0.00269472	-0.00114889	-0.00294297	0.00690384	0.0176125	0.00206715	0.00116829	0.00286905	-0.000988927	0.0018565	0.00831553	-0.000261421	0.00184119	0.0035732	0.000703008	-0.00106118
-38	0.00409704	0.0011786	0.00563378	0.00580081	-3.80292e-05	0.00563904	0.00840778	0.00994099	0.00260732	0.00978674	0.0104778	-0.0014594	0.0014844	0.00440677	0.00647743	0.0100947	0.00642046	0.0100702	0.00829153	-0.000654307	0.00674384	-0.000110092	0.00181179	0.00221891	-0.00224968	0.00920275	0.0114918	0.00284358	0.00678605	0.00662985		-0.000907163	0.00189902	0.00158062	0.00779379	0.00335236	-0.0066787	0.0169526	0.00550378	0.00125454	0.00278235	0.00441903	0.00154803	0.000456753	0.0047551	-0.00182672	0.00342238	-0.00158713	0.0032044
-37	0.00254363	0.00292541	-0.00228527	0.00315009	0.000793996	0.00123118	0.00441228	0.00231712	0.00296505	0.0116801	0.00364418	0.00371825	0.00376455	0.000150059	0.00699213	-0.0044035	0.00107907	-0.000644308	-0.00249118	0.00115332	0.00981284	0.000824444	0.00102643	0.000474934	-0.00290956	0.00616921	0.000635254	0.000966055	0.010486	0.00590253		0.0135326	0.00332004	0.00231198	-0.00867289	0.00144881	0.00654216	0.0215429	0.0076267	-0.00187208	0.00376164	0.00221333	0.00197891	0.00794714	0.00150853	0.00365842	0.000920295	0.0048964	0.00629514
-36	-0.00187672	0.00563781	-0.00180288	-0.000512743	-0.00102037	0.00161293	0.0103051	0.00614549	0.000168829	0.0117539	0.00942658	0.00280269	0.0075077	0.00441619	-0.001033	0.00371646	0.00173178	-0.000846541	9.46224e-05	-0.000967275	0.00490242	0.00680526	-0.00159632	0.00736332	0.00600218	0.00537303	0.00583615	0.00128764	0.0102585	0.00906863		-0.00402955	0.00787466	0.00296747	-0.00628459	0.00375877	0.00521083	0.0194185	0.00595465	0.000566217	0.00159921	0.00141502	-0.00243393	0.0026025	0.000843036	0.00223858	7.29585e-05	-0.000116129	0.00455391
-35	0.00578162	0.0059552	-0.00385882	0.0067255	0.00175128	0.00827632	0.0100153	0.00297758	0.00525181	0.0100074	0.0164345	0.00787098	0.000771464	0.00493414	0.00792228	0.00122801	0.00095919	0.00266193	0.00368643	0.000854051	0.00503861	0.000256146	0.00474634	0.00526948	0.00740281	0.00332377	0.00400503	0.00427442	0.00434157	0.00795957		0.00635568	-0.00288342	0.012726	0.00838871	-0.00112548	-0.000777078	0.0322268	0.00378553	0.00586856	-0.000122386	0.000500735	0.0015457	0.000130169	-0.00309675	-0.00306759	-0.00290887	-0.00125431	0.0023366
-34	0.00466019	-0.00191216	0.00863824	0.00282183	-0.00153544	0.00249041	0.00643888	0.000371824	0.00087694	0.00638716	0.0107048	0.0104178	0.00495381	0.00230092	0.0135944	0.0125627	0.00428558	0.00771836	0.00633979	0.00536597	0.00193758	0.000342507	0.000506874	-0.00187426	0.00664292	0.00446535	0.00372946	0.0066291	0.00756086	0.00403322		-0.00164923	0.0022171	0.00521541	0.00148324	0.005063	0.00591279	0.0223495	0.00761221	0.0104304	0.000419718	0.00233454	0.00201894	0.00764866	0.00239296	-0.000105997	4.45239e-05	0.00282211	-0.0026704
-33	0.00884726	0.00367286	0.00677142	-0.000128089	0.00240047	0.00602133	0.00286306	0.00274921	-0.00439836	0.00957088	0.00530917	0.0010659	0.000859981	-0.000430025	0.00371293	-0.000300202	0.00693911	-0.00780487	0.00249969	0.00274457	0.00899081	-0.00255416	-0.000958039	0.000198338	0.000449872	0.00248287	0.000894233	0.00599745	0.00619596	-0.000937102		0.00158659	0.00518808	-0.00526929	0.00870307	0.00129734	0.0054894	0.0204208	0.00516595	0.00201326	-0.00305615	5.46394e-05	0.00108702	0.00053333	0.0010181	0.00177634	-0.00101767	0.00192164	0.00577625
-32	0.00651927	-0.00200077	0.00351323	0.00161062	-0.00329086	0.00502264	0.00551339	-0.00136402	0.00785516	0.0161412	0.00737602	0.00154757	0.00664398	0.00191371	0.0147113	-0.00239361	0.00601947	0.0118314	-0.00238379	0.000440533	0.00224366	0.000789287	-0.000229109	-0.00618781	0.0047045	0.00477362	0.00579453	0.0113816	0.00900266	0.00286017		0.00564987	0.00485119	-0.000639273	0.0032264	-0.00179335	0.00564907	0.0245474	0.00431717	0.00197073	0.00637841	0.00604843	-0.00170558	0.00582126	0.00296231	0.00305982	-0.00100195	0.000499054	0.00061715
-31	0.00306159	0.0045942	0.00345769	0.00909145	-0.00246593	0.00366451	0.00873848	0.00360117	0.00324312	0.00727352	0.00565669	-0.00111523	0.00416405	0.00556002	0.00918887	0.000728811	-0.00205701	0.00812811	-0.00281188	0.00388216	0.00250453	7.78581e-05	0.00149048	-0.00152105	-0.00050833	0.00886894	0.00276881	0.00668481	0.0037355	0.000391338		0.00458155	0.00509947	-0.00151138	-0.00714796	0.00188606	0.00334732	0.022075	0.00813336	0.00214692	0.00720392	-0.00289284	0.00163129	0.00184133	0.00188872	0.00294529	0.00321223	0.000597496	0.00915956
-30	8.23535e-05	0.00234451	-0.00411523	0.00631512	0.000932842	0.0076391	0.0128668	0.00642997	0.00453095	0.0138118	0.00582486	0.00444208	-0.0020782	0.000954127	0.00969137	0.00596945	0.0030778	0.000949549	0.00104675	-0.00233788	0.0080984	0.00404694	-0.00591927	0.00231371	-0.000218821	0.00268139	0.00358551	-0.000335662	0.00302286	0.00164185		0.003088	0.00374277	0.0128606	7.5873e-05	0.00600738	0.000470837	0.0319098	0.00655976	0.00215514	0.00128024	0.00339786	-0.00137853	0.00684579	0.0057225	-0.000740838	0.00115572	-0.00239133	0.00820626
-29	-0.000556907	0.00700961	0.000734428	0.00592998	0.00349428	0.00364372	0.00503002	0.00426235	0.000978531	0.0119346	0.0223101	0.00332884	0.00611787	0.000988415	0.0110956	0.00582437	0.000612884	0.00168308	0.00414766	-0.00143094	0.00403903	0.00245567	0.0112937	0.000536964	-0.00556305	0.00859926	0.0124056	0.00528668	0.00823913	0.00453593		-0.00144573	0.0102361	0.00343504	-0.00150138	0.00523686	-0.00220935	0.0266862	0.00811701	0.00250929	0.000676659	0.000948887	0.00209567	0.00365428	0.00146367	0.000388137	0.000320656	0.000365109	0.00261713
-28	0.00260071	0.00553871	0.00637431	-0.00022682	0.00887784	0.00970881	0.0131115	0.00355322	0.00398993	0.0107334	0.0127798	0.00324852	0.00648105	0.00436494	0.0110132	0.007421	0.000740699	-0.00300064	0.00358798	-0.00139771	0.00355842	-0.000370317	0.00624915	0.000792286	-0.00141868	0.00565388	0.00747381	0.00149735	0.00456296	0.00384722		0.00491821	0.00379801	0.00203662	0.00272942	0.00593577	0.00298182	0.028194	0.00815656	0.00118128	0.00132283	0.00058327	-0.00117699	0.0080638	0.000961624	0.00450625	0.000532184	0.00607868	0.00484463
-27	0.00205052	0.00446981	0.000282558	0.00146489	-0.00131352	0.00472236	0.0114184	0.00378148	0.00663186	0.0118516	0.00493753	0.00125878	-0.00113092	0.00146696	0.0109938	0.00161094	0.00550486	-0.00187636	0.000673826	0.00688948	0.00628729	-0.0013289	0.00190155	0.000607182	0.00459973	-0.000116441	-0.000871524	0.00346205	0.00326994	0.00518584		0.00348668	0.000270572	-0.00774566	0.0120508	-0.00385744	0.0142856	0.0259294	0.00638692	0.0037423	0.000998553	0.00155643	-0.00217752	0.000711984	0.0012929	0.00272996	0.00311338	0.00154818	0.00620048
-26	0.00336618	0.00159498	0.00336625	0.00855453	-0.00218379	0.0022491	0.00391119	0.00293454	0.00935034	0.0134536	0.00600452	0.00537849	0.00896142	0.00508215	0.0211554	0.000510804	0.00588197	0.00854999	0.000685837	0.00570558	0.00325359	0.000435156	0.00136412	-0.00271942	-0.002047	0.00813531	0.00354364	0.00542531	0.0061708	0.00624354		-0.00710199	-0.000953201	-0.000211604	0.00758749	0.0150317	0.00185603	0.0221567	0.0104155	0.00978722	0.00142427	0.0029623	0.00312647	0.00765994	-0.000906173	-0.000345181	-0.00103817	-0.00040823	0.00595531
-25	0.00339854	0.00495421	0.00816204	-0.00141297	-0.00489081	0.00174058	0.0116294	1.90153e-06	0.00547134	0.00533359	0.0204677	0.00737363	0.00377819	0.00452935	-0.000146261	0.000885288	0.000595166	-0.000104884	0.00153726	0.0031826	0.0058466	0.000342975	0.00517579	0.001289	0.00279268	-0.000203855	0.00278051	0.00412329	0.005733	0.00297071		-0.00502983	0.00963869	-0.000754782	0.00151773	0.00165412	0.0132448	0.0271035	0.0103754	0.00676561	0.00305215	0.00443327	0.00190015	0.00777659	0.00165896	-0.00114415	0.00160828	-0.00025077	0.0118757
-24	0.0142932	0.00122309	0.0065593	0.00291137	0.00177615	0.00646333	0.00497995	-0.0025961	0.00335016	0.00722507	0.00607098	0.00321781	0.00279933	0.00924098	0.00915578	0.000795234	0.00726449	0.00168806	0.00238521	-5.38714e-05	0.0139781	0.00572783	-0.000811615	-0.000835112	0.00196809	0.00781838	0.00477957	0.0027331	0.00945939	0.00444077		0.00792096	0.0087302	0.0130713	-0.00585628	0.0122912	-0.00191732	0.0325335	0.00529033	0.0063063	0.00247698	0.00108515	-0.00134769	0.00644988	0.00308214	-0.000182387	-0.00062123	0.000879233	0.00305965
-23	0.00725619	-0.00294126	-0.00269232	0.00191445	-0.00115984	-0.00151071	0.00945351	0.0113158	0.0094699	0.0195167	0.0122857	0.00939264	0.00275293	0.00417639	0.00767455	0.00670467	-0.00148765	0.0107365	0.000144241	0.00527818	0.00610153	-0.000868175	0.00523042	0.00233858	-0.00194229	0.00168501	0.00109792	0.0032033	0.00187962	-0.00137281		0.00217421	0.00556345	0.0101479	-0.00170539	-0.000735021	0.000801192	0.0317725	0.0105649	0.00719914	0.00356505	0.0034633	0.00546813	0.00507007	0.00511131	0.00466234	-0.00100161	0.00242312	0.0129499
-22	0.00445463	0.00512952	8.90572e-05	-1.69408e-05	0.00473941	0.00656336	0.00125864	0.00440285	0.00489672	0.0116732	0.0168356	-0.000781965	-0.00207914	0.00139998	0.019596	0.00593966	0.00212727	0.00232868	0.00215295	-0.000912214	0.00321113	0.00455172	0.000102082	-0.000654996	0.00601664	0.0108168	0.0121084	0.0080931	0.00616879	-0.00122043		-0.00332729	0.00402911	-0.000985112	0.00945227	0.0113189	0.0102515	0.0402829	0.00744849	0.000993845	0.00576728	-0.000367933	-0.00210928	0.00723166	0.00397028	0.00349988	-0.00239594	0.002292	0.00391291
-21	-0.00256254	0.00166451	0.00187778	0.00598445	0.00459993	0.00285915	0.0108668	0.00285678	0.00365288	0.00844078	0.0109497	0.00240013	-0.00151895	0.000785337	0.0131858	0.00792159	0.0051312	0.00296774	0.0022705	0.00107661	0.00665077	-0.004885	0.000719458	0.00410141	-0.00563421	0.00881987	0.00687912	0.00497963	0.011499	0.00791667		0.000538643	0.00248363	-0.000545537	0.011385	0.0144486	0.00429346	0.0241537	0.00855545	0.00256913	0.00284241	-0.00289045	0.00536947	0.00626893	0.00724568	0.00206869	0.000806281	-0.001073	0.00613745
-20	-0.000125646	6.64611e-05	0.00277971	0.00997845	-0.00135705	0.0146782	0.0110656	-0.000879951	0.00531362	0.0176427	0.0154505	-0.00440409	0.0044225	-0.00117332	0.019101	0.00496277	0.00443263	0.00191435	0.00319108	0.000405497	0.00276339	-0.00147858	0.00575256	0.00582068	0.000373815	0.00516765	0.0101925	-1.36287e-05	0.00656441	0.00506219		-0.00310557	-0.003285	0.013235	-0.001037	0.00238132	0.00290477	0.0286495	0.00832307	0.00257134	0.000208455	0.000393491	0.000685459	0.00820283	-0.000365185	0.00212129	0.00318199	-0.000237971	0.00511918
-19	0.00626265	0.00272689	0.00357877	0.00079344	-0.00221993	0.0120083	0.00792656	-0.000891393	-0.000675421	0.0114927	0.00375195	0.00510427	0.00949303	0.00749445	0.0106924	0.00237921	0.00418214	0.00273908	0.00110742	0.0038863	0.00553842	-0.000958301	0.00411158	0.00481396	0.00698858	0.00188127	0.00606304	0.00394103	0.00651	0.00367478		0.0142949	0.00763821	-0.00448553	0.00102578	0.0177693	0.0105662	0.0367296	0.0113461	0.00717997	0.00133699	0.00268318	0.00198882	0.00884051	0.00723673	0.00269894	0.00425318	0.00442958	0.0143876
-18	0.00407478	0.00665433	0.00523395	0.000399638	-0.000570433	0.00234272	0.0128515	0.00858997	-0.00142814	-0.00297152	0.0107185	0.00107032	0.00249777	-0.00147462	0.0140194	0.000579959	0.00367312	0.00520171	-0.000109657	0.00118288	0.00632745	0.00475645	0.00138362	0.00174285	0.00124098	0.0112079	0.00773186	0.00426115	0.00558548	0.00569771		-0.00513544	0.0111821	-0.00334784	0.00397225	-0.00234415	0.00193909	0.0343718	0.0127891	0.00910057	-0.000627181	0.00484752	-0.00170705	0.00973532	0.00413002	0.000965264	0.00135977	-0.000628188	0.0141171
-17	-0.00181013	-0.00116418	0.00280386	0.000131171	0.00324652	0.00637974	0.0044422	0.00267811	0.00280049	0.0206922	0.00987553	0.00818847	0.00577306	0.00305588	0.00385625	0.00769444	0.00179544	0.00304434	0.00213704	0.00184677	0.0074684	0.00194258	0.00653907	0.000429199	0.0020736	0.00582976	0.00234851	0.00288007	0.00232838	0.00639938		-0.000657103	-0.00201823	0.00229815	-0.00803395	0.0102235	0.00334701	0.028688	0.00853419	0.00798691	0.00559108	0.00173133	0.00153123	0.00766536	0.00603426	0.00135461	0.00485846	0.00350431	0.0079478
-16	0.0105189	-0.00359298	0.00990374	0.00271456	-0.00362588	0.00249544	0.00996538	0.00216934	-0.00306667	0.0166074	0.0146534	0.0137722	-0.00260514	0.00875756	0.0104656	0.00158735	0.00384061	0.00305954	-0.0011641	-0.00273439	0.00937593	0.00199958	0.00479601	0.00462074	0.00153268	0.00745346	0.00210288	0.00647228	0.0100566	0.00275304		0.00703323	0.00488891	0.0162741	7.75858e-05	0.0101105	0.000589366	0.0333833	0.0144724	0.00478223	0.00572011	0.00137656	0.0073956	0.0134413	0.00480449	0.00214338	0.00062292	0.00217908	0.009922
-15	0.00664553	0.00626645	0.000342933	-0.0019165	0.00431056	-0.00146535	-0.000371873	0.00652773	0.0106258	0.00804465	0.0149009	0.00462321	0.00684619	0.00370232	0.0229945	0.00312491	-0.00207032	0.00293181	0.00262856	0.00566319	0.00919345	0.00315637	0.000810945	-0.00154315	-0.00504471	0.00630233	0.0111977	0.00133614	0.00565356	0.00295823		0.00371538	-0.00887948	0.00312011	0.000817887	0.00854782	0.00245172	0.0322405	0.00453411	0.00828503	0.00453605	0.00176915	0.0037349	0.0120404	0.00530684	0.0045845	0.00451736	-0.0029392	0.0144892
-14	0.00079	-0.00161257	0.00556641	0.00450576	0.00357873	0.00736662	0.00767597	0.00084334	0.00812174	0.0249483	0.020795	0.00796057	0.00274921	0.00140672	0.0200521	0.00611306	0.010741	0.0021267	0.0139162	0.00367768	0.0111496	0.0013176	0.00554561	0.00141099	0.000260434	0.0119847	0.001709	0.00874665	0.0180627	0.00315427		0.0024401	-0.000909091	0.00681644	0.00371663	0.00338223	0.00520139	0.0383288	0.0139691	0.00561177	0.00402286	0.00120536	0.00671081	0.00567266	0.00584606	0.00600154	0.000279529	0.00241464	0.0115705
-13	0.00655178	0.00152423	0.00269075	0.0034647	0.00225125	0.00825842	0.00887547	0.00174189	0.00699661	0.00646999	0.0274487	0.00418296	0.00229615	0.00137454	0.0169701	0.004509	0.000381137	0.00255804	0.0035065	-0.00277797	0.00417391	0.00364056	0.00308251	0.00156725	-0.000886695	0.00896356	0.0103948	0.0077138	0.00525977	0.00266756		0.00114911	0.00159572	-0.00513067	0.00603682	-0.00268192	0.00782701	0.0360289	0.0133509	0.00612849	0.00843244	0.00372471	0.00094263	0.0155103	0.005651	0.00300845	0.000753093	0.00248601	0.0121762
-12	0.00907231	0.0041893	-0.00204958	0.0049033	0.00105611	0.0045088	0.00761337	0.000392499	0.00295819	0.0116693	0.00717271	0.00220141	0.00729372	-0.000642579	0.0118064	0.00751597	0.00594041	0.00270994	-0.000178254	0.00313522	0.0135569	-0.0031454	0.00915147	0.00347634	0.000706752	0.00909708	0.00401022	0.00347352	0.00393574	0.00701264		0.00141131	0.00600933	0.00375755	-0.00134999	0.0069706	0.00642218	0.0422066	0.00942202	0.00878185	0.00368781	0.00426929	0.00026624	0.00889073	0.00507066	0.0047037	0.00111775	0.00220415	0.0140802
-11	0.00733957	-0.000400357	0.00530672	0.00208614	-0.00128001	0.012357	0.0032853	0.00682978	0.0047854	0.0138861	0.0118808	0.00108393	0.0108381	-0.000772742	0.0146558	0.00366915	0.00286214	0.0118393	-0.00117852	0.00617929	0.011236	0.00171745	0.0109072	0.00315114	0.00598343	0.00810185	0.00596456	0.00665688	0.0057746	0.00667044		-0.00409716	0.00602076	0.00737651	-0.00115769	0.00838826	-0.000772426	0.0438763	0.00834293	0.00638418	-0.00111214	0.00306883	-0.000673522	0.0181786	0.0122876	0.00403476	0.000327237	0.00472674	0.0157262
-10	0.00638674	0.00780455	0.00679385	0.00468686	0.00627605	0.00896606	0.0201766	-0.00074264	0.0120328	0.0099716	0.028646	0.00670457	-0.00255516	0.00291403	0.0140957	0.0115468	0.00819754	0.000182781	0.00326031	0.00225796	0.0126185	-0.00279004	0.0113536	0.00725912	0.00213806	0.0128327	0.00909816	-0.00157687	0.00540769	0.00418825		0.00679036	0.00474675	0.010238	0.0088189	0.0131378	0.000138127	0.0398617	0.0105007	0.00923162	0.0013754	0.00184693	-0.000475631	0.0127624	0.00395415	0.00565475	0.0018312	0.0030287	0.0177742
-9	-0.000278083	0.000628557	0.00228353	0.00363358	0.00259721	-8.78229e-05	0.00520908	0.00610692	0.000124604	0.0093702	0.0217932	0.00211641	-0.000139625	0.00371216	0.0201396	0.00327893	0.00301713	0.00364087	-0.0018174	0.00027589	0.00509694	0.000300528	0.00936322	-0.00173143	-0.00147976	0.00467102	0.00954048	0.00248117	0.0114814	-0.000438518		0.0140129	0.00494032	0.00429987	0.0011247	0.00440437	0.00152755	0.0349995	0.0117168	0.00508819	0.000660098	0.0022496	0.00342215	0.00814265	0.00369482	0.00161296	0.00312176	0.00179702	0.0184646
-8	0.000155059	-0.00183183	0.00267202	-0.00150627	-0.00282063	0.00612419	-0.000424235	0.00351287	0.00468138	0.00918788	0.016535	-0.000152815	0.00618489	0.00850401	0.0122734	-0.00140282	0.00764364	0.00744348	0.00197809	-0.000136138	0.00666385	0.0068503	0.0108391	-0.000328824	0.000848222	0.0156537	0.00664862	0.00803681	0.0149402	0.0020896		0.00441713	0.00632276	0.00663754	0.00458531	-0.000355526	-0.000406496	0.0359043	0.0123405	0.00879761	0.00216751	0.000307916	0.00276333	0.0071543	0.00458973	0.00265194	0.00434935	0.00650081	0.0127265
-7	-0.000847388	0.00287031	0.00783744	0.00296427	-0.000194391	0.00395075	0.000684628	0.00430599	0.0046541	0.0207638	0.00875177	0.00448146	0.0129443	-0.00171702	0.0173877	0.0134887	0.00609137	0.00144925	0.00351429	0.00106252	0.00257362	0.00265957	0.00309623	-0.00539331	0.00174321	-8.77035e-06	0.000266458	0.00398942	0.00828552	0.00640618		0.0069075	-0.00106282	0.0070185	0.00406749	0.00406237	0.00181721	0.0315173	0.0127035	0.00936121	0.00479375	0.00302897	0.00173837	0.0123486	0.00712554	0.00722295	0.00390099	0.000752168	0.00751807
-6	0.00574623	0.0047697	0.00205839	0.0122755	0.00246345	0.00476169	0.00597982	0.00836253	-0.00163568	0.0109473	0.0131173	0.0104866	0.00412931	0.00509574	0.00862195	0.00176383	0.00215769	0.00123643	0.000407603	0.00332913	0.00865718	0.0105757	0.00510663	0.00428836	-0.00309913	0.0060682	0.00216656	0.005942	0.00430229	0.00531991		-0.00418069	-0.00278341	0.00045848	0.00581223	0.0028133	0.0010386	0.031268	0.0119439	0.00985571	0.00426474	0.00111401	0.0034886	0.0101243	0.0135154	-0.000613072	-0.000444111	0.00419638	0.00817019
-5	-0.000199523	0.00977548	0.00410146	0.00281307	0.00107303	0.0025302	0.014679	0.00407921	-0.000591902	0.0224806	0.0018283	0.00923049	0.0025726	0.00339947	0.0141548	0.00502894	0.0139417	-7.54574e-05	0.00671804	-0.00366218	0.0111581	0.000126678	0.0130654	0.00504972	0.000499165	0.0109301	0.00339715	0.00601269	-0.00440285	0.00546341		-2.62908e-05	0.0116694	0.00414091	0.00288272	0.00315403	0.00964693	0.0429396	0.0154565	0.0102513	0.00336544	0.00547743	0.00511689	0.0205615	0.00971992	0.00453765	0.00428443	0.000407907	0.00774804
-4	0.013407	0.00289462	0.00658415	0.00601625	0.00798807	0.00855074	0.00692427	0.00118532	0.0073715	0.0203302	-0.000606979	0.00720998	0.0076225	0.00249149	0.0276022	0.0159511	0.0036835	0.0082828	0.00505558	0.00788904	0.00640918	0.00182968	0.00730348	0.00146727	0.00658855	0.0175864	0.0124211	0.00358616	0.00887132	0.00704397		-0.00272387	0.00709838	0.0106224	0.0032543	0.0234324	-0.0031758	0.045467	0.0170996	0.00954987	0.00425657	0.0023447	0.000214607	0.014234	0.00685664	0.00469837	0.000121933	0.00130295	0.0215909
-3	0.00401305	0.0044039	0.00360708	0.00625202	0.0120417	0.0167715	0.0148397	0.0018088	0.0179414	0.0110087	0.0252785	0.00278861	-0.00118338	0.00157077	0.0310748	0.00604653	0.00322126	0.00219941	-0.00187086	0.00185799	0.016519	-0.000989902	0.00741555	0.0138641	0.00359036	0.0119974	0.0125884	0.00267062	0.0145968	0.0070384		0.0396304	0.0198786	0.0240947	0.00108196	0.000797087	-0.000655178	0.0616667	0.0116307	0.00706183	0.000646167	0.00310765	0.00168132	0.0248816	0.0089544	0.00126328	0.00528479	0.00132325	0.0185508
-2	0.0113338	0.00392598	0.00802775	0.0059347	-0.00160277	0.0241721	0.014095	0.00603467	0.0253744	0.00811549	0.0621817	0.00889781	0.00694699	0.00666328	0.0296052	0.0138541	0.0166042	0.0114962	0.000496744	0.00285859	0.00989695	0.00444304	0.0109742	0.00518964	0.00260015	0.0240832	0.0216326	0.00561481	0.0226497	-0.000558448		0.0278919	0.015904	-0.00187184	-1.28549e-05	0.00843406	0.000141608	0.0528082	0.0131327	0.0139375	0.00509616	0.00382187	0.00255566	0.0209844	0.00646261	0.00887536	0.00193623	0.00389539	0.0458048
-1	0.00651226	-0.000314032	0.00209177	0.007372	0.0043733	0.0119558	0.00589529	0.000132042	0.00742746	0.01019	0.0223225	0.00928844	0.0117636	0.0019334	0.00988556	0.00468194	0.00216936	-0.00129832	0.00919675	-0.000112608	0.00911996	0.00274256	0.00259687	0.00487942	0.000314236	0.00576161	0.0124043	0.00426594	0.00154908	0.000186948		-0.0108207	-0.00101999	-0.000277575	0.00196492	0.00184133	0.0085001	0.0281027	0.0106709	0.010607	0.00424444	0.00111289	0.00466154	0.012713	0.0112524	0.00444751	0.00198148	0.00174486	0.0199611
0	0.00495237	0.00586322	0.00171883	0.000298801	0.00335566	0.0104134	0.00310951	0.0045597	-0.00650029	0.0123365	0.00689808	0.000642672	0.0120332	0.00455401	0.0210934	0.00773175	0.00224748	-0.00216119	0.00082288	0.00224821	0.00326583	0.0124615	-0.000571007	0.00444339	0.00390678	0.0102409	0.00309131	0.00502514	0.0259734	-0.000170834		-0.0318375	0.00182593	0.00710422	-6.12493e-05	0.0131603	2.30972e-05	0.0265792	0.0138518	0.00961477	-0.00223529	0.00874108	0.00425812	0.0123223	0.00455989	0.00128558	0.00186617	0.00692342	0.0141219
1	-0.00160376	0.00317386	0.000727855	0.00332216	-0.0046994	0.00570924	0.0031931	0.000811878	0.0183171	0.00943745	-0.000337848	0.00377942	0.00546346	0.00386649	0.000911197	-0.000466383	0.00652238	0.0107641	0.000100433	0.00682125	0.00519274	0.00312528	0.00694933	0.00166968	0.00227643	0.00163791	-0.00212868	0.00621407	-0.00812857	0.00819039		-0.0260489	0.0041213	-0.00540338	0.00259278	0.0042103	0.00312771	0.0292792	0.0121362	0.0103045	0.00548648	0.00360349	0.00548413	0.0111466	0.00780812	0.00245561	0.00186259	0.00176762	0.0162473
2	0.0218458	0.00601554	0.00619625	0.0046603	-0.000385325	0.0356593	0.00786591	0.00374274	0.0203009	0.0141071	0.0388463	0.0103567	-0.000693388	0.00135671	0.0318926	0.00891333	0.010662	0.00436893	0.00821848	0.00267044	0.00787682	0.00740882	0.0392368	0.0180878	0.00428693	0.0251396	0.00358992	0.00856039	0.00694132	0.00607262		0.0240327	0.0169483	0.0228459	0.0194726	0.0160284	0.00746791	0.0625029	0.0191028	0.00832901	0.00792506	-0.000790125	0.00284021	0.0267669	0.0108762	-0.00160959	0.00463262	0.00344606	0.0371147
3	0.0128592	0.00444425	0.00101971	0.000850904	-0.000339883	0.00618996	0.0124997	-0.00378341	0.0111171	0.0166912	0.0340598	0.0029463	0.00814124	8.33717e-06	0.0356281	0.0061865	0.00695931	0.0104285	0.00378398	-0.00453513	0.0114475	0.000625534	0.0253821	0.00693359	0.00431046	0.0102365	0.0158094	0.00666552	0.0192258	0.000402292		0.00972915	0.0269543	0.0235071	-0.00667497	0.0191316	0.000351603	0.0583077	0.0124419	0.00480681	0.00370695	0.00278759	0.00467651	0.0332029	0.0120279	0.00295458	-9.84473e-05	0.00258816	0.0163063
4	0.0144098	0.00905514	0.00452892	0.0104047	0.0056031	0.00686637	0.0094895	0.00817846	0.0116609	0.0232859	0.0279243	0.00431828	0.00837668	0.00931973	0.0277556	0.0144517	0.0191226	0.00717735	0.00128555	0.0031156	0.00810541	0.0043973	0.016739	0.0075353	0.0153814	0.0177842	0.0114621	0.00296433	0.00772343	0.00259047		0.014959	0.00947892	0.0119658	0.00582421	0.0048145	0.0010774	0.0482803	0.0165746	0.0186086	0.00468629	0.00569258	0.00496105	0.0285948	0.0108854	0.0120357	0.00263027	-0.000196065	0.0149028
5	0.000143068	0.00567273	0.0152134	0.0116217	0.0044371	0.00611137	0.00827233	-0.0010655	-0.000508843	0.00970719	0.0182515	-0.00345956	0.00323113	0.00261794	0.0277094	0.0160283	0.00458546	0.0155289	0.00102423	0.00462353	0.017307	0.00745187	-0.00337507	0.00584182	0.00469839	0.0163903	0.00745602	-0.00135356	0.00631588	0.00335795		-0.00157706	0.00616883	0.0095785	0.00422903	0.00362173	0.0047698	0.0384457	0.021027	0.0119335	0.00632443	0.00474767	0.00629983	0.016048	0.0105537	0.00865871	0.00771717	0.000570657	0.0111116
6	0.00211797	0.00474036	0.0128285	0.00203374	0.000336507	-0.00162575	0.00368939	0.00164071	-0.00582672	0.0145246	0.010502	0.0104729	0.009767	0.00458115	0.00371815	0.0173515	0.00565013	0.00221004	0.00730217	0.00693608	0.00489029	-0.00187341	0.0041484	-0.000731253	0.00228002	0.00796894	0.00367528	0.0031385	0.0016273	0.00519538		0.00964544	0.00188285	-0.000314825	0.0117463	0.00224163	0.00946576	0.0324144	0.0162774	0.0158439	-2.68339e-05	0.00375274	0.00461717	0.012622	0.0119986	0.00364451	0.00343188	0.00707317	0.00972721
7	0.00253855	0.00471274	-0.00106748	0.00650337	0.00303226	0.00776115	0.00450846	0.002954	0.00422039	0.0107286	0.00349412	0.00923478	0.000919188	-0.00101091	0.0113623	0.0100054	0.0112759	0.00217233	0.0065749	0.00522429	0.0106725	6.36287e-05	-0.00289876	-0.000965468	0.00434746	0.00784361	-5.41161e-05	0.00433154	0.00819611	0.00292116		-0.00560459	-0.000282052	-0.00874489	0.00680877	0.0117494	-0.00327498	0.0244951	0.0108541	0.00828652	0.0071339	0.00649263	0.00547593	0.00923732	0.00828218	0.00922211	0.003195	0.00228085	0.014377
8	-0.000928726	0.00298308	0.00351454	-0.000379597	-0.00352166	0.00916689	0.00183538	0.00196558	0.00595096	0.00851873	0.0205056	0.0121215	0.00591844	-0.000486465	0.0282913	0.000124672	0.0101107	-0.00387592	0.00923477	0.000842886	0.0060174	0.00493618	0.00242046	-0.000881819	-0.00660587	0.00857854	0.000418917	0.00236282	0.0019292	0.00770541		0.0050131	0.0111355	0.000168811	0.00711571	0.0127431	0.00537837	0.030775	0.00977906	0.00939676	0.0101916	0.00207422	0.000418387	0.0136609	0.00902422	0.0059674	0.00200374	0.00466052	0.0172337
9	0.00868292	-0.0078212	-0.000981066	-0.00175412	-0.000200458	0.00417842	-0.00148823	0.000309915	0.00794726	0.00518915	0.0085015	0.00249983	0.00939757	0.000814892	0.0191285	0.00377706	0.00344452	-0.00287201	-0.00253941	0.0020902	0.00716689	0.00162847	0.00929583	0.00426561	0.00201919	0.000252581	0.00431455	0.00377495	0.0042819	-0.000453105		0.00974917	0.000797487	0.00905522	-0.0052853	0.011769	0.000911972	0.0305003	0.0100075	0.0079152	0.000112214	-0.00102527	0.00152235	0.0195922	0.00969397	0.0015012	0.000570468	0.00484257	0.0216972
10	0.00932696	0.00475093	0.000731527	0.00207354	0.000784938	0.0138463	0.0117309	0.00255011	0.00134733	0.00394247	0.00872617	0.00342528	0.00824128	0.00620304	0.02642	0.0125161	0.00935407	0.00054138	-0.000898893	0.00319693	0.00807148	-0.00121027	0.00840099	0.0104316	0.000335656	0.0163672	0.00427268	0.00238426	0.0090117	0.00468042		0.00389234	0.0198109	0.0105626	-0.0034811	0.00643041	-0.00342737	0.0347959	0.0115833	0.010838	0.00784829	0.00580568	-0.000343812	0.023395	0.0136175	0.00667733	0.00264343	0.00488431	0.0173076
11	0.00631138	0.0088384	0.00188745	0.00164464	0.00387361	0.0144207	0.00287065	0.00559147	0.00661775	0.0120265	0.0270916	0.00169103	0.0128026	0.00367914	0.0129302	0.00564179	0.0111929	-0.000553658	0.00247844	-0.00280375	0.013178	0.00567344	0.0136214	0.00322734	-0.000290566	0.0137116	0.00425035	0.002984	0.0118253	-2.42398e-05		0.00520363	0.00356769	-0.00202645	0.000376935	-0.00108793	0.00662833	0.0335026	0.0138893	0.00787827	0.00253417	0.00674649	0.00776507	0.0207417	0.00938865	0.00365304	0.000901723	0.00100268	0.0119624
12	0.00403226	0.0020293	0.00522248	0.0134919	0.0055154	0.0109387	0.00637431	0.00287017	0.00332988	0.0136384	0.026917	0.000424672	0.00188381	0.00939529	0.00778137	0.0177945	0.00900247	0.00379658	0.00310198	0.000826809	0.00889386	0.00237605	0.0127022	-0.00165902	0.0124608	0.00741311	0.00190516	0.00247651	0.00460604	0.00600042		-0.00287172	0.00545436	0.00222159	0.00983785	0.00904346	0.000181797	0.026069	0.016993	0.0117116	0.00686945	0.00168438	0.00666548	0.0203697	0.00983337	0.00226948	0.00366254	0.00105843	0.0246318
13	0.00433285	-0.00163748	0.00298061	0.00199346	0.00360973	0.00353452	0.004413	0.000296045	-0.0005136	0.0207568	0.0160059	0.00886081	0.00175802	0.00490286	0.023859	0.00942851	-0.00218076	0.0144885	0.00685875	-0.00194361	0.00828239	0.00298467	0.00870403	0.0045531	-0.00194397	0.0120611	-0.00435033	0.00193328	0.000384396	0.00583037		-0.00276712	0.00926943	-0.00112476	0.00621399	0.000531476	0.00601017	0.0325172	0.0138599	0.00990401	0.00245058	0.00709696	0.00647533	0.0162209	0.00681253	0.00708609	0.00449496	0.00241443	0.0168759
14	0.00128676	0.00155022	0.00385284	0.00702782	0.00168601	0.00567851	0.00342471	0.000785014	0.00150698	0.0150684	0.0231818	0.00653317	-0.000735089	0.00164556	0.0126693	0.00558887	0.0122308	0.00399227	0.00375372	0.00639212	0.00988856	0.00892849	0.0139373	0.00599397	0.00220896	0.01453	0.00766909	0.0015056	0.00113438	0.00575888		0.00110733	0.00230006	0.00274623	0.00679067	0.00795945	0.00850466	0.034335	0.0261123	0.0108161	0.00606711	0.00516669	0.00874934	0.0136957	0.00621099	0.00637501	0.000496691	0.00309002	0.0135658
15	0.00434533	0.00397654	0.00863894	-0.00144705	0.000774391	-0.000618724	-0.00129236	-0.000251244	0.00277104	0.0101713	0.00774284	0.00542425	0.00569723	-0.000559811	0.018257	0.011018	0.0033161	0.00109366	0.00191292	-0.000211038	0.000314198	0.00219898	0.00725223	-0.00177401	-0.0009239	0.00378795	-1.60887e-05	-0.000438714	0.00667501	-0.00111206		0.00777874	-0.00553602	0.000892205	-0.00120308	0.00410097	-0.00205948	0.0303561	0.00696346	0.0092928	0.00411433	0.00135548	0.00354721	0.0166596	0.0133616	0.0106294	0.00728359	0.00693136	0.00815867
16	0.00453581	0.00461125	0.00564164	0.00831362	0.00206102	0.00185512	0.00214067	0.00209744	0.00222953	0.0123585	0.00948162	0.00854839	0.00836639	0.00565248	0.0107937	0.00796177	0.00750505	0.00776906	-0.00311927	-0.00283882	0.0129167	0.00490398	0.0145392	0.000420901	-0.00124448	0.00772794	0.00384855	-2.32479e-05	0.00315896	0.0015834		0.012332	0.00233753	0.00601186	0.000875211	0.00956812	0.0111256	0.0283797	0.0155868	0.0134298	0.00756819	0.000830869	0.0058673	0.0179109	0.0120689	0.00788274	0.00230698	0.00194337	0.0156859
17	4.83265e-05	-0.00448746	0.00923746	0.0059403	-0.00213971	0.0095334	0.0030324	-0.00169655	-0.00075047	0.00578746	0.0224822	0.0014537	0.00936144	-0.000886127	0.0228761	0.00706397	0.0121914	0.000161066	0.00570023	0.00575601	0.0034748	0.00343727	0.00496404	0.00229739	0.00870566	0.00873824	-0.000162284	0.00139485	0.00604976	0.00275125		0.000972492	0.00975124	0.00823414	0.00464448	0.00030629	-0.00265423	0.0291547	0.0128793	0.0121227	0.00554725	0.00450181	0.00183293	0.0191638	0.00812264	0.00525787	0.00645021	0.00554828	0.0127029
18	0.010446	0.00409382	0.00220603	0.00536773	0.00141772	1.2501e-05	0.00260355	0.00184842	0.00140752	0.00542963	0.0170751	-0.000145672	-0.00149311	0.00446377	0.0161075	0.00358472	0.00741296	-0.00606335	0.00410375	0.00119886	0.0061069	0.0072069	0.0124674	0.000115198	-0.00735948	0.00746653	0.00167465	0.00172871	0.00316305	0.000864461		1.08945e-06	-0.000799335	0.00352406	0.0052989	0.0117592	0.0007563	0.0179194	0.0137434	0.00857254	0.00942052	0.0022296	0.00434216	0.0194859	0.00698287	0.00259793	0.00738679	0.00639949	0.0176576
19	0.00235936	0.00211853	0.00257561	0.00187613	0.00117827	0.0128739	0.0108215	0.00245992	-0.00216242	0.0136996	0.00466191	0.00352538	0.00402725	0.00760373	0.0228999	0.00904773	0.00100829	-0.000637631	0.000348567	0.00575349	0.00434083	0.00548168	0.00741419	0.00208612	0.00530115	0.00259178	-0.00211722	-0.00187249	-0.00214918	0.0015538		0.00743743	0.0147777	-0.000584495	0.00211875	0.00396726	0.0134534	0.0239633	0.0156205	0.0116891	0.000453917	0.00443892	0.00763367	0.0188798	0.0124653	0.0104888	0.000244882	0.0080818	0.0121966
20	0.00669687	0.00786327	0.00809456	0.00864802	0.0105656	0.0107602	0.00357474	0.000513131	0.000781411	0.0116696	0.0122785	0.0148901	0.00726861	0.000723202	0.017878	0.0119163	0.0116167	0.00124963	0.00581169	-0.00258961	0.00856472	0.00481504	0.0123185	0.00667871	0.00740865	0.0095754	0.00104341	0.00386554	0.00562382	0.00871656		0.00697603	0.0063624	0.00662519	0.00180494	3.69819e-05	0.000201999	0.0252926	0.0140568	0.0128004	0.00533847	0.00118525	0.00681633	0.017247	0.00716805	0.00656427	0.00108321	0.0022557	0.0140973
21	0.00269763	0.000464874	-0.0018531	0.00451632	0.00209648	0.00646605	0.00536069	-0.000670986	0.00385992	0.00698207	0.00988383	0.00487264	0.0123255	-0.000195923	0.0184068	0.000198773	0.00764579	0.00444082	-0.00340377	0.00300845	0.00322406	0.00348587	0.00159339	0.00920388	-0.00400077	0.00562462	0.00214178	-0.000124837	0.00295474	0.000167043		0.00616535	-0.00341781	0.00175794	0.00646596	0.0134702	0.00424288	0.0229116	0.0124651	0.0039231	0.00808113	0.00654294	0.00618022	0.016544	0.010152	0.00503395	-0.000571137	0.00145495	0.0121551
22	0.00282654	0.00740113	0.00563208	0.00887618	0.007187	0.00502972	0.00361662	0.00160578	0.00894839	0.0124684	0.0115112	0.00189367	0.00836218	0.00367012	0.00990892	0.00859837	0.00157577	0.000594387	0.00345281	0.00380931	0.00188147	0.000164124	0.00420977	0.00167114	-0.00300953	0.00293948	-0.00478964	-0.00198756	0.00536655	-0.00076369		0.000948798	-0.000192315	0.00454612	-0.0021751	0.00437896	0.00297465	0.0199122	0.0164179	0.00896117	0.00325062	0.007295	0.00438299	0.0144357	0.0132165	0.00569222	0.00338278	0.00258789	0.0177488
23	-0.00230543	0.00487244	0.00318651	0.00190255	0.00554391	0.00889109	0.00320565	0.00578471	0.0027199	0.0142685	0.0113101	0.00284414	-0.00146749	0.00121477	0.00993895	0.00845087	0.00575669	0.00806142	0.00561255	0.00482874	0.00777939	0.00635492	0.00488998	0.00115934	0.00329661	0.00933815	0.00198976	0.00594363	0.00495244	0.00139569		0.0053054	0.00597611	0.00250369	-0.0036931	0.0106348	0.00345545	0.025373	0.00597174	0.0110829	0.00773777	0.00104474	0.00598117	0.0146014	0.00749145	0.00645277	0.00531199	0.0051105	0.00591956
24	0.00577846	0.00857401	0.00582854	0.00906289	-0.00207562	0.00632853	0.0031357	0.000726236	0.00736509	0.0079375	0.0206054	0.0042002	-0.000251405	0.00659733	0.00952668	0.0123186	0.00355014	0.00126867	-0.00550208	0.00146168	0.0061478	-0.00131642	0.0137782	0.0036777	0.00141626	0.00407345	-0.00377228	-0.000468715	0.00057416	0.00022058		0.00790707	0.00153129	0.0101107	0.0106111	0.00217045	0.00203656	0.0200193	0.0123061	0.00943772	0.0016358	0.00210108	0.00354894	0.0131592	0.0107465	0.00352539	0.0037206	0.00496965	0.0105629
25	0.0103689	-0.00145478	0.00411938	0.0132185	-0.00358392	0.00385564	0.00177188	0.00125462	0.00069631	0.0067208	0.00691584	0.00223052	0.00521296	0.00237073	0.0242777	0.0121168	0.00837474	0.00105972	0.00143532	-0.00461885	0.0044216	0.00385766	0.00980132	0.000966674	0.00431466	0.00858649	-0.0029383	0.00151641	0.00336698	0.00131905		0.00308614	0.0064908	-0.000193353	0.000874545	0.0133914	-0.000482473	0.0209494	0.0164711	0.0134532	0.00891873	0.00258427	0.0120975	0.0209901	0.0138767	0.00814941	0.00547087	0.00558802	0.0056095
26	0.0107487	0.0072535	0.00883523	-8.15988e-05	0.00551837	0.00789103	0.00498794	0.00302993	-0.00512096	0.0139203	0.00797674	0.00689366	0.00459813	0.00199567	0.0221931	0.0100525	0.00531568	0.00135021	0.00621133	0.00250889	0.00534604	0.00533604	0.0128554	0.00585919	0.00375928	0.00454121	0.00301326	-0.000734677	0.00281141	0.00529465		0.00370074	0.0105558	-0.00247665	0.00614791	-0.000191505	0.00503225	0.0166356	0.00832392	0.00642708	0.00577446	0.0091585	0.00644928	0.0172296	0.00868438	0.00712856	0.00451721	0.00704812	0.0149799
27	0.00350007	0.00029501	0.00466617	0.00261642	0.00369905	0.00804881	0.0036962	-0.00183458	-0.00263407	0.00552419	0.00827473	0.0039306	0.00699737	0.000697829	0.0130076	0.00919646	0.00871768	-0.00359292	0.00260109	-0.00455734	0.0123076	0.00931455	0.004535	0.00363999	0.0115026	0.00286889	-0.000981851	-0.00126335	0.00932598	0.00177916		0.00287779	-0.00299686	0.00438236	0.000411437	0.00284682	0.000887924	0.014907	0.0160085	0.00933835	0.00446292	0.00257965	0.00516619	0.00899854	0.0055493	0.00471503	0.00297768	0.00523893	0.0116814
28	0.00424636	-0.00100149	0.0022739	-0.00114993	0.000140584	0.00358746	0.00378702	0.000165957	0.00340265	0.00680063	0.00556414	0.0101091	0.00534933	0.00227927	0.00745572	0.00695939	0.0113398	-0.000909002	0.00462235	0.00058103	0.0034377	-0.00082542	0.0119032	0.00101679	-0.000796608	0.00206477	0.000821066	-0.00336775	-0.00191161	0.000438572		0.0069711	-0.00284714	0.0177878	0.00218923	0.00377072	0.00225125	0.0198824	0.0104212	0.00870033	0.00241372	0.00378689	0.00649966	0.0169471	0.0111602	0.00703282	0.00564536	0.00535808	0.00832656
29	0.00466365	0.00118532	0.00697109	-0.000148366	0.00705117	0.000517097	0.00514044	0.00274118	0.00305982	0.0189046	0.0179515	0.00733576	-0.00130442	-0.000355489	0.000680659	0.00689235	-0.00264313	0.00622141	-0.00209972	0.0148069	0.00722611	0.00670163	0.00776804	6.28777e-05	-0.00154582	0.00745836	0.00238719	-0.000184254	-0.00313151	0.00399027		0.016969	-0.000174616	0.00644809	-0.000294344	-0.000482956	0.00589365	0.0237349	0.0108535	0.0116793	0.00332315	0.00316526	0.00607437	0.0158153	0.0126174	0.00591967	0.00452166	0.00487107	0.00753494
30	0.00603479	0.00584702	0.00387919	-0.00131401	-0.00387637	-0.00403002	-0.000870003	-0.000122116	0.00283276	0.0169997	0.00985324	0.000355223	0.00421583	0.00576179	0.0115918	0.00230943	0.00692712	0.00126756	-0.000335296	0.00355789	0.00477787	0.00672267	0.00420261	0.00580168	0.0014411	-0.00143984	0.00183459	0.00136596	0.00472197	0.00425959		-0.0039937	0.00280887	0.0013112	0.0161763	0.00955289	0.01506	0.0189242	0.015185	0.00661974	0.00403509	0.00338817	0.00947775	0.0154254	0.00720708	0.00428679	-0.00265312	0.0021627	0.0167178
31	0.0123202	0.00489009	0.0063225	0.00692421	0.00450061	0.00524496	0.00649486	0.000891512	0.0025448	0.000697231	0.0134072	0.010795	0.00908986	0.00315233	0.00801204	0.00784927	0.00764392	0.00164337	0.0026225	0.00580278	0.00303038	0.0040881	0.00744261	0.000572454	0.00218426	0.00423438	-0.0003399	0.000142206	0.00365151	-0.00306217		0.00732502	0.00764134	0.000500381	0.00751868	0.00954372	-0.00019488	0.015117	0.0123575	0.00781851	0.00701161	0.00269638	0.00368965	0.0142221	0.0117894	0.00723187	0.00867897	0.00913436	0.00370567
32	-0.00666602	0.00363234	0.00929248	0.0069344	0.000166426	0.00948623	0.00370785	-0.000554646	-0.00440599	0.00783474	0.00737075	0.00984995	0.0115772	0.00741507	0.0278294	0.00924435	0.00903781	-0.00145977	-0.00051719	0.000421238	0.00322981	0.0124293	0.00374381	0.0124405	0.00954841	0.00710775	0.000413337	0.00289207	0.00387185	-0.00223547		0.00485784	0.0111136	0.00960977	0.015756	0.00290492	0.00139078	0.00779248	0.0175555	0.0102203	0.000747555	0.00158874	0.00887324	0.0115713	0.00662247	0.00647225	0.00608952	-0.00105755	0.00711198
33	0.00527552	0.0075848	0.00126968	-0.000864295	-0.00288898	0.00969287	-0.00420783	0.00577006	-0.000608051	0.0085969	0.0106462	-0.000163794	0.00676948	0.00352048	0.0117674	0.00123659	0.0018371	-0.000234269	-0.00190726	-0.000445166	0.00320163	-0.00147384	0.00347713	0.000262289	-0.00109359	-0.0068325	-0.00479034	-0.00449266	-0.000569092	-0.00372844		0.00526032	0.00461998	0.00715937	-0.00343774	-0.00251838	-0.00266682	0.0135408	0.00392176	0.00642496	0.00529669	0.0038206	0.00600418	0.01482	0.00938716	0.00506998	0.000138996	0.00557884	0.0033446
34	0.00655519	-0.0040966	0.0067341	0.00337967	0.00410072	-0.00258935	0.00654297	-0.000203721	-0.00256316	0.00806605	0.0141489	0.00114358	0.00929498	0.0042293	0.00719649	0.0153149	0.010942	0.00278742	0.000389528	0.00632838	0.00634461	0.000232465	0.00989497	-0.0078348	0.00216251	0.00892153	0.00282768	-0.000462791	-0.000322832	0.00458742		0.00253098	0.00236464	0.00029317	0.0102392	0.00816531	0.00272882	0.0151914	0.0145732	0.0123026	0.0019583	0.00503288	0.00448668	0.0126363	0.00939778	0.00508455	0.00288059	0.00994855	0.00421597
35	0.00408145	-0.000614911	0.0048463	0.00601813	0.00221625	-0.000511239	0.00178623	0.000684843	0.0036759	0.00984058	0.00513191	0.00661913	0.00177822	0.00245726	0.00650116	0.00623442	0.0042411	0.00386064	0.00646019	0.00387919	0.00383732	0.00465016	0.00813824	0.00567521	0.00720225	0.00617487	0.000294343	0.000384007	-0.00344462	0.000734661		0.00638339	0.00251516	0.00286568	-0.00367046	-0.00198421	0.000898065	0.013329	0.0097768	0.00786886	0.00186581	0.00495978	0.00471545	0.0121961	0.00614115	0.0116658	0.00245203	0.00456825	0.00894949
36	0.00429159	0.0114156	0.000310716	0.0039307	0.00238813	0.00106053	-0.00165013	-0.00320473	-0.000916655	0.00466491	0.00583065	-0.000534046	-0.00215077	0.00289342	0.0127332	0.0140238	0.00235514	0.00212361	-0.00482024	0.000869684	0.00686061	0.00346674	0.00776531	0.00634131	-0.00437659	0.00275781	-0.00237686	0.00724364	0.00775221	0.00350422		-0.00326913	0.00206939	-0.00490834	0.0116875	-0.000995088	0.00484803	0.0141031	0.0146648	0.00745446	0.00269924	0.00471655	0.00577008	0.0162269	0.00979287	0.000633719	0.00109095	0.00684302	0.00511961
37	0.00343077	-7.1838e-06	0.00279474	-6.67954e-05	0.00111156	0.00459328	0.00516982	0.00162191	0.00612324	0.0144012	0.0147737	0.0104844	0.00814644	0.00278277	0.00373625	0.00560764	0.00475172	-0.00712099	0.00441315	-0.00206832	0.00453103	0.00470341	0.00933083	0.00306148	0.00610136	0.00372193	0.0045515	-0.000183412	-0.00221468	0.00135619		0.00210839	-0.00490789	0.0128157	-0.00343421	0.00929507	0.00535231	0.0151826	0.00631242	0.00888374	0.00972952	0.00379496	0.0099294	0.0107923	0.012373	0.00582358	0.0103374	0.00131515	0.00436095
38	-0.00117101	0.00425566	0.00714313	0.00245708	-0.000720118	-0.00104234	0.00601704	0.00271598	-0.0039176	0.00612669	0.00338827	0.00934329	0.00201173	0.00137648	0.0108218	0.0147395	0.00350147	-0.00484654	-0.00309541	0.00137436	0.00740329	0.00568443	0.00668397	0.000942508	-0.00148217	0.00284419	0.000906743	-0.000874316	0.000310864	0.00463986		0.0122936	0.00442114	0.00611093	0.0118082	0.00787583	0.00775456	0.0120968	0.0115756	0.00599248	0.00270164	-0.0002671	0.0055921	0.0160072	0.00213426	0.00523717	0.00432745	0.00937115	0.0123814
39	0.0106269	-0.000453494	-0.00196474	-0.00293718	0.00370936	0.00451727	0.000419487	0.0040981	0.000851888	-0.00233691	-0.00491735	0.0019218	-0.0012461	0.00153588	0.0113611	0.00622687	0.0101063	0.00274198	0.00235433	-0.00438336	0.00454114	0.00196655	0.0108892	0.00788087	-0.00356986	-0.00284418	-0.00411813	0.00103271	0.00141574	-0.00060062		-0.00359371	-0.00058102	-0.00158306	0.0089328	0.000580709	0.000957977	0.00926307	0.00762482	0.00689767	0.000734247	0.000261327	0.00676366	0.00922982	0.00804825	0.00818343	0.00490475	0.00526931	0.00340938
40	0.0084214	0.00122495	0.00440029	0.00428771	0.00341254	0.00200705	0.000374929	-0.000447715	-0.00799551	0.0104465	0.00451705	0.00773847	0.0126014	-0.00142823	0.00273643	0.00215159	0.00323189	0.00585318	0.00670179	0.00262711	-0.0010945	-0.0021106	0.00556348	-0.00387701	0.00284024	0.00395865	-0.000464759	0.00193707	-0.000679493	0.000455807		-0.00757472	-0.00588388	0.00575494	-0.00193008	-0.00382883	-0.00746244	0.0155113	0.011698	0.00513596	0.00588172	0.000671195	0.00873692	0.0158666	0.00883845	0.00123626	0.00500384	0.00240803	0.00629524
41	0.00166051	-0.000818795	0.00425093	0.000339286	0.00566498	0.0037813	0.00590505	-0.00023863	0.00153856	0.00434484	0.0119556	0.00458219	0.00340382	0.00722598	0.00678191	0.00495356	0.00274347	0.0034402	0.00543674	-0.000527262	0.00332297	0.00656786	0.00437573	-0.00264379	0.00325128	-0.00180823	0.00638129	-0.00357048	0.00803965	0.00228802		0.00118236	0.0157381	-0.00267102	0.00276422	0.00813004	-0.00211006	0.00866222	0.00888233	0.0105479	0.00248237	0.00528835	0.00678111	0.0130925	0.00425208	-0.000772054	-0.000791309	0.00431557	0.00855404
42	0.00647864	0.00104817	0.00356977	0.00290298	0.00170747	-0.00209871	-0.00655531	-0.00165195	-0.000896384	0.00704685	0.0105505	0.00067929	0.000857322	0.00321597	0.0132269	0.0056778	0.00160508	1.3743e-05	0.00582152	0.00125162	0.00263858	0.00661133	0.00268265	0.00184477	0.00183427	0.00634443	-0.00362326	0.00328386	-0.00093988	0.00262906		0.00165058	-0.000505324	-0.00624174	-0.00310432	0.00148897	0.00189482	0.00758821	0.00598464	0.00720007	0.00532133	0.00440913	0.00577326	0.0139917	0.00463596	0.0055788	0.000853116	0.00313738	0.000373644
43	0.00339738	0.00450305	0.0116845	0.00368697	0.000414319	0.00181451	-0.00138752	-0.000718381	0.00389185	0.00188687	-0.00242367	0.00280035	0.012322	0.00978186	0.00708538	0.0073525	0.00921481	0.00137362	0.00324153	0.00518936	0.00432075	0.00608953	0.0064389	0.005554	0.00117689	0.00131295	-0.00282796	-0.0034409	-0.00182791	0.00313126		0.00577524	0.000475247	-0.000855293	0.00699337	0.000885512	0.00192171	0.00885905	0.0133704	0.00623439	0.00552282	0.00394647	0.0071563	0.0107915	0.0103814	0.00179988	0.00444484	0.00884653	-0.000376165
44	0.00748099	0.00200005	0.00404136	-0.00166313	0.00347364	0.00247647	0.00213715	0.00426739	0.000490051	0.00202558	0.00720879	0.000545081	0.00640177	0.00456045	0.0117053	0.0131308	0.00609287	0.00116177	-0.000585372	-0.000585906	0.00177393	0.00575573	-0.00144217	0.00175665	-0.00801648	0.000648305	-0.000857297	-0.00270623	-0.000844891	0.000723458		0.00981042	0.00373168	-0.00474093	0.00120609	0.00129378	0.00112036	0.00681821	0.00975634	0.00750301	0.00726468	0.00543843	0.00325319	0.0065214	0.00729853	0.00671653	0.00656378	0.00145976	0.000711478
45	0.00374244	-0.00171614	0.00166792	0.00314928	0.000894203	0.00104559	0.00402912	-0.00513336	-0.00354027	-0.000949341	0.00642669	0.00558716	0.00268619	0.00376808	0.005225	0.00489041	0.000946346	-0.00277176	-0.000872031	0.000316824	0.00182621	-0.00350049	0.00342393	0.000976525	0.0003991	-0.000366209	0.00127972	-4.84556e-05	-0.00112858	-0.000241462		-0.00997587	-0.00159768	0.00737303	-0.00177627	-0.00142639	0.000807845	0.00226673	0.00886431	0.00871959	0.00501387	0.00157448	0.00467047	0.00823087	0.00795941	0.00177362	0.00395658	0.00521141	0.00230536
46	0.0059273	0.00996545	0.000174296	-0.00157433	-0.00145011	0.000718247	0.00279971	0.00233105	0.00503178	0.0157843	0.00523607	-0.00109941	-0.000741115	-0.00418558	0.00517839	0.0097137	0.00494657	0.00195568	-0.0032864	-0.00387541	6.35055e-05	-0.00233334	7.87655e-05	0.0105289	0.0026729	-0.00376162	8.79848e-05	0.000725004	0.000172642	-0.00203392		-0.00333304	0.00228041	0.0115847	0.0116095	-0.00287357	0.00461698	0.00727999	0.0113149	0.00351245	0.000404884	0.00243973	0.00822922	0.0117137	0.004513	0.00415376	0.00524155	0.00591823	0.00434784
47	0.00533812	-0.00134947	0.00339105	0.00717708	-0.000383074	0.00136446	-0.00449764	0.00593223	0.000495547	0.00577119	0.0039978	0.00421175	-0.00178136	-0.00398064	0.00486774	0.0035367	0.0064937	-0.00498994	-0.00040714	-0.00214352	0.00427425	0.00111604	0.00207661	-0.000712735	0.00147568	0.00262418	-0.00603481	-0.00165665	-0.00293712	-0.00429614		-0.00241562	0.00211504	0.00038313	-0.00398933	0.00423871	-0.00317803	0.00718687	0.00885163	0.00628143	0.00719868	0.00136035	0.00626701	0.0143334	0.0108568	0.00341531	0.00284297	0.00476401	0.00912214
48	0.00145665	-0.00242834	0.00493233	-0.00174246	0.000732166	0.00145257	0.00370311	0.00756853	0.00123401	0.00647674	0.00221181	0.00749055	0.00542712	0.00672846	0.0115732	0.00252664	0.00520234	0.00142866	0.00855293	0.00807658	0.0025505	0.00355129	0.00407245	-0.00301648	0.00735543	0.00215719	-0.00099162	0.000525861	0.0041564	0.000283744		0.00358791	-0.0119796	-0.00497418	0.00214755	0.00818155	-0.00785307	0.00206717	0.00775994	0.0101155	0.00229819	0.00410896	0.0068211	0.00419256	0.00728501	0.010244	0.00479055	0.00276936	0.00125139
49	0.00939122	0.0015852	0.00609008	0.00491182	-0.000483178	0.0044049	-0.000562806	-4.37154e-05	0.00516839	-0.00311251	0.00780977	0.0049366	0.00463798	0.00771181	0.00160647	0.00776955	0.000976677	0.00586702	0.0023874	0.0020409	0.00302833	0.00559914	0.00516051	-0.00165469	-0.00246483	0.00568426	0.000301803	0.00165799	-0.0028734	0.00406564		0.00302349	-0.00251566	0.000603117	-0.00444782	0.00696742	-0.00380458	0.0039498	0.00069223	0.00318849	0.00501579	0.00242444	0.00595258	0.0118324	0.00540003	0.00761568	0.00195935	0.00694216	0.00278853
50	0.00138219	0.00124564	0.00537351	0.00311626	0.0029557	-0.00422766	0.0038472	-0.0055076	0.00152636	0.00545029	0.00117294	0.0017609	0.00304646	0.00482717	0.00937874	0.00970375	0.00930435	-0.00143553	0.00276552	-0.00121447	0.00501938	-0.000615198	0.002019	0.00290206	-0.00346265	-0.00251181	0.00121487	-0.00111445	-1.85727e-05	0.00218781		0.00315627	0.0109418	0.00647069	-0.000886632	-0.0030841	-0.00395161	0.00841514	0.00900373	0.00851818	0.00212534	0.0022061	0.00644862	0.0155332	0.00523522	0.00209197	0.00514588	0.00674248	0.00270956
51	-0.000225297	0.000132787	0.00231778	-0.00416639	0.00137834	-0.0020069	-0.00138539	-0.000329099	-0.0031934	-0.00385907	-0.00565673	0.0103535	-0.00214576	-0.000647497	0.00751396	-0.00207384	0.00196654	-0.00315322	-0.000540677	-0.00222289	0.00385549	0.00362143	0.00115899	0.00293869	-0.00196808	0.0005639	-0.00138116	0.000915075	-0.00408448	0.0035581		0.0037066	0.000838446	-0.00393968	-0.00154924	-0.00243436	-0.00260386	0.00417365	0.00242835	0.00219702	0.00261677	-0.00142763	0.00520542	0.00608626	0.00516414	0.00233521	0.00115787	0.00650796	0.000594358
52	-0.00267149	0.00299865	0.00578888	0.00320502	0.00035561	-0.00208107	0.00110599	-0.00228144	-0.00474451	0.0041817	0.00471553	0.00689139	0.00960382	0.00101569	0.00579945	0.0064365	0.000643146	-0.00148002	0.000197051	0.00633261	0.00516614	-0.00160895	0.00868377	0.00233862	-0.00183909	-0.00328313	0.00132869	0.00186036	0.0014539	-0.00189147		0.000305389	0.00311449	0.00364873	0.00627827	-0.00739695	0.00595259	0.00657099	0.0117295	0.00577421	0.00692509	0.00190753	0.00761696	0.00626747	0.00236701	0.00497281	0.00587177	0.00199749	0.00351004
53	0.00779142	0.000585932	0.00454111	-0.000414401	-0.00412171	-0.00451423	-0.000212316	0.000959461	-0.00053638	0.00471323	0.0134244	-0.00261789	0.00249785	0.00438039	0.00570686	0.0147175	0.00762896	0.00615553	-0.000195584	0.00160532	0.00204789	0.00538511	0.00224665	-0.00292577	0.00029615	-0.00208839	0.0017175	0.00162063	0.00242213	-0.0041464		0.00217564	-0.000364429	-0.00954435	0.00851917	0.0034994	0.00807275	0.00923574	0.0062156	0.00110472	0.00551389	-0.00126729	0.00866363	0.0093606	0.00551764	0.00612336	0.000920125	0.00540323	0.0039414
54	0.00384358	0.00366862	-0.00232714	-0.00157542	-0.0023351	-0.00658997	0.00229612	0.00131507	0.00282225	0.00021366	0.0106662	-0.00406414	0.0124567	0.00173748	0.00720454	0.00462878	0.00378235	-0.00340841	-0.00443944	0.000615397	0.00183249	-0.00126935	0.00179662	0.00559678	0.00362453	-0.000722505	-0.00199152	-0.00235424	0.00297278	-0.00172166		0.0112289	-0.00128975	-0.000711102	-0.00903213	0.00194686	0.00423001	-8.4992e-05	0.00621737	0.000518912	0.00372304	0.00485622	0.00381504	0.00462591	0.00607113	0.00364965	0.00411099	0.00363973	0.0012341
55	0.00170086	-0.000401942	0.0027106	0.0059784	0.00123469	0.00202105	-0.00400194	-0.00270453	-0.00180751	0.00580533	-0.00054432	0.0110745	0.00619919	0.000658969	0.00742524	0.00414531	0.00486734	0.00234881	0.00276058	0.00103537	0.00651853	0.00310759	0.00246041	0.0001729	0.00134335	-0.00257828	-0.00602773	0.00187723	0.00216422	-0.00372391		0.00263571	0.000488099	-0.000896123	0.000524596	0.00432048	0.00193463	0.00261401	0.00339649	0.00605513	-0.00107673	0.00235467	0.00668774	0.00814767	0.00509517	0.00289022	0.00429966	0.0015808	0.0046362
56	0.0126527	0.00218858	0.00328131	-4.4444e-05	-0.0017445	-0.00435495	-0.00592058	0.00143447	0.00180018	0.00905896	0.00293349	0.00656135	0.00446542	0.00192801	0.00490767	0.00250023	0.00488287	0.0027976	-0.00199514	-0.000439804	0.0029672	-0.00313948	0.006145	0.00182952	0.0046005	0.00142689	-0.00113006	0.000571325	-0.00374099	0.00272949		0.00224765	0.00354998	0.0082713	0.00188116	0.00970868	0.00165551	0.00153855	0.00897129	0.006442	0.00112889	0.00722394	0.0066374	0.0034072	0.0130347	0.00981929	0.00602792	0.011437	0.00278684
57	-0.00159201	0.001911	-0.00354229	-0.00645232	-0.00500366	0.000890957	-0.00574444	0.00108416	0.000371474	0.010371	0.00140045	0.00238421	-0.0110829	0.00380462	0.00269619	0.00299686	0.000338929	0.00250019	0.00196983	0.000967168	-0.00122902	0.00490494	0.0062764	0.00300715	-0.00176812	0.00334649	-0.00167412	0.00161582	-0.00307648	0.00389578		0.00369202	-0.000622305	-0.002945	-0.00761906	-0.00548861	0.000519657	0.000487422	0.00365341	-0.00148635	0.00228749	0.00448067	0.00229574	0.00253177	0.00308502	0.00142259	0.00224048	0.00198332	-0.003852
58	0.00852915	0.00485598	0.00987254	0.00161277	0.00332164	0.00136264	0.00101791	-0.00226519	-0.00253299	-0.00216337	0.0007942	-0.000470897	0.0108417	0.00307432	-0.00170683	0.00333119	-0.00119469	0.00212374	-0.00158277	0.00644711	0.00480834	0.00417481	-0.000245326	0.000489607	-6.07109e-06	-0.000898602	-0.00306474	-0.00460418	-0.00313985	0.00332251		0.000241463	-0.00330828	0.0103583	0.00710927	-0.00102316	-0.00522188	0.000360879	0.00567625	0.00214718	0.00784663	0.000947745	0.00508071	0.0044113	0.00898406	0.00426149	0.00342138	0.0056994	0.00306483
59	0.00531634	-0.00198526	0.00459374	0.00783965	0.00100548	0.000752865	0.00297074	0.00396155	-0.00201858	0.00283284	-0.0033076	0.0035716	8.54434e-05	0.000845269	0.00527164	0.00511354	0.003814	0.0023944	0.00741669	0.0022781	0.000953869	0.00128562	0.00636084	0.0022899	0.00646367	-3.31072e-05	0.00217451	0.00241877	0.00252029	5.43922e-05		-0.00555627	-0.00301147	-0.00143294	0.00430803	-0.00361542	-0.00180314	-0.000221016	0.0045269	0.00680329	-0.000619673	0.000872177	0.00672297	0.00862756	0.00457597	0.00483372	0.00459637	0.00713105	-0.000368879
60	0.000960932	-0.00788205	0.00566498	-0.000157541	0.00177172	0.00151103	0.00429081	-0.00242889	0.000778252	0.00499053	-0.00140367	-0.00219961	-0.00148448	-0.000157571	0.00393583	0.00698059	0.00473016	-0.00292099	0.00151074	-0.00654322	-0.000512058	0.00295728	0.000649958	-0.00267027	-0.0026799	0.00255702	-0.000484295	0.000578758	-0.00415952	-0.00104017		0.00465265	-0.00224242	0.00535721	-0.00537915	0.00109582	0.00206653	-0.00231611	0.0018964	0.00368338	0.00425537	-0.00114325	0.00649515	0.00656315	-0.000991691	0.00159864	0.00650995	0.00334455	0.00517669
61	-0.00145904	-0.00265843	0.00265018	0.00173804	-0.000993174	-0.00191153	-0.00120494	-0.00226163	0.00192752	-0.0043367	0.0176709	-0.00434339	0.00537204	-0.000931264	0.011368	0.0010713	0.00448035	-0.00154695	0.00420685	0.00215329	-0.00346856	-0.0042299	0.0029517	0.00128218	0.00780092	-0.00363971	0.000331031	-0.00181075	0.00661494	-0.000951483		-0.00519323	0.00665722	0.00468138	0.00511959	-0.0028097	-0.000722753	0.00251977	0.00260358	0.000856573	0.00254541	0.0039179	0.00266292	0.00209467	0.00488225	0.0018968	0.000915936	0.00492189	-0.00370315
62	-0.000854124	0.00767473	0.00375134	0.00140359	-0.00494471	-0.00620629	-0.000244866	-0.00382188	0.00205498	-0.000978095	-6.60209e-05	0.00318235	0.00331543	0.00543104	0.00183254	0.00526495	0.00348403	-0.0049497	-0.00137908	-0.000410755	-0.00284894	-0.00163867	-0.0088451	0.00235724	-0.00534152	-0.00554595	-0.00333483	-0.00298439	-0.00197187	0.000893521		-0.00481977	7.44043e-05	-0.000824443	-0.00137381	-0.00867908	-0.00214645	0.000510905	0.00157501	0.0027315	0.00118631	0.00143355	0.00510961	0.00155662	0.0087712	0.00423199	0.00115442	0.00649216	-0.00332581
63	0.0058626	0.00121022	0.00113805	-0.000822381	0.00688231	-0.00407565	-0.00229478	-0.00320075	-0.0030462	0.00509233	-0.00220155	0.0100745	0.0111108	0.0021115	0.0127416	-0.000602038	0.00162522	0.000517107	0.0087614	-0.00561777	0.000824688	-0.00113791	-0.000671227	0.00526774	0.00299992	0.00179828	0.00345165	-0.000540643	-0.00431109	-0.00235105		0.00155957	0.00244679	-0.00262166	-0.0026142	0.00109213	0.00488935	0.00226826	0.00154903	-3.34429e-05	0.000816818	0.00344909	0.00452209	0.00921101	0.00278318	0.000689613	0.00165629	0.00256858	0.00534983
64	0.0028188	0.00434949	-0.00109498	0.000903117	-0.00192401	-0.000273935	-0.00490113	0.000149936	-5.42156e-05	0.000357138	0.00689198	0.00160832	0.00171397	-6.02439e-05	0.00490041	0.00480419	0.00345639	0.00025854	0.000580696	-0.00100833	0.00439204	0.00476211	0.00381235	-0.00186381	0.00181849	0.00177441	-0.00693342	-0.000459076	-0.00320019	-0.00147387		-0.00261151	-0.00535434	0.00172975	0.0170915	-0.00133086	0.00193647	-0.00106833	0.00145757	0.00467205	0.00133629	0.00100531	0.00666959	0.00673809	0.0030486	0.00415097	0.00356173	0.00395707	0.00236897
65	-0.00273152	0.00104102	-0.00202169	0.000361095	-0.000965402	0.00350665	-0.00245195	-0.000973691	-0.00461624	0.010534	-0.00602554	0.0010528	0.000707637	0.00536637	0.000276233	0.00396481	0.00153587	0.00441783	0.00326273	0.00344365	0.00042868	0.00263137	0.00191119	-0.000537432	-0.00134855	-0.00118366	-0.00196847	-0.00427316	-0.00234325	0.000474829		-0.000807027	0.00463521	0.000974579	-0.00550134	0.00167416	0.0058069	-0.00679712	0.00612106	0.00138935	0.0010075	-0.00036021	0.00380096	0.00659012	0.00410493	0.0020899	0.00270365	0.00602802	-0.00456822
66	0.000214784	-0.000650668	0.00341008	0.00783672	-0.00297761	0.00166088	-0.000712389	0.0038324	0.00455673	0.00223128	-0.00232823	-0.00155294	0.000173973	0.000702665	-0.000202186	0.000858105	0.00551664	0.00216686	-0.000335702	0.00165582	-0.00354339	-0.00446645	0.00149537	0.00118753	0.00800339	-0.000862772	0.0026188	-0.000613101	0.000623767	-0.00504671		-0.00790306	-0.00319695	0.00313805	0.00503759	-0.00406059	-0.000623148	-0.00201162	0.00601144	0.00145272	0.00639953	0.00284378	0.00286092	0.00449085	-0.00117003	0.0014674	0.0034888	0.00599683	-0.000857074
67	0.00989945	-0.000624889	0.00573208	0.00162105	0.00122183	0.00212672	-0.000109489	0.00128617	0.00172382	-0.0027651	0.00188731	0.00573827	-0.00429471	0.00456092	0.00776698	0.00890647	0.00679645	-0.00748513	-0.00707933	0.00190542	-0.00460172	0.00150275	0.00421204	-0.00110696	-0.000911976	-0.00322672	-0.00274101	0.000732789	-7.4783e-05	-0.0007222		-0.00347998	0.00285979	-0.00900123	-0.00355134	0.00343699	0.000745552	-0.00628536	0.000797589	-0.000505327	0.00580194	0.00243786	0.00598625	0.00134155	0.00929159	0.00535393	0.00172011	0.00205649	-0.000787092
68	-0.00526663	0.0010761	-5.27509e-05	0.0041777	-4.12708e-05	-0.00248715	0.000578475	-0.000916457	-0.00663513	0.00407116	-0.000489141	0.00183638	-0.00205738	-0.00367678	0.000715507	0.000767936	0.00413061	-0.00112027	-0.00703276	-0.00066093	0.00161314	-0.00095605	0.000235121	-0.000781529	0.000809804	-0.00368875	-0.00355823	0.000237823	-0.00381206	0.00447368		-0.00315699	0.00108611	0.007923	0.000412828	-0.00710082	0.000482089	-0.000764556	0.00491406	0.00186029	0.000811552	0.000117538	0.0102226	0.000816498	0.00220326	0.000882798	-0.000820466	0.00581474	0.0022919
69	-0.00839132	0.00305012	0.000975618	0.00176265	0.00487218	0.00579465	0.00216396	-0.00421142	-0.00223532	0.00740533	0.0035816	-0.000141026	-0.00269954	0.00171036	0.00229102	0.00635436	0.0104316	-0.00124581	0.000149552	0.00480195	-0.000335475	-0.000765914	-0.00506329	0.000836969	-0.00353145	-0.00507347	0.0048903	-0.00195299	0.00313463	0.00507301		0.00633781	0.00709435	0.00972123	0.00997279	0.000892312	5.19361e-06	-0.0018877	0.000956606	0.00691677	-0.00277663	0.00202616	-0.00175822	0.00280843	0.00517369	0.00209759	0.000761687	0.000135171	-0.00150954
70	0.0136016	-0.00339827	-0.00250189	0.000423986	-0.000800572	-0.00425716	-0.00551142	-0.00654914	0.00524018	-0.00796018	-0.00152589	0.00707994	0.00216552	-0.00431971	0.00774898	-0.000612353	-0.0017464	-0.00809408	0.00130483	-0.00495293	0.00463967	0.000665896	0.000659239	-0.00301416	-0.00126109	-0.00659928	-0.00733156	-0.00240623	-0.00683506	-0.00548217		0.00463872	-0.00162617	0.00363386	0.00235618	0.000450411	-0.00592474	-0.000140401	0.00551882	0.000277899	0.00163915	0.00187931	0.00558258	0.00784186	0.00436543	0.00195432	0.00547187	0.00483056	0.00141389
71	0.000219962	-0.000815602	0.000996365	-0.00439834	-0.00199427	-0.00816588	-0.000782258	0.00109911	-0.00268258	-0.00215485	0.000329349	0.00548198	-0.00125404	0.00152556	-0.00251061	6.22128e-05	-0.00414901	-0.00273787	0.00416336	-0.000152823	-0.00352956	-0.00380178	-0.00352421	0.000921593	0.00182729	-0.00481906	-0.00344546	-0.00575019	-0.00445353	0.00058427		-0.00562624	-0.00155624	-0.00764699	0.00555615	0.0036929	0.011558	-0.00286965	0.00158999	0.00185211	0.00226846	-0.00110445	0.00373975	0.00412415	0.00338806	0.00289072	0.0028473	0.00424296	0.000744562
72	0.00818925	0.00272735	-0.00375426	0.00099486	-0.000184691	-0.00654878	-0.000407486	-0.00316714	-0.00110612	-0.00288418	0.00129587	0.00129376	0.0174528	0.000564088	0.00643305	0.00151407	0.0032122	0.00173145	0.00148029	0.00249025	0.00330105	-0.000527194	0.00490972	-0.00122621	-0.002747	-0.00498649	0.000720916	-0.000799049	-0.00430827	-0.00209874		-0.00793383	-0.00535601	0.000303836	-0.000165651	-0.0011541	0.00365408	-0.00185055	-0.00135891	0.00338175	0.00558651	0.00237341	0.00300104	0.00361549	-0.00385637	0.00386269	0.00416176	0.00860448	-0.00211389
73	-0.00397206	0.00309896	0.00447895	-0.00855307	-0.000677322	-0.000230045	-0.000236171	-0.00288863	-0.000207659	0.00520211	0.00439511	-0.0038907	0.00190381	0.0049567	0.0020278	0.00484246	0.00386572	0.00135383	0.000413171	0.00180619	0.000412876	-0.00143369	-0.00120749	-0.000785568	-0.000952954	-0.000382184	-5.3872e-05	0.00104353	0.00454181	-0.00310404		-0.00686106	-0.000664251	-0.00723556	-6.5034e-05	-0.00185315	-0.00105685	-0.0029067	0.00132908	-0.00173583	0.00533627	0.00182713	0.00681643	0.00541432	-2.28154e-06	0.00223667	0.00423618	0.00945712	-0.00279233
74	-0.00335248	-0.00308829	0.0050889	0.00233248	0.00134759	-0.0035271	-0.00138251	-0.000890522	-0.00638985	0.00315869	0.00849666	-0.00154001	0.00103669	0.00465064	0.000100218	0.00302847	-0.00359849	0.00808169	0.00210767	0.00191089	-0.000570947	0.000194201	-0.00303488	0.00288301	-0.000101506	-0.00611857	-0.00248323	0.000713579	-0.00556919	-0.00161577		-0.000495564	0.0019175	-0.00439633	-0.000122325	-0.00255161	-0.00204029	-0.00370451	0.00282274	-0.00265798	0.00267286	0.00246067	0.00151098	0.000197199	0.00294583	0.000986487	0.00300839	0.00391159	-0.00317501
75	0.00658825	0.00184939	0.000236181	0.00255018	0.00087417	0.00521253	-0.000751773	0.000713032	0.00279642	0.00590233	-0.00361589	-0.00394191	0.0027435	0.00217482	0.0012243	0.00741981	0.00721215	0.00321287	0.00334914	0.00144336	0.000831274	-0.00144186	0.000623572	0.000217408	0.000767521	-0.00104735	0.00232915	-0.000327849	6.11951e-05	-0.00360502		0.00589822	0.00504213	-0.00157177	-0.0068335	-0.00222589	-0.00720368	-0.00387964	0.00327499	0.00123982	0.00212181	0.00212884	0.00152804	0.0018228	0.00892833	0.00368904	0.00167492	0.000712759	0.00101384
76	0.00875212	0.00114455	-0.00126316	0.00176145	0.000211537	-0.00166072	-0.0019548	-0.000883248	0.00306199	-0.00319691	-0.00366577	-0.00293799	0.00166478	0.00162969	-0.00121735	0.00457645	0.00431103	-0.00627782	0.000347088	-0.00501771	-0.00357961	-0.00354265	-0.000982606	0.00237272	0.0087932	0.00381625	-0.000975214	-0.00089069	-0.00264549	-0.00104881		0.00950792	-0.00260248	-0.00127707	-0.00266299	-0.00262393	0.00846089	-0.000695492	0.000981224	-0.00153411	0.00315987	0.000320293	0.00047425	0.0028709	0.00800496	0.00590022	0.00126485	0.00314966	-0.0065196
77	0.00603236	-0.00184378	0.00545148	0.00255545	0.000574653	-0.0036766	-0.0014068	-0.00348766	0.00179906	-0.00152758	-0.00156998	0.00592289	-0.00588566	-0.00223413	0.00268993	0.00283132	0.000885809	-0.00934076	-0.00198027	0.000280433	-0.00227222	-0.00213741	-0.00709126	0.0016534	-0.00216027	0.00068847	-0.00339553	-0.00216544	-0.000253822	-0.00370866		-0.00177878	-0.00266946	0.000560501	-0.00451986	-0.00886333	-0.0029299	-0.000371498	-0.000694766	0.000596176	0.00263908	0.00424424	0.000805931	0.00487275	0.00120189	0.00681678	0.00515926	0.00372469	0.00261165
78	0.000401007	0.00403207	0.0058608	0.00203127	-0.00842698	-0.00312405	0.000391777	-0.00287477	-0.00625256	0.00607451	0.00189073	0.000314151	-2.75361e-05	-0.00208192	0.0024645	0.00213579	-6.40371e-06	-0.000714793	0.00347485	-0.000840093	0.00354501	0.00118696	0.00234063	0.00877704	0.00164036	-0.00208439	-0.00461902	0.000759126	-0.000934671	0.00155971		-0.00548278	0.00330641	0.00137976	0.00160544	0.00620519	-0.000457678	-0.00388749	-0.000791956	0.0011799	0.00263195	0.000149444	0.00586211	0.00345766	-0.000439989	0.00443681	0.00292364	0.00921195	0.0011195
79	0.000888016	0.000859623	-0.000808691	-0.00495666	-0.000717031	0.00244336	-0.00214767	-0.0024433	-0.000270787	-0.00709091	-0.00302501	0.00270154	-0.00618171	-0.00353455	-0.00201241	0.0025082	-0.000116199	0.00145887	-0.00246862	0.000365098	7.86579e-05	0.00200419	0.00797432	0.000468398	0.00193267	-0.0049284	0.00311387	0.00120268	0.000565371	0.00125765		-0.0120244	-0.00252189	-0.00259922	0.00295737	0.00776311	-0.00202424	-0.00318575	-0.00409979	-0.00112254	0.00279263	-0.000373759	0.0048372	0.00318134	0.00205606	0.000245855	0.00295763	0.00655094	-0.000583682
80	-0.000269901	-0.00437348	-0.000179568	0.000451218	-0.00132799	-0.00587901	0.00214037	0.00210832	-0.00120664	0.00476796	-0.00450238	0.00361071	0.00620801	-0.00108294	-0.000130971	0.00160921	0.00124767	-0.00282568	0.00154326	0.00150547	-0.00415724	0.00142216	-0.00406963	-0.00397815	-0.00942669	-0.00899745	-0.00208555	-0.00250127	0.00252686	-0.00114896		-0.00367644	-0.0051353	-0.00293275	-0.00312376	0.000439817	-0.00500813	-0.00610437	-0.001488	0.000225719	-0.00082794	0.00103262	0.00577065	0.00493618	0.00327115	0.00126488	0.0029649	-0.000845923	-0.000635657
81	0.000322076	-0.00211541	0.00225082	-0.00307458	0.000594634	-0.0014696	0.00293902	0.000795899	0.000494596	0.00141122	0.00386769	-0.00551429	0.00714285	0.00185482	0.004255	-0.00530289	0.00764101	-0.000294452	-0.00250754	-0.00338617	-0.000793408	-0.0018562	0.00128904	0.00564315	0.00174951	-0.00300497	0.00229151	-0.00181576	-0.000367196	0.00210364		0.00544421	-0.00388904	-0.00253032	-0.0025587	-0.00274206	0.00426102	-0.00169341	0.00307543	0.00123224	0.0033234	0.00130041	0.00365969	0.00227227	0.00195052	0.00301545	0.00822556	0.000441324	-0.00407527
82	0.00646942	-0.0028422	0.0039083	-0.00595352	0.00161141	0.00194833	-0.0042962	-0.0027975	0.000934899	0.00101705	0.00234094	0.00365592	-0.000952147	0.00312137	0.00543813	0.0044649	0.0032303	0.00420778	-0.00013944	0.00277584	0.00135874	-0.000968353	-0.00367265	0.00212736	-0.0025156	8.52311e-05	0.0034591	-0.00228835	-0.0026341	-0.00391362		0.000184694	0.00202276	0.000525882	0.00338973	-0.0021569	-0.0036357	-0.00273092	0.000876949	0.00139788	0.00438291	0.000676378	0.000310979	0.00525168	0.00133814	-0.000599349	-0.000873698	0.00339558	0.000375991
83	-0.00432175	-0.00526998	0.00646404	-0.00689323	-0.000583573	-0.00315835	0.00139769	-0.00209474	0.00151053	0.0066067	0.000581318	-0.00506457	-0.00254508	0.00425713	-0.0065245	0.00317507	-0.00156317	-0.000462647	-0.000968873	0.00289927	0.000145616	-0.000243227	-0.00168034	0.00305166	-0.00430226	0.00310418	-0.000966201	0.00172511	-0.00174758	-0.00611997		-0.00433898	-0.000327912	0.00545162	-0.00977843	0.00221516	0.00176488	-0.000491183	-0.000219634	-0.000890254	-0.00195113	0.0014913	-6.79473e-05	0.00261278	-0.000665422	0.00261718	0.000234201	0.00187783	-0.00419492
84	0.00254286	0.00632115	-0.00619052	0.00567999	0.000961675	-0.00657267	-0.000792721	-0.000845295	0.00118288	-0.0010733	0.00124093	0.00497575	9.11732e-05	-0.000364154	0.00592004	0.000695532	-0.00494966	0.00268877	0.00123098	-0.0012972	-0.000853126	0.00207055	-0.000305862	0.00536244	-0.0057749	-0.00209664	-0.000694707	-0.00534486	-0.008439	0.000134938		0.00824968	-0.00502892	0.00169301	-0.0059242	-0.00206159	0.0047265	-0.00184529	-0.00287452	-0.00142481	0.000993828	0.000208527	0.00150436	-0.00013102	0.000293444	0.00255156	0.00051174	0.00400391	-0.00574911
85	0.00626504	0.00181403	-0.00377472	0.00490927	-0.00178849	-0.00100612	-0.00325087	0.00138771	0.00324013	-0.00437398	-0.00124102	0.000593699	-0.00237045	0.00512967	-0.00310919	0.000339143	0.000212059	-0.00113647	0.00582241	0.00574845	-0.00523076	-0.00417286	-0.000370153	-0.0061055	0.00257641	-0.00525419	0.000546035	0.00295551	-0.00512636	0.00125794		-0.000827485	0.00143142	-0.00631925	0.00106782	-0.00241483	-0.00133894	-0.0028284	0.00192411	0.00136844	0.00140132	-0.000622802	0.0014669	-0.00068423	0.00206348	-0.00180721	0.00328276	0.00236796	-7.62905e-05
86	-0.000758141	0.00111743	0.00291415	-0.00358821	-0.000563416	0.00532231	-0.00283454	-0.00132454	-0.000336663	-0.000841318	-0.00505255	-0.000156739	0.000345552	-0.00264238	0.00114552	0.000937322	0.00408678	-0.00216994	-0.00708917	-0.00116527	-0.00207294	-0.00123415	-0.00606786	-0.00514116	-0.0108164	-0.000147442	-0.00424629	0.000493445	-0.000221325	-0.0010576		-0.00193911	-0.00830602	-0.000994904	-0.00554096	-0.00170282	-0.0047644	-0.00351287	-0.000887058	-0.000526124	-0.000751329	0.000398402	0.000942039	-0.000223601	0.000203179	0.00236031	0.0013431	0.0042628	0.00121114
87	0.0038744	-0.00123388	0.00457656	-0.00357782	-0.00092651	0.000729313	-0.000404738	0.00034971	-5.15117e-05	0.00766962	-0.00169449	0.00428297	-0.00252433	-0.00282362	-0.00516448	0.00519531	0.00756018	0.00161495	0.00660389	-0.0010867	-0.00249117	-0.00192033	-0.00416256	0.00743589	-0.00174827	0.00284072	-0.00216946	-0.00231827	-0.00129501	-0.00124428		-0.00246393	0.00313449	-0.00307243	-0.00166828	-0.00728159	0.00582448	-0.00176857	0.000684013	-0.000908281	-0.000802136	0.00336021	0.00425405	0.000240505	-0.00317296	0.00399851	-0.00137987	0.00347077	-0.00521701
88	-0.00190485	-0.000427425	-0.000697059	0.000539709	0.00192337	-0.000299269	-0.00318519	0.00344369	0.000351984	-0.00498625	-0.00428611	-0.00661405	0.000366203	-0.00113837	0.00383419	-0.00091218	0.00117622	0.000794785	-0.00129015	-0.00166267	-0.00396956	0.000546235	0.00533964	-0.00507203	0.00152172	-0.00536371	-0.00330149	0.00131125	-0.00106826	-0.00114617		0.00182686	-0.00600245	-0.000635225	0.00613283	-0.00731694	0.00191304	-0.00544216	0.0010579	-0.00171598	0.00110866	-0.000361612	-0.00155153	-0.00524689	-0.00231462	0.000288489	-0.00057138	0.00578328	-0.00672113
89	-0.00214166	0.00245336	-0.000310874	-0.0031919	-0.000400154	-0.00104533	0.00201127	-0.00317334	-0.000849656	-0.00301072	-0.00198241	-0.00299274	0.00886687	-0.00282508	0.00214393	0.00540423	-0.00519876	-0.000494136	-0.0013139	-0.00340664	-0.00302365	0.00578242	-0.00464025	0.000189894	0.00265356	0.00114575	-0.0038702	-0.00249199	0.00133921	-0.00472492		-0.00788689	-0.00304945	0.007501	-0.00470496	0.00132359	0.00698142	-0.00380924	-0.000968935	-0.00217926	0.000217089	0.00110723	0.00450791	0.00563248	0.00027798	-0.00225223	0.00105427	0.00484055	0.00223134
90	0.000352994	0.00122259	0.0032693	-0.00487174	0.00176988	-0.0038265	-0.00124227	-0.00113741	-0.00287319	0.00274293	-0.0011374	0.00211205	-0.00330566	0.000556217	-0.00381756	-0.00224532	-0.00124488	0.00334313	-0.00416843	-0.00573637	0.000855401	-0.000892225	0.00264007	0.000264397	-0.00153972	-0.0038458	0.00210407	-0.00321708	-0.0020715	-0.00132936		-0.00217553	-0.000181159	-0.00397924	-0.00520395	0.00269715	-0.00640137	-0.00192557	-0.00393001	-0.00447062	-6.38265e-05	0.000163864	0.00185411	0.000739921	0.00209546	0.00491288	0.0038624	-0.00293811	0.00433222
91	0.0034278	-0.00458273	0.000447046	0.00171039	0.00083448	-0.00449852	-0.000319987	-0.00114363	-0.00336748	-0.00213221	-0.00122443	-0.000113103	-0.00236366	0.000995263	0.000499356	-0.00218483	2.6967e-05	0.00526098	-0.00368847	-0.000611709	0.000190028	-0.00778202	-0.00344135	0.000152207	-0.00069738	-0.00409664	0.00162739	0.000803213	-0.00396089	-0.00169641		-0.000773813	-0.000839704	-0.00687305	-0.00303752	-0.001872	0.00103547	-0.00385919	0.00129913	-0.000553987	5.1977e-05	-0.000668768	0.00312227	0.00438699	0.000815215	0.000664867	0.00233498	0.00671797	-0.00512863
92	0.0037502	-0.00223493	-0.00367258	0.000485134	-0.00131862	-0.0069111	-0.00268166	-0.00463114	-0.00665866	0.000327447	0.00393656	0.00370246	-0.00167469	-0.00449207	-0.00242573	-0.00517675	0.00413519	-0.00883529	0.00202508	0.00211974	-0.00452035	-0.00152428	-0.00731033	0.00451606	0.00171641	-0.00388472	-0.00271697	0.00160127	-0.00193236	0.000594987		0.0037632	-0.000842126	-0.00278787	-0.00471489	0.00150837	0.00389067	-0.00356059	-0.00480039	-0.00316458	-0.000160061	-0.000722647	0.000636584	0.000772491	-0.00238963	0.0039212	0.00596863	0.00113233	-0.00470909
93	-0.00844142	-0.00425394	-0.000166436	-0.00324982	-0.00529593	-0.00371	-0.00290087	-0.00316003	0.00172779	-0.00170709	-0.00532932	0.0009433	-0.000537879	0.00420985	0.000586307	-0.00192825	-0.00352455	-0.00150782	-0.00125029	-0.000921919	-0.00307285	0.00375564	0.000426065	-0.00127067	-0.00017727	-0.00180607	-0.00145752	-0.00156964	-0.00410036	1.82519e-05		0.00227591	-0.00288232	0.00056416	0.00144591	-0.0102893	-0.000216807	-0.00107059	-0.00167159	0.00441534	0.000425986	0.00394033	0.00558821	0.00193459	0.000237863	-0.00454161	-0.00121902	-0.00164407	-0.00254348
94	0.00251434	0.00274212	0.000407355	0.000310521	-0.00405277	-0.00354307	-0.00468778	-0.00247157	0.00171399	0.00685832	-0.00118345	0.00127646	0.00634335	-0.00248801	0.00383338	0.00077898	0.00224085	-4.07903e-05	0.0027782	-0.00177583	-0.000244723	-0.00401726	-0.00130087	0.00516872	-0.00311029	-0.00375998	-0.00229065	-0.00408857	0.000784595	-0.00230216		0.00751986	0.00229369	0.00135561	-0.00165778	0.00490129	-0.00865713	-0.00158225	-0.00397962	-0.00315455	-0.000503235	0.00156551	-0.00146269	0.00293645	-0.00223356	0.00266811	0.000596493	0.000566247	0.00682968
95	0.00254589	0.0016781	-4.04662e-05	-0.0026717	-0.0020559	-0.00394362	-0.00225615	0.00247117	-1.82801e-06	-0.00180639	0.00132715	0.000464894	0.00349905	0.00339919	0.00179	0.00500976	0.00293099	-0.00337837	-0.00213211	-0.00408215	-0.00921506	0.000844522	-0.00102866	0.000861564	0.00690299	-0.00539131	0.000710002	-0.000511282	0.000303217	-0.00212672		-0.00496255	0.000224865	-0.00639932	-0.000108568	-0.00189461	0.00410653	-0.00558711	-0.00134089	-0.00271828	-0.000600425	0.00193423	-0.00302621	-0.000379192	-0.00190601	-0.00247478	0.00207776	0.0052066	-0.00528137
96	0.00436457	-0.00574008	0.00261097	-0.0019088	-0.00138071	-0.00248575	0.000147238	-0.0024317	-0.00388599	-0.00489302	-0.00615829	0.000151147	-0.000399822	0.00400225	-0.00254776	0.00457607	0.0102224	0.00237803	0.000633833	-0.00207018	-0.000927733	0.000247925	-0.00410521	0.00462799	-0.00336023	-0.0027442	0.00153907	0.000401828	-0.00248498	-0.00233924		-0.00598704	-0.0097927	-0.00317503	0.000897845	0.000478345	-0.00299102	-0.00297433	0.00229869	-0.000323913	-0.00087408	-3.07763e-05	-0.00288069	-0.00248818	0.000405521	0.00450421	-0.0025119	-0.00160316	4.48161e-05
97	-0.00562666	-0.00217434	0.000877113	-0.000491606	-0.000895506	0.00656585	-0.0070014	0.000911353	-0.00297038	-0.00177025	3.70773e-05	-8.52137e-05	0.000283338	0.0012159	-0.0017958	-0.00189829	0.00607891	0.00071188	-0.00365186	0.000427765	-0.00183351	-0.000572854	-0.000355883	-0.000762503	-0.00353214	-0.00355681	0.00363138	0.00228954	-0.00180256	-0.00135957		-0.00046885	-0.00223399	0.00554481	0.0103058	0.00363891	-0.0031858	-0.00585959	-0.000797613	-0.00454214	6.25818e-05	-0.00248992	0.00194393	-0.0064655	-0.00486109	-0.00182162	0.00437951	0.000125658	-0.00721425
[truncated: 103 more rows]
[truncated: 21 more columns]

## Sheet: Fig 4 Panel  d
Control	Upward Grating	Downward Grating
-0.0740661	2.29399	0.345655
0.0521294	0.991025	0.285064
0.0783471	0.698008	0.0103561
0.117055	0.373916	0.332496
0.0784184	0.398926	0.0513077
-0.00642821	0.53716	0.0206073
[truncated: 69 more rows]

## Sheet: Fig 4 Panel e and f
Panel e								Panel f
[truncated: 46 more rows]

[truncated: 1 more sheets: Fig 4 Panel g]
