# Supplementary material for: Early visual motion experience shapes the gap junction connections among direction selective ganglion cells
Source: PLoS Biol. 2020 Mar 25;18(3):e3000692. doi: 10.1371/journal.pbio.3000692 (PMC7135332; doi:10.1371/journal.pbio.3000692)
Supplement: S6 Data — The file has multiple sheets, labeled by panels. (XLSX) [file pbio.3000692.s013.xlsx]

## Sheet: Fig 6 Panel b
Control			VME
	# of cell	Area		# of cell	Soma Area
Seed	0	204.127	Seed	0	254.338
Coupling Cells	1	205.672	Coupling Cells	1	270.656
	2	159.709		2	260.035
	3	195.05		3	257.428
	4	200.651		4	229.908
	5	179.504
			Seed	0	254.338
Seed	0	162.027	Coupling Cells	1	213.107
Coupling Cells	1	145.419		2	218.804
	2	204.803		3	192.153
	3	150.15		4	193.409
Seed	0	201.037	Seed	0	244.296
			Coupling Cells	1	158.744
Seed	0	244.103		2	114.423
				3	163.572
Seed	0	231.453		4	130.645
Coupling Cells	1	171.683		5	177.476
	2	198.526		6	161.93
	3	251.827		7	127.652
	4	266.021
	5	205.768	Seed	0	259.359
	6	251.634	Coupling Cells	1	172.455
				2	140.977
Seed	0	242.158		3	180.373
				4	173.807
				5	134.604
				6	98.104
				7	133.445
			Seed	0	295.762
			Coupling Cells	1	201.133
				2	183.27
				3	173.228
				4	137.115
				5	145.515
				6	178.539
			Seed	0	139.239
			Coupling Cells	1	112.009
				2	117.899
				3	112.009
				4	112.009
				5	112.588
			Seed	0	223.439
			Coupling Cells	1	113.651
				2	157.295
				3	126.879
				4	148.991
			Seed	0	159.709
			Coupling Cells	1	158.068
				2	138.756
				3	145.515
				4	135.859
				5	134.604
				6	136.921
			Seed	0	196.016
			Coupling Cells	1	223.439
				2	221.508
				3	183.367
				4	225.466
				5	250.572
				6	230.488
				7	173.904
				8	192.733

## Sheet: Fig 6 Panel d
	Control				VME
	Cell1 to Cell2		Cell2 to Cell1		Cell1 to Cell2		Cell2 to Cell1
Time(ms)	Vm(Cell1)	Vm(Cell2)	Vm(Cell1)	Vm(Cell2)	Vm(Cell1)	Vm(Cell2)	Vm(Cell1)	Vm(Cell2)
0.1	-0.0598497	-0.0600572	-0.0599415	-0.0600384	-0.0599921	-0.0599737	-0.0599979	-0.0599312
0.2	-0.0598474	-0.0600404	-0.0599453	-0.0600292	-0.0599885	-0.0599792	-0.0599976	-0.0599306
0.3	-0.0598421	-0.0600419	-0.0599484	-0.0600475	-0.0599891	-0.0599801	-0.0600055	-0.0599312
0.4	-0.0598367	-0.0600259	-0.0599347	-0.0600285	-0.0599906	-0.0599798	-0.0600009	-0.059937
0.5	-0.0598383	-0.0600419	-0.0599377	-0.0600483	-0.0599866	-0.059981	-0.0599963	-0.0599339
0.6	-0.0598444	-0.0600572	-0.0599354	-0.0600468	-0.0599876	-0.0599746	-0.0600015	-0.0599385
0.7	-0.0598161	-0.0600442	-0.0599278	-0.0600392	-0.0599958	-0.0599795	-0.0599939	-0.0599367
0.8	-0.0598314	-0.0600236	-0.0599438	-0.0600262	-0.0599906	-0.0599795	-0.0600009	-0.059937
0.9	-0.05982	-0.0600488	-0.0599385	-0.060046	-0.0600007	-0.0599804	-0.0600086	-0.0599333
1	-0.0598245	-0.0600183	-0.0599347	-0.0600269	-0.0599952	-0.0599832	-0.0600079	-0.0599336
1.1	-0.059836	-0.0600404	-0.0599415	-0.060046	-0.0599909	-0.0599798	-0.0600076	-0.0599339
1.2	-0.0598276	-0.0600572	-0.0599446	-0.060043	-0.0599799	-0.0599899	-0.0600031	-0.0599324
1.3	-0.0598276	-0.0600351	-0.059943	-0.0600262	-0.0599891	-0.059985	-0.060004	-0.0599321
1.4	-0.0598238	-0.0600442	-0.0599415	-0.060043	-0.0599949	-0.059978	-0.0600092	-0.059937
1.5	-0.0598459	-0.0600435	-0.0599438	-0.0600239	-0.0599876	-0.0599926	-0.0600037	-0.0599394
1.6	-0.0598283	-0.0600252	-0.0599362	-0.0600239	-0.0599912	-0.0599838	-0.0600107	-0.0599358
1.7	-0.0598253	-0.0600458	-0.0599377	-0.0600308	-0.0599918	-0.0599896	-0.0600061	-0.0599376
1.8	-0.059836	-0.0600473	-0.0599415	-0.06003	-0.0599988	-0.0599893	-0.0600101	-0.0599394
1.9	-0.0598276	-0.0600435	-0.0599438	-0.060014	-0.0599992	-0.0599914	-0.0600089	-0.0599379
2	-0.0598322	-0.060045	-0.0599476	-0.0600193	-0.0599918	-0.0599804	-0.0600101	-0.0599306
2.1	-0.0598589	-0.0600389	-0.0599545	-0.0600163	-0.0599976	-0.0599884	-0.0600122	-0.0599312
2.2	-0.0598459	-0.0600335	-0.0599469	-0.0600193	-0.0599985	-0.0599755	-0.060014	-0.0599309
2.3	-0.0598344	-0.0600404	-0.0599369	-0.0600208	-0.0600025	-0.059978	-0.0600089	-0.0599248
2.4	-0.0598398	-0.0600427	-0.0599316	-0.060017	-0.060004	-0.0599719	-0.0600128	-0.0599278
2.5	-0.0598276	-0.0600557	-0.05994	-0.0600247	-0.0600053	-0.0599713	-0.0600125	-0.0599339
2.6	-0.0598497	-0.060061	-0.0599438	-0.0600353	-0.0600034	-0.0599722	-0.0600183	-0.0599352
2.7	-0.0598444	-0.0600366	-0.0599324	-0.0600208	-0.0600046	-0.0599734	-0.060018	-0.0599355
2.8	-0.0598322	-0.060045	-0.0599347	-0.0600269	-0.0600022	-0.0599722	-0.0600195	-0.0599278
2.9	-0.0598459	-0.0600313	-0.0599339	-0.0600208	-0.0600004	-0.0599731	-0.0600165	-0.0599257
3	-0.0598444	-0.0600381	-0.0599308	-0.0600323	-0.059994	-0.0599826	-0.0600131	-0.0599297
3.1	-0.0598367	-0.0600496	-0.0599301	-0.0600323	-0.0599964	-0.059974	-0.0600183	-0.0599223
3.2	-0.0598299	-0.0600297	-0.0599217	-0.0600285	-0.0599949	-0.0599847	-0.0600159	-0.0599269
3.3	-0.0598329	-0.0600267	-0.0599263	-0.0600308	-0.0600001	-0.0599734	-0.0600195	-0.05993
3.4	-0.0598268	-0.0600305	-0.0599247	-0.0600384	-0.0600034	-0.0599673	-0.0600293	-0.0599242
3.5	-0.059839	-0.060032	-0.0599171	-0.0600369	-0.0599976	-0.0599774	-0.0600266	-0.059919
3.6	-0.0598528	-0.0600351	-0.0599224	-0.0600407	-0.0599998	-0.0599783	-0.0600305	-0.0599278
3.7	-0.0598413	-0.0600366	-0.0599232	-0.0600407	-0.0599912	-0.0599722	-0.0600195	-0.0599245
3.8	-0.0598398	-0.0600397	-0.0599217	-0.0600376	-0.0599985	-0.0599697	-0.0600186	-0.0599327
3.9	-0.0598375	-0.0600229	-0.059924	-0.0600254	-0.0599943	-0.0599707	-0.0600208	-0.059926
4	-0.0598413	-0.0600503	-0.0599232	-0.0600285	-0.0599976	-0.0599697	-0.0600205	-0.0599272
4.1	-0.0598489	-0.0600274	-0.0599415	-0.0600262	-0.059994	-0.0599725	-0.060011	-0.0599257
4.2	-0.0598543	-0.0600137	-0.0599438	-0.0600239	-0.059997	-0.0599661	-0.0600159	-0.0599324
4.3	-0.0598352	-0.0600274	-0.0599209	-0.0600193	-0.0599912	-0.0599755	-0.0600073	-0.0599272
4.4	-0.059855	-0.060029	-0.0599392	-0.0600125	-0.0599894	-0.0599789	-0.0599997	-0.0599211
4.5	-0.0598489	-0.0600137	-0.0599293	-0.0600086	-0.060001	-0.0599716	-0.0600156	-0.0599223
4.6	-0.0598398	-0.0600229	-0.0599362	-0.060014	-0.059994	-0.0599774	-0.0600058	-0.0599226
4.7	-0.0598589	-0.0600442	-0.05994	-0.0600216	-0.0600031	-0.0599758	-0.0600015	-0.0599254
4.8	-0.0598497	-0.0600374	-0.0599354	-0.060014	-0.0599976	-0.0599755	-0.0600031	-0.0599272
4.9	-0.0598497	-0.0600397	-0.0599293	-0.0600201	-0.059997	-0.0599761	-0.0600098	-0.0599333
5	-0.0598451	-0.0600419	-0.0599209	-0.06003	-0.0599982	-0.0599694	-0.0600064	-0.059933
5.1	-0.0598772	-0.0600358	-0.0599415	-0.0600247	-0.0599998	-0.0599679	-0.0600119	-0.0599321
5.2	-0.0598695	-0.0600129	-0.0599369	-0.0600002	-0.0599967	-0.0599734	-0.0600098	-0.0599312
5.3	-0.0598482	-0.0600412	-0.0599285	-0.0600247	-0.0599998	-0.0599691	-0.0600082	-0.0599257
5.4	-0.0598718	-0.0600358	-0.0599507	-0.0600193	-0.0600031	-0.0599685	-0.0600076	-0.0599294
5.5	-0.0598489	-0.060016	-0.0599362	-0.0600056	-0.059993	-0.0599746	-0.0600003	-0.0599422
5.6	-0.0598474	-0.0600397	-0.0599362	-0.0600247	-0.0600007	-0.059971	-0.0599967	-0.0599394
5.7	-0.0598604	-0.0600511	-0.0599392	-0.0600269	-0.0600031	-0.059978	-0.0600018	-0.0599425
5.8	-0.059855	-0.0600236	-0.0599377	-0.0600231	-0.0599955	-0.0599661	-0.0600037	-0.0599391
5.9	-0.0598581	-0.0600496	-0.0599461	-0.06003	-0.059993	-0.0599688	-0.0599991	-0.0599446
6	-0.0598535	-0.0600442	-0.0599415	-0.0600323	-0.0600132	-0.0599758	-0.0600101	-0.0599437
6.1	-0.0598756	-0.0600122	-0.059956	-0.0600186	-0.0599985	-0.0599673	-0.0599976	-0.0599419
6.2	-0.0598703	-0.060029	-0.0599415	-0.0600308	-0.0600086	-0.0599768	-0.0600058	-0.0599474
6.3	-0.059855	-0.0600397	-0.05994	-0.0600292	-0.0599961	-0.0599642	-0.0600003	-0.0599471
6.4	-0.0598909	-0.0600053	-0.0599522	-0.0600193	-0.0600028	-0.0599603	-0.0600076	-0.0599461
6.5	-0.0598566	-0.0600366	-0.0599385	-0.0600384	-0.0599995	-0.0599829	-0.060007	-0.0599449
6.6	-0.0598879	-0.0600442	-0.0599545	-0.0600414	-0.060012	-0.059963	-0.0600101	-0.0599452
6.7	-0.0598886	-0.0600343	-0.0599507	-0.0600262	-0.0600065	-0.0599813	-0.060011	-0.0599461
6.8	-0.0598802	-0.0600252	-0.0599377	-0.0600262	-0.0600117	-0.059971	-0.0600156	-0.0599422
6.9	-0.059884	-0.0600496	-0.0599461	-0.0600353	-0.0600175	-0.0599761	-0.0600131	-0.0599397
7	-0.059884	-0.0600198	-0.0599484	-0.0600193	-0.0600056	-0.0599783	-0.0600025	-0.0599409
7.1	-0.0598695	-0.0600297	-0.0599408	-0.0600239	-0.0600205	-0.0599783	-0.0600095	-0.0599419
7.2	-0.0598856	-0.060048	-0.0599484	-0.0600292	-0.0600092	-0.0599749	-0.0600052	-0.059937
7.3	-0.0598772	-0.0600419	-0.0599568	-0.06003	-0.0600205	-0.0599731	-0.0600119	-0.0599373
7.4	-0.0598734	-0.0600252	-0.0599484	-0.0600361	-0.0600095	-0.0599725	-0.0600079	-0.0599376
7.5	-0.0598848	-0.0600397	-0.0599575	-0.0600361	-0.0600199	-0.0599661	-0.0600162	-0.0599339
7.6	-0.0599069	-0.060032	-0.059972	-0.0600445	-0.0600123	-0.059971	-0.0600086	-0.0599364
7.7	-0.0598619	-0.0600374	-0.0599476	-0.0600376	-0.0600178	-0.0599765	-0.0600092	-0.0599309
7.8	-0.0598772	-0.0600427	-0.0599575	-0.0600369	-0.0600098	-0.0599798	-0.0600082	-0.0599391
7.9	-0.0598688	-0.060048	-0.0599484	-0.0600323	-0.0600211	-0.0599902	-0.0600128	-0.0599434
8	-0.0598749	-0.0600374	-0.0599621	-0.0600315	-0.0600202	-0.0599823	-0.0600073	-0.0599416
8.1	-0.0599069	-0.0600419	-0.059972	-0.0600369	-0.0600223	-0.0599914	-0.0600034	-0.05994
8.2	-0.0598894	-0.0600442	-0.059956	-0.0600277	-0.0600202	-0.0599847	-0.0600012	-0.0599345
8.3	-0.0598795	-0.060048	-0.0599553	-0.0600346	-0.0600181	-0.0599902	-0.0600058	-0.0599373
8.4	-0.0598871	-0.0600351	-0.0599636	-0.0600292	-0.0600138	-0.0599877	-0.0600055	-0.0599461
8.5	-0.0598818	-0.0600435	-0.0599598	-0.06003	-0.0600156	-0.0599908	-0.0600079	-0.0599486
8.6	-0.059894	-0.0600564	-0.0599652	-0.0600399	-0.0600211	-0.0599957	-0.0600049	-0.059948
8.7	-0.0598871	-0.0600419	-0.0599583	-0.0600399	-0.0600086	-0.0599929	-0.0600049	-0.0599419
8.8	-0.059884	-0.0600412	-0.0599606	-0.0600331	-0.0600144	-0.0599932	-0.0600034	-0.0599413
8.9	-0.0598894	-0.0600473	-0.0599675	-0.0600269	-0.0600211	-0.059996	-0.0600052	-0.0599382
9	-0.0598879	-0.0600427	-0.0599629	-0.0600338	-0.0599961	-0.0599789	-0.0599967	-0.0599376
9.1	-0.0599046	-0.0600503	-0.0599705	-0.0600338	-0.0600208	-0.0599984	-0.0599942	-0.0599416
9.2	-0.0598886	-0.060048	-0.0599644	-0.0600468	-0.060008	-0.0599899	-0.0599933	-0.0599382
9.3	-0.0598863	-0.0600313	-0.0599667	-0.0600369	-0.060023	-0.0599969	-0.0599988	-0.0599416
9.4	-0.0598871	-0.060061	-0.0599667	-0.0600468	-0.0600181	-0.0600009	-0.0599994	-0.0599425
9.5	-0.0598924	-0.0600305	-0.0599697	-0.0600369	-0.0600169	-0.0599893	-0.0600012	-0.0599422
9.6	-0.0598924	-0.0600549	-0.0599697	-0.0600521	-0.0600172	-0.0599942	-0.0599963	-0.0599394
9.7	-0.0598962	-0.060058	-0.0599705	-0.0600552	-0.0600199	-0.0599923	-0.0600079	-0.0599382
9.8	-0.0599054	-0.0600244	-0.059972	-0.0600323	-0.0600156	-0.0599954	-0.0600034	-0.05994
9.9	-0.059897	-0.0600549	-0.0599621	-0.060046	-0.0600147	-0.059999	-0.0599976	-0.0599409
10	-0.0599085	-0.060029	-0.0599751	-0.0600437	-0.0600306	-0.0600021	-0.0600015	-0.05994
10.1	-0.0599008	-0.060061	-0.0599697	-0.0600582	-0.0600117	-0.0599902	-0.0599942	-0.0599449
10.2	-0.0598962	-0.0600587	-0.0599644	-0.0600544	-0.0600266	-0.059996	-0.0599985	-0.0599467
10.3	-0.0599245	-0.0600419	-0.0599682	-0.0600475	-0.0600101	-0.0599942	-0.059989	-0.0599452
10.4	-0.0599138	-0.0600526	-0.0599759	-0.0600575	-0.0600126	-0.0599923	-0.0599884	-0.0599522
10.5	-0.0599291	-0.0600412	-0.0599652	-0.0600514	-0.0600175	-0.0599972	-0.0599933	-0.0599516
10.6	-0.0599062	-0.0600458	-0.0599598	-0.0600514	-0.060015	-0.0599917	-0.0599988	-0.0599562
10.7	-0.0599374	-0.0600526	-0.0599743	-0.0600582	-0.0600199	-0.0599993	-0.0600049	-0.0599596
10.8	-0.0599153	-0.0600412	-0.0599697	-0.0600605	-0.0600181	-0.0600003	-0.0600067	-0.0599651
10.9	-0.0599321	-0.0600618	-0.059982	-0.0600681	-0.0600208	-0.0600009	-0.0600116	-0.059959
11	-0.0599146	-0.0600503	-0.0599697	-0.0600514	-0.0600135	-0.0600039	-0.0600034	-0.0599675
11.1	-0.0599039	-0.0600473	-0.0599697	-0.0600582	-0.0600226	-0.0600009	-0.0600006	-0.0599669
11.2	-0.0599397	-0.0600656	-0.0599896	-0.0600643	-0.0600095	-0.0600027	-0.0599927	-0.059969
11.3	-0.0599191	-0.060061	-0.0599751	-0.0600575	-0.0600208	-0.0599957	-0.0599915	-0.0599696
11.4	-0.0599336	-0.0600641	-0.0599903	-0.060062	-0.0600159	-0.0600033	-0.0599954	-0.0599672
11.5	-0.0599359	-0.0600755	-0.0599804	-0.0600666	-0.0600031	-0.0600021	-0.0599924	-0.0599733
11.6	-0.0599085	-0.0600442	-0.0599766	-0.0600529	-0.0600205	-0.0599981	-0.0599988	-0.0599678
11.7	-0.0599397	-0.0600648	-0.0599873	-0.0600681	-0.0600043	-0.0600036	-0.0599933	-0.059973
11.8	-0.0599374	-0.0600717	-0.0599804	-0.0600613	-0.0600129	-0.0600051	-0.059997	-0.0599763
11.9	-0.0599481	-0.0600656	-0.0599858	-0.0600552	-0.0600095	-0.059999	-0.0600018	-0.0599794
12	-0.0599443	-0.060058	-0.059982	-0.0600514	-0.060012	-0.060003	-0.059996	-0.0599846
12.1	-0.059939	-0.0600519	-0.0599804	-0.0600437	-0.0600178	-0.0599978	-0.0599951	-0.0599821
12.2	-0.0599435	-0.0600717	-0.0599842	-0.0600659	-0.0600178	-0.0600057	-0.0599945	-0.0599843
12.3	-0.0599565	-0.0600656	-0.0599812	-0.0600453	-0.0600214	-0.0599963	-0.0600003	-0.0599849
12.4	-0.0599596	-0.0600717	-0.0599827	-0.060062	-0.0600187	-0.0600021	-0.0600006	-0.0599809
12.5	-0.0599596	-0.0600778	-0.0599842	-0.0600559	-0.0600169	-0.0600009	-0.0599979	-0.0599828
12.6	-0.0599451	-0.0600541	-0.059985	-0.0600483	-0.0600214	-0.0599963	-0.0599924	-0.0599806
12.7	-0.0599603	-0.0600587	-0.060001	-0.0600453	-0.0600199	-0.0600012	-0.0599973	-0.0599855
12.8	-0.0599687	-0.0600854	-0.0599972	-0.0600544	-0.060019	-0.0600054	-0.06	-0.0599864
12.9	-0.0599657	-0.0600625	-0.0599995	-0.0600506	-0.0600223	-0.0600027	-0.0599945	-0.0599791
13	-0.0599779	-0.0600824	-0.0600071	-0.0600567	-0.0600114	-0.0600045	-0.059993	-0.0599876
13.1	-0.0599634	-0.0600603	-0.0600003	-0.0600468	-0.0600141	-0.06	-0.0599927	-0.0599849
13.2	-0.059968	-0.0600709	-0.0600071	-0.0600521	-0.0600086	-0.0600021	-0.0599976	-0.0599907
13.3	-0.0599603	-0.0600816	-0.0600041	-0.0600552	-0.0600165	-0.0599966	-0.0599997	-0.0599855
13.4	-0.0599588	-0.0600786	-0.060001	-0.0600529	-0.0600104	-0.0599957	-0.0599954	-0.0599886
13.5	-0.0599725	-0.0600862	-0.0600026	-0.0600559	-0.0600062	-0.0600064	-0.06	-0.0599895
13.6	-0.0599786	-0.0600603	-0.0600132	-0.0600369	-0.060015	-0.0600027	-0.0600028	-0.0599867
13.7	-0.0599786	-0.0600755	-0.0600071	-0.0600506	-0.0600107	-0.0599984	-0.0600067	-0.0599928
13.8	-0.0599596	-0.0600831	-0.0599995	-0.0600536	-0.0600107	-0.0599984	-0.0600092	-0.0599898
13.9	-0.0599703	-0.060087	-0.0600064	-0.0600636	-0.0600135	-0.0599938	-0.0600058	-0.0599858
14	-0.059968	-0.0600984	-0.0600094	-0.0600674	-0.0600162	-0.0599896	-0.0600061	-0.059994
14.1	-0.0599603	-0.0600702	-0.0600033	-0.0600552	-0.0600178	-0.0599859	-0.0600034	-0.0599922
14.2	-0.0599748	-0.0600816	-0.0600079	-0.0600681	-0.0600217	-0.0599893	-0.0600064	-0.0599898
14.3	-0.0599733	-0.0600915	-0.0600132	-0.0600681	-0.0600223	-0.0599884	-0.0600058	-0.0599962
14.4	-0.0599664	-0.0600747	-0.0600117	-0.0600559	-0.0600208	-0.0599871	-0.0600131	-0.0599846
14.5	-0.0599794	-0.0600862	-0.0600125	-0.0600605	-0.0600291	-0.059988	-0.060011	-0.0599904
14.6	-0.0599756	-0.0600732	-0.0600079	-0.0600514	-0.0600181	-0.0599935	-0.0600012	-0.0599849
14.7	-0.0599855	-0.0600816	-0.0600117	-0.0600521	-0.0600132	-0.0599987	-0.0600113	-0.0599821
14.8	-0.0599687	-0.0600824	-0.0600109	-0.0600613	-0.0600153	-0.0599948	-0.0600034	-0.0599812
14.9	-0.0599802	-0.0600656	-0.0600178	-0.060043	-0.0600208	-0.0599975	-0.0600055	-0.0599773
15	-0.0599886	-0.0600732	-0.060017	-0.0600605	-0.0600165	-0.0599996	-0.0600079	-0.0599803
15.1	-0.0599809	-0.0600809	-0.0600216	-0.0600681	-0.0600211	-0.0599954	-0.0600122	-0.0599815
15.2	-0.0599764	-0.0600679	-0.060017	-0.060059	-0.0600138	-0.0600064	-0.0600116	-0.0599867
15.3	-0.0599901	-0.0600572	-0.0600201	-0.0600491	-0.0600141	-0.0600012	-0.0600012	-0.0599855
15.4	-0.0599588	-0.0600839	-0.0599995	-0.0600567	-0.0600214	-0.0600048	-0.0600009	-0.0599821
15.5	-0.0599909	-0.060061	-0.0600201	-0.0600392	-0.0600159	-0.0600137	-0.060007	-0.0599916
15.6	-0.0600015	-0.0600595	-0.0600247	-0.0600468	-0.0600141	-0.0600067	-0.0600025	-0.0599873
15.7	-0.0599931	-0.0600717	-0.0600102	-0.0600529	-0.0600245	-0.0600149	-0.0600092	-0.0599956
15.8	-0.0599809	-0.0600625	-0.0600079	-0.0600544	-0.0600141	-0.0600134	-0.0600037	-0.059984
15.9	-0.0599909	-0.0600526	-0.0600178	-0.0600384	-0.0600254	-0.0600039	-0.0600049	-0.0599937
16	-0.0600008	-0.0600648	-0.0600216	-0.0600422	-0.0600339	-0.0600097	-0.0600012	-0.060002
16.1	-0.0599939	-0.0600732	-0.0600209	-0.0600544	-0.0600315	-0.0600027	-0.0600052	-0.0599892
16.2	-0.0599893	-0.0600534	-0.0600102	-0.0600453	-0.0600281	-0.0600177	-0.0600028	-0.0599947
16.3	-0.0600168	-0.0600595	-0.0600262	-0.0600422	-0.0600294	-0.0600091	-0.0600021	-0.0599904
16.4	-0.059987	-0.0600732	-0.0600094	-0.0600529	-0.0600324	-0.0600051	-0.0600018	-0.0599834
16.5	-0.0600069	-0.060032	-0.060027	-0.06003	-0.0600269	-0.0600131	-0.0600003	-0.0599834
16.6	-0.0600275	-0.0600473	-0.0600338	-0.0600407	-0.0600281	-0.060014	-0.0600031	-0.0599895
16.7	-0.0599954	-0.0600862	-0.0600064	-0.0600567	-0.0600202	-0.0600128	-0.0600034	-0.0599828
16.8	-0.0600137	-0.0600496	-0.0600201	-0.0600353	-0.0600284	-0.0600167	-0.0600073	-0.059994
16.9	-0.0600031	-0.0600747	-0.0600186	-0.0600598	-0.0600272	-0.0600192	-0.0600095	-0.0600008
17	-0.0599901	-0.0600595	-0.060014	-0.0600475	-0.0600269	-0.0600115	-0.0600079	-0.0599977
17.1	-0.0600145	-0.0600099	-0.0600209	-0.0600231	-0.0600291	-0.0600146	-0.0600116	-0.0600014
17.2	-0.0600206	-0.0600549	-0.0600239	-0.0600353	-0.060026	-0.0600119	-0.0600073	-0.0600011
17.3	-0.059987	-0.0600625	-0.0600117	-0.060046	-0.0600309	-0.0600186	-0.0600031	-0.0600072
17.4	-0.0600137	-0.0600343	-0.060027	-0.0600361	-0.0600257	-0.0600198	-0.0600061	-0.0599986
17.5	-0.0599954	-0.0600503	-0.0600224	-0.0600376	-0.060026	-0.0600128	-0.0600076	-0.0599986
17.6	-0.0600053	-0.0600213	-0.0600315	-0.0600308	-0.0600394	-0.0600125	-0.0600046	-0.0599879
17.7	-0.0600092	-0.0600328	-0.0600331	-0.0600178	-0.0600407	-0.0600143	-0.0600067	-0.0599968
17.8	-0.0600031	-0.0600358	-0.060027	-0.0600285	-0.0600443	-0.0600106	-0.0599997	-0.0599983
17.9	-0.0600168	-0.0600236	-0.0600338	-0.0600178	-0.0600434	-0.0600045	-0.0600006	-0.0599959
18	-0.0600168	-0.0600213	-0.0600285	-0.0600163	-0.0600394	-0.0600186	-0.0599957	-0.0599995
18.1	-0.0600076	-0.0600099	-0.0600308	-0.0600117	-0.0600297	-0.0600088	-0.06	-0.0599977
18.2	-0.0600183	-0.0600244	-0.0600247	-0.060017	-0.0600443	-0.0600152	-0.0599991	-0.0600035
18.3	-0.0600137	-0.0600183	-0.0600338	-0.0600109	-0.06003	-0.0600073	-0.0599997	-0.0600023
18.4	-0.0600145	-0.060032	-0.0600354	-0.0600163	-0.0600288	-0.06001	-0.0600037	-0.0600041
18.5	-0.0600069	-0.0600168	-0.0600361	-0.059998	-0.0600379	-0.0600085	-0.0600028	-0.0600038
18.6	-0.0600069	-0.0600145	-0.0600384	-0.059998	-0.0600284	-0.060014	-0.0600104	-0.0600044
18.7	-0.0600153	-0.0600358	-0.0600376	-0.0599964	-0.0600324	-0.0600137	-0.0600052	-0.0599995
18.8	-0.0600031	-0.0600198	-0.0600216	-0.060001	-0.060033	-0.0600131	-0.0600067	-0.0600038
18.9	-0.0600336	-0.0600175	-0.0600376	-0.0599964	-0.0600291	-0.060014	-0.0600058	-0.0600087
19	-0.0600061	-0.0600183	-0.0600254	-0.0599957	-0.0600339	-0.0600112	-0.0600052	-0.0600023
19.1	-0.0600313	-0.0599992	-0.0600399	-0.0599903	-0.0600367	-0.0600149	-0.0600067	-0.059998
19.2	-0.0600359	-0.060016	-0.0600438	-0.0599957	-0.0600312	-0.060007	-0.060011	-0.0599968
19.3	-0.060029	-0.0600099	-0.0600293	-0.0599903	-0.0600355	-0.0600082	-0.0600043	-0.0599965
19.4	-0.060042	-0.060016	-0.0600407	-0.0599819	-0.0600245	-0.0600061	-0.0599976	-0.059991
19.5	-0.0600305	-0.0600145	-0.0600376	-0.0599857	-0.0600239	-0.0599975	-0.0600067	-0.0599983
19.6	-0.0600366	-0.0599862	-0.0600438	-0.0599621	-0.060019	-0.0600033	-0.0599994	-0.0599879
19.7	-0.0600404	-0.0600046	-0.0600445	-0.0599751	-0.060019	-0.0600036	-0.0600025	-0.0599986
19.8	-0.0600275	-0.0600198	-0.0600384	-0.0599819	-0.0600211	-0.0600057	-0.0600012	-0.0599953
19.9	-0.0600275	-0.0599901	-0.0600468	-0.0599568	-0.0600208	-0.0600048	-0.059996	-0.0599928
20	-0.0600092	-0.0600107	-0.0600285	-0.0599926	-0.0600165	-0.0600054	-0.0600025	-0.0599986
20.1	-0.0600404	-0.060003	-0.0600338	-0.0599812	-0.0600156	-0.0600067	-0.0600095	-0.0599944
20.2	-0.0600389	-0.0599901	-0.0600361	-0.059972	-0.0600196	-0.0599969	-0.0600012	-0.0600017
20.3	-0.0600176	-0.0599992	-0.0600232	-0.0599896	-0.0600272	-0.0600033	-0.0600049	-0.0600002
20.4	-0.0600458	-0.0600038	-0.0600392	-0.0599827	-0.0600226	-0.0599926	-0.0599979	-0.0599925
20.5	-0.0600183	-0.0599878	-0.0600277	-0.0599766	-0.0600211	-0.0599942	-0.0599924	-0.0599925
20.6	-0.0600397	-0.0599718	-0.0600369	-0.0599705	-0.0600297	-0.0599969	-0.0599976	-0.0599934
20.7	-0.0600534	-0.0599885	-0.0600399	-0.0599789	-0.0600196	-0.0599899	-0.0599909	-0.0599901
20.8	-0.0600198	-0.0599954	-0.0600247	-0.0599804	-0.0600196	-0.0600054	-0.0599988	-0.0599947
20.9	-0.0600443	-0.0599771	-0.0600369	-0.059959	-0.0600111	-0.0600073	-0.0600015	-0.0599986
21	-0.0600305	-0.0599855	-0.060017	-0.0599667	-0.0600095	-0.0599972	-0.0600021	-0.0599922
21.1	-0.0600275	-0.0599786	-0.0600216	-0.0599613	-0.0600092	-0.0600021	-0.0600003	-0.0599965
21.2	-0.0600435	-0.0599634	-0.0600407	-0.0599461	-0.0600107	-0.0599972	-0.0600043	-0.0599971
21.3	-0.0600282	-0.0599695	-0.0600254	-0.0599407	-0.0599995	-0.0599935	-0.0599896	-0.0599953
21.4	-0.0600519	-0.0599885	-0.0600315	-0.0599514	-0.0599982	-0.0599948	-0.0599927	-0.0599998
21.5	-0.060029	-0.0599626	-0.0600163	-0.0599316	-0.0600147	-0.0600088	-0.0599976	-0.0600008
21.6	-0.0600336	-0.0599695	-0.0600254	-0.0599346	-0.0600034	-0.0599996	-0.0599909	-0.0600017
21.7	-0.0600504	-0.0599794	-0.0600331	-0.0599484	-0.0600083	-0.0600131	-0.0599933	-0.0600014
21.8	-0.0600389	-0.0599588	-0.0600247	-0.0599392	-0.0600028	-0.0599993	-0.0599933	-0.0600023
21.9	-0.060042	-0.0599656	-0.060017	-0.0599514	-0.0600095	-0.0600027	-0.0599887	-0.0600081
22	-0.0600389	-0.0599557	-0.0600109	-0.0599468	-0.0600053	-0.059999	-0.059986	-0.0600035
22.1	-0.0600435	-0.0599588	-0.0600087	-0.0599491	-0.0600043	-0.0600039	-0.0599844	-0.0600093
22.2	-0.0600488	-0.0599534	-0.0600201	-0.0599491	-0.0600013	-0.0600027	-0.0599844	-0.0600041
22.3	-0.0600511	-0.0599428	-0.0600102	-0.0599423	-0.0600059	-0.0600128	-0.0599857	-0.0600044
22.4	-0.0600534	-0.059974	-0.060017	-0.0599545	-0.0600046	-0.0600189	-0.0599884	-0.060006
22.5	-0.0600443	-0.059926	-0.0599987	-0.0599384	-0.0600001	-0.0600003	-0.0599844	-0.0600087
22.6	-0.0600359	-0.0599565	-0.0600018	-0.0599651	-0.0600077	-0.0600216	-0.0599869	-0.0600084
22.7	-0.0600641	-0.0599786	-0.0600186	-0.0599644	-0.0599995	-0.0600006	-0.0599841	-0.0600093
22.8	-0.0600588	-0.0599519	-0.0600041	-0.0599667	-0.0600141	-0.0600228	-0.059986	-0.0600105
22.9	-0.0600557	-0.0599641	-0.0600087	-0.0599705	-0.0600107	-0.060025	-0.0599835	-0.0600108
23	-0.0600588	-0.0599618	-0.0600117	-0.0599697	-0.0600056	-0.0600131	-0.0599933	-0.0600136
23.1	-0.0600526	-0.0599359	-0.0600079	-0.0599598	-0.0600144	-0.0600213	-0.0599948	-0.0600096
23.2	-0.0600427	-0.0599496	-0.0600018	-0.0599629	-0.0600095	-0.0600131	-0.0599979	-0.0600114
23.3	-0.0600404	-0.0599656	-0.0600064	-0.0599796	-0.0600117	-0.0600164	-0.0599902	-0.0600114
23.4	-0.0600374	-0.0599222	-0.0600071	-0.0599636	-0.0600022	-0.0600134	-0.0599945	-0.0600154
23.5	-0.060029	-0.0599473	-0.0599942	-0.0599835	-0.0600019	-0.0600216	-0.0600076	-0.060027
23.6	-0.0600404	-0.059958	-0.0600071	-0.059988	-0.0599924	-0.0600134	-0.059996	-0.0600108
23.7	-0.060061	-0.0599443	-0.0600155	-0.0599774	-0.0599937	-0.0600241	-0.060004	-0.0600151
23.8	-0.0600153	-0.0599275	-0.059998	-0.0599674	-0.0599836	-0.0600183	-0.0600012	-0.0600148
23.9	-0.060058	-0.0599504	-0.0600224	-0.0599911	-0.0599839	-0.0600158	-0.0600046	-0.0600114
24	-0.0600328	-0.0599229	-0.0600094	-0.059985	-0.0599876	-0.0600198	-0.0599967	-0.0600136
24.1	-0.0600321	-0.0599428	-0.0600132	-0.0599774	-0.0599903	-0.0600192	-0.0599979	-0.0600148
24.2	-0.0600526	-0.0599557	-0.060027	-0.0599995	-0.0599857	-0.0600109	-0.0599924	-0.0600182
24.3	-0.0600321	-0.0599473	-0.0600094	-0.0599857	-0.0599827	-0.0600167	-0.0599945	-0.0600179
24.4	-0.0600488	-0.0599519	-0.0600247	-0.0599926	-0.0599821	-0.0600265	-0.0600021	-0.0600264
24.5	-0.0600435	-0.0599496	-0.0600201	-0.0599919	-0.0599869	-0.0600128	-0.0600034	-0.0600294
24.6	-0.0600359	-0.0599397	-0.060017	-0.0599896	-0.0599876	-0.0600183	-0.0600043	-0.0600243
24.7	-0.0600526	-0.0599435	-0.0600315	-0.0599903	-0.0599934	-0.0600167	-0.0600076	-0.0600294
24.8	-0.0600549	-0.0599626	-0.0600254	-0.0599957	-0.0599851	-0.0600119	-0.060007	-0.0600252
24.9	-0.0600435	-0.0599496	-0.0600155	-0.059988	-0.0599802	-0.0600122	-0.0600043	-0.0600273
25	-0.060061	-0.0599481	-0.0600254	-0.0599819	-0.0599927	-0.060018	-0.0600147	-0.0600313
25.1	-0.0600519	-0.0599595	-0.0600186	-0.0599949	-0.0599808	-0.0600115	-0.0600101	-0.0600291
25.2	-0.0600366	-0.0599634	-0.0600109	-0.0599903	-0.0599854	-0.060017	-0.0600104	-0.0600276
25.3	-0.060061	-0.0599595	-0.0600254	-0.0599857	-0.0599784	-0.0600219	-0.0600018	-0.0600233
25.4	-0.0600481	-0.0599733	-0.0600163	-0.0599842	-0.0599827	-0.0600201	-0.0600128	-0.0600258
25.5	-0.0600626	-0.0599771	-0.0600224	-0.0599857	-0.0599839	-0.0600219	-0.0600113	-0.0600282
25.6	-0.0600763	-0.059945	-0.060027	-0.0599713	-0.059983	-0.0600146	-0.0600089	-0.0600243
25.7	-0.0600771	-0.0599687	-0.0600254	-0.0599896	-0.0599857	-0.0600213	-0.0600064	-0.060023
25.8	-0.0600542	-0.0599725	-0.0600117	-0.0599896	-0.0599799	-0.0600161	-0.0600086	-0.060024
25.9	-0.0600847	-0.0599489	-0.06003	-0.0599774	-0.0599802	-0.060018	-0.060004	-0.0600264
26	-0.0600702	-0.0599672	-0.0600163	-0.0599827	-0.0599808	-0.0600164	-0.0600037	-0.0600252
26.1	-0.060058	-0.059958	-0.060027	-0.0599789	-0.0599879	-0.0600198	-0.060007	-0.0600258
26.2	-0.060074	-0.0599344	-0.0600323	-0.0599735	-0.0599885	-0.0600198	-0.0600073	-0.0600243
26.3	-0.0600687	-0.0599534	-0.0600163	-0.059988	-0.0599976	-0.0600216	-0.0600055	-0.0600218
26.4	-0.0600763	-0.0599313	-0.0600209	-0.0599644	-0.0599915	-0.0600259	-0.0599921	-0.0600175
26.5	-0.0600778	-0.059942	-0.0600155	-0.0599682	-0.0599848	-0.0600213	-0.0599905	-0.0600252
26.6	-0.0600847	-0.0599649	-0.0600285	-0.0599789	-0.0599885	-0.0600201	-0.0599973	-0.0600273
26.7	-0.0600809	-0.0599428	-0.0600239	-0.0599606	-0.0599848	-0.0600244	-0.0599942	-0.0600346
26.8	-0.0600603	-0.0599374	-0.0600209	-0.0599575	-0.0599876	-0.060021	-0.0599991	-0.0600389
26.9	-0.0600931	-0.0599428	-0.0600331	-0.0599575	-0.0599842	-0.0600253	-0.0599994	-0.0600453
27	-0.0600557	-0.0599382	-0.0600216	-0.059956	-0.0599799	-0.0600271	-0.0599967	-0.060049
27.1	-0.0600954	-0.0599519	-0.0600514	-0.0599644	-0.0599848	-0.0600274	-0.0599924	-0.0600529
27.2	-0.0600969	-0.0599565	-0.0600376	-0.0599629	-0.0599747	-0.0600253	-0.0599887	-0.0600462
27.3	-0.0600588	-0.0599466	-0.0600254	-0.0599522	-0.0599827	-0.0600244	-0.0599869	-0.0600456
27.4	-0.0600916	-0.0599634	-0.0600338	-0.0599659	-0.0599741	-0.0600128	-0.0599933	-0.0600465
27.5	-0.0600671	-0.0599428	-0.0600323	-0.0599583	-0.0599708	-0.0600228	-0.0599848	-0.0600453
27.6	-0.0600938	-0.0599298	-0.060043	-0.0599552	-0.0599674	-0.0600186	-0.0599887	-0.060045
27.7	-0.0600839	-0.0599618	-0.0600262	-0.0599674	-0.0599656	-0.0600216	-0.0599887	-0.0600456
27.8	-0.0600725	-0.0599412	-0.06003	-0.0599644	-0.0599763	-0.060017	-0.0599902	-0.0600447
27.9	-0.0600816	-0.059945	-0.0600392	-0.0599636	-0.0599811	-0.0600106	-0.0599869	-0.0600453
28	-0.0600702	-0.059945	-0.0600315	-0.0599644	-0.0599711	-0.0600222	-0.0599881	-0.0600444
28.1	-0.0601061	-0.0599252	-0.0600438	-0.0599507	-0.0599882	-0.0600112	-0.0599863	-0.060045
28.2	-0.0600885	-0.0599397	-0.0600331	-0.0599621	-0.0599766	-0.0600122	-0.0599884	-0.0600484
28.3	-0.0600778	-0.0599405	-0.0600254	-0.0599659	-0.0599866	-0.0600128	-0.0599838	-0.0600441
28.4	-0.0600946	-0.0599519	-0.0600254	-0.0599629	-0.059986	-0.0600219	-0.0599832	-0.0600493
28.5	-0.0600862	-0.0599283	-0.0600155	-0.0599522	-0.0599769	-0.0600119	-0.0599838	-0.0600475
28.6	-0.0600954	-0.0599283	-0.0600163	-0.0599522	-0.0599821	-0.0600213	-0.0599799	-0.0600514
28.7	-0.0601122	-0.059955	-0.0600308	-0.0599583	-0.0599766	-0.0600033	-0.059978	-0.0600526
28.8	-0.0600855	-0.059942	-0.0600109	-0.0599629	-0.0599811	-0.0600222	-0.0599835	-0.0600587
28.9	-0.0601114	-0.0599473	-0.06003	-0.0599659	-0.0599815	-0.0600289	-0.0599905	-0.0600554
29	-0.0601144	-0.0599428	-0.0600285	-0.0599766	-0.0599808	-0.0600173	-0.059989	-0.0600536
29.1	-0.0600954	-0.0599534	-0.0600224	-0.0599651	-0.059983	-0.060025	-0.0599893	-0.0600508
29.2	-0.0601175	-0.0599428	-0.0600338	-0.0599552	-0.059976	-0.0600115	-0.0599872	-0.060052
29.3	-0.0601236	-0.0599458	-0.0600376	-0.0599713	-0.0599848	-0.0600183	-0.0599976	-0.0600533
29.4	-0.0600977	-0.0599542	-0.0600315	-0.059972	-0.0599851	-0.0600048	-0.0599921	-0.0600536
29.5	-0.0601198	-0.059942	-0.0600376	-0.0599659	-0.0599872	-0.0600054	-0.0599915	-0.0600508
29.6	-0.0601137	-0.0599557	-0.0600338	-0.0599789	-0.0599894	-0.0600024	-0.0599979	-0.0600517
29.7	-0.0601061	-0.0599527	-0.0600338	-0.0599735	-0.0599854	-0.0600097	-0.0599997	-0.0600597
29.8	-0.0601144	-0.0599489	-0.0600239	-0.0599758	-0.0599857	-0.0600094	-0.0599994	-0.0600542
29.9	-0.060135	-0.0599588	-0.0600438	-0.0599789	-0.0599802	-0.0600091	-0.0600034	-0.060056
30	-0.0601152	-0.0599512	-0.0600239	-0.0599804	-0.0599778	-0.0600115	-0.0600049	-0.0600569
30.1	-0.0601	-0.0599595	-0.0600247	-0.059985	-0.0599854	-0.0600131	-0.0599991	-0.0600566
30.2	-0.0601412	-0.0599412	-0.0600438	-0.059972	-0.0599824	-0.0600143	-0.0599963	-0.0600603
30.3	-0.0601305	-0.0599481	-0.0600315	-0.0599758	-0.0599827	-0.0600088	-0.0599954	-0.0600554
30.4	-0.0601328	-0.0599443	-0.0600438	-0.0599774	-0.059979	-0.0600128	-0.0599927	-0.060056
30.5	-0.0601427	-0.0599557	-0.0600384	-0.0599781	-0.0599796	-0.0600076	-0.0599988	-0.0600514
30.6	-0.0600954	-0.0599534	-0.0600201	-0.0599735	-0.0599796	-0.060014	-0.0600021	-0.0600551
30.7	-0.0601213	-0.0599412	-0.0600346	-0.0599774	-0.0599757	-0.0600137	-0.0600018	-0.060049
30.8	-0.0601442	-0.0599534	-0.0600369	-0.0599804	-0.0599802	-0.0600143	-0.0600006	-0.0600624
30.9	-0.0601129	-0.0599588	-0.0600308	-0.0599857	-0.0599799	-0.0600192	-0.0600031	-0.0600597
31	-0.0601366	-0.0599611	-0.0600384	-0.0599865	-0.059972	-0.0600204	-0.0600028	-0.0600652
31.1	-0.0601114	-0.0599611	-0.0600293	-0.0599789	-0.0599833	-0.0600204	-0.0599951	-0.0600655
31.2	-0.0601114	-0.0599557	-0.0600338	-0.0599774	-0.0599699	-0.0600112	-0.0599994	-0.060063
31.3	-0.0601289	-0.059958	-0.0600338	-0.0599781	-0.0599763	-0.0600076	-0.0600018	-0.0600682
31.4	-0.060116	-0.0599634	-0.0600308	-0.0599774	-0.0599714	-0.0600061	-0.0600043	-0.0600621
31.5	-0.0601091	-0.0599611	-0.0600216	-0.0599705	-0.0599662	-0.0600173	-0.06	-0.0600627
31.6	-0.0601198	-0.0599702	-0.0600331	-0.0599812	-0.0599732	-0.0600051	-0.0600021	-0.0600642
31.7	-0.0601328	-0.0599534	-0.0600361	-0.0599735	-0.0599735	-0.0600094	-0.0600015	-0.0600676
31.8	-0.0601038	-0.0599618	-0.0600186	-0.059988	-0.0599717	-0.0600161	-0.0599915	-0.060071
31.9	-0.060132	-0.0599603	-0.0600376	-0.0599781	-0.0599732	-0.0600155	-0.059986	-0.0600688
32	-0.0601259	-0.0599512	-0.0600285	-0.0599735	-0.0599824	-0.0600219	-0.0599979	-0.0600697
32.1	-0.0601137	-0.0599565	-0.060014	-0.0599758	-0.0599729	-0.0600091	-0.0599921	-0.0600691
32.2	-0.060132	-0.0599763	-0.0600247	-0.0599812	-0.0599775	-0.0600213	-0.0599967	-0.0600716
32.3	-0.060132	-0.059955	-0.0600216	-0.0599713	-0.0599738	-0.0600146	-0.059993	-0.0600685
32.4	-0.0601137	-0.0599634	-0.0600132	-0.0599827	-0.0599747	-0.0600177	-0.0599875	-0.0600716
32.5	-0.0601267	-0.0599534	-0.0600247	-0.0599842	-0.0599766	-0.0600128	-0.0599936	-0.0600761
32.6	-0.0601381	-0.0599534	-0.0600239	-0.0599766	-0.0599741	-0.0600115	-0.0599936	-0.0600755
32.7	-0.0601183	-0.0599603	-0.0600071	-0.0599743	-0.059975	-0.0600091	-0.0599893	-0.0600789
32.8	-0.0601198	-0.0599573	-0.0600209	-0.0599751	-0.0599741	-0.0600082	-0.0599921	-0.0600813
32.9	-0.0601183	-0.059955	-0.0600315	-0.0599766	-0.0599723	-0.0600054	-0.0599924	-0.0600746
33	-0.0601312	-0.0599534	-0.0600331	-0.0599766	-0.0599641	-0.0599972	-0.0599826	-0.0600758
33.1	-0.0601076	-0.0599481	-0.0600148	-0.0599613	-0.0599708	-0.0600082	-0.0599863	-0.060078
33.2	-0.0601213	-0.0599512	-0.0600232	-0.0599674	-0.0599653	-0.0599957	-0.0599832	-0.0600737
33.3	-0.0601389	-0.059955	-0.0600293	-0.0599667	-0.0599744	-0.0600021	-0.0599945	-0.0600816
33.4	-0.0601175	-0.0599252	-0.0600201	-0.0599484	-0.0599757	-0.0600027	-0.0599814	-0.0600871
33.5	-0.0601434	-0.059958	-0.0600331	-0.0599621	-0.059968	-0.0599957	-0.0599826	-0.0600853
33.6	-0.0601328	-0.0599466	-0.06003	-0.0599415	-0.0599705	-0.0600054	-0.0599753	-0.0600868
33.7	-0.0601175	-0.0599344	-0.0600239	-0.0599362	-0.0599732	-0.0599877	-0.059979	-0.0600826
33.8	-0.060132	-0.0599542	-0.0600285	-0.0599407	-0.0599683	-0.0599917	-0.0599826	-0.0600758
33.9	-0.0601114	-0.0599443	-0.0600247	-0.0599262	-0.059972	-0.0599877	-0.0599829	-0.060078
34	-0.0601389	-0.0599336	-0.0600392	-0.0599262	-0.0599738	-0.0599972	-0.0599909	-0.0600807
34.1	-0.0601389	-0.0599412	-0.0600323	-0.0599308	-0.0599741	-0.0599887	-0.0599933	-0.0600697
34.2	-0.0601358	-0.0599405	-0.0600376	-0.0599323	-0.0599744	-0.0600009	-0.0599899	-0.0600792
34.3	-0.0601274	-0.0599344	-0.0600277	-0.0599194	-0.059976	-0.0599926	-0.0599802	-0.0600682
34.4	-0.0601251	-0.0599313	-0.06003	-0.0599194	-0.0599778	-0.0600003	-0.0599808	-0.060071
34.5	-0.0601206	-0.0599389	-0.0600209	-0.0599148	-0.0599738	-0.0599954	-0.0599768	-0.0600697
34.6	-0.0601251	-0.0599298	-0.0600216	-0.0599186	-0.0599793	-0.0599978	-0.0599774	-0.0600676
34.7	-0.0601297	-0.0599191	-0.0600262	-0.0599224	-0.0599781	-0.0599932	-0.0599786	-0.0600658
34.8	-0.0601267	-0.0599328	-0.0600232	-0.0599316	-0.0599839	-0.0600021	-0.0599844	-0.0600661
34.9	-0.0601373	-0.0599115	-0.0600323	-0.059927	-0.0599833	-0.0600076	-0.0599887	-0.060074
35	-0.0601282	-0.0599351	-0.0600277	-0.0599293	-0.0599705	-0.0599975	-0.0599805	-0.0600676
35.1	-0.0601244	-0.0599237	-0.0600262	-0.0599346	-0.0599818	-0.060007	-0.0599844	-0.0600774
35.2	-0.0601419	-0.0599138	-0.0600315	-0.0599285	-0.0599735	-0.0599993	-0.0599887	-0.0600743
35.3	-0.0601373	-0.0599344	-0.0600285	-0.0599301	-0.0599879	-0.0600082	-0.0599933	-0.0600752
35.4	-0.0601434	-0.0599161	-0.0600331	-0.0599217	-0.0599857	-0.0600039	-0.0599945	-0.0600664
35.5	-0.0601221	-0.0599336	-0.0600247	-0.059927	-0.0599726	-0.059999	-0.0599893	-0.0600673
35.6	-0.0601282	-0.0599267	-0.0600293	-0.0599102	-0.0599897	-0.0599963	-0.0599963	-0.0600691
35.7	-0.0601381	-0.05991	-0.0600323	-0.0599049	-0.0599689	-0.0599981	-0.0599924	-0.0600719
35.8	-0.060132	-0.059929	-0.060027	-0.059914	-0.0599952	-0.059996	-0.0599927	-0.0600703
35.9	-0.0601396	-0.0599252	-0.0600277	-0.0599171	-0.0599955	-0.0599975	-0.0600025	-0.0600688
36	-0.0601259	-0.0599351	-0.0600224	-0.0599255	-0.0599808	-0.0600003	-0.0599985	-0.0600655
36.1	-0.0601289	-0.0599283	-0.0600262	-0.0599217	-0.0599918	-0.0600024	-0.0600037	-0.0600694
36.2	-0.0601442	-0.0599183	-0.0600331	-0.0599201	-0.0599766	-0.0600006	-0.0599985	-0.0600676
36.3	-0.0601427	-0.0599313	-0.0600399	-0.0599323	-0.0599866	-0.0600051	-0.0600031	-0.0600713
36.4	-0.0601358	-0.0599061	-0.0600262	-0.0599247	-0.059983	-0.0600067	-0.0599985	-0.0600737
36.5	-0.0601541	-0.0599161	-0.0600384	-0.0599323	-0.059972	-0.0599951	-0.0600012	-0.0600676
36.6	-0.0601473	-0.0599183	-0.0600323	-0.0599331	-0.0599818	-0.0600048	-0.0600037	-0.0600734
36.7	-0.0601389	-0.0599214	-0.0600224	-0.0599445	-0.059979	-0.0599938	-0.059996	-0.0600691
36.8	-0.060145	-0.05991	-0.0600376	-0.0599339	-0.0599811	-0.0600012	-0.0600046	-0.0600774
36.9	-0.0601358	-0.0599489	-0.0600285	-0.0599484	-0.0599805	-0.0600057	-0.0600028	-0.0600749
37	-0.0601366	-0.0599244	-0.0600384	-0.0599354	-0.0599717	-0.0599963	-0.0599909	-0.0600719
37.1	-0.0601579	-0.0599092	-0.0600422	-0.0599339	-0.0599802	-0.0600018	-0.0599988	-0.0600777
37.2	-0.0601526	-0.0599374	-0.0600384	-0.0599384	-0.0599729	-0.0599908	-0.0599921	-0.0600716
37.3	-0.0601366	-0.0599275	-0.0600338	-0.0599392	-0.0599747	-0.059996	-0.06	-0.0600783
37.4	-0.0601465	-0.0599298	-0.0600376	-0.0599438	-0.0599799	-0.0599899	-0.0599967	-0.0600877
37.5	-0.0601541	-0.0599367	-0.0600445	-0.0599423	-0.0599808	-0.0599826	-0.0599915	-0.0600813
37.6	-0.0601396	-0.0599405	-0.06003	-0.059943	-0.0599842	-0.0599847	-0.0599979	-0.0600798
37.7	-0.0601373	-0.0599351	-0.06003	-0.05994	-0.0599879	-0.0599868	-0.0599976	-0.0600774
37.8	-0.0601724	-0.0599191	-0.060046	-0.0599278	-0.0599836	-0.0599917	-0.0599945	-0.0600749
37.9	-0.0601206	-0.0599412	-0.0600239	-0.0599461	-0.0599805	-0.0599996	-0.0599942	-0.0600804
38	-0.0601518	-0.0599283	-0.0600384	-0.0599323	-0.059983	-0.0599984	-0.059996	-0.0600853
38.1	-0.0601572	-0.0599168	-0.0600354	-0.0599369	-0.0599815	-0.0599865	-0.0599921	-0.0600819
38.2	-0.060135	-0.0599336	-0.0600201	-0.0599468	-0.0599824	-0.0599935	-0.0599957	-0.0600777
38.3	-0.0601366	-0.0599244	-0.0600247	-0.0599377	-0.0599744	-0.0599893	-0.059997	-0.0600792
38.4	-0.0601373	-0.0599168	-0.0600209	-0.0599407	-0.059976	-0.0599932	-0.0599945	-0.0600826
38.5	-0.0601518	-0.059926	-0.0600331	-0.0599369	-0.059979	-0.0599938	-0.0599942	-0.0600807
38.6	-0.0601572	-0.0599336	-0.0600338	-0.0599377	-0.059975	-0.0599957	-0.0599957	-0.0600771
38.7	-0.0601434	-0.0599283	-0.060027	-0.0599217	-0.0599854	-0.0599917	-0.0600021	-0.0600896
38.8	-0.0601511	-0.0599229	-0.0600285	-0.059927	-0.059979	-0.0599972	-0.0599994	-0.0600868
38.9	-0.0601389	-0.0599313	-0.0600209	-0.059927	-0.0599763	-0.06	-0.0599869	-0.0600862
39	-0.0601457	-0.0599214	-0.0600224	-0.0599178	-0.0599811	-0.0599987	-0.0599942	-0.060085
39.1	-0.0601465	-0.0599336	-0.0600254	-0.0599316	-0.0599705	-0.0599951	-0.0599881	-0.0600795
39.2	-0.0601373	-0.0599512	-0.0600224	-0.0599407	-0.0599805	-0.0599929	-0.0599967	-0.060078
39.3	-0.060135	-0.0599267	-0.0600315	-0.0599224	-0.0599695	-0.0599893	-0.0599921	-0.0600758
39.4	-0.0601343	-0.0599435	-0.0600216	-0.0599255	-0.059972	-0.0599932	-0.0599954	-0.0600819
39.5	-0.060116	-0.0599435	-0.0600064	-0.0599323	-0.059979	-0.0599954	-0.0599979	-0.0600792
39.6	-0.0601389	-0.0599275	-0.0600216	-0.0599262	-0.059975	-0.0600015	-0.0599936	-0.0600829
39.7	-0.0601541	-0.0599367	-0.060027	-0.0599255	-0.0599818	-0.0599981	-0.0599963	-0.0600816
39.8	-0.0601236	-0.0599405	-0.0600193	-0.0599262	-0.059975	-0.0600006	-0.0599976	-0.0600792
39.9	-0.060148	-0.0599313	-0.0600315	-0.059914	-0.0599854	-0.0600027	-0.059996	-0.0600795
40	-0.060132	-0.0599359	-0.0600384	-0.0599125	-0.0599741	-0.0599984	-0.0599896	-0.0600832
40.1	-0.0601373	-0.0599344	-0.0600315	-0.0599186	-0.0599833	-0.0599948	-0.0599994	-0.0600865
40.2	-0.0601457	-0.0599328	-0.060046	-0.0599125	-0.0599656	-0.0600009	-0.0599921	-0.0600877
40.3	-0.0601381	-0.0599344	-0.0600376	-0.0599049	-0.0599723	-0.06	-0.0599997	-0.0600841
40.4	-0.0601541	-0.0599283	-0.0600506	-0.0599026	-0.0599738	-0.0599926	-0.0599957	-0.0600868
40.5	-0.0601289	-0.0599252	-0.0600331	-0.0598911	-0.0599671	-0.0600051	-0.0600018	-0.060088
40.6	-0.0601396	-0.0599237	-0.0600438	-0.0598942	-0.0599686	-0.0599972	-0.0599997	-0.0600804
40.7	-0.0601518	-0.0599412	-0.060046	-0.0599026	-0.0599692	-0.0600082	-0.06	-0.0600829
40.8	-0.0601457	-0.0599252	-0.0600468	-0.059885	-0.0599668	-0.0599993	-0.0599979	-0.0600768
40.9	-0.0601526	-0.059929	-0.0600537	-0.0598919	-0.0599628	-0.0600012	-0.059997	-0.0600816
41	-0.0601579	-0.0599359	-0.060043	-0.0598972	-0.0599714	-0.0600012	-0.0600012	-0.0600853
41.1	-0.0601488	-0.0599145	-0.0600346	-0.0598835	-0.0599622	-0.0599948	-0.0599967	-0.060085
41.2	-0.0601579	-0.0599306	-0.0600499	-0.0599034	-0.0599729	-0.0599963	-0.0599988	-0.0600813
41.3	-0.0601541	-0.0599473	-0.0600476	-0.0599095	-0.0599518	-0.0600045	-0.0600031	-0.060085
41.4	-0.0601541	-0.0599206	-0.0600582	-0.0598797	-0.0599604	-0.0600009	-0.0599945	-0.0600838
41.5	-0.060148	-0.0599405	-0.0600476	-0.0598965	-0.0599695	-0.0599969	-0.0599985	-0.0600761
41.6	-0.0601633	-0.0599374	-0.0600537	-0.0598927	-0.0599613	-0.0600048	-0.0599924	-0.0600789
41.7	-0.0601732	-0.0599183	-0.060056	-0.0598942	-0.0599729	-0.059996	-0.0599924	-0.0600761
41.8	-0.0624017	-0.0599267	-0.0600529	-0.0629131	-0.0601441	-0.0600036	-0.0599954	-0.0624629
41.9	-0.0660326	-0.0599351	-0.060056	-0.0650555	-0.064889	-0.0600085	-0.0599945	-0.0645375
42	-0.0671442	-0.0599267	-0.0600537	-0.0659512	-0.0657856	-0.0600021	-0.0600003	-0.065323
42.1	-0.0681612	-0.0599466	-0.0600483	-0.066779	-0.0665867	-0.0600076	-0.0599954	-0.0660356
42.2	-0.0691171	-0.059942	-0.0600521	-0.0675106	-0.0673347	-0.059992	-0.0599997	-0.066656
42.3	-0.0700182	-0.059929	-0.0600582	-0.0681683	-0.0680051	-0.0600042	-0.0599973	-0.0672395
42.4	-0.0715852	-0.059945	-0.060043	-0.0693371	-0.0692048	-0.0600152	-0.0599997	-0.0682423
42.5	-0.0723184	-0.0599321	-0.0600628	-0.0698567	-0.069744	-0.0600042	-0.0600003	-0.0686778
42.6	-0.0730165	-0.059945	-0.0600582	-0.0703404	-0.0702305	-0.0600137	-0.0599963	-0.0690916
42.7	-0.0736192	-0.0599489	-0.0600445	-0.070805	-0.0707087	-0.060007	-0.0600037	-0.0694832
42.8	-0.0742403	-0.0599351	-0.0600544	-0.0712261	-0.0711423	-0.0600109	-0.0600025	-0.0698549
42.9	-0.0753465	-0.0599466	-0.060043	-0.0720104	-0.0719623	-0.0600042	-0.0600018	-0.0705278
43	-0.0758676	-0.0599321	-0.0600407	-0.0723766	-0.0723478	-0.0600152	-0.0600095	-0.0708452
43.1	-0.0763681	-0.0599458	-0.0600491	-0.0727307	-0.0727048	-0.0600091	-0.0600089	-0.0711507
43.2	-0.0768259	-0.0599267	-0.0600399	-0.0730732	-0.073046	-0.0600115	-0.0600025	-0.0714403
43.3	-0.0772737	-0.0599229	-0.0600468	-0.0734028	-0.0733866	-0.0600051	-0.0600089	-0.0717232
43.4	-0.0781137	-0.0599336	-0.060046	-0.0740292	-0.0740269	-0.0600119	-0.0600107	-0.0722578
43.5	-0.0785349	-0.0599267	-0.0600552	-0.0743023	-0.0743131	-0.0600204	-0.0600089	-0.0725145
43.6	-0.078911	-0.0599328	-0.0600453	-0.074606	-0.0746201	-0.0600192	-0.0600162	-0.0727653
43.7	-0.0792757	-0.0599306	-0.0600376	-0.0748814	-0.0748884	-0.0600213	-0.0600131	-0.0730156
43.8	-0.0796693	-0.0599313	-0.0600666	-0.0751522	-0.0751841	-0.0600268	-0.0600195	-0.0732619
43.9	-0.0803194	-0.0599405	-0.060043	-0.0756909	-0.0757185	-0.0600341	-0.0600266	-0.0737343
44	-0.0806863	-0.0599336	-0.0600491	-0.0759495	-0.0759721	-0.0600308	-0.060029	-0.0739714
44.1	-0.0810014	-0.0599176	-0.0600453	-0.0761837	-0.0762363	-0.0600408	-0.0600372	-0.0741975
44.2	-0.0812944	-0.059945	-0.0600354	-0.0764477	-0.0764832	-0.0600387	-0.0600324	-0.0744252
44.3	-0.0816347	-0.0599374	-0.060056	-0.0766903	-0.0767295	-0.0600411	-0.0600333	-0.0746452
44.4	-0.0822168	-0.0599458	-0.060043	-0.0771603	-0.0772205	-0.0600488	-0.0600421	-0.0750896
44.5	-0.0825159	-0.0599275	-0.0600521	-0.0773907	-0.0774448	-0.0600564	-0.0600409	-0.0753175
44.6	-0.0828119	-0.0599244	-0.0600552	-0.0776188	-0.0776813	-0.0600576	-0.060044	-0.0755199
44.7	-0.0830713	-0.059942	-0.0600483	-0.0778614	-0.0779008	-0.0600671	-0.0600485	-0.075735
44.8	-0.0833582	-0.0599275	-0.0600575	-0.0780789	-0.0781303	-0.0600683	-0.0600537	-0.0759401
44.9	-0.0838922	-0.0599588	-0.0600521	-0.078513	-0.0785673	-0.0600808	-0.0600595	-0.0763539
45	-0.08416	-0.0599298	-0.0600605	-0.078722	-0.0787797	-0.0600796	-0.0600629	-0.076555
45.1	-0.0844034	-0.0599206	-0.0600537	-0.0789349	-0.0790031	-0.0600897	-0.0600699	-0.076757
45.2	-0.0846506	-0.0599527	-0.0600674	-0.07915	-0.0792091	-0.0600888	-0.0600717	-0.0769463
45.3	-0.0849138	-0.0599481	-0.0600644	-0.0793621	-0.0794215	-0.0600921	-0.06008	-0.0771443
45.4	-0.0853876	-0.059945	-0.0600666	-0.0797688	-0.0798295	-0.0601034	-0.0600882	-0.0775383
45.5	-0.0856477	-0.0599458	-0.0600811	-0.0799687	-0.0800233	-0.0600985	-0.0600961	-0.0777327
45.6	-0.0858827	-0.059929	-0.0600773	-0.0801518	-0.0802225	-0.0601113	-0.0601007	-0.0779314
45.7	-0.0860895	-0.0599367	-0.0600659	-0.0803547	-0.0804227	-0.0601138	-0.0601145	-0.0781157
45.8	-0.0863535	-0.0599389	-0.060085	-0.0805546	-0.080611	-0.060119	-0.0601215	-0.0783073
45.9	-0.0867914	-0.0599374	-0.060072	-0.0809376	-0.0810032	-0.0601449	-0.0601279	-0.07869
46	-0.0870187	-0.0599382	-0.0600804	-0.081123	-0.0811991	-0.0601403	-0.0601389	-0.0788618
46.1	-0.0872514	-0.0599473	-0.060075	-0.0813053	-0.0813837	-0.0601593	-0.0601437	-0.0790425
46.2	-0.0874567	-0.0599466	-0.0600651	-0.0814922	-0.0815754	-0.0601504	-0.0601441	-0.0792201
46.3	-0.0876848	-0.0599428	-0.0600834	-0.0816685	-0.0817503	-0.0601641	-0.0601541	-0.0794072
46.4	-0.0880823	-0.0599405	-0.0600788	-0.0820324	-0.0821259	-0.0601791	-0.0601721	-0.0797594
46.5	-0.0883234	-0.0599542	-0.0600949	-0.0822148	-0.0823038	-0.0601818	-0.0601721	-0.0799379
46.6	-0.0885652	-0.0599443	-0.0601109	-0.082378	-0.0824882	-0.060194	-0.0601846	-0.0801192
46.7	-0.0887239	-0.0599443	-0.0600834	-0.0825596	-0.0826566	-0.060202	-0.0601871	-0.0802827
46.8	-0.0889391	-0.0599504	-0.0600872	-0.0827358	-0.0828351	-0.0602084	-0.0601996	-0.0804482
46.9	-0.0893556	-0.0599443	-0.060085	-0.0830761	-0.0831873	-0.060227	-0.0602219	-0.0807854
47	-0.0895418	-0.0599489	-0.0600895	-0.0832409	-0.0833558	-0.060245	-0.0602179	-0.0809618
47.1	-0.0897607	-0.0599496	-0.0600949	-0.0834179	-0.0835355	-0.0602346	-0.0602362	-0.0811259
47.2	-0.0899477	-0.0599481	-0.0600903	-0.0835797	-0.0836951	-0.060259	-0.0602454	-0.0812987
47.3	-0.0901476	-0.0599489	-0.0600911	-0.0837444	-0.0838679	-0.0602502	-0.0602545	-0.0814571
47.4	-0.0905115	-0.0599428	-0.0600888	-0.0840641	-0.0841965	-0.0602615	-0.0602628	-0.0817802
47.5	-0.0907221	-0.0599496	-0.060101	-0.084222	-0.0843604	-0.0602923	-0.0602762	-0.0819548
47.6	-0.0908914	-0.0599435	-0.0600834	-0.0843708	-0.0845289	-0.0602844	-0.0602771	-0.0821114
47.7	-0.0910753	-0.0599458	-0.0600766	-0.0845287	-0.0846839	-0.0603085	-0.0602829	-0.0822789
47.8	-0.0912882	-0.059942	-0.0601025	-0.0846867	-0.0848505	-0.060303	-0.0602814	-0.0824315
47.9	-0.0916261	-0.0599443	-0.0600834	-0.0849972	-0.0851639	-0.060324	-0.060303	-0.0827452
48	-0.0918222	-0.059942	-0.0601071	-0.0851391	-0.0853257	-0.0603417	-0.0603131	-0.0829057
48.1	-0.0920015	-0.0599496	-0.0600979	-0.0852978	-0.0854749	-0.0603381	-0.0603177	-0.0830589
48.2	-0.0921701	-0.0599435	-0.0600956	-0.0854344	-0.0856361	-0.0603491	-0.0603275	-0.0832191
48.3	-0.0923486	-0.0599489	-0.0601162	-0.0855786	-0.0857828	-0.060354	-0.0603259	-0.0833754
48.4	-0.092679	-0.0599405	-0.0600949	-0.0858784	-0.0860798	-0.0603698	-0.0603479	-0.0836809
48.5	-0.0928835	-0.0599458	-0.060117	-0.0860073	-0.0862318	-0.0603738	-0.0603562	-0.083824
48.6	-0.0930399	-0.0599351	-0.0601109	-0.0861424	-0.0863691	-0.0603881	-0.0603595	-0.0839754
48.7	-0.0931947	-0.0599603	-0.0601025	-0.0862919	-0.0865278	-0.0603881	-0.0603723	-0.0841206
48.8	-0.0933717	-0.059945	-0.0601071	-0.0864254	-0.0866657	-0.0604025	-0.0603778	-0.0842729
48.9	-0.0936884	-0.0599618	-0.0601063	-0.0867054	-0.0869495	-0.060418	-0.0604047	-0.0845699
49	-0.0938554	-0.0599573	-0.0601147	-0.0868382	-0.0871009	-0.0604248	-0.0604117	-0.0847169
49.1	-0.0940157	-0.0599397	-0.0601101	-0.0869702	-0.0872352	-0.0604382	-0.0604221	-0.0848592
49.2	-0.0941751	-0.0599573	-0.0601101	-0.0871136	-0.0873737	-0.0604431	-0.0604303	-0.0850017
49.3	-0.0943475	-0.0599557	-0.0601254	-0.0872402	-0.0875156	-0.0604498	-0.0604428	-0.0851353
49.4	-0.094639	-0.0599458	-0.0601147	-0.0874935	-0.0877918	-0.060462	-0.0604553	-0.0854189
49.5	-0.0948106	-0.0599679	-0.060133	-0.087637	-0.0879197	-0.0604681	-0.0604678	-0.0855602
49.6	-0.0949449	-0.0599489	-0.0601162	-0.087756	-0.0880537	-0.0604794	-0.0604764	-0.0856859
49.7	-0.0950853	-0.0599626	-0.0601261	-0.0878826	-0.0881849	-0.060491	-0.0604895	-0.085822
49.8	-0.0952669	-0.0599626	-0.0601429	-0.0880032	-0.0883115	-0.0605014	-0.0604959	-0.0859544
49.9	-0.0955415	-0.0599573	-0.0601307	-0.088245	-0.0885792	-0.0605175	-0.0605228	-0.0862306
50	-0.0957155	-0.0599603	-0.0601544	-0.0883633	-0.0887205	-0.0605328	-0.0605383	-0.0863631
50.1	-0.0958482	-0.0599603	-0.0601406	-0.0884724	-0.0888392	-0.0605407	-0.0605399	-0.0864992
50.2	-0.0959879	-0.0599634	-0.0601475	-0.0886006	-0.0889796	-0.0605538	-0.0605649	-0.0866225
50.3	-0.096145	-0.0599794	-0.0601521	-0.0887135	-0.0890961	-0.060563	-0.0605686	-0.086758
50.4	-0.0964357	-0.0599718	-0.060146	-0.0889469	-0.0893442	-0.0605789	-0.0605866	-0.0870189
50.5	-0.096557	-0.0599801	-0.0601399	-0.089056	-0.0894813	-0.0605856	-0.0605985	-0.0871455
50.6	-0.0967088	-0.0599702	-0.0601513	-0.0891606	-0.0895924	-0.0606018	-0.0606107	-0.0872777
50.7	-0.0968317	-0.0599687	-0.0601506	-0.0892849	-0.0897294	-0.0606054	-0.0606308	-0.0873943
50.8	-0.0969614	-0.0599771	-0.0601498	-0.0894001	-0.0898487	-0.0606304	-0.0606339	-0.0875249
50.9	-0.0972398	-0.0599664	-0.0601429	-0.0896191	-0.0900886	-0.0606524	-0.0606439	-0.0877748
51	-0.0973566	-0.059984	-0.0601437	-0.0897305	-0.0902079	-0.0606463	-0.0606583	-0.0878883
51.1	-0.0975053	-0.0599862	-0.060162	-0.0898373	-0.0903236	-0.06066	-0.0606647	-0.0880092
51.2	-0.0976236	-0.0599779	-0.0601651	-0.0899388	-0.0904368	-0.0606726	-0.0606851	-0.0881294
51.3	-0.097751	-0.0599939	-0.0601605	-0.0900509	-0.0905549	-0.0606759	-0.0606921	-0.0882463
51.4	-0.0980257	-0.0599916	-0.0601712	-0.0902599	-0.0907914	-0.0606936	-0.0607123	-0.0884856
51.5	-0.0981462	-0.0599985	-0.0601658	-0.0903774	-0.0909058	-0.0607165	-0.0607275	-0.0886095
51.6	-0.0982553	-0.0599862	-0.0601597	-0.0904667	-0.0910212	-0.0607168	-0.0607407	-0.088726
51.7	-0.0984102	-0.0599924	-0.0601765	-0.0905735	-0.0911301	-0.0607379	-0.0607462	-0.0888506
51.8	-0.0985269	-0.0600099	-0.0601643	-0.0906834	-0.091247	-0.0607418	-0.0607596	-0.088969
51.9	-0.0987756	-0.06	-0.0601689	-0.0908817	-0.0914631	-0.0607638	-0.0607889	-0.0892006
52	-0.0988893	-0.0600068	-0.0601635	-0.0909779	-0.091572	-0.0607806	-0.0607996	-0.0893114
52.1	-0.0989992	-0.0600107	-0.0601651	-0.0910679	-0.0916831	-0.0607858	-0.0608139	-0.0894279
52.2	-0.0991235	-0.0600076	-0.0601704	-0.091177	-0.0917832	-0.0608044	-0.0608295	-0.0895415
52.3	-0.0992242	-0.0600084	-0.0601696	-0.0912663	-0.0918943	-0.0608065	-0.0608417	-0.0896498
52.4	-0.0994669	-0.0600068	-0.0601818	-0.0914532	-0.0921073	-0.0608267	-0.0608612	-0.0898671
52.5	-0.099563	-0.0600175	-0.0601849	-0.0915501	-0.0922138	-0.0608444	-0.0608743	-0.0899864
52.6	-0.0997095	-0.0600084	-0.0601994	-0.0916401	-0.092317	-0.0608529	-0.0608844	-0.0900874
52.7	-0.0998033	-0.0600023	-0.0601887	-0.0917378	-0.0924311	-0.0608731	-0.0608957	-0.0901967
52.8	-0.0999201	-0.0600274	-0.0601948	-0.0918415	-0.0925254	-0.0608779	-0.0609055	-0.0902956
52.9	-0.100132	-0.0599954	-0.0601933	-0.0920178	-0.0927314	-0.0608947	-0.060925	-0.0905083
53	-0.100257	-0.060032	-0.0602002	-0.0921208	-0.0928352	-0.0609149	-0.0609329	-0.0906252
53.1	-0.10037	-0.0600007	-0.0602101	-0.0921887	-0.0929307	-0.0609194	-0.0609448	-0.0907191
53.2	-0.100461	-0.0599939	-0.0602108	-0.0922871	-0.0930326	-0.0609405	-0.0609589	-0.0908327
53.3	-0.100562	-0.0600297	-0.0602085	-0.0923847	-0.0931205	-0.0609402	-0.0609702	-0.090923
53.4	-0.100775	-0.0600145	-0.0602078	-0.0925602	-0.0933106	-0.0609603	-0.0609946	-0.091125
53.5	-0.100883	-0.0600252	-0.0602223	-0.0926434	-0.0934159	-0.060979	-0.061008	-0.0912367
53.6	-0.100995	-0.0600084	-0.0602246	-0.0927212	-0.0935026	-0.0609814	-0.0610166	-0.0913274
53.7	-0.101098	-0.0600236	-0.0602215	-0.0928166	-0.093603	-0.0609899	-0.0610233	-0.0914311
53.8	-0.101199	-0.0600274	-0.0602192	-0.092889	-0.0936936	-0.0610055	-0.0610379	-0.0915303
53.9	-0.101406	-0.0600297	-0.0602269	-0.0930576	-0.0938801	-0.0610388	-0.0610596	-0.0917244
54	-0.101496	-0.0600465	-0.060223	-0.09314	-0.0939649	-0.0610446	-0.0610654	-0.0918275
54.1	-0.101606	-0.0600198	-0.060233	-0.0932072	-0.0940574	-0.0610592	-0.061084	-0.0919258
54.2	-0.101703	-0.0600313	-0.0602307	-0.0932865	-0.0941437	-0.0610656	-0.0610904	-0.0920177
54.3	-0.101795	-0.0600358	-0.0602307	-0.0933842	-0.0942393	-0.0610784	-0.0611054	-0.0921104
54.4	-0.101989	-0.0600198	-0.0602406	-0.0935208	-0.0944175	-0.0610974	-0.0611243	-0.0922981
54.5	-0.102088	-0.0600328	-0.0602475	-0.0936115	-0.0945063	-0.0611047	-0.0611401	-0.0923885
54.6	-0.102155	-0.0600442	-0.0602337	-0.0936909	-0.0945933	-0.0611178	-0.0611594	-0.0924846
54.7	-0.102265	-0.0600419	-0.0602398	-0.0937664	-0.0946818	-0.0611285	-0.0611582	-0.0925801
54.8	-0.10236	-0.0600267	-0.0602421	-0.0938313	-0.0947715	-0.0611325	-0.061174	-0.0926698
54.9	-0.102532	-0.0600427	-0.0602505	-0.0939999	-0.0949494	-0.0611547	-0.0611981	-0.0928496
55	-0.102632	-0.0600473	-0.0602604	-0.0940716	-0.0950217	-0.0611691	-0.0612091	-0.0929448
55.1	-0.102717	-0.0600252	-0.0602589	-0.0941319	-0.0951157	-0.0611758	-0.0612268	-0.0930333
55.2	-0.102789	-0.0600427	-0.0602566	-0.0942066	-0.0951844	-0.0611981	-0.0612314	-0.0931264
55.3	-0.102899	-0.0600625	-0.0602673	-0.0942867	-0.0952845	-0.0611965	-0.0612473	-0.0932133
55.4	-0.103059	-0.0600412	-0.060262	-0.0944134	-0.0954459	-0.0612265	-0.0612726	-0.093383
55.5	-0.103139	-0.0600488	-0.0602589	-0.0944904	-0.095514	-0.0612399	-0.0612814	-0.0934737
55.6	-0.103228	-0.0600702	-0.0602749	-0.0945698	-0.095608	-0.0612445	-0.0612921	-0.0935606
55.7	-0.103302	-0.0600587	-0.0602635	-0.0946301	-0.0956785	-0.0612548	-0.0613001	-0.0936476
55.8	-0.103389	-0.0600511	-0.0602703	-0.0946995	-0.0957651	-0.0612734	-0.061308	-0.0937346
55.9	-0.103564	-0.0600778	-0.060281	-0.0948437	-0.0959241	-0.0612908	-0.0613306	-0.0939052
56	-0.103635	-0.0600603	-0.0602795	-0.0949139	-0.0959894	-0.0612976	-0.0613477	-0.0939912
56.1	-0.103733	-0.0600572	-0.0602978	-0.0949719	-0.0960755	-0.0613119	-0.0613632	-0.0940733
56.2	-0.103797	-0.0600633	-0.0602803	-0.0950398	-0.0961527	-0.061325	-0.0613776	-0.0941524
56.3	-0.103867	-0.0600816	-0.0602803	-0.0951046	-0.0962409	-0.06134	-0.0613858	-0.0942351
56.4	-0.104022	-0.0600641	-0.0603032	-0.0952259	-0.0963889	-0.0613598	-0.0614063	-0.094399
56.5	-0.104106	-0.0600778	-0.0603062	-0.0952976	-0.0964564	-0.0613748	-0.0614221	-0.094485
56.6	-0.104176	-0.0600839	-0.0603176	-0.0953739	-0.0965311	-0.06138	-0.0614295	-0.0945561
56.7	-0.104241	-0.0600625	-0.0603192	-0.0954205	-0.0966019	-0.0613964	-0.0614386	-0.0946458
56.8	-0.104327	-0.0600656	-0.0603238	-0.0954914	-0.0966807	-0.0613989	-0.0614539	-0.0947179
56.9	-0.104479	-0.0600915	-0.0603253	-0.0956127	-0.0968296	-0.06143	-0.0614758	-0.0948805
57	-0.104549	-0.0600755	-0.0603299	-0.0956669	-0.0969056	-0.0614505	-0.0614853	-0.0949626
57.1	-0.104607	-0.0600618	-0.0603306	-0.095731	-0.0969749	-0.0614559	-0.0614954	-0.0950362
57.2	-0.104687	-0.0600953	-0.0603474	-0.0958027	-0.097046	-0.0614724	-0.0615189	-0.0951125
57.3	-0.104776	-0.0601015	-0.060355	-0.0958645	-0.097125	-0.0614761	-0.0615299	-0.09519
57.4	-0.104899	-0.0600725	-0.0603497	-0.0959652	-0.0972626	-0.0614953	-0.0615506	-0.0953462
57.5	-0.104994	-0.0601182	-0.0603657	-0.0960385	-0.0973218	-0.0615173	-0.0615625	-0.0954222
57.6	-0.105047	-0.0601076	-0.0603588	-0.0960919	-0.0973945	-0.0615261	-0.0615701	-0.0954942
57.7	-0.105113	-0.0600892	-0.0603566	-0.0961277	-0.0974558	-0.0615469	-0.0615817	-0.0955782
57.8	-0.105192	-0.0601007	-0.0603756	-0.0961941	-0.0975297	-0.0615484	-0.0615997	-0.0956474
57.9	-0.105313	-0.060122	-0.0603764	-0.0963032	-0.0976679	-0.061567	-0.0616199	-0.0957906
58	-0.105395	-0.0601022	-0.060384	-0.096352	-0.0977317	-0.0615893	-0.0616327	-0.0958626
58.1	-0.105448	-0.0601236	-0.0603787	-0.0964176	-0.0977994	-0.0615829	-0.0616419	-0.0959361
58.2	-0.105509	-0.0601312	-0.0603833	-0.0964726	-0.0978666	-0.0616088	-0.0616593	-0.0960081
58.3	-0.105593	-0.060132	-0.0603947	-0.0965275	-0.0979316	-0.061621	-0.0616681	-0.0960765
58.4	-0.105691	-0.0601365	-0.0603863	-0.0966366	-0.0980598	-0.0616494	-0.0616931	-0.0962212
58.5	-0.105801	-0.0601533	-0.0604054	-0.0966938	-0.0981382	-0.0616607	-0.0617096	-0.0962828
58.6	-0.105829	-0.0601434	-0.0603962	-0.0967327	-0.0981986	-0.0616732	-0.0617105	-0.0963445
58.7	-0.105895	-0.0601404	-0.0603917	-0.09678	-0.0982609	-0.0616787	-0.0617249	-0.0964116
58.8	-0.105988	-0.0601503	-0.0604145	-0.096835	-0.0983118	-0.0616973	-0.0617386	-0.0964839
58.9	-0.106066	-0.0601465	-0.0603947	-0.0969288	-0.0984409	-0.0617205	-0.0617676	-0.0966158
59	-0.106162	-0.0601541	-0.0604267	-0.0969799	-0.0984995	-0.0617279	-0.0617786	-0.0966887
59.1	-0.10621	-0.0601869	-0.060413	-0.0970509	-0.0985648	-0.0617474	-0.0617929	-0.0967549
59.2	-0.106249	-0.0601556	-0.0604077	-0.0970738	-0.098635	-0.061759	-0.0618097	-0.096819
59.3	-0.106336	-0.0601503	-0.0604184	-0.0971302	-0.0986942	-0.0617694	-0.0618176	-0.0968855
59.4	-0.10644	-0.0601709	-0.0604206	-0.0972256	-0.098823	-0.0617971	-0.0618427	-0.0970094
59.5	-0.106503	-0.0601663	-0.0604252	-0.0972668	-0.0988889	-0.0618112	-0.0618552	-0.0970873
59.6	-0.106556	-0.0601747	-0.0604351	-0.0973202	-0.0989527	-0.0618148	-0.0618671	-0.0971468
59.7	-0.10662	-0.0601777	-0.0604321	-0.0973614	-0.0990122	-0.061824	-0.0618781	-0.0972112
59.8	-0.106679	-0.0601785	-0.0604451	-0.0974079	-0.0990736	-0.0618353	-0.0618918	-0.0972691
59.9	-0.10679	-0.06019	-0.0604489	-0.0975025	-0.0991843	-0.0618582	-0.0619129	-0.0973982
60	-0.106847	-0.0601861	-0.0604496	-0.097543	-0.0992387	-0.0618658	-0.0619248	-0.097462
60.1	-0.10689	-0.0602144	-0.0604504	-0.0976093	-0.0992914	-0.0618835	-0.0619312	-0.0975237
60.2	-0.106958	-0.0601976	-0.0604588	-0.0976345	-0.0993488	-0.0618911	-0.0619455	-0.0975911
60.3	-0.107006	-0.06018	-0.0604611	-0.0976818	-0.0994077	-0.06191	-0.0619559	-0.0976488
60.4	-0.107118	-0.0601991	-0.0604702	-0.0977772	-0.09952	-0.0619329	-0.0619724	-0.0977693
60.5	-0.107152	-0.06019	-0.0604588	-0.097813	-0.0995682	-0.0619412	-0.0619827	-0.0978252
60.6	-0.1072	-0.0602235	-0.060474	-0.0978634	-0.0996259	-0.061961	-0.0619971	-0.0978874
60.7	-0.10727	-0.0602144	-0.0604824	-0.0979038	-0.0996818	-0.0619699	-0.0620148	-0.0979366
60.8	-0.107314	-0.060193	-0.0604794	-0.0979351	-0.0997275	-0.0619882	-0.0620236	-0.0980049
60.9	-0.107421	-0.0602266	-0.060484	-0.0980267	-0.0998356	-0.0620138	-0.0620435	-0.0981252
61	-0.107468	-0.0601968	-0.0604847	-0.0980496	-0.0998966	-0.0620141	-0.0620557	-0.0981816
61.1	-0.107487	-0.0602304	-0.0604756	-0.0981014	-0.0999403	-0.0620324	-0.0620688	-0.0982439
61.2	-0.107552	-0.0602479	-0.0604832	-0.0981434	-0.10001	-0.062041	-0.0620831	-0.0982948
61.3	-0.107619	-0.0602296	-0.0604916	-0.0981648	-0.100051	-0.0620581	-0.0620953	-0.098355
61.4	-0.107699	-0.0602701	-0.0605	-0.0982586	-0.100153	-0.06208	-0.0621292	-0.0984676
61.5	-0.107753	-0.0602662	-0.0605076	-0.0982838	-0.100197	-0.0620925	-0.0621326	-0.0985225
61.6	-0.107786	-0.0602365	-0.0605015	-0.0983059	-0.100252	-0.0620993	-0.0621491	-0.0985805
61.7	-0.107845	-0.0602762	-0.0605008	-0.0983669	-0.100298	-0.0621167	-0.0621619	-0.0986366
61.8	-0.1079	-0.0602769	-0.0605107	-0.0984028	-0.10036	-0.0621292	-0.0621799	-0.0986937
61.9	-0.107984	-0.0602662	-0.0605091	-0.0984646	-0.100453	-0.0621499	-0.0621951	-0.0988011
62	-0.108036	-0.0602929	-0.0605206	-0.098505	-0.100498	-0.0621636	-0.0622006	-0.0988509
62.1	-0.10807	-0.0602815	-0.0605168	-0.0985333	-0.100559	-0.062174	-0.062218	-0.098904
62.2	-0.108096	-0.0602914	-0.0605114	-0.0985798	-0.100597	-0.0621868	-0.0622254	-0.098954
62.3	-0.10815	-0.0602785	-0.0605252	-0.0986111	-0.100649	-0.0622006	-0.0622431	-0.0990071
62.4	-0.108241	-0.0603052	-0.0605351	-0.0986927	-0.100736	-0.0622186	-0.0622659	-0.0991154
62.5	-0.10828	-0.0602975	-0.0605351	-0.0987179	-0.100782	-0.0622259	-0.0622806	-0.0991643
62.6	-0.108334	-0.0602754	-0.0605427	-0.0987415	-0.100825	-0.0622372	-0.0622809	-0.0992189
62.7	-0.108364	-0.0603059	-0.0605465	-0.0987873	-0.100874	-0.0622488	-0.0622952	-0.099269
62.8	-0.108412	-0.060328	-0.0605481	-0.0988209	-0.100913	-0.0622656	-0.062298	-0.0993266
62.9	-0.108492	-0.0603158	-0.0605488	-0.0988751	-0.101005	-0.0622894	-0.0623273	-0.0994154
63	-0.108534	-0.0603235	-0.0605564	-0.0989102	-0.10106	-0.0622964	-0.0623471	-0.0994609
63.1	-0.108557	-0.0603204	-0.0605572	-0.0989384	-0.1011	-0.0623016	-0.0623593	-0.0995061
63.2	-0.108599	-0.0603372	-0.0605694	-0.0989689	-0.10115	-0.0623205	-0.0623728	-0.0995528
63.3	-0.10865	-0.0603349	-0.0605694	-0.0990032	-0.101185	-0.0623291	-0.0623862	-0.0995952
63.4	-0.108695	-0.0603609	-0.0605633	-0.0990757	-0.101273	-0.0623403	-0.0624054	-0.0996883
63.5	-0.10877	-0.0603464	-0.0605816	-0.0990917	-0.101323	-0.062358	-0.0624191	-0.0997417
63.6	-0.108813	-0.0603219	-0.06059	-0.0991047	-0.101353	-0.0623629	-0.0624323	-0.0997871
63.7	-0.108817	-0.0603631	-0.0605679	-0.0991558	-0.101401	-0.0623828	-0.0624439	-0.0998354
63.8	-0.108864	-0.0603692	-0.0605839	-0.0991779	-0.10144	-0.0623815	-0.0624484	-0.0998808
63.9	-0.108927	-0.0603677	-0.0605748	-0.0992367	-0.101524	-0.0624011	-0.062478	-0.0999687
64	-0.10898	-0.0603692	-0.0605877	-0.0992634	-0.101568	-0.0624252	-0.0624994	-0.100017
64.1	-0.109026	-0.0603494	-0.0605969	-0.0992886	-0.101609	-0.0624255	-0.0625076	-0.100069
64.2	-0.109046	-0.0603853	-0.0605893	-0.0993237	-0.101652	-0.0624469	-0.0625235	-0.100111
64.3	-0.109108	-0.0603876	-0.060606	-0.0993565	-0.10168	-0.0624526	-0.0625348	-0.100163
64.4	-0.109143	-0.0603898	-0.0605984	-0.0994076	-0.10176	-0.0624752	-0.0625507	-0.100246
64.5	-0.109217	-0.0604028	-0.0606205	-0.0994427	-0.101812	-0.0624945	-0.0625632	-0.100285
64.6	-0.109258	-0.0603761	-0.0606305	-0.0994465	-0.101841	-0.062489	-0.0625699	-0.10033
64.7	-0.109258	-0.0603898	-0.0606099	-0.0994747	-0.101889	-0.0625051	-0.0625769	-0.100363
64.8	-0.109303	-0.0604226	-0.0606266	-0.099519	-0.10193	-0.0625115	-0.0625919	-0.100414
64.9	-0.109353	-0.0603914	-0.0606182	-0.0995526	-0.102006	-0.0625384	-0.0626187	-0.100491
65	-0.109387	-0.0604097	-0.0606259	-0.0995777	-0.102048	-0.0625558	-0.0626322	-0.10053
65.1	-0.109431	-0.0604417	-0.0606274	-0.099625	-0.102084	-0.0625631	-0.0626419	-0.100574
65.2	-0.109452	-0.0604249	-0.0606305	-0.0996281	-0.102126	-0.0625775	-0.0626535	-0.100612
65.3	-0.109474	-0.0604196	-0.0606228	-0.0996456	-0.102156	-0.0625817	-0.0626645	-0.100654
65.4	-0.10953	-0.060441	-0.060632	-0.0996967	-0.102236	-0.0625979	-0.0626904	-0.100736
65.5	-0.109561	-0.060428	-0.0606335	-0.0997166	-0.102277	-0.0626144	-0.062699	-0.100785
65.6	-0.109602	-0.0604333	-0.0606343	-0.0997448	-0.102311	-0.0626174	-0.0627139	-0.10082
65.7	-0.109627	-0.0604524	-0.0606388	-0.0997753	-0.102342	-0.0626388	-0.0627246	-0.100861
65.8	-0.109659	-0.0604501	-0.0606366	-0.0997982	-0.102381	-0.0626409	-0.0627371	-0.100894
65.9	-0.109724	-0.0604539	-0.0606427	-0.0998409	-0.10246	-0.0626672	-0.0627545	-0.100972
66	-0.109763	-0.0604684	-0.0606541	-0.0998623	-0.102487	-0.0626821	-0.0627646	-0.101009
66.1	-0.109783	-0.0604593	-0.060648	-0.0998821	-0.102527	-0.0626837	-0.0627731	-0.101043
66.2	-0.109808	-0.0604516	-0.0606556	-0.0998943	-0.102556	-0.0626983	-0.0627832	-0.101082
66.3	-0.109849	-0.0604646	-0.060664	-0.0999203	-0.10259	-0.0627044	-0.0627875	-0.10112
66.4	-0.1099	-0.060486	-0.0606739	-0.0999676	-0.102652	-0.062723	-0.062807	-0.101203
66.5	-0.109928	-0.0604623	-0.0606732	-0.0999821	-0.10269	-0.0627273	-0.0628211	-0.101242
66.6	-0.109963	-0.0604776	-0.0606778	-0.100011	-0.102731	-0.0627359	-0.062832	-0.10128
66.7	-0.109982	-0.0605035	-0.0606816	-0.100037	-0.102766	-0.0627517	-0.0628397	-0.101313
66.8	-0.110018	-0.0604837	-0.0606892	-0.10004	-0.102799	-0.0627661	-0.0628494	-0.101342
66.9	-0.110069	-0.0605043	-0.0606961	-0.100094	-0.102872	-0.0627886	-0.0628717	-0.101405
67	-0.110095	-0.060505	-0.0607022	-0.100121	-0.102904	-0.062796	-0.0628864	-0.101439
67.1	-0.110108	-0.0604867	-0.0606869	-0.100119	-0.102938	-0.0628054	-0.0628928	-0.101474
67.2	-0.110144	-0.060489	-0.0606976	-0.100154	-0.102964	-0.0628149	-0.0629053	-0.101512
67.3	-0.110175	-0.060518	-0.0607052	-0.10018	-0.102994	-0.062821	-0.0629138	-0.101548
67.4	-0.11021	-0.0604875	-0.0607083	-0.100196	-0.103064	-0.0628402	-0.0629331	-0.101627
67.5	-0.110248	-0.0605249	-0.0607136	-0.100226	-0.103087	-0.0628546	-0.0629489	-0.101662
67.6	-0.110259	-0.0605264	-0.0607067	-0.100248	-0.103122	-0.0628628	-0.062963	-0.101697
67.7	-0.110275	-0.0604783	-0.0607128	-0.100239	-0.103154	-0.0628668	-0.062973	-0.101729
67.8	-0.110304	-0.0605256	-0.060709	-0.100283	-0.103197	-0.0628784	-0.0629794	-0.101767
67.9	-0.110358	-0.0605089	-0.060722	-0.10031	-0.103261	-0.0628994	-0.0630002	-0.101828
68	-0.110378	-0.0605302	-0.0607197	-0.100331	-0.103283	-0.0628976	-0.0630078	-0.101856
68.1	-0.110405	-0.0605478	-0.0607312	-0.100344	-0.103322	-0.0629147	-0.0630206	-0.1019
68.2	-0.11043	-0.060544	-0.0607403	-0.100352	-0.103332	-0.0629241	-0.0630289	-0.101923
68.3	-0.110443	-0.060531	-0.0607334	-0.10036	-0.103379	-0.062936	-0.0630426	-0.101956
68.4	-0.110497	-0.0605539	-0.0607472	-0.100409	-0.103433	-0.0629498	-0.0630588	-0.102023
68.5	-0.110508	-0.0605424	-0.0607441	-0.100418	-0.103451	-0.0629623	-0.0630661	-0.102054
68.6	-0.11053	-0.0605585	-0.0607464	-0.100438	-0.103488	-0.062973	-0.0630786	-0.102077
68.7	-0.110553	-0.0605668	-0.0607525	-0.100454	-0.103513	-0.0629855	-0.0630942	-0.102104
68.8	-0.110568	-0.0605546	-0.0607472	-0.100461	-0.103536	-0.0629925	-0.0631101	-0.102138
68.9	-0.110609	-0.060576	-0.0607479	-0.100499	-0.103585	-0.0630081	-0.0631241	-0.102191
69	-0.110642	-0.0605867	-0.0607571	-0.100511	-0.103616	-0.0630279	-0.0631314	-0.102229
69.1	-0.110669	-0.0605722	-0.0607655	-0.100514	-0.103643	-0.0630291	-0.0631363	-0.102252
69.2	-0.110664	-0.0605783	-0.0607479	-0.100535	-0.103672	-0.0630496	-0.0631488	-0.102285
69.3	-0.110709	-0.0605974	-0.060764	-0.100554	-0.103701	-0.0630554	-0.0631583	-0.102307
69.4	-0.110736	-0.060589	-0.0607716	-0.100573	-0.103739	-0.0630749	-0.0631796	-0.102367
69.5	-0.110764	-0.0606103	-0.0607838	-0.100597	-0.10378	-0.0630856	-0.0631845	-0.102392
69.6	-0.110811	-0.0606065	-0.0607899	-0.100605	-0.103799	-0.0630834	-0.0631937	-0.102425
69.7	-0.110799	-0.0605867	-0.0607731	-0.100604	-0.103832	-0.0631024	-0.0632059	-0.102447
69.8	-0.110821	-0.0605974	-0.0607808	-0.100632	-0.103847	-0.0631152	-0.0632163	-0.102475
69.9	-0.110861	-0.0606065	-0.0607899	-0.100657	-0.103893	-0.0631369	-0.0632279	-0.102529
70	-0.110869	-0.0606119	-0.0607914	-0.100671	-0.10393	-0.0631387	-0.0632434	-0.10255
70.1	-0.110923	-0.0606248	-0.0607991	-0.100695	-0.103949	-0.0631607	-0.0632559	-0.102582
70.2	-0.110938	-0.0606309	-0.0608075	-0.100711	-0.103975	-0.063157	-0.0632648	-0.102608
70.3	-0.11092	-0.0606248	-0.0607899	-0.100713	-0.103997	-0.0631747	-0.0632739	-0.102641
70.4	-0.110988	-0.0606363	-0.0608097	-0.100748	-0.104041	-0.06319	-0.0632855	-0.10269
70.5	-0.110984	-0.0606592	-0.060796	-0.100765	-0.104064	-0.0631933	-0.0632932	-0.102708
70.6	-0.110993	-0.0606378	-0.0607922	-0.100757	-0.104088	-0.0632131	-0.0633005	-0.102742
70.7	-0.111033	-0.0606325	-0.0608052	-0.100775	-0.104104	-0.0632171	-0.0633154	-0.102767
70.8	-0.111036	-0.0606637	-0.0608059	-0.1008	-0.104128	-0.0632281	-0.0633264	-0.102797
70.9	-0.111055	-0.0606515	-0.0608105	-0.100804	-0.104183	-0.0632424	-0.0633441	-0.102846
71	-0.11108	-0.06065	-0.0608204	-0.10083	-0.104208	-0.0632574	-0.0633542	-0.10287
71.1	-0.111101	-0.0606645	-0.0608212	-0.100853	-0.104233	-0.0632644	-0.0633566	-0.10289
71.2	-0.111105	-0.0606706	-0.0608113	-0.100861	-0.104261	-0.0632702	-0.0633664	-0.102921
71.3	-0.111128	-0.0606553	-0.0608273	-0.100859	-0.104278	-0.0632772	-0.0633698	-0.102941
71.4	-0.111155	-0.0606836	-0.060822	-0.100898	-0.104317	-0.0633032	-0.0633865	-0.102983
71.5	-0.11117	-0.0606737	-0.0608319	-0.1009	-0.104344	-0.0633078	-0.0633951	-0.103009
71.6	-0.111186	-0.0606584	-0.0608242	-0.100908	-0.104365	-0.063316	-0.0634003	-0.103035
71.7	-0.111203	-0.060682	-0.0608372	-0.100924	-0.104388	-0.0633236	-0.0634049	-0.103065
71.8	-0.111213	-0.060692	-0.060838	-0.100943	-0.104399	-0.0633322	-0.0634015	-0.10308
71.9	-0.111245	-0.0606775	-0.0608464	-0.100944	-0.104443	-0.0633432	-0.0634229	-0.103125
72	-0.111269	-0.0606759	-0.0608517	-0.10095	-0.104483	-0.0633544	-0.06344	-0.103147
72.1	-0.111283	-0.060708	-0.060854	-0.100982	-0.104482	-0.0633609	-0.0634442	-0.103169
72.2	-0.111281	-0.0607011	-0.0608525	-0.100985	-0.104518	-0.0633703	-0.0634595	-0.103193
72.3	-0.111316	-0.0606706	-0.0608662	-0.100978	-0.104521	-0.0633828	-0.063454	-0.103211
72.4	-0.111306	-0.0607217	-0.0608464	-0.101017	-0.104562	-0.063388	-0.0634711	-0.103248
72.5	-0.111342	-0.0607065	-0.060857	-0.101016	-0.1046	-0.0634127	-0.0634854	-0.103274
72.6	-0.111363	-0.0606965	-0.0608578	-0.101023	-0.104594	-0.0634088	-0.0634915	-0.103291
72.7	-0.111366	-0.060721	-0.0608616	-0.101043	-0.104635	-0.0634307	-0.0635065	-0.103311
72.8	-0.11138	-0.0607355	-0.0608715	-0.101055	-0.104645	-0.063424	-0.063504	-0.103332
72.9	-0.111407	-0.0607133	-0.0608769	-0.101067	-0.104691	-0.0634506	-0.0635245	-0.103373
73	-0.111416	-0.0607293	-0.0608738	-0.101078	-0.104723	-0.0634634	-0.063533	-0.103392
73.1	-0.111431	-0.0607454	-0.060883	-0.101092	-0.104737	-0.0634646	-0.063541	-0.103418
73.2	-0.111445	-0.0607194	-0.0608906	-0.101083	-0.104752	-0.0634759	-0.0635419	-0.103432
73.3	-0.11144	-0.0607431	-0.0608883	-0.101101	-0.104772	-0.0634841	-0.0635599	-0.103453
73.4	-0.111476	-0.0607484	-0.0608906	-0.101117	-0.104801	-0.0635055	-0.0635709	-0.103495
73.5	-0.111485	-0.0607263	-0.0608929	-0.101117	-0.104815	-0.0635079	-0.0635751	-0.103504
73.6	-0.111489	-0.0607446	-0.0609036	-0.101137	-0.104837	-0.0635217	-0.0635846	-0.103526
73.7	-0.111509	-0.0607652	-0.0609066	-0.101149	-0.104848	-0.0635144	-0.0635956	-0.103533
73.8	-0.111534	-0.0607667	-0.0609105	-0.101155	-0.10488	-0.0635318	-0.0636081	-0.103558
73.9	-0.111537	-0.0607629	-0.0609135	-0.101169	-0.104922	-0.0635455	-0.0636206	-0.103584
74	-0.11156	-0.0607759	-0.060928	-0.101181	-0.104928	-0.0635415	-0.0636298	-0.103608
74.1	-0.111556	-0.060785	-0.0609257	-0.101182	-0.10495	-0.0635617	-0.0636389	-0.103622
74.2	-0.111554	-0.0607675	-0.0609272	-0.101186	-0.104957	-0.0635711	-0.0636466	-0.103649
74.3	-0.111585	-0.0607927	-0.0609295	-0.101208	-0.104986	-0.0635754	-0.0636563	-0.103657
74.4	-0.111594	-0.0607782	-0.0609318	-0.101207	-0.105013	-0.0635955	-0.0636713	-0.103696
74.5	-0.111622	-0.0607767	-0.0609455	-0.101217	-0.105028	-0.0636068	-0.063678	-0.103717
74.6	-0.111638	-0.0608026	-0.0609463	-0.101229	-0.105033	-0.0636044	-0.0636899	-0.10372
74.7	-0.11164	-0.0608064	-0.0609402	-0.101236	-0.105053	-0.0636264	-0.0636923	-0.103741
74.8	-0.111652	-0.0607866	-0.0609494	-0.101232	-0.105068	-0.0636169	-0.0637021	-0.103748
74.9	-0.111669	-0.0608262	-0.0609494	-0.101258	-0.105092	-0.06363	-0.0637207	-0.103777
75	-0.11168	-0.0608026	-0.0609608	-0.101245	-0.105107	-0.0636547	-0.063728	-0.103801
75.1	-0.111695	-0.0607973	-0.0609623	-0.101254	-0.105113	-0.0636483	-0.063739	-0.10381
75.2	-0.111696	-0.0608354	-0.0609555	-0.101276	-0.105134	-0.0636764	-0.0637418	-0.103831
75.3	-0.111711	-0.0608339	-0.0609631	-0.101275	-0.105144	-0.0636682	-0.0637451	-0.103843
75.4	-0.111717	-0.0608316	-0.0609631	-0.101292	-0.10517	-0.0636886	-0.0637552	-0.103861
75.5	-0.111717	-0.0608529	-0.0609753	-0.101309	-0.10519	-0.0636993	-0.0637607	-0.103883
75.6	-0.111746	-0.0608377	-0.060986	-0.10129	-0.105199	-0.0637066	-0.0637726	-0.103898
75.7	-0.11175	-0.060843	-0.0609753	-0.101296	-0.105226	-0.0637146	-0.0637744	-0.103906
75.8	-0.111759	-0.0608575	-0.0609867	-0.101313	-0.105232	-0.0637243	-0.0637747	-0.103925
75.9	-0.111785	-0.0608461	-0.0609867	-0.10131	-0.105256	-0.0637377	-0.0637915	-0.103956
76	-0.111791	-0.0608652	-0.0609906	-0.101318	-0.105278	-0.0637304	-0.0638086	-0.103969
76.1	-0.111801	-0.0608552	-0.0609936	-0.101314	-0.10529	-0.0637533	-0.063812	-0.103988
76.2	-0.111804	-0.0608537	-0.0609982	-0.101324	-0.1053	-0.0637487	-0.063819	-0.103992
76.3	-0.111814	-0.0608598	-0.0610028	-0.101339	-0.105307	-0.0637673	-0.0638306	-0.104009
76.4	-0.111826	-0.0608606	-0.0610043	-0.101343	-0.105327	-0.063786	-0.0638428	-0.104035
76.5	-0.111831	-0.0608674	-0.0610112	-0.101356	-0.105346	-0.0637854	-0.0638583	-0.104055
76.6	-0.111846	-0.0608697	-0.061018	-0.101358	-0.105351	-0.0638	-0.0638535	-0.104062
76.7	-0.111844	-0.060859	-0.0610142	-0.101357	-0.105371	-0.0638052	-0.0638699	-0.104082
76.8	-0.111854	-0.0608743	-0.0610089	-0.101375	-0.10537	-0.0638064	-0.0638672	-0.10409
76.9	-0.111871	-0.0608613	-0.0610279	-0.101374	-0.105398	-0.063829	-0.0638873	-0.104109
77	-0.111865	-0.0608819	-0.0610264	-0.101395	-0.105428	-0.0638302	-0.063895	-0.104128
77.1	-0.111872	-0.0608842	-0.061031	-0.101396	-0.105432	-0.0638436	-0.0639011	-0.104129
77.2	-0.111884	-0.0608606	-0.0610348	-0.101384	-0.105454	-0.0638519	-0.0639053	-0.104153
77.3	-0.11187	-0.060888	-0.0610234	-0.101403	-0.105476	-0.0638452	-0.0639157	-0.104157
77.4	-0.111907	-0.0608674	-0.0610325	-0.101405	-0.105503	-0.0638644	-0.0639282	-0.104188
77.5	-0.111897	-0.0608919	-0.0610211	-0.101417	-0.105502	-0.0638641	-0.0639252	-0.104197
77.6	-0.111907	-0.0608903	-0.0610318	-0.101419	-0.105523	-0.0638775	-0.0639429	-0.104203
77.7	-0.111922	-0.0608713	-0.0610386	-0.101407	-0.105519	-0.0638781	-0.0639392	-0.104205
77.8	-0.111915	-0.0608972	-0.0610318	-0.101419	-0.105545	-0.06389	-0.0639536	-0.104217
77.9	-0.111939	-0.0608896	-0.061044	-0.101408	-0.105571	-0.0639047	-0.0639688	-0.104236
78	-0.111939	-0.0609002	-0.0610409	-0.101419	-0.105567	-0.0639047	-0.0639707	-0.104251
78.1	-0.111921	-0.0609056	-0.0610379	-0.101426	-0.105588	-0.0639141	-0.0639853	-0.104258
78.2	-0.111958	-0.0608964	-0.0610516	-0.101419	-0.105599	-0.0639175	-0.0639856	-0.104275
78.3	-0.11195	-0.0609094	-0.0610501	-0.101428	-0.105616	-0.0639303	-0.0639835	-0.104281
78.4	-0.111958	-0.0609132	-0.0610531	-0.101428	-0.105634	-0.0639462	-0.0640027	-0.104301
78.5	-0.111952	-0.0609239	-0.0610615	-0.101435	-0.10565	-0.063952	-0.0640061	-0.104312
78.6	-0.11194	-0.0609254	-0.0610501	-0.101436	-0.105643	-0.0639642	-0.0640137	-0.104317
78.7	-0.111952	-0.0609323	-0.0610562	-0.10144	-0.105675	-0.0639627	-0.064025	-0.104325
78.8	-0.111959	-0.0609323	-0.0610653	-0.101435	-0.10567	-0.0639666	-0.0640283	-0.104329
78.9	-0.111958	-0.0609407	-0.0610539	-0.101445	-0.105694	-0.0639755	-0.0640506	-0.104347
79	-0.111963	-0.0609521	-0.0610592	-0.101441	-0.105715	-0.0639865	-0.0640524	-0.104357
79.1	-0.111982	-0.0609346	-0.061073	-0.101437	-0.105716	-0.063991	-0.0640643	-0.10436
79.2	-0.111984	-0.0609506	-0.0610722	-0.101448	-0.105728	-0.0640002	-0.0640637	-0.104377
79.3	-0.111964	-0.0609613	-0.0610714	-0.101447	-0.105741	-0.0640029	-0.064079	-0.104387
79.4	-0.112007	-0.0609704	-0.0610951	-0.101444	-0.105764	-0.064013	-0.0640946	-0.104403
79.5	-0.111991	-0.0609651	-0.0610852	-0.101435	-0.105755	-0.064028	-0.0640991	-0.104398
79.6	-0.111978	-0.0609567	-0.0610684	-0.101445	-0.10578	-0.0640206	-0.0641074	-0.104407
79.7	-0.112012	-0.0609781	-0.0610943	-0.101448	-0.105789	-0.0640298	-0.0641141	-0.104412
79.8	-0.112029	-0.0609681	-0.0610981	-0.101435	-0.105802	-0.0640399	-0.0641168	-0.104415
79.9	-0.112005	-0.0609903	-0.0610928	-0.10145	-0.105815	-0.0640563	-0.0641245	-0.104438
80	-0.112032	-0.0609819	-0.0611042	-0.101442	-0.105829	-0.0640625	-0.0641327	-0.104443
80.1	-0.112021	-0.0609727	-0.0610936	-0.101442	-0.105829	-0.064078	-0.0641315	-0.104457
80.2	-0.111996	-0.0610048	-0.0610859	-0.101457	-0.10585	-0.0640722	-0.0641449	-0.10446
80.3	-0.112036	-0.0609987	-0.0611126	-0.101448	-0.105843	-0.0640902	-0.0641531	-0.104468
80.4	-0.11202	-0.0609941	-0.061105	-0.101439	-0.105853	-0.0640896	-0.064165	-0.104482
80.5	-0.112038	-0.0609949	-0.061118	-0.101432	-0.105874	-0.0640896	-0.064166	-0.104478
80.6	-0.112061	-0.0609887	-0.0611164	-0.101434	-0.105881	-0.0641067	-0.0641708	-0.104489
80.7	-0.112053	-0.0610086	-0.0611164	-0.101432	-0.105877	-0.0640969	-0.0641748	-0.104487
80.8	-0.112032	-0.0609781	-0.0611042	-0.101407	-0.105895	-0.0641177	-0.0641852	-0.104492
80.9	-0.112046	-0.0610078	-0.0611248	-0.101423	-0.105916	-0.0641333	-0.0641968	-0.104502
81	-0.112045	-0.0609971	-0.061134	-0.10141	-0.105917	-0.064129	-0.0641922	-0.104507
81.1	-0.112061	-0.0609979	-0.0611157	-0.10141	-0.105934	-0.0641412	-0.0642041	-0.104522
81.2	-0.112053	-0.0610162	-0.0611172	-0.101411	-0.105933	-0.0641397	-0.0642011	-0.104526
81.3	-0.112056	-0.0610055	-0.0611248	-0.101398	-0.105944	-0.0641439	-0.0642142	-0.104522
81.4	-0.112055	-0.0610139	-0.0611279	-0.101402	-0.105947	-0.0641592	-0.0642267	-0.104534
81.5	-0.112063	-0.0610101	-0.0611363	-0.101394	-0.105946	-0.0641705	-0.0642261	-0.104546
81.6	-0.112064	-0.0610155	-0.0611325	-0.101391	-0.105953	-0.0641677	-0.0642474	-0.104541
81.7	-0.112074	-0.0610185	-0.0611378	-0.101397	-0.105965	-0.0641802	-0.0642447	-0.104551
81.8	-0.112061	-0.0610307	-0.0611294	-0.101392	-0.105983	-0.0641802	-0.0642548	-0.10455
81.9	-0.112064	-0.06102	-0.0611393	-0.101387	-0.105997	-0.0641867	-0.0642648	-0.104559
82	-0.112067	-0.0610467	-0.0611401	-0.101397	-0.105999	-0.0642068	-0.0642587	-0.104572
82.1	-0.112048	-0.0610422	-0.0611264	-0.101405	-0.106017	-0.0642004	-0.0642703	-0.10457
82.2	-0.112063	-0.061033	-0.0611409	-0.101397	-0.106021	-0.064212	-0.0642725	-0.104588
82.3	-0.112071	-0.0610376	-0.0611424	-0.101404	-0.10603	-0.0642126	-0.0642746	-0.104586
82.4	-0.112054	-0.0610544	-0.0611378	-0.101403	-0.106038	-0.0642193	-0.0642828	-0.104605
82.5	-0.112074	-0.0610269	-0.0611447	-0.101387	-0.106046	-0.0642196	-0.0642877	-0.104602
82.6	-0.112065	-0.0610567	-0.0611416	-0.101403	-0.106036	-0.0642285	-0.0642856	-0.104617
82.7	-0.112055	-0.0610498	-0.0611431	-0.101397	-0.106064	-0.0642279	-0.0642923	-0.104608
82.8	-0.112061	-0.0610551	-0.0611477	-0.10139	-0.106053	-0.0642477	-0.0642963	-0.104613
82.9	-0.11205	-0.0610612	-0.0611454	-0.10139	-0.106059	-0.0642556	-0.0643131	-0.104619
83	-0.112048	-0.0610727	-0.0611477	-0.101391	-0.106076	-0.0642514	-0.0643137	-0.104624
83.1	-0.112071	-0.0610505	-0.061163	-0.101377	-0.106066	-0.0642663	-0.064325	-0.104628
83.2	-0.112068	-0.0610643	-0.0611569	-0.101386	-0.106075	-0.0642639	-0.0643268	-0.104624
83.3	-0.112052	-0.0610727	-0.0611569	-0.101391	-0.106076	-0.0642758	-0.0643366	-0.104624
83.4	-0.112086	-0.0610711	-0.0611653	-0.101383	-0.106087	-0.0642831	-0.0643378	-0.10463
83.5	-0.112039	-0.0610818	-0.06115	-0.101376	-0.106089	-0.064291	-0.0643402	-0.104638
83.6	-0.112053	-0.061075	-0.0611676	-0.101376	-0.106091	-0.064291	-0.0643512	-0.104638
83.7	-0.112075	-0.061075	-0.0611744	-0.101371	-0.106085	-0.0643057	-0.064357	-0.104642
83.8	-0.112036	-0.0610895	-0.0611576	-0.101374	-0.106091	-0.0643075	-0.0643594	-0.10464
83.9	-0.112068	-0.0610902	-0.0611828	-0.101369	-0.106089	-0.0643127	-0.0643759	-0.104645
84	-0.112034	-0.0611055	-0.0611699	-0.101365	-0.106096	-0.064328	-0.0643854	-0.104646
84.1	-0.112036	-0.061107	-0.0611775	-0.10137	-0.106089	-0.0643212	-0.0643875	-0.104646
84.2	-0.112052	-0.0610986	-0.0611897	-0.101363	-0.106101	-0.0643328	-0.0643967	-0.10465
84.3	-0.112033	-0.0610948	-0.0611813	-0.101368	-0.106096	-0.0643264	-0.0643976	-0.104646
84.4	-0.112038	-0.0611062	-0.061192	-0.101355	-0.106101	-0.064335	-0.0644	-0.104648
84.5	-0.112022	-0.0611062	-0.0611874	-0.101353	-0.106108	-0.0643435	-0.0644077	-0.104649
84.6	-0.112045	-0.0611047	-0.0612027	-0.101352	-0.106111	-0.0643466	-0.0644119	-0.104653
84.7	-0.112032	-0.0611108	-0.0611966	-0.10134	-0.106111	-0.0643511	-0.0644226	-0.104651
84.8	-0.112015	-0.0611009	-0.0611889	-0.101326	-0.106116	-0.0643569	-0.0644296	-0.104654
84.9	-0.112018	-0.061123	-0.0611981	-0.101327	-0.106118	-0.0643704	-0.0644339	-0.104663
85	-0.112002	-0.0611223	-0.0611958	-0.10131	-0.106124	-0.0643685	-0.0644339	-0.104664
85.1	-0.112023	-0.0611246	-0.0612088	-0.101321	-0.106126	-0.064374	-0.0644357	-0.104663
85.2	-0.112014	-0.0611276	-0.0612065	-0.101321	-0.106129	-0.0643792	-0.0644464	-0.104663
85.3	-0.111991	-0.0611337	-0.0611927	-0.101309	-0.106132	-0.0643859	-0.0644504	-0.10466
85.4	-0.112007	-0.0611276	-0.0612057	-0.101307	-0.106145	-0.0643997	-0.0644565	-0.104666
85.5	-0.111986	-0.0611368	-0.0612118	-0.101312	-0.106148	-0.0644012	-0.0644568	-0.104663
85.6	-0.111995	-0.0611215	-0.0612172	-0.101297	-0.106158	-0.0644076	-0.0644742	-0.104661
85.7	-0.112	-0.0611268	-0.0612126	-0.101294	-0.106148	-0.0644097	-0.0644803	-0.104658
85.8	-0.111994	-0.0611429	-0.061221	-0.101297	-0.106162	-0.0644165	-0.0644882	-0.104666
85.9	-0.11198	-0.0611368	-0.0612179	-0.101293	-0.106167	-0.0644299	-0.0644983	-0.104667
86	-0.111982	-0.0611543	-0.0612324	-0.101291	-0.106152	-0.0644296	-0.0644977	-0.10466
86.1	-0.111977	-0.061139	-0.061237	-0.101272	-0.10617	-0.0644357	-0.064505	-0.104662
86.2	-0.111963	-0.061152	-0.0612156	-0.10127	-0.106153	-0.0644305	-0.0645075	-0.104657
86.3	-0.111963	-0.0611665	-0.0612301	-0.101271	-0.106165	-0.064436	-0.0645126	-0.104653
86.4	-0.111953	-0.0611528	-0.0612316	-0.101255	-0.106171	-0.0644476	-0.0645163	-0.104647
86.5	-0.111946	-0.0611741	-0.0612271	-0.101267	-0.106164	-0.0644537	-0.0645178	-0.104649
86.6	-0.111967	-0.0611665	-0.0612469	-0.101261	-0.106177	-0.0644476	-0.0645267	-0.104643
86.7	-0.111962	-0.0611658	-0.06124	-0.10125	-0.106175	-0.0644616	-0.0645276	-0.104641
86.8	-0.111936	-0.0611703	-0.0612316	-0.101255	-0.10618	-0.0644567	-0.064531	-0.104637
86.9	-0.111961	-0.0611749	-0.0612446	-0.101255	-0.106177	-0.0644757	-0.0645426	-0.104642
87	-0.111934	-0.0611787	-0.0612233	-0.101245	-0.106176	-0.0644912	-0.0645429	-0.104645
87.1	-0.111937	-0.0611818	-0.0612393	-0.101249	-0.106179	-0.064487	-0.0645484	-0.104647
87.2	-0.111954	-0.0611856	-0.06125	-0.101251	-0.106181	-0.0644931	-0.0645511	-0.104645
87.3	-0.111915	-0.0611909	-0.0612286	-0.101242	-0.10618	-0.0644894	-0.0645615	-0.104639
87.4	-0.111954	-0.0611764	-0.061266	-0.101233	-0.106184	-0.0644976	-0.0645676	-0.104644
87.5	-0.111934	-0.0611917	-0.0612454	-0.101232	-0.106186	-0.0644952	-0.0645764	-0.104647
87.6	-0.111904	-0.0612039	-0.0612385	-0.101226	-0.106187	-0.0644998	-0.0645871	-0.104645
87.7	-0.111928	-0.0611741	-0.0612553	-0.101202	-0.106185	-0.064505	-0.0645868	-0.104641
87.8	-0.111924	-0.0611802	-0.0612538	-0.101197	-0.106176	-0.064512	-0.0645905	-0.104636
87.9	-0.111908	-0.0612115	-0.0612522	-0.101208	-0.106179	-0.0645202	-0.064592	-0.104636
88	-0.11191	-0.0611818	-0.0612591	-0.101191	-0.106184	-0.0645242	-0.0645932	-0.104627
88.1	-0.111897	-0.061197	-0.0612568	-0.101197	-0.106178	-0.0645251	-0.064592	-0.104622
88.2	-0.111878	-0.06121	-0.0612446	-0.101205	-0.106179	-0.064526	-0.0645981	-0.104623
88.3	-0.111871	-0.0612222	-0.0612515	-0.101188	-0.106177	-0.0645285	-0.0646039	-0.104625
88.4	-0.111896	-0.0612062	-0.0612629	-0.101181	-0.106183	-0.0645333	-0.0646167	-0.104624
88.5	-0.111855	-0.0612344	-0.0612416	-0.101182	-0.106183	-0.0645394	-0.0646109	-0.104613
88.6	-0.111879	-0.0612337	-0.0612599	-0.101174	-0.106178	-0.0645553	-0.0646149	-0.104611
88.7	-0.111891	-0.0612062	-0.061269	-0.101158	-0.106177	-0.0645458	-0.0646219	-0.104606
88.8	-0.111853	-0.0612214	-0.0612477	-0.101165	-0.106176	-0.0645529	-0.064628	-0.104612
88.9	-0.111875	-0.0612169	-0.0612675	-0.101156	-0.106171	-0.0645532	-0.0646347	-0.104606
89	-0.111875	-0.0612184	-0.0612568	-0.101152	-0.106175	-0.0645449	-0.0646356	-0.104603
89.1	-0.111831	-0.0612199	-0.06125	-0.101144	-0.106176	-0.0645584	-0.0646448	-0.104602
89.2	-0.111843	-0.0612298	-0.0612706	-0.101146	-0.10617	-0.0645462	-0.0646405	-0.104588
89.3	-0.111855	-0.0612237	-0.0612767	-0.101134	-0.10617	-0.0645681	-0.0646567	-0.104591
89.4	-0.11182	-0.0612207	-0.0612713	-0.101123	-0.106175	-0.0645697	-0.0646607	-0.104586
89.5	-0.111839	-0.0612329	-0.0612812	-0.101129	-0.106165	-0.0645632	-0.064661	-0.104576
89.6	-0.111804	-0.0612352	-0.0612713	-0.101117	-0.106167	-0.0645761	-0.0646674	-0.104574
89.7	-0.111799	-0.0612329	-0.0612767	-0.10111	-0.106161	-0.0645693	-0.0646704	-0.104568
89.8	-0.11181	-0.0612344	-0.061282	-0.101107	-0.106162	-0.0645846	-0.0646704	-0.104567
89.9	-0.111785	-0.0612352	-0.0612919	-0.101093	-0.106154	-0.0645864	-0.0646762	-0.10456
90	-0.1118	-0.0612352	-0.0612889	-0.101098	-0.106165	-0.0645953	-0.0646884	-0.104554
90.1	-0.111777	-0.0612474	-0.0612828	-0.101102	-0.106152	-0.064591	-0.0646854	-0.104552
90.2	-0.111783	-0.0612527	-0.0612889	-0.101095	-0.106165	-0.0645944	-0.0646979	-0.104546
90.3	-0.111788	-0.0612588	-0.0612912	-0.101085	-0.106144	-0.0645993	-0.0646997	-0.104541
90.4	-0.111773	-0.061268	-0.0613011	-0.101086	-0.10614	-0.0646057	-0.0647052	-0.104533
90.5	-0.111781	-0.0612604	-0.0613041	-0.101075	-0.106143	-0.0646148	-0.0647159	-0.104535
90.6	-0.111742	-0.0612649	-0.0612835	-0.101071	-0.106127	-0.0646133	-0.0647171	-0.104533
90.7	-0.111746	-0.0612489	-0.0612873	-0.10105	-0.106134	-0.0646246	-0.0647244	-0.104524
90.8	-0.111756	-0.0612657	-0.0612988	-0.101054	-0.106119	-0.064616	-0.064726	-0.104516
90.9	-0.111724	-0.0612665	-0.0612996	-0.101054	-0.106113	-0.0646215	-0.0647254	-0.104502
91	-0.111721	-0.0612657	-0.0613003	-0.101043	-0.106115	-0.0646334	-0.0647369	-0.104502
91.1	-0.11175	-0.0612619	-0.0613125	-0.101039	-0.106115	-0.064631	-0.0647437	-0.104496
91.2	-0.111723	-0.061284	-0.0613026	-0.101041	-0.106111	-0.0646408	-0.0647403	-0.104494
91.3	-0.111693	-0.061271	-0.0613003	-0.101026	-0.106117	-0.0646374	-0.0647464	-0.10449
91.4	-0.11171	-0.0612672	-0.0613041	-0.101011	-0.106111	-0.0646414	-0.0647553	-0.10448
91.5	-0.111696	-0.0612985	-0.0613003	-0.101023	-0.106107	-0.0646463	-0.0647476	-0.104483
91.6	-0.111701	-0.0612741	-0.0613011	-0.101003	-0.106107	-0.0646411	-0.0647583	-0.104476
91.7	-0.111694	-0.0612672	-0.0613102	-0.100999	-0.106103	-0.0646435	-0.0647574	-0.104472
91.8	-0.111697	-0.0612955	-0.0613194	-0.101003	-0.106103	-0.0646459	-0.064773	-0.104474
91.9	-0.111682	-0.0612749	-0.0613125	-0.100983	-0.106086	-0.0646563	-0.0647739	-0.10446
92	-0.11168	-0.0612878	-0.061324	-0.100976	-0.106083	-0.0646536	-0.06478	-0.104449
92.1	-0.111672	-0.0613069	-0.0613224	-0.100972	-0.106085	-0.0646633	-0.0647778	-0.104446
92.2	-0.111671	-0.0612901	-0.0613201	-0.100959	-0.106075	-0.0646612	-0.0647809	-0.104431
92.3	-0.111663	-0.0612863	-0.0613224	-0.100953	-0.106071	-0.0646691	-0.0647873	-0.104433
92.4	-0.111664	-0.0612901	-0.0613316	-0.100946	-0.106062	-0.0646676	-0.0647833	-0.10442
92.5	-0.11164	-0.0612886	-0.0613179	-0.100945	-0.106057	-0.0646707	-0.0647821	-0.104417
92.6	-0.111637	-0.0613092	-0.0613255	-0.100946	-0.106052	-0.0646707	-0.0647891	-0.104409
92.7	-0.111645	-0.0612947	-0.0613301	-0.100933	-0.106048	-0.0646795	-0.0647934	-0.104407
92.8	-0.111632	-0.0612985	-0.0613308	-0.100924	-0.106046	-0.0646868	-0.064791	-0.104398
92.9	-0.111627	-0.0612962	-0.0613385	-0.100917	-0.10604	-0.0646932	-0.0647971	-0.104386
93	-0.11162	-0.0613145	-0.0613362	-0.100925	-0.106037	-0.0647033	-0.064802	-0.10438
93.1	-0.111595	-0.0613176	-0.0613301	-0.100914	-0.106037	-0.0646948	-0.0648111	-0.104379
93.2	-0.111606	-0.0613038	-0.0613415	-0.100894	-0.106036	-0.0647042	-0.0648111	-0.104377
93.3	-0.111611	-0.0613107	-0.0613461	-0.100891	-0.106031	-0.0647027	-0.0648059	-0.104372
93.4	-0.111596	-0.0612916	-0.0613446	-0.100861	-0.106019	-0.0647091	-0.0648132	-0.104364
93.5	-0.111589	-0.0613153	-0.0613461	-0.100865	-0.106023	-0.0647149	-0.0648221	-0.104357
93.6	-0.111565	-0.0613336	-0.0613423	-0.100859	-0.106009	-0.0647119	-0.0648233	-0.104354
93.7	-0.111581	-0.0612977	-0.0613537	-0.100831	-0.106021	-0.0647106	-0.0648276	-0.104346
93.8	-0.11157	-0.0613176	-0.0613438	-0.100843	-0.106003	-0.0647189	-0.0648245	-0.104346
93.9	-0.111565	-0.0612916	-0.0613522	-0.100814	-0.105999	-0.0647256	-0.0648355	-0.104332
94	-0.11154	-0.0613214	-0.0613377	-0.100827	-0.106005	-0.0647204	-0.0648422	-0.104322
94.1	-0.111539	-0.0613374	-0.0613415	-0.100821	-0.105993	-0.064732	-0.0648428	-0.10433
94.2	-0.11153	-0.0613061	-0.0613522	-0.100795	-0.106003	-0.0647274	-0.0648422	-0.104314
94.3	-0.11152	-0.0613153	-0.0613446	-0.10081	-0.105992	-0.0647274	-0.0648541	-0.104314
94.4	-0.111505	-0.0613229	-0.061353	-0.100782	-0.105984	-0.0647277	-0.064859	-0.104303
94.5	-0.111481	-0.0613267	-0.0613476	-0.100782	-0.105982	-0.0647366	-0.0648663	-0.104299
94.6	-0.111483	-0.0613649	-0.061356	-0.100794	-0.105972	-0.0647366	-0.0648645	-0.104289
94.7	-0.111476	-0.0613405	-0.0613575	-0.100762	-0.105972	-0.064747	-0.0648666	-0.104284
94.8	-0.111464	-0.0613359	-0.0613522	-0.100762	-0.105951	-0.0647412	-0.0648685	-0.104271
94.9	-0.11145	-0.0613626	-0.061356	-0.100751	-0.105945	-0.0647396	-0.0648734	-0.104263
95	-0.111454	-0.0613397	-0.0613644	-0.100743	-0.105945	-0.0647485	-0.0648721	-0.104253
95.1	-0.11146	-0.0613687	-0.0613774	-0.100744	-0.105937	-0.064757	-0.0648801	-0.104245
95.2	-0.111421	-0.0613557	-0.0613583	-0.100731	-0.105946	-0.064757	-0.0648837	-0.104238
95.3	-0.111429	-0.0613466	-0.0613682	-0.100714	-0.105938	-0.0647601	-0.0648908	-0.104233
95.4	-0.111405	-0.0613733	-0.0613621	-0.100723	-0.105926	-0.0647656	-0.0648981	-0.104222
95.5	-0.111413	-0.0613534	-0.0613659	-0.100702	-0.105917	-0.0647598	-0.064899	-0.104207
95.6	-0.111432	-0.0613649	-0.0613812	-0.100703	-0.105915	-0.0647677	-0.0649082	-0.104204
95.7	-0.111411	-0.0613725	-0.0613705	-0.100703	-0.1059	-0.064765	-0.0649091	-0.104194
95.8	-0.111382	-0.0613618	-0.061369	-0.100693	-0.105899	-0.0647729	-0.064921	-0.104191
95.9	-0.111382	-0.0613824	-0.0613881	-0.100698	-0.105897	-0.0647717	-0.0649173	-0.104174
96	-0.111365	-0.0613672	-0.0613842	-0.100673	-0.105883	-0.0647805	-0.0649173	-0.104163
96.1	-0.111375	-0.0613664	-0.0613934	-0.100675	-0.105894	-0.0647854	-0.0649292	-0.104155
96.2	-0.111348	-0.0613832	-0.0613835	-0.100671	-0.105876	-0.0647958	-0.0649338	-0.104141
96.3	-0.11134	-0.0613695	-0.0613858	-0.100657	-0.105889	-0.0647955	-0.0649374	-0.104127
96.4	-0.111339	-0.0613832	-0.0613987	-0.100653	-0.10588	-0.0647976	-0.0649426	-0.10412
96.5	-0.111318	-0.0613717	-0.0613842	-0.100638	-0.10587	-0.064804	-0.0649484	-0.104112
96.6	-0.111324	-0.0613916	-0.0613926	-0.10065	-0.105866	-0.0648025	-0.0649539	-0.104104
96.7	-0.111332	-0.0613778	-0.0614056	-0.100629	-0.105853	-0.0648095	-0.0649521	-0.104093
96.8	-0.111299	-0.0613649	-0.0613957	-0.100623	-0.105848	-0.0648086	-0.0649573	-0.104085
96.9	-0.111297	-0.0613954	-0.0614025	-0.100622	-0.105835	-0.0648181	-0.0649658	-0.104071
97	-0.111287	-0.0613649	-0.0613942	-0.100602	-0.105826	-0.0648229	-0.0649609	-0.10406
97.1	-0.111289	-0.0613885	-0.0614193	-0.100615	-0.105827	-0.0648318	-0.064964	-0.104055
97.2	-0.111259	-0.0614114	-0.0614003	-0.100611	-0.105819	-0.0648294	-0.0649716	-0.104041
97.3	-0.111261	-0.0613748	-0.0614087	-0.100587	-0.105816	-0.0648364	-0.0649759	-0.10404
97.4	-0.111246	-0.0614023	-0.0613995	-0.100597	-0.105805	-0.0648428	-0.0649753	-0.104019
97.5	-0.111216	-0.0613794	-0.0613987	-0.10058	-0.105802	-0.0648403	-0.0649722	-0.104007
97.6	-0.111248	-0.0613832	-0.061414	-0.100572	-0.105799	-0.0648526	-0.0649741	-0.104007
97.7	-0.111231	-0.0613931	-0.0614117	-0.100576	-0.105796	-0.0648449	-0.064979	-0.103989
97.8	-0.111198	-0.0613794	-0.0614033	-0.100561	-0.105795	-0.0648544	-0.0649802	-0.103989
97.9	-0.111206	-0.0613984	-0.0614094	-0.100558	-0.105787	-0.0648602	-0.0649924	-0.103972
98	-0.111186	-0.0613824	-0.0614048	-0.100538	-0.105785	-0.0648495	-0.0649951	-0.103962
98.1	-0.111202	-0.0614046	-0.061417	-0.100538	-0.105781	-0.0648559	-0.0649933	-0.103953
98.2	-0.111204	-0.0614	-0.0614087	-0.100526	-0.105769	-0.0648507	-0.0649927	-0.103948
98.3	-0.111175	-0.0614038	-0.061401	-0.100524	-0.105769	-0.0648645	-0.064996	-0.10393
98.4	-0.111176	-0.0614007	-0.0614102	-0.100518	-0.105765	-0.0648605	-0.0649948	-0.10392
98.5	-0.111159	-0.061403	-0.0614041	-0.100498	-0.105757	-0.0648602	-0.0649991	-0.103908
98.6	-0.111179	-0.0614	-0.061417	-0.100493	-0.105745	-0.0648626	-0.0649973	-0.103904
98.7	-0.111183	-0.0614061	-0.061417	-0.10048	-0.105742	-0.0648651	-0.0650043	-0.103892
98.8	-0.111148	-0.0614015	-0.0614071	-0.100479	-0.105732	-0.0648687	-0.0650025	-0.103879
98.9	-0.111171	-0.0614091	-0.0614216	-0.100465	-0.105729	-0.0648736	-0.0650089	-0.103863
99	-0.111139	-0.0614046	-0.0614048	-0.100451	-0.105735	-0.0648693	-0.0650177	-0.103857
99.1	-0.111139	-0.0614122	-0.0614064	-0.100439	-0.105726	-0.0648703	-0.0650156	-0.103852
99.2	-0.111144	-0.0614282	-0.0614125	-0.100439	-0.105722	-0.0648699	-0.0650186	-0.103844
99.3	-0.111117	-0.0614129	-0.061401	-0.100427	-0.105722	-0.0648739	-0.065014	-0.103829
99.4	-0.111115	-0.061419	-0.0614109	-0.100409	-0.105714	-0.0648742	-0.0650183	-0.103813
99.5	-0.111109	-0.0614358	-0.0614125	-0.100416	-0.105693	-0.0648794	-0.0650098	-0.103801
99.6	-0.111096	-0.0614038	-0.061414	-0.100391	-0.105698	-0.0648706	-0.0650217	-0.103786
99.7	-0.111097	-0.0613954	-0.0614117	-0.100388	-0.105681	-0.0648806	-0.0650226	-0.10378
99.8	-0.111077	-0.061432	-0.0614132	-0.100393	-0.105672	-0.0648776	-0.0650226	-0.103765
99.9	-0.111072	-0.0614007	-0.0614155	-0.100367	-0.105672	-0.0648815	-0.0650278	-0.103754
100	-0.111054	-0.0614137	-0.0614064	-0.100364	-0.10566	-0.0648861	-0.0650311	-0.103747
100.1	-0.111044	-0.0614351	-0.0614102	-0.100374	-0.105666	-0.064888	-0.0650324	-0.103736
100.2	-0.111041	-0.0614107	-0.0614048	-0.100361	-0.105663	-0.0648901	-0.0650275	-0.10373
100.3	-0.111033	-0.0613992	-0.0614186	-0.100347	-0.105652	-0.0648822	-0.0650339	-0.10371
100.4	-0.111018	-0.0614229	-0.0614132	-0.100346	-0.105637	-0.064888	-0.065033	-0.103684
100.5	-0.111019	-0.0614091	-0.0614224	-0.100333	-0.105623	-0.0648938	-0.0650272	-0.103677
100.6	-0.11102	-0.0614091	-0.0614293	-0.100325	-0.105625	-0.0648907	-0.0650327	-0.103667
100.7	-0.110985	-0.0614229	-0.0614109	-0.10033	-0.105618	-0.0648922	-0.0650281	-0.103656
100.8	-0.11099	-0.0614213	-0.0614231	-0.100331	-0.105618	-0.064891	-0.065033	-0.103646
100.9	-0.11098	-0.061419	-0.0614209	-0.100306	-0.105594	-0.0648889	-0.0650363	-0.103624
101	-0.110956	-0.0614122	-0.0614148	-0.100299	-0.105581	-0.0648843	-0.065043	-0.103618
101.1	-0.110983	-0.0614229	-0.0614315	-0.100291	-0.105581	-0.0648889	-0.0650412	-0.103605
101.2	-0.110959	-0.0614099	-0.0614224	-0.10028	-0.105569	-0.0648898	-0.0650394	-0.1036
101.3	-0.110945	-0.0614213	-0.0614209	-0.100267	-0.10557	-0.0648944	-0.0650452	-0.103588
101.4	-0.110955	-0.0614244	-0.0614216	-0.10025	-0.105555	-0.0648931	-0.0650467	-0.103567
101.5	-0.110933	-0.0614168	-0.0614201	-0.100238	-0.105545	-0.0648995	-0.065061	-0.103562
101.6	-0.110935	-0.0614389	-0.061414	-0.10024	-0.105543	-0.0649041	-0.0650595	-0.103548
101.7	-0.110927	-0.0614381	-0.061417	-0.100235	-0.105528	-0.0648959	-0.0650678	-0.10354
101.8	-0.110922	-0.0614137	-0.061417	-0.100209	-0.105535	-0.0649069	-0.0650699	-0.103526
101.9	-0.110923	-0.0614412	-0.0614216	-0.100209	-0.10552	-0.0649127	-0.0650702	-0.103505
102	-0.110901	-0.0614137	-0.0614163	-0.100183	-0.105506	-0.0649072	-0.0650659	-0.1035
102.1	-0.110888	-0.0614366	-0.0614247	-0.100192	-0.105508	-0.064913	-0.065072	-0.103481
102.2	-0.110888	-0.0614488	-0.0614254	-0.100187	-0.10549	-0.0649105	-0.065072	-0.103466
102.3	-0.110871	-0.0614274	-0.0614178	-0.100163	-0.1055	-0.064913	-0.0650766	-0.103454
102.4	-0.110867	-0.0614541	-0.061427	-0.100161	-0.105487	-0.0649069	-0.0650867	-0.103432
102.5	-0.110864	-0.0614335	-0.06143	-0.100142	-0.105473	-0.0649072	-0.0650772	-0.103431
102.6	-0.110843	-0.0614351	-0.0614277	-0.10014	-0.105469	-0.0649053	-0.0650818	-0.103422
102.7	-0.110842	-0.0614557	-0.0614239	-0.100132	-0.105453	-0.0649121	-0.0650821	-0.103415
102.8	-0.11086	-0.0614412	-0.0614331	-0.100119	-0.105451	-0.0649136	-0.0650845	-0.103396
102.9	-0.110832	-0.0614572	-0.0614224	-0.100115	-0.105447	-0.0649078	-0.0650897	-0.103381
103	-0.110842	-0.0614419	-0.0614315	-0.100106	-0.105433	-0.0649154	-0.0650855	-0.103374
103.1	-0.110827	-0.0614358	-0.0614323	-0.100097	-0.105436	-0.0649093	-0.0650903	-0.103362
103.2	-0.110806	-0.061458	-0.0614247	-0.100098	-0.105426	-0.0649197	-0.065091	-0.103356
103.3	-0.110804	-0.0614412	-0.0614239	-0.100082	-0.105424	-0.0649084	-0.065094	-0.103344
103.4	-0.11079	-0.0614473	-0.0614277	-0.100074	-0.105409	-0.0649069	-0.0651022	-0.103318
103.5	-0.110771	-0.0614404	-0.0614201	-0.100063	-0.105396	-0.0649078	-0.0651013	-0.103314
103.6	-0.110788	-0.0614366	-0.0614293	-0.100055	-0.10539	-0.0649053	-0.0651032	-0.103301
103.7	-0.110787	-0.0614435	-0.0614331	-0.100056	-0.105385	-0.0649105	-0.0651022	-0.103289
103.8	-0.110742	-0.0614442	-0.0614178	-0.100048	-0.105381	-0.0649084	-0.0651096	-0.103277
103.9	-0.110763	-0.0614381	-0.0614392	-0.100029	-0.10536	-0.0649078	-0.0651071	-0.103248
104	-0.110735	-0.0614297	-0.0614277	-0.100024	-0.105362	-0.0649111	-0.0651099	-0.103243
104.1	-0.110711	-0.0614335	-0.0614193	-0.100023	-0.105347	-0.0649151	-0.0651077	-0.103233
104.2	-0.110722	-0.0614412	-0.0614247	-0.100009	-0.10535	-0.0649136	-0.0651132	-0.103226
104.3	-0.110714	-0.061419	-0.0614216	-0.0999951	-0.105337	-0.0649176	-0.0651126	-0.103215
104.4	-0.110685	-0.0614396	-0.0614163	-0.0999859	-0.105312	-0.064916	-0.0651138	-0.103189
104.5	-0.110677	-0.0614374	-0.0614247	-0.0999668	-0.105313	-0.0649142	-0.0651199	-0.103185
104.6	-0.110681	-0.0614236	-0.0614277	-0.0999561	-0.105301	-0.0649197	-0.0651224	-0.103175
104.7	-0.110661	-0.0614267	-0.0614209	-0.0999577	-0.1053	-0.0649145	-0.0651172	-0.103162
104.8	-0.110648	-0.0614305	-0.0614254	-0.09995	-0.105291	-0.0649191	-0.0651184	-0.103156
104.9	-0.110652	-0.0614198	-0.0614277	-0.0999287	-0.105263	-0.0649166	-0.0651212	-0.103132
105	-0.110603	-0.0614206	-0.0614148	-0.0999317	-0.105259	-0.0649188	-0.0651248	-0.103121
105.1	-0.110623	-0.0614351	-0.0614239	-0.0999264	-0.105252	-0.0649169	-0.0651227	-0.103107
105.2	-0.110621	-0.0614335	-0.0614262	-0.0999256	-0.105251	-0.0649215	-0.0651233	-0.103099
105.3	-0.110588	-0.0614175	-0.0614125	-0.0998982	-0.105238	-0.0649148	-0.0651282	-0.103081
105.4	-0.110607	-0.061445	-0.0614315	-0.0998936	-0.105228	-0.0649139	-0.0651291	-0.103056
105.5	-0.110573	-0.0614244	-0.061417	-0.0998814	-0.105219	-0.064924	-0.065126	-0.103055
105.6	-0.110559	-0.0614244	-0.061414	-0.0998768	-0.105226	-0.064913	-0.0651264	-0.103036
105.7	-0.110577	-0.0614236	-0.0614224	-0.0998684	-0.105218	-0.064916	-0.0651264	-0.103032
105.8	-0.110557	-0.0614274	-0.0614193	-0.0998646	-0.105219	-0.0649127	-0.0651322	-0.103023
105.9	-0.110533	-0.061429	-0.061414	-0.0998394	-0.105195	-0.0649182	-0.06513	-0.103002
106	-0.110542	-0.0614213	-0.0614209	-0.0998333	-0.105185	-0.0649212	-0.0651309	-0.102991
106.1	-0.110517	-0.0614389	-0.061417	-0.0998242	-0.105176	-0.0649191	-0.0651337	-0.102991
106.2	-0.110517	-0.0614389	-0.061414	-0.0998165	-0.105176	-0.0649224	-0.0651264	-0.102974
106.3	-0.110517	-0.0614175	-0.0614193	-0.0997914	-0.10516	-0.0649209	-0.0651291	-0.102967
106.4	-0.110492	-0.0614335	-0.0614155	-0.0997875	-0.105148	-0.0649194	-0.0651306	-0.102954
106.5	-0.110492	-0.061432	-0.0614239	-0.0997746	-0.105148	-0.0649151	-0.0651343	-0.102943
106.6	-0.110475	-0.0614236	-0.0614132	-0.0997646	-0.105129	-0.0649212	-0.0651364	-0.102935
106.7	-0.110466	-0.0614297	-0.0614155	-0.0997517	-0.105121	-0.0649105	-0.0651392	-0.102916
106.8	-0.110468	-0.0614274	-0.0614193	-0.0997517	-0.105115	-0.0649224	-0.0651328	-0.10291
106.9	-0.110455	-0.0614221	-0.0614277	-0.0997402	-0.1051	-0.0649264	-0.0651413	-0.102887
107	-0.110431	-0.0614297	-0.0614201	-0.0997341	-0.105089	-0.0649151	-0.0651376	-0.102877
107.1	-0.110414	-0.0614335	-0.0614132	-0.0997296	-0.105077	-0.0649169	-0.0651383	-0.102867
107.2	-0.110414	-0.0614396	-0.0614193	-0.0997311	-0.105071	-0.0649145	-0.0651404	-0.102854
107.3	-0.110417	-0.0614404	-0.0614361	-0.0997204	-0.105066	-0.064913	-0.0651441	-0.102836
107.4	-0.110381	-0.0614427	-0.0614209	-0.0997036	-0.105048	-0.0649105	-0.0651407	-0.102802
107.5	-0.110388	-0.0614267	-0.0614308	-0.0996998	-0.105036	-0.0649176	-0.065145	-0.102796
107.6	-0.110384	-0.0614282	-0.0614239	-0.0996906	-0.105029	-0.0649041	-0.0651398	-0.102774
107.7	-0.110358	-0.0614427	-0.061417	-0.0996861	-0.105025	-0.0649221	-0.0651517	-0.102774
107.8	-0.110365	-0.0614457	-0.0614231	-0.0996723	-0.105012	-0.0649084	-0.0651434	-0.102752
107.9	-0.110332	-0.0614351	-0.0614125	-0.0996639	-0.104995	-0.0649124	-0.0651483	-0.102731
108	-0.110326	-0.0614564	-0.0614125	-0.0996723	-0.104985	-0.0649212	-0.0651511	-0.102722
108.1	-0.110334	-0.061445	-0.0614231	-0.0996517	-0.104985	-0.0649166	-0.0651553	-0.102713
108.2	-0.110316	-0.0614328	-0.0614224	-0.0996441	-0.104972	-0.0649127	-0.0651535	-0.102697
108.3	-0.110295	-0.0614435	-0.0614163	-0.099651	-0.104964	-0.0649209	-0.065155	-0.102693
108.4	-0.110294	-0.0614305	-0.0614254	-0.099622	-0.104957	-0.0649237	-0.0651517	-0.102673
108.5	-0.110262	-0.0614351	-0.0614224	-0.0996227	-0.104931	-0.0649075	-0.065156	-0.102647
108.6	-0.110263	-0.0614519	-0.0614209	-0.0996227	-0.104944	-0.0649237	-0.0651578	-0.102643
108.7	-0.110268	-0.0614267	-0.0614285	-0.099609	-0.104921	-0.0649133	-0.0651572	-0.102627
108.8	-0.110245	-0.0614343	-0.0614231	-0.0996075	-0.104928	-0.0649224	-0.065155	-0.102623
108.9	-0.110238	-0.0614427	-0.0614209	-0.0995999	-0.1049	-0.0649264	-0.0651541	-0.102607
109	-0.11023	-0.0614511	-0.0614216	-0.0995983	-0.10489	-0.0649246	-0.0651575	-0.102596
109.1	-0.110217	-0.0614374	-0.0614178	-0.0995823	-0.104887	-0.0649295	-0.0651511	-0.102588
109.2	-0.110216	-0.0614351	-0.0614216	-0.0995793	-0.104876	-0.0649258	-0.0651556	-0.102582
109.3	-0.110197	-0.0614366	-0.0614155	-0.0995678	-0.10487	-0.0649206	-0.0651477	-0.102567
109.4	-0.110194	-0.0614404	-0.0614193	-0.0995564	-0.10485	-0.0649182	-0.0651514	-0.102545
109.5	-0.110161	-0.0614404	-0.061401	-0.0995457	-0.104843	-0.0649176	-0.0651529	-0.102528
109.6	-0.110157	-0.0614534	-0.0614071	-0.0995495	-0.104831	-0.0649145	-0.0651547	-0.102523
109.7	-0.110179	-0.0614343	-0.0614224	-0.0995342	-0.104824	-0.0649172	-0.0651541	-0.102511
109.8	-0.110154	-0.0614412	-0.0614025	-0.099535	-0.104816	-0.0649114	-0.0651526	-0.102495
109.9	-0.110149	-0.061448	-0.061427	-0.0995289	-0.104798	-0.0649151	-0.0651492	-0.102476
110	-0.110134	-0.0614412	-0.0614125	-0.0995159	-0.10478	-0.0649273	-0.0651465	-0.10247
110.1	-0.110126	-0.0614541	-0.0614079	-0.0995144	-0.104786	-0.0649237	-0.0651495	-0.102459
110.2	-0.110118	-0.0614519	-0.0614277	-0.0995037	-0.104762	-0.064924	-0.0651422	-0.102452
110.3	-0.110115	-0.0614221	-0.061427	-0.0994862	-0.10477	-0.0649166	-0.0651468	-0.102433
110.4	-0.110088	-0.0614419	-0.0614163	-0.0994915	-0.104757	-0.0649053	-0.0651437	-0.102401
110.5	-0.110096	-0.0614252	-0.0614315	-0.0994663	-0.104735	-0.0649209	-0.0651346	-0.1024
110.6	-0.110092	-0.0614335	-0.061427	-0.0994778	-0.104739	-0.0649124	-0.0651355	-0.102377
110.7	-0.110059	-0.0614366	-0.061417	-0.0994755	-0.104717	-0.0649252	-0.0651306	-0.102372
110.8	-0.110067	-0.0614267	-0.061427	-0.0994526	-0.104715	-0.0649151	-0.0651331	-0.102352
110.9	-0.110027	-0.061445	-0.061414	-0.0994602	-0.104698	-0.0649157	-0.0651364	-0.102331
111	-0.11004	-0.0614335	-0.0614315	-0.0994496	-0.104681	-0.0649136	-0.0651312	-0.102323
111.1	-0.11004	-0.0614137	-0.0614384	-0.0994389	-0.104686	-0.0649185	-0.0651361	-0.102309
111.2	-0.110004	-0.0614511	-0.0614323	-0.0994488	-0.104673	-0.0649115	-0.0651349	-0.102301
111.3	-0.110007	-0.0614267	-0.0614407	-0.0994175	-0.104667	-0.0649154	-0.0651398	-0.102295
111.4	-0.109983	-0.0614572	-0.0614323	-0.0994236	-0.104654	-0.0649099	-0.0651376	-0.102272
111.5	-0.109995	-0.0614404	-0.0614407	-0.0994061	-0.104632	-0.0649099	-0.065134	-0.102256
111.6	-0.109998	-0.0614129	-0.0614437	-0.0993847	-0.104632	-0.0649127	-0.06513	-0.102251
111.7	-0.109968	-0.0614511	-0.0614338	-0.0994084	-0.104616	-0.0649169	-0.0651398	-0.102229
111.8	-0.109982	-0.0614541	-0.0614445	-0.0993916	-0.104625	-0.0649176	-0.0651349	-0.10222
111.9	-0.10994	-0.0614442	-0.0614369	-0.0993694	-0.104612	-0.0649084	-0.0651352	-0.10219
112	-0.109944	-0.0614511	-0.0614498	-0.0993672	-0.104602	-0.0649029	-0.0651404	-0.102177
112.1	-0.109944	-0.0614412	-0.061456	-0.0993565	-0.104597	-0.064909	-0.0651419	-0.102163
112.2	-0.109924	-0.061458	-0.0614575	-0.0993557	-0.104582	-0.0649057	-0.0651395	-0.102153
112.3	-0.109914	-0.0614358	-0.0614445	-0.0993412	-0.104579	-0.0649102	-0.0651422	-0.102133
112.4	-0.109909	-0.061461	-0.061446	-0.0993405	-0.104553	-0.0649087	-0.0651334	-0.102114
112.5	-0.109899	-0.0614503	-0.0614437	-0.0993244	-0.104532	-0.0648999	-0.0651318	-0.102106
112.6	-0.109892	-0.0614244	-0.0614392	-0.0993107	-0.104529	-0.0649093	-0.0651355	-0.102097
112.7	-0.109889	-0.0614534	-0.0614521	-0.0993153	-0.104506	-0.0649084	-0.0651383	-0.102081
112.8	-0.10988	-0.0614572	-0.0614514	-0.0992932	-0.104513	-0.0649084	-0.0651346	-0.10207
112.9	-0.109849	-0.0614457	-0.0614437	-0.0992825	-0.104491	-0.0649102	-0.065134	-0.102038
113	-0.109862	-0.0614457	-0.0614628	-0.0992779	-0.104482	-0.0649124	-0.0651355	-0.102029
113.1	-0.109849	-0.0614564	-0.0614506	-0.0992672	-0.104476	-0.0649194	-0.0651395	-0.102017
113.2	-0.109816	-0.0614297	-0.061443	-0.0992619	-0.104472	-0.0649145	-0.0651416	-0.102011
113.3	-0.109825	-0.0614343	-0.0614498	-0.0992481	-0.104461	-0.0649127	-0.0651349	-0.101993
113.4	-0.109788	-0.0614671	-0.0614376	-0.0992542	-0.104446	-0.0649139	-0.0651416	-0.101973
113.5	-0.109796	-0.0614343	-0.0614514	-0.0992275	-0.104427	-0.0649139	-0.0651495	-0.101964
113.6	-0.109805	-0.0614358	-0.061459	-0.0992283	-0.104424	-0.0649136	-0.0651471	-0.101945
113.7	-0.109782	-0.0614595	-0.0614422	-0.0992367	-0.104417	-0.0649084	-0.0651453	-0.101934
113.8	-0.109776	-0.0614427	-0.0614422	-0.099213	-0.10441	-0.0649066	-0.0651459	-0.101918
113.9	-0.109756	-0.0614488	-0.0614483	-0.0992146	-0.104394	-0.0649032	-0.065156	-0.101887
114	-0.109763	-0.0614541	-0.0614514	-0.0992062	-0.104376	-0.0649084	-0.0651471	-0.101885
114.1	-0.109771	-0.0614328	-0.0614521	-0.0991909	-0.104376	-0.0649023	-0.0651523	-0.101873
114.2	-0.109735	-0.0614374	-0.0614392	-0.0991909	-0.104361	-0.0649053	-0.0651483	-0.101865
114.3	-0.109763	-0.0614435	-0.0614552	-0.0991833	-0.104359	-0.0649053	-0.0651413	-0.10185
114.4	-0.109718	-0.0614274	-0.0614392	-0.0991696	-0.104328	-0.0649023	-0.065141	-0.101828
114.5	-0.109728	-0.0614358	-0.0614537	-0.0991619	-0.104317	-0.0649044	-0.0651431	-0.101825
114.6	-0.109733	-0.0614335	-0.0614582	-0.0991589	-0.104309	-0.0648934	-0.0651447	-0.101812
114.7	-0.109691	-0.0614366	-0.0614415	-0.0991345	-0.104299	-0.0649008	-0.0651398	-0.101804
114.8	-0.109712	-0.0614358	-0.0614468	-0.0991314	-0.104294	-0.0648925	-0.0651386	-0.101786
114.9	-0.109686	-0.0614297	-0.0614369	-0.0991276	-0.104273	-0.0648944	-0.0651495	-0.101766
115	-0.109687	-0.0614328	-0.0614384	-0.0991154	-0.104268	-0.0648999	-0.0651407	-0.101754
115.1	-0.109688	-0.0614236	-0.0614369	-0.09911	-0.104263	-0.064895	-0.0651367	-0.101738
115.2	-0.109675	-0.0614267	-0.0614323	-0.0990994	-0.104258	-0.0649041	-0.0651422	-0.101726
115.3	-0.109657	-0.061419	-0.0614308	-0.0990826	-0.104254	-0.0648916	-0.0651413	-0.101711
115.4	-0.109657	-0.0614274	-0.0614369	-0.0990727	-0.104243	-0.0648971	-0.0651392	-0.10169
115.5	-0.109644	-0.0614236	-0.0614392	-0.0990734	-0.10423	-0.0649026	-0.0651413	-0.101677
115.6	-0.10963	-0.0614099	-0.0614308	-0.0990589	-0.104226	-0.064888	-0.0651355	-0.10166
115.7	-0.109619	-0.0614076	-0.0614224	-0.0990482	-0.104212	-0.0649011	-0.0651389	-0.101646
115.8	-0.109612	-0.0614229	-0.0614293	-0.0990467	-0.10421	-0.0648904	-0.0651389	-0.101641
115.9	-0.109577	-0.0614015	-0.0614041	-0.0990299	-0.10419	-0.0648919	-0.0651355	-0.101618
116	-0.109588	-0.0614114	-0.0614231	-0.0990208	-0.10418	-0.0648876	-0.0651471	-0.101606
116.1	-0.109582	-0.0614122	-0.0614277	-0.0990231	-0.104175	-0.0648934	-0.0651358	-0.101596
116.2	-0.109559	-0.0613832	-0.0614186	-0.0990032	-0.104167	-0.0648873	-0.0651395	-0.101581
116.3	-0.10956	-0.0613939	-0.061414	-0.0990032	-0.104152	-0.0648828	-0.0651373	-0.10157
116.4	-0.109541	-0.0613992	-0.0614163	-0.0989948	-0.104145	-0.0648788	-0.0651389	-0.101545
116.5	-0.109532	-0.0613817	-0.061417	-0.098991	-0.104136	-0.0648748	-0.0651361	-0.101532
116.6	-0.109543	-0.0613832	-0.0614186	-0.0989887	-0.104125	-0.0648785	-0.0651346	-0.101518
116.7	-0.109521	-0.0613916	-0.0614224	-0.0989887	-0.104113	-0.0648724	-0.0651395	-0.10151
116.8	-0.10951	-0.0613778	-0.0614186	-0.0989742	-0.104102	-0.0648742	-0.0651322	-0.101496
116.9	-0.109492	-0.0613771	-0.0614193	-0.0989666	-0.104079	-0.0648641	-0.0651279	-0.101479
117	-0.109477	-0.0613756	-0.0614117	-0.0989552	-0.10407	-0.0648672	-0.0651264	-0.10146
117.1	-0.109482	-0.0613572	-0.061417	-0.0989445	-0.104061	-0.0648571	-0.0651264	-0.101452
117.2	-0.10946	-0.0613641	-0.0614041	-0.0989399	-0.104049	-0.0648629	-0.0651297	-0.101434
117.3	-0.109471	-0.0613733	-0.0614102	-0.0989292	-0.104035	-0.0648547	-0.0651257	-0.101418
117.4	-0.109445	-0.0613572	-0.0613911	-0.0989147	-0.10402	-0.0648522	-0.0651245	-0.101396
117.5	-0.109448	-0.0613603	-0.061398	-0.0989178	-0.10402	-0.0648614	-0.0651248	-0.101387
117.6	-0.109454	-0.0613626	-0.0614025	-0.0989109	-0.103999	-0.0648541	-0.0651239	-0.10138
117.7	-0.109433	-0.0613458	-0.0613934	-0.0988934	-0.103992	-0.064855	-0.0651224	-0.101368
117.8	-0.109423	-0.0613473	-0.0613942	-0.0988865	-0.103968	-0.0648532	-0.0651218	-0.101358
117.9	-0.109403	-0.0613496	-0.0613911	-0.0988705	-0.103954	-0.0648544	-0.0651108	-0.10134
118	-0.109402	-0.0613435	-0.0613995	-0.0988598	-0.103961	-0.0648461	-0.0651163	-0.101325
118.1	-0.10941	-0.0613466	-0.0614041	-0.0988598	-0.103945	-0.0648529	-0.0651181	-0.101321
118.2	-0.109397	-0.0613611	-0.061401	-0.0988506	-0.103942	-0.0648382	-0.065123	-0.101307
118.3	-0.109369	-0.0613511	-0.0613842	-0.0988377	-0.103932	-0.0648565	-0.0651236	-0.101303
118.4	-0.109384	-0.0613595	-0.0614109	-0.0988156	-0.103915	-0.0648516	-0.0651257	-0.101279
118.5	-0.109337	-0.0613511	-0.0613919	-0.0987957	-0.103911	-0.0648373	-0.065126	-0.101258
118.6	-0.109339	-0.0613214	-0.061398	-0.0987797	-0.103904	-0.0648513	-0.0651248	-0.101247
118.7	-0.109363	-0.0613473	-0.0614125	-0.0987751	-0.103893	-0.0648458	-0.0651322	-0.10123
118.8	-0.109334	-0.0613595	-0.0613873	-0.0987736	-0.103882	-0.0648541	-0.065126	-0.101228
118.9	-0.109333	-0.0613374	-0.0614117	-0.0987301	-0.103873	-0.0648419	-0.0651233	-0.101196
119	-0.109297	-0.0613481	-0.0613827	-0.0987393	-0.103864	-0.0648413	-0.0651315	-0.101181
119.1	-0.109296	-0.0613061	-0.0613865	-0.098708	-0.103852	-0.0648373	-0.0651184	-0.101171
119.2	-0.109305	-0.0613199	-0.0613949	-0.0987103	-0.103847	-0.0648391	-0.0651221	-0.10116
119.3	-0.109277	-0.0613527	-0.061385	-0.0987248	-0.103832	-0.0648339	-0.0651096	-0.101149
119.4	-0.109261	-0.0613237	-0.0613812	-0.0987026	-0.103824	-0.0648336	-0.0651184	-0.101117
119.5	-0.109256	-0.0613519	-0.061385	-0.0987019	-0.103825	-0.0648342	-0.0651264	-0.101106
119.6	-0.109274	-0.0613229	-0.0614003	-0.0986912	-0.103804	-0.0648385	-0.0651248	-0.101094
119.7	-0.109251	-0.061326	-0.0613858	-0.0986759	-0.103805	-0.0648306	-0.0651209	-0.10108
119.8	-0.109241	-0.0613397	-0.0613842	-0.098679	-0.10379	-0.0648397	-0.0651196	-0.101068
119.9	-0.109232	-0.0613222	-0.0613819	-0.0986607	-0.103774	-0.0648367	-0.0651221	-0.101037
120	-0.109211	-0.0613428	-0.0613774	-0.0986538	-0.103767	-0.0648284	-0.0651172	-0.101027
120.1	-0.10922	-0.0613252	-0.0613819	-0.0986454	-0.103748	-0.0648394	-0.0651209	-0.101018
120.2	-0.109213	-0.0613183	-0.0613842	-0.0986324	-0.103749	-0.0648287	-0.0651178	-0.101002
120.3	-0.109179	-0.0613389	-0.0613827	-0.0986309	-0.103734	-0.0648385	-0.0651151	-0.100994
120.4	-0.109175	-0.0613077	-0.0613774	-0.0986241	-0.103725	-0.0648345	-0.065112	-0.100977
120.5	-0.109163	-0.061329	-0.0613804	-0.0986302	-0.103712	-0.0648287	-0.0651099	-0.100959
120.6	-0.10916	-0.0613138	-0.0613766	-0.0986172	-0.103696	-0.0648248	-0.0651141	-0.100952
120.7	-0.109146	-0.0613061	-0.0613713	-0.0986088	-0.103684	-0.0648306	-0.0651096	-0.100942
120.8	-0.109132	-0.0613214	-0.0613751	-0.098608	-0.103678	-0.0648248	-0.0651193	-0.100931
120.9	-0.109123	-0.0612924	-0.0613781	-0.0986019	-0.103666	-0.0648181	-0.0651105	-0.100909
121	-0.10911	-0.0613176	-0.0613827	-0.0985935	-0.103651	-0.0648291	-0.0650989	-0.100901
121.1	-0.10911	-0.0613069	-0.0613819	-0.098579	-0.103637	-0.0648129	-0.0651056	-0.100889
121.2	-0.109094	-0.0613023	-0.0613743	-0.0985768	-0.103639	-0.0648187	-0.0651019	-0.100874
121.3	-0.109095	-0.0613092	-0.0613713	-0.098576	-0.103628	-0.0648162	-0.0650986	-0.100863
121.4	-0.109075	-0.0612985	-0.061369	-0.0985569	-0.103606	-0.0648223	-0.0650998	-0.100846
121.5	-0.10906	-0.0613183	-0.0613713	-0.0985676	-0.103603	-0.0648175	-0.0650931	-0.100835
121.6	-0.109043	-0.0613099	-0.0613636	-0.0985462	-0.103576	-0.0648229	-0.0650968	-0.100818
121.7	-0.109061	-0.0612924	-0.0613675	-0.0985348	-0.103575	-0.0648205	-0.0650964	-0.100812
121.8	-0.109043	-0.0613107	-0.0613675	-0.0985409	-0.103562	-0.0648278	-0.065094	-0.1008
121.9	-0.109011	-0.0612932	-0.0613636	-0.0985096	-0.103542	-0.0648187	-0.065087	-0.100778
122	-0.109023	-0.0613031	-0.0613743	-0.0985172	-0.103534	-0.0648004	-0.0650861	-0.10076
122.1	-0.108993	-0.0613161	-0.0613667	-0.0985096	-0.103531	-0.0648028	-0.0650836	-0.100756
122.2	-0.10899	-0.0613183	-0.0613629	-0.0985096	-0.103514	-0.0648037	-0.0650867	-0.100736
122.3	-0.109009	-0.0613038	-0.061369	-0.0984966	-0.10351	-0.0648065	-0.0650812	-0.100732
122.4	-0.108965	-0.0613	-0.0613606	-0.0984944	-0.103489	-0.0648104	-0.0650775	-0.100712
122.5	-0.108978	-0.0613145	-0.0613667	-0.0984867	-0.103489	-0.0648031	-0.0650827	-0.100689
122.6	-0.108965	-0.0612947	-0.061356	-0.0984646	-0.103472	-0.0648104	-0.0650809	-0.100687
122.7	-0.108953	-0.0612977	-0.0613667	-0.0984715	-0.103463	-0.0647995	-0.0650845	-0.100667
122.8	-0.108942	-0.0613061	-0.0613621	-0.0984692	-0.103453	-0.0648071	-0.0650818	-0.100653
122.9	-0.108935	-0.0612611	-0.0613705	-0.098431	-0.103431	-0.0648114	-0.0650827	-0.100644
123	-0.10892	-0.0612962	-0.0613652	-0.0984478	-0.10342	-0.0647909	-0.0650818	-0.10063
123.1	-0.108895	-0.0613031	-0.0613469	-0.0984409	-0.103416	-0.0648004	-0.0650864	-0.100619
123.2	-0.10891	-0.0612749	-0.0613598	-0.0984181	-0.103402	-0.0647918	-0.0650845	-0.100614
123.3	-0.108898	-0.0612756	-0.0613598	-0.0984135	-0.103403	-0.0647991	-0.0650855	-0.1006
123.4	-0.108868	-0.0612825	-0.061356	-0.0984112	-0.103384	-0.0648013	-0.0650815	-0.100574
123.5	-0.108874	-0.0612733	-0.0613682	-0.0984005	-0.103358	-0.0647885	-0.0650815	-0.100561
123.6	-0.108849	-0.0612848	-0.0613499	-0.0984074	-0.103371	-0.064797	-0.0650931	-0.100549
123.7	-0.10885	-0.061284	-0.0613705	-0.0983982	-0.103348	-0.0647903	-0.0650925	-0.100533
123.8	-0.108846	-0.0612764	-0.0613629	-0.0983906	-0.103352	-0.0647964	-0.0650888	-0.100521
123.9	-0.108837	-0.0612779	-0.0613781	-0.0983784	-0.103326	-0.0647875	-0.0650781	-0.100498
124	-0.108833	-0.061281	-0.0613789	-0.0983784	-0.103313	-0.0647937	-0.0650818	-0.100487
124.1	-0.108793	-0.0612779	-0.0613613	-0.0983677	-0.103303	-0.0647866	-0.0650852	-0.100478
124.2	-0.108801	-0.0612665	-0.061372	-0.0983471	-0.103297	-0.0647985	-0.0650897	-0.100468
124.3	-0.108806	-0.0612741	-0.0613697	-0.0983563	-0.103284	-0.0647912	-0.0650839	-0.100458
124.4	-0.108779	-0.0612787	-0.0613598	-0.0983341	-0.103272	-0.0647882	-0.0650855	-0.10043
124.5	-0.108785	-0.0612733	-0.0613659	-0.0983227	-0.10327	-0.0647857	-0.065091	-0.100417
124.6	-0.108763	-0.0612695	-0.0613514	-0.0983151	-0.103261	-0.0647805	-0.06508	-0.100403
124.7	-0.108763	-0.0612787	-0.0613682	-0.0983128	-0.103258	-0.0647833	-0.0650864	-0.100397
124.8	-0.108747	-0.0612779	-0.0613591	-0.0982998	-0.103249	-0.0647857	-0.0650873	-0.100381
124.9	-0.108732	-0.0612878	-0.0613705	-0.0982998	-0.103241	-0.0647872	-0.065087	-0.100365
125	-0.108727	-0.0612832	-0.0613621	-0.0982891	-0.10323	-0.06479	-0.0650797	-0.100357
125.1	-0.108713	-0.0612825	-0.0613552	-0.0982784	-0.10322	-0.0647885	-0.0650736	-0.100341
125.2	-0.108721	-0.0612802	-0.0613736	-0.0982777	-0.103208	-0.0647845	-0.0650754	-0.100324
125.3	-0.10872	-0.061284	-0.0613697	-0.0982784	-0.103211	-0.0647753	-0.0650717	-0.100317
125.4	-0.108708	-0.0612726	-0.061372	-0.098254	-0.103205	-0.0647726	-0.0650671	-0.10029
125.5	-0.108686	-0.0612878	-0.0613659	-0.0982632	-0.103198	-0.0647802	-0.065069	-0.10028
125.6	-0.108685	-0.0612901	-0.0613621	-0.0982495	-0.103185	-0.064772	-0.0650598	-0.100264
125.7	-0.108685	-0.0612787	-0.061369	-0.098238	-0.103184	-0.0647802	-0.0650675	-0.100249
125.8	-0.108673	-0.0612794	-0.0613644	-0.098235	-0.103169	-0.0647738	-0.0650617	-0.100243
125.9	-0.108656	-0.0612733	-0.0613606	-0.0982174	-0.103145	-0.0647723	-0.065062	-0.100221
126	-0.108656	-0.0612733	-0.0613797	-0.0982105	-0.103149	-0.0647723	-0.0650647	-0.100207
126.1	-0.108644	-0.0612695	-0.0613613	-0.098206	-0.103126	-0.0647732	-0.0650601	-0.10019
126.2	-0.108632	-0.0612672	-0.0613583	-0.0981999	-0.103126	-0.0647692	-0.0650659	-0.100179
126.3	-0.108634	-0.0612718	-0.0613644	-0.098196	-0.103113	-0.064775	-0.0650574	-0.100167
126.4	-0.108592	-0.0612619	-0.0613552	-0.0981793	-0.103102	-0.0647674	-0.0650638	-0.100145
126.5	-0.108595	-0.0612596	-0.0613629	-0.0981846	-0.103102	-0.0647625	-0.0650617	-0.10013
126.6	-0.108578	-0.0612657	-0.0613392	-0.0981762	-0.103091	-0.0647656	-0.0650684	-0.100124
126.7	-0.108584	-0.0612543	-0.0613583	-0.0981709	-0.103087	-0.0647659	-0.065061	-0.100116
126.8	-0.108585	-0.0612596	-0.0613591	-0.0981754	-0.103074	-0.0647607	-0.0650638	-0.100105
126.9	-0.108556	-0.0612573	-0.0613545	-0.0981564	-0.103053	-0.0647555	-0.0650629	-0.100067
127	-0.108562	-0.0612604	-0.0613575	-0.0981579	-0.103054	-0.0647601	-0.065058	-0.100061
127.1	-0.108546	-0.0612756	-0.061343	-0.0981526	-0.10304	-0.0647521	-0.0650592	-0.100052
127.2	-0.108541	-0.0612558	-0.0613537	-0.0981304	-0.103034	-0.0647509	-0.0650583	-0.100043
127.3	-0.108541	-0.0612573	-0.0613522	-0.0981388	-0.103026	-0.0647506	-0.0650598	-0.100038
127.4	-0.108523	-0.0612474	-0.0613499	-0.0981159	-0.103003	-0.0647494	-0.0650574	-0.100015
127.5	-0.108524	-0.0612573	-0.0613583	-0.0981304	-0.102992	-0.0647518	-0.0650467	-0.100008
127.6	-0.108533	-0.0612703	-0.0613545	-0.0981259	-0.10299	-0.0647531	-0.065051	-0.0999898
127.7	-0.108501	-0.0612619	-0.0613606	-0.0981022	-0.102977	-0.0647546	-0.0650498	-0.0999873
127.8	-0.108499	-0.0612596	-0.0613598	-0.0981037	-0.102967	-0.064754	-0.0650516	-0.0999675
127.9	-0.10848	-0.0612703	-0.061353	-0.0980847	-0.102952	-0.0647488	-0.0650464	-0.099948
128	-0.108473	-0.0612672	-0.0613568	-0.0980877	-0.10294	-0.0647488	-0.0650452	-0.09994
128.1	-0.108467	-0.0612756	-0.0613591	-0.0980778	-0.102927	-0.0647473	-0.0650464	-0.0999303
128.2	-0.108459	-0.0612756	-0.0613583	-0.0980732	-0.102918	-0.0647448	-0.0650488	-0.099929
128.3	-0.108444	-0.0612657	-0.0613552	-0.0980549	-0.102911	-0.0647436	-0.0650437	-0.0999138
128.4	-0.108449	-0.0612756	-0.0613568	-0.0980541	-0.102896	-0.0647424	-0.0650409	-0.0998857
128.5	-0.108408	-0.0612588	-0.0613453	-0.0980435	-0.102889	-0.0647387	-0.0650455	-0.0998726
128.6	-0.108412	-0.0612596	-0.0613407	-0.0980358	-0.102882	-0.064743	-0.0650443	-0.0998604
128.7	-0.108425	-0.0612665	-0.0613522	-0.0980328	-0.102877	-0.0647433	-0.0650437	-0.0998497
128.8	-0.108393	-0.0612695	-0.0613377	-0.0980297	-0.102874	-0.0647436	-0.065044	-0.0998415
128.9	-0.108398	-0.0612611	-0.0613507	-0.0980084	-0.102863	-0.0647366	-0.0650385	-0.0998231
129	-0.108373	-0.0612489	-0.0613369	-0.0980068	-0.102854	-0.0647375	-0.0650406	-0.0998012
129.1	-0.108354	-0.0612771	-0.06134	-0.098003	-0.102843	-0.0647317	-0.0650351	-0.0997887
129.2	-0.108378	-0.0612687	-0.0613453	-0.097987	-0.102834	-0.0647274	-0.0650357	-0.0997783
129.3	-0.108352	-0.0612558	-0.06134	-0.0979809	-0.102826	-0.064732	-0.0650345	-0.0997707
129.4	-0.108345	-0.0612626	-0.0613446	-0.0979618	-0.102826	-0.0647277	-0.0650342	-0.0997484
129.5	-0.108327	-0.061255	-0.0613377	-0.097955	-0.102833	-0.0647332	-0.0650369	-0.0997389
129.6	-0.108312	-0.061284	-0.0613316	-0.0979603	-0.10282	-0.064732	-0.0650369	-0.0997212
129.7	-0.108316	-0.0612588	-0.0613354	-0.0979473	-0.102812	-0.0647326	-0.0650321	-0.099716
129.8	-0.108299	-0.0612611	-0.0613362	-0.0979542	-0.10279	-0.0647274	-0.0650284	-0.0997038
129.9	-0.108298	-0.0612581	-0.0613438	-0.0979252	-0.102766	-0.0647244	-0.0650244	-0.0996843
130	-0.108267	-0.0612573	-0.0613308	-0.0979168	-0.102765	-0.0647277	-0.0650321	-0.0996822
130.1	-0.108265	-0.0612794	-0.0613354	-0.097929	-0.102752	-0.0647222	-0.0650299	-0.0996684
130.2	-0.108266	-0.0612619	-0.0613354	-0.0979077	-0.102747	-0.0647271	-0.0650256	-0.0996605
130.3	-0.108241	-0.0612337	-0.0613308	-0.0978939	-0.102731	-0.0647229	-0.0650232	-0.0996437
130.4	-0.108261	-0.0612726	-0.0613369	-0.0978947	-0.102714	-0.0647171	-0.0650211	-0.0996236
130.5	-0.108231	-0.0612543	-0.0613324	-0.097881	-0.102704	-0.0647149	-0.0650202	-0.0996092
130.6	-0.108214	-0.0612649	-0.0613201	-0.0978756	-0.1027	-0.0647143	-0.0650205	-0.0995888
130.7	-0.108238	-0.0612749	-0.0613339	-0.0978718	-0.102686	-0.0647207	-0.0650226	-0.0995866
130.8	-0.108219	-0.0612764	-0.0613308	-0.0978657	-0.102685	-0.064721	-0.0650205	-0.0995717
130.9	-0.108222	-0.0612504	-0.0613339	-0.0978352	-0.102669	-0.0647116	-0.0650259	-0.0995454
131	-0.108216	-0.0612718	-0.0613369	-0.097839	-0.102653	-0.0647131	-0.0650189	-0.0995372
131.1	-0.108212	-0.0612695	-0.0613316	-0.0978275	-0.102654	-0.0647082	-0.065022	-0.0995201
131.2	-0.108204	-0.0612504	-0.061324	-0.0978108	-0.102634	-0.0647161	-0.0650156	-0.0995113
131.3	-0.108202	-0.0612535	-0.0613217	-0.0978024	-0.102632	-0.0647027	-0.0650189	-0.0995015
131.4	-0.1082	-0.0612489	-0.061327	-0.0978001	-0.102612	-0.0646926	-0.0650079	-0.099471
131.5	-0.108184	-0.0612512	-0.0613278	-0.097794	-0.102597	-0.0647052	-0.0650101	-0.0994719
131.6	-0.108185	-0.0612558	-0.0613232	-0.0977894	-0.102589	-0.0646963	-0.0650092	-0.0994521
131.7	-0.108172	-0.0612665	-0.0613194	-0.0977863	-0.102574	-0.0647128	-0.0650089	-0.0994582
131.8	-0.108172	-0.061239	-0.0613263	-0.0977635	-0.102568	-0.0646926	-0.0650021	-0.0994453
131.9	-0.108151	-0.0612642	-0.0613232	-0.0977673	-0.102559	-0.0646859	-0.0649991	-0.099427
132	-0.108155	-0.0612398	-0.0613201	-0.0977535	-0.102547	-0.0646896	-0.0649979	-0.0994243
132.1	-0.108139	-0.0612367	-0.0613079	-0.0977421	-0.102542	-0.0646832	-0.0649899	-0.0994066
132.2	-0.108143	-0.0612436	-0.0613179	-0.0977398	-0.102534	-0.0646835	-0.0649854	-0.099391
132.3	-0.108136	-0.0612665	-0.0613201	-0.0977436	-0.102527	-0.0646795	-0.0649848	-0.0993813
132.4	-0.108125	-0.0612474	-0.0613148	-0.0977184	-0.102512	-0.0646734	-0.0649771	-0.0993617
132.5	-0.108113	-0.0612665	-0.061314	-0.0977207	-0.102499	-0.0646603	-0.0649771	-0.0993477
132.6	-0.108114	-0.0612588	-0.0613163	-0.0977123	-0.102495	-0.0646694	-0.0649899	-0.0993452
132.7	-0.108114	-0.0612344	-0.0613133	-0.0976902	-0.102483	-0.064656	-0.0649869	-0.0993254
132.8	-0.108083	-0.061268	-0.0612957	-0.0977032	-0.102476	-0.0646603	-0.0649826	-0.0993221
132.9	-0.108105	-0.061252	-0.0613011	-0.0976818	-0.102461	-0.0646594	-0.0649762	-0.0993007
133	-0.108067	-0.061239	-0.0612896	-0.0976727	-0.102452	-0.0646621	-0.0649677	-0.0992924
133.1	-0.10808	-0.0612634	-0.0613011	-0.0976727	-0.102444	-0.0646554	-0.0649661	-0.099283
133.2	-0.10809	-0.0612573	-0.0613041	-0.0976635	-0.102435	-0.0646661	-0.0649652	-0.0992714
133.3	-0.108051	-0.0612573	-0.0612858	-0.0976589	-0.102417	-0.0646551	-0.0649585	-0.0992589
133.4	-0.108066	-0.0612649	-0.0613057	-0.097646	-0.102387	-0.0646456	-0.0649582	-0.099247
133.5	-0.108025	-0.0612596	-0.0612881	-0.0976391	-0.102371	-0.0646481	-0.0649579	-0.0992259
133.6	-0.108022	-0.0612565	-0.0612881	-0.0976223	-0.102367	-0.0646456	-0.0649548	-0.0992281
133.7	-0.108034	-0.0612565	-0.0613049	-0.0976177	-0.102352	-0.0646527	-0.0649539	-0.099214
133.8	-0.10801	-0.0612558	-0.0612896	-0.0976124	-0.10235	-0.0646459	-0.0649539	-0.0992101
133.9	-0.108018	-0.0612512	-0.061298	-0.0975918	-0.10234	-0.0646469	-0.0649536	-0.0991902
134	-0.10799	-0.0612451	-0.061282	-0.097591	-0.102335	-0.0646432	-0.0649472	-0.0991682
134.1	-0.107989	-0.061268	-0.0612973	-0.0975895	-0.102326	-0.0646472	-0.0649503	-0.0991679
134.2	-0.107981	-0.0612543	-0.0612889	-0.0975674	-0.102317	-0.064634	-0.0649384	-0.099149
134.3	-0.107971	-0.061242	-0.0612896	-0.097559	-0.102314	-0.0646398	-0.064939	-0.0991417
134.4	-0.107957	-0.0612581	-0.0612965	-0.0975575	-0.102281	-0.0646377	-0.0649423	-0.0991164
134.5	-0.10794	-0.0612436	-0.061295	-0.0975475	-0.102271	-0.0646334	-0.0649429	-0.0991035
134.6	-0.107937	-0.0612657	-0.0612912	-0.0975529	-0.102262	-0.0646298	-0.0649426	-0.0990932
134.7	-0.107944	-0.0612588	-0.0613041	-0.0975521	-0.102255	-0.0646344	-0.064935	-0.0990877
134.8	-0.107929	-0.0612527	-0.0612881	-0.0975414	-0.102253	-0.0646252	-0.0649414	-0.0990718
134.9	-0.107916	-0.061255	-0.0612912	-0.0975262	-0.102244	-0.0646221	-0.0649368	-0.0990486
135	-0.1079	-0.0612543	-0.0612889	-0.097517	-0.102234	-0.064616	-0.0649332	-0.0990376
135.1	-0.10789	-0.0612443	-0.0612858	-0.0975033	-0.102232	-0.0646212	-0.0649347	-0.0990227
135.2	-0.107896	-0.0612504	-0.0612881	-0.0975041	-0.102218	-0.0646136	-0.064932	-0.099016
135.3	-0.107878	-0.0612436	-0.061282	-0.0974949	-0.102212	-0.0646182	-0.0649335	-0.0990083
135.4	-0.107878	-0.0612398	-0.061282	-0.0974827	-0.102205	-0.0646176	-0.064931	-0.0989821
135.5	-0.107874	-0.0612512	-0.0612774	-0.0974697	-0.102189	-0.0646029	-0.0649313	-0.0989662
135.6	-0.107847	-0.0612443	-0.0612645	-0.0974598	-0.10219	-0.0646118	-0.0649317	-0.0989613
135.7	-0.107853	-0.0612337	-0.0612805	-0.0974629	-0.102171	-0.0646017	-0.0649286	-0.0989442
135.8	-0.107854	-0.0612451	-0.061279	-0.0974545	-0.102169	-0.0646133	-0.0649243	-0.0989449
135.9	-0.107835	-0.0612344	-0.0612759	-0.0974415	-0.10215	-0.0646188	-0.0649295	-0.098922
136	-0.107822	-0.061252	-0.0612797	-0.0974331	-0.102147	-0.0646005	-0.0649286	-0.0989076
136.1	-0.1078	-0.0612375	-0.0612545	-0.0974156	-0.10213	-0.0646112	-0.0649207	-0.0989073
136.2	-0.107804	-0.0612497	-0.0612675	-0.0974262	-0.102122	-0.0645919	-0.0649234	-0.0988844
136.3	-0.107808	-0.0612459	-0.0612713	-0.0974087	-0.102102	-0.0646002	-0.0649164	-0.0988884
136.4	-0.107768	-0.0612558	-0.0612637	-0.0974079	-0.102087	-0.0645956	-0.064914	-0.09886
136.5	-0.107781	-0.0612375	-0.0612751	-0.0973927	-0.10209	-0.0645904	-0.0649155	-0.0988515
136.6	-0.107769	-0.0612436	-0.0612736	-0.0973881	-0.102075	-0.0645944	-0.0649136	-0.0988451
136.7	-0.107746	-0.0612581	-0.0612614	-0.0974011	-0.102082	-0.0645877	-0.0649152	-0.0988344
136.8	-0.10774	-0.0612291	-0.0612599	-0.0973721	-0.102065	-0.064591	-0.0649118	-0.098831
136.9	-0.107747	-0.0612649	-0.0612698	-0.0973782	-0.102042	-0.0645932	-0.0649072	-0.0988124
137	-0.107709	-0.061242	-0.0612622	-0.097353	-0.102037	-0.064584	-0.0649011	-0.0987904
137.1	-0.10772	-0.0612237	-0.0612637	-0.0973553	-0.102018	-0.0645849	-0.0648984	-0.0987819
137.2	-0.107726	-0.0612565	-0.0612698	-0.0973622	-0.102011	-0.0645755	-0.0648947	-0.0987691
137.3	-0.107701	-0.0612413	-0.0612637	-0.0973461	-0.102005	-0.06458	-0.0648935	-0.0987672
137.4	-0.107703	-0.0612497	-0.0612706	-0.0973477	-0.101993	-0.0645758	-0.0648923	-0.0987462
137.5	-0.107699	-0.0612245	-0.0612667	-0.0973225	-0.101983	-0.0645642	-0.0648862	-0.0987294
137.6	-0.10768	-0.0612466	-0.0612584	-0.0973377	-0.101972	-0.0645712	-0.0648856	-0.09873
137.7	-0.107665	-0.0612451	-0.0612576	-0.0973385	-0.101969	-0.0645535	-0.0648856	-0.0987129
137.8	-0.107686	-0.0612123	-0.0612683	-0.0973087	-0.101963	-0.0645587	-0.0648871	-0.098712
137.9	-0.107655	-0.0612634	-0.0612423	-0.0973225	-0.101943	-0.0645584	-0.0648837	-0.0986998
138	-0.107665	-0.0612184	-0.061253	-0.0972874	-0.10194	-0.0645492	-0.0648853	-0.098683
138.1	-0.107656	-0.0612436	-0.0612522	-0.0972965	-0.101926	-0.0645559	-0.0648746	-0.0986769
138.2	-0.107639	-0.0612596	-0.0612446	-0.0973011	-0.101923	-0.064544	-0.0648758	-0.0986678
138.3	-0.107642	-0.0612161	-0.0612515	-0.0972698	-0.101909	-0.0645486	-0.0648682	-0.0986623
138.4	-0.107613	-0.0612466	-0.0612408	-0.0972759	-0.101898	-0.0645462	-0.0648642	-0.0986424
138.5	-0.107648	-0.0612237	-0.061253	-0.0972576	-0.101893	-0.064541	-0.0648642	-0.0986354
138.6	-0.107614	-0.0612451	-0.0612347	-0.0972698	-0.101874	-0.0645452	-0.064859	-0.0986253
138.7	-0.107607	-0.0612352	-0.0612446	-0.0972492	-0.101876	-0.0645416	-0.0648648	-0.0986192
138.8	-0.10762	-0.0612153	-0.0612568	-0.0972416	-0.101852	-0.0645376	-0.0648618	-0.0986095
138.9	-0.107587	-0.0612459	-0.0612271	-0.0972317	-0.101833	-0.0645291	-0.0648554	-0.0985823
139	-0.107606	-0.0612222	-0.0612423	-0.0972164	-0.101831	-0.0645199	-0.0648557	-0.0985652
139.1	-0.107591	-0.0612443	-0.06124	-0.0972302	-0.101824	-0.0645248	-0.0648547	-0.0985603
139.2	-0.107558	-0.0612382	-0.0612233	-0.0972248	-0.101817	-0.0645199	-0.0648441	-0.0985396
139.3	-0.107569	-0.0612337	-0.0612355	-0.097218	-0.101804	-0.0645227	-0.0648435	-0.0985335
139.4	-0.107552	-0.0612489	-0.0612309	-0.0972164	-0.101786	-0.0645178	-0.0648413	-0.0985161
139.5	-0.10755	-0.0612359	-0.0612378	-0.0972027	-0.101781	-0.0645111	-0.0648404	-0.0985033
139.6	-0.107542	-0.0612367	-0.06124	-0.0972004	-0.101781	-0.0645089	-0.0648349	-0.0984962
139.7	-0.107528	-0.0612375	-0.0612294	-0.0971989	-0.101777	-0.0645092	-0.0648337	-0.0984831
139.8	-0.107526	-0.0612253	-0.0612255	-0.0971867	-0.101766	-0.064508	-0.0648303	-0.0984743
139.9	-0.107513	-0.061223	-0.0612294	-0.0971844	-0.101745	-0.0644979	-0.0648282	-0.0984563
140	-0.10751	-0.0612344	-0.0612362	-0.0971768	-0.101747	-0.0645007	-0.0648392	-0.0984364
140.1	-0.107508	-0.061226	-0.0612431	-0.097179	-0.101729	-0.0644943	-0.0648312	-0.098427
140.2	-0.107501	-0.0612321	-0.0612309	-0.097163	-0.101737	-0.0644946	-0.0648288	-0.0984053
140.3	-0.107491	-0.0612283	-0.0612378	-0.0971592	-0.101717	-0.0644943	-0.0648242	-0.0984056
140.4	-0.107475	-0.061226	-0.0612286	-0.0971478	-0.101698	-0.0644882	-0.0648212	-0.0983907
140.5	-0.107472	-0.0612344	-0.0612408	-0.0971394	-0.101691	-0.064486	-0.0648178	-0.0983842
140.6	-0.107464	-0.0612451	-0.0612362	-0.0971386	-0.101688	-0.0644821	-0.0648248	-0.0983751
140.7	-0.107452	-0.0612214	-0.0612385	-0.0971394	-0.101683	-0.0644851	-0.0648206	-0.0983669
140.8	-0.107444	-0.0612207	-0.0612408	-0.0971264	-0.101682	-0.0644799	-0.0648239	-0.0983562
140.9	-0.107424	-0.0612405	-0.0612423	-0.0971348	-0.101672	-0.0644723	-0.0648151	-0.0983403
141	-0.107435	-0.0612184	-0.0612477	-0.097105	-0.10166	-0.0644757	-0.0648206	-0.098326
141.1	-0.107418	-0.0612382	-0.0612461	-0.0971172	-0.10166	-0.0644729	-0.0648221	-0.0983131
141.2	-0.107392	-0.0612527	-0.0612263	-0.0971256	-0.101651	-0.064472	-0.0648123	-0.0983022
141.3	-0.107402	-0.0612512	-0.0612316	-0.0971104	-0.101646	-0.0644622	-0.0648154	-0.0982933
141.4	-0.107363	-0.0612481	-0.0612103	-0.0970867	-0.101626	-0.0644647	-0.0648105	-0.0982722
141.5	-0.107366	-0.0612512	-0.0612255	-0.0970883	-0.101627	-0.0644577	-0.0648077	-0.0982628
141.6	-0.107409	-0.0612344	-0.06124	-0.0970753	-0.101615	-0.0644647	-0.0648102	-0.0982585
141.7	-0.107369	-0.061223	-0.0612263	-0.0970616	-0.101615	-0.0644619	-0.0648111	-0.0982463
141.8	-0.107353	-0.0612443	-0.061224	-0.0970738	-0.101599	-0.0644622	-0.0648032	-0.0982353
141.9	-0.10737	-0.06121	-0.0612339	-0.0970486	-0.101581	-0.0644516	-0.0648068	-0.098203
142	-0.107349	-0.0612367	-0.061224	-0.0970593	-0.101579	-0.0644406	-0.0648114	-0.0981917
142.1	-0.107359	-0.0612436	-0.0612362	-0.0970532	-0.101559	-0.0644467	-0.0648077	-0.0981895
142.2	-0.107356	-0.0612298	-0.0612378	-0.0970341	-0.101558	-0.0644302	-0.0648077	-0.0981819
142.3	-0.107334	-0.0612146	-0.0612263	-0.097031	-0.101546	-0.0644421	-0.0648062	-0.0981767
142.4	-0.107335	-0.0612382	-0.0612385	-0.0970265	-0.101533	-0.0644393	-0.0648001	-0.0981487
142.5	-0.107324	-0.0612092	-0.0612294	-0.097002	-0.101526	-0.0644357	-0.064802	-0.0981413
142.6	-0.107324	-0.0612291	-0.0612378	-0.097012	-0.101508	-0.06444	-0.064794	-0.0981337
142.7	-0.107318	-0.0612443	-0.0612255	-0.0970158	-0.101496	-0.0644372	-0.0647928	-0.0981255
142.8	-0.107316	-0.06121	-0.0612294	-0.0969898	-0.101502	-0.0644418	-0.0647894	-0.0981181
142.9	-0.107299	-0.061239	-0.0612149	-0.0969998	-0.101483	-0.0644372	-0.0647882	-0.098102
143	-0.10729	-0.0612222	-0.0612225	-0.0969822	-0.101476	-0.0644317	-0.0647928	-0.0980885
143.1	-0.1073	-0.0612184	-0.0612301	-0.0969776	-0.101468	-0.0644323	-0.0647833	-0.0980818
143.2	-0.107283	-0.0612321	-0.0612164	-0.0969853	-0.101461	-0.0644268	-0.0647824	-0.0980724
143.3	-0.107263	-0.0612214	-0.0612179	-0.0969792	-0.101446	-0.0644314	-0.0647748	-0.0980647
143.4	-0.107273	-0.0612359	-0.061221	-0.0969799	-0.10143	-0.0644284	-0.0647687	-0.0980525
143.5	-0.10724	-0.0612321	-0.0612019	-0.09697	-0.101433	-0.0644287	-0.064772	-0.0980452
143.6	-0.107256	-0.061223	-0.0612248	-0.096957	-0.101414	-0.0644238	-0.0647675	-0.0980354
143.7	-0.107266	-0.0612321	-0.0612233	-0.096957	-0.10142	-0.0644168	-0.0647702	-0.0980287
143.8	-0.107231	-0.0612184	-0.0612088	-0.0969425	-0.101404	-0.0644143	-0.0647629	-0.0980174
143.9	-0.10724	-0.0612405	-0.0612263	-0.0969464	-0.101398	-0.0644201	-0.0647611	-0.0979951
144	-0.107215	-0.0612123	-0.0612225	-0.0969326	-0.101392	-0.0644131	-0.0647601	-0.0979848
144.1	-0.107199	-0.0612123	-0.0612202	-0.096928	-0.101379	-0.0644149	-0.0647608	-0.0979738
144.2	-0.107216	-0.0612329	-0.0612309	-0.0969258	-0.101369	-0.0644058	-0.0647614	-0.0979698
144.3	-0.107201	-0.0612085	-0.0612217	-0.0969128	-0.101364	-0.0644104	-0.0647644	-0.0979561
144.4	-0.107188	-0.0612443	-0.0612248	-0.0969158	-0.101349	-0.0644039	-0.0647601	-0.0979411
144.5	-0.107189	-0.0612253	-0.061224	-0.0968998	-0.101338	-0.0643978	-0.0647565	-0.0979304
144.6	-0.107175	-0.061226	-0.0612263	-0.096896	-0.10133	-0.0644012	-0.0647589	-0.0979247
144.7	-0.107168	-0.0612443	-0.0612187	-0.0969113	-0.101313	-0.0644015	-0.0647604	-0.0979189
144.8	-0.107172	-0.0612291	-0.0612164	-0.0968914	-0.10131	-0.0643997	-0.0647568	-0.0979039
144.9	-0.10715	-0.0612459	-0.0612156	-0.0968937	-0.1013	-0.0643951	-0.064762	-0.0978886
145	-0.107153	-0.0612298	-0.0612141	-0.0968762	-0.10129	-0.0643939	-0.0647556	-0.0978859
145.1	-0.107157	-0.0612253	-0.0612225	-0.0968655	-0.101283	-0.0643936	-0.0647617	-0.0978725
145.2	-0.107144	-0.061255	-0.061221	-0.0968754	-0.101272	-0.0643817	-0.0647537	-0.0978566
145.3	-0.10713	-0.0612329	-0.0612172	-0.096851	-0.101261	-0.0643917	-0.0647543	-0.097852
145.4	-0.107128	-0.0612474	-0.0612217	-0.0968517	-0.101241	-0.0643927	-0.064744	-0.0978413
145.5	-0.10712	-0.0612344	-0.0612172	-0.0968441	-0.101217	-0.0643835	-0.0647431	-0.0978249
145.6	-0.107105	-0.0612123	-0.061221	-0.0968266	-0.101213	-0.0643872	-0.0647424	-0.0978151
145.7	-0.107105	-0.0612504	-0.0612294	-0.0968388	-0.101197	-0.0643725	-0.0647467	-0.0977968
145.8	-0.107118	-0.0612382	-0.0612309	-0.096825	-0.101199	-0.0643832	-0.0647424	-0.0977965
145.9	-0.107077	-0.0612489	-0.0612149	-0.0968258	-0.101181	-0.0643814	-0.0647418	-0.0977806
146	-0.107104	-0.0612466	-0.0612255	-0.0968128	-0.101175	-0.0643756	-0.0647391	-0.097765
146.1	-0.107075	-0.0612268	-0.061211	-0.096806	-0.101166	-0.0643795	-0.0647385	-0.0977623
146.2	-0.107057	-0.0612565	-0.0612049	-0.0968151	-0.101169	-0.0643707	-0.0647385	-0.0977403
146.3	-0.107078	-0.0612405	-0.0612194	-0.0968052	-0.101165	-0.0643737	-0.0647391	-0.0977342
146.4	-0.107042	-0.0612459	-0.061208	-0.0967976	-0.101143	-0.0643679	-0.0647351	-0.0977156
146.5	-0.10705	-0.061252	-0.0612156	-0.0967983	-0.10114	-0.06436	-0.0647312	-0.0977077
146.6	-0.107042	-0.061223	-0.0612156	-0.0967823	-0.101129	-0.0643637	-0.064729	-0.0976915
146.7	-0.107041	-0.0612405	-0.0612172	-0.0967816	-0.101126	-0.0643673	-0.064725	-0.0976836
146.8	-0.107017	-0.0612352	-0.0612172	-0.096777	-0.101112	-0.0643624	-0.0647263	-0.0976698
146.9	-0.107021	-0.0612382	-0.0612233	-0.0967556	-0.101094	-0.064364	-0.0647305	-0.0976512
147	-0.107015	-0.0612329	-0.0612172	-0.0967465	-0.101084	-0.0643591	-0.0647211	-0.0976433
147.1	-0.106992	-0.0612176	-0.0612118	-0.0967365	-0.101078	-0.0643667	-0.0647217	-0.0976253
147.2	-0.106998	-0.0612352	-0.061221	-0.0967457	-0.10106	-0.0643569	-0.0647083	-0.0976262
147.3	-0.107	-0.0612321	-0.0612194	-0.0967358	-0.101065	-0.0643646	-0.0647086	-0.0976164
147.4	-0.106973	-0.0612352	-0.0612179	-0.0967381	-0.10105	-0.0643606	-0.0647168	-0.0976021
147.5	-0.10698	-0.061223	-0.0612179	-0.0967304	-0.101032	-0.0643493	-0.0647122	-0.0975948
147.6	-0.10696	-0.0612321	-0.0612095	-0.096722	-0.101037	-0.0643524	-0.0647144	-0.0975838
147.7	-0.106947	-0.0612329	-0.0612049	-0.0967182	-0.101027	-0.0643429	-0.0647083	-0.0975764
147.8	-0.10696	-0.0612161	-0.0612141	-0.0967098	-0.10101	-0.0643423	-0.0647119	-0.0975655
147.9	-0.106942	-0.0612428	-0.0612156	-0.0967037	-0.100996	-0.0643347	-0.0647101	-0.0975417
148	-0.106937	-0.0612245	-0.0612118	-0.0966839	-0.100984	-0.0643301	-0.0647064	-0.0975279
148.1	-0.106917	-0.0612268	-0.0612049	-0.0966831	-0.100983	-0.0643338	-0.0647101	-0.0975258
148.2	-0.106928	-0.0612298	-0.0612164	-0.0966877	-0.100979	-0.0643316	-0.0647092	-0.0975163
148.3	-0.106918	-0.061226	-0.0612011	-0.0966801	-0.100972	-0.064331	-0.0646991	-0.0975117
148.4	-0.106906	-0.0612352	-0.0612011	-0.0966641	-0.100958	-0.0643261	-0.0646906	-0.0974986
148.5	-0.106902	-0.0612222	-0.0612027	-0.0966564	-0.100963	-0.0643231	-0.0646973	-0.097491
148.6	-0.106873	-0.0612298	-0.0611843	-0.0966511	-0.100945	-0.0643176	-0.0646887	-0.0974773
148.7	-0.106861	-0.0612306	-0.061195	-0.0966442	-0.100952	-0.0643173	-0.0646951	-0.0974709
148.8	-0.10688	-0.0612199	-0.0612042	-0.0966358	-0.100934	-0.0643118	-0.064693	-0.0974635
148.9	-0.106854	-0.0612275	-0.0611905	-0.0966343	-0.10092	-0.0643203	-0.0646881	-0.0974422
149	-0.106864	-0.0612275	-0.0611988	-0.0966267	-0.100917	-0.0643173	-0.0646881	-0.0974394
149.1	-0.106862	-0.0612169	-0.0611866	-0.096629	-0.100908	-0.0643057	-0.0646805	-0.0974309
149.2	-0.106838	-0.0612413	-0.0611851	-0.0966351	-0.100906	-0.0643127	-0.0646808	-0.0974272
149.3	-0.106849	-0.0612062	-0.0611966	-0.0966168	-0.100892	-0.0642996	-0.0646692	-0.0974141
149.4	-0.106833	-0.0612245	-0.0611889	-0.0966084	-0.100878	-0.064299	-0.0646649	-0.0973997
149.5	-0.106833	-0.0612459	-0.0611851	-0.0966145	-0.100884	-0.0643008	-0.0646713	-0.0973885
149.6	-0.106821	-0.0612031	-0.0611813	-0.0965885	-0.100863	-0.0642968	-0.0646625	-0.0973802
149.7	-0.106819	-0.06121	-0.0611859	-0.096587	-0.100867	-0.0643011	-0.0646597	-0.0973692
149.8	-0.106812	-0.0612367	-0.0611836	-0.0965908	-0.100859	-0.064291	-0.0646546	-0.0973631
149.9	-0.106801	-0.0612108	-0.061176	-0.0965702	-0.100852	-0.0642901	-0.0646558	-0.0973528
150	-0.106792	-0.0612146	-0.0611782	-0.0965649	-0.100839	-0.0642825	-0.0646494	-0.097339
150.1	-0.10679	-0.0612436	-0.0611805	-0.0965794	-0.100843	-0.0642825	-0.064653	-0.0973311
150.2	-0.106785	-0.0612192	-0.0611836	-0.096558	-0.10082	-0.0642749	-0.0646478	-0.0973192
150.3	-0.106773	-0.0611993	-0.0611699	-0.0965519	-0.10083	-0.0642749	-0.0646506	-0.0973125
150.4	-0.106779	-0.0612329	-0.0611721	-0.0965573	-0.100809	-0.0642691	-0.0646396	-0.097303
150.5	-0.106756	-0.0611879	-0.0611714	-0.0965344	-0.100798	-0.064273	-0.0646359	-0.0972893
150.6	-0.106757	-0.0611932	-0.0611706	-0.0965405	-0.100806	-0.0642602	-0.064632	-0.0972743
150.7	-0.106761	-0.0612131	-0.0611699	-0.0965443	-0.100791	-0.0642672	-0.0646344	-0.0972728
150.8	-0.106746	-0.0612108	-0.0611607	-0.0965328	-0.100788	-0.0642587	-0.0646399	-0.0972615
150.9	-0.106748	-0.0612062	-0.0611653	-0.096529	-0.100762	-0.0642572	-0.0646295	-0.0972401
151	-0.106739	-0.0612222	-0.0611645	-0.0965283	-0.10076	-0.0642623	-0.0646222	-0.0972414
151.1	-0.106733	-0.0611917	-0.0611668	-0.0964993	-0.100745	-0.0642529	-0.0646234	-0.0972319
151.2	-0.106722	-0.0612047	-0.0611622	-0.0965046	-0.100746	-0.0642581	-0.0646219	-0.0972252
151.3	-0.106703	-0.0612192	-0.061163	-0.0965031	-0.100736	-0.0642553	-0.0646152	-0.0972151
151.4	-0.106697	-0.061194	-0.0611561	-0.0964764	-0.100719	-0.0642492	-0.0646152	-0.0971965
151.5	-0.106695	-0.0612054	-0.0611676	-0.0964787	-0.100712	-0.0642459	-0.0646115	-0.0971898
151.6	-0.106693	-0.0612176	-0.0611645	-0.0964794	-0.100702	-0.0642468	-0.0646085	-0.0971809
151.7	-0.106691	-0.0612108	-0.0611622	-0.0964604	-0.100694	-0.0642373	-0.0646018	-0.097169
151.8	-0.106671	-0.0612024	-0.061163	-0.0964604	-0.100679	-0.0642404	-0.064603	-0.097158
151.9	-0.106667	-0.0612161	-0.0611538	-0.0964398	-0.100664	-0.0642324	-0.0646021	-0.0971437
152	-0.106658	-0.0611902	-0.0611485	-0.0964268	-0.100657	-0.0642324	-0.0646018	-0.0971382
152.1	-0.106673	-0.0612131	-0.0611599	-0.0964344	-0.100648	-0.0642282	-0.0645987	-0.0971278
152.2	-0.106652	-0.0612199	-0.061137	-0.0964192	-0.100637	-0.0642288	-0.0645981	-0.0971223
152.3	-0.106651	-0.0611818	-0.061147	-0.0963848	-0.100633	-0.0642288	-0.0646005	-0.0971217
152.4	-0.106634	-0.0612199	-0.061137	-0.0963864	-0.100616	-0.0642294	-0.0645953	-0.0971074
152.5	-0.106628	-0.0611856	-0.0611424	-0.0963596	-0.100603	-0.0642218	-0.0645917	-0.0970949
152.6	-0.106613	-0.0611993	-0.0611363	-0.096365	-0.100604	-0.0642156	-0.0645862	-0.09709
152.7	-0.106608	-0.0612192	-0.0611393	-0.0963612	-0.10059	-0.0642144	-0.0645871	-0.0970839
152.8	-0.106603	-0.0611902	-0.0611393	-0.0963436	-0.100593	-0.0642202	-0.0645874	-0.0970714
152.9	-0.106586	-0.0612024	-0.0611355	-0.0963368	-0.100577	-0.0642218	-0.0645822	-0.0970509
153	-0.106581	-0.0611764	-0.0611355	-0.0963154	-0.10056	-0.0642147	-0.0645792	-0.097039
153.1	-0.106586	-0.0611879	-0.0611538	-0.0963192	-0.100564	-0.0642144	-0.0645795	-0.0970409
153.2	-0.106582	-0.0611963	-0.0611416	-0.0963207	-0.100548	-0.064208	-0.0645776	-0.0970329
153.3	-0.106556	-0.0611673	-0.0611294	-0.0963108	-0.100549	-0.0642141	-0.0645776	-0.0970262
153.4	-0.106573	-0.0611871	-0.06115	-0.096307	-0.100538	-0.0642041	-0.0645755	-0.0970103
153.5	-0.10654	-0.0611719	-0.0611241	-0.0962979	-0.100526	-0.0641998	-0.0645715	-0.0969957
153.6	-0.106546	-0.0611719	-0.061137	-0.0963009	-0.100524	-0.0642013	-0.0645767	-0.0969896
153.7	-0.106564	-0.0611787	-0.0611508	-0.096291	-0.100509	-0.06419	-0.0645703	-0.0969841
153.8	-0.106529	-0.0611688	-0.0611386	-0.0962933	-0.100516	-0.0641943	-0.0645722	-0.0969688
153.9	-0.106542	-0.0611795	-0.061147	-0.0962834	-0.100504	-0.0641876	-0.064567	-0.0969539
154	-0.106535	-0.0611696	-0.0611409	-0.0962849	-0.100486	-0.0641818	-0.0645581	-0.0969423
154.1	-0.106514	-0.0611711	-0.0611386	-0.0962811	-0.100492	-0.0641787	-0.0645578	-0.0969334
154.2	-0.106505	-0.0611726	-0.0611332	-0.0962795	-0.100479	-0.0641741	-0.0645554	-0.0969267
154.3	-0.106513	-0.0611619	-0.0611378	-0.0962727	-0.100478	-0.0641671	-0.0645545	-0.0969173
154.4	-0.106477	-0.0611673	-0.0611187	-0.0962567	-0.100461	-0.0641653	-0.0645523	-0.096906
154.5	-0.106481	-0.0611543	-0.061121	-0.0962483	-0.100456	-0.0641613	-0.0645593	-0.0968929
154.6	-0.106488	-0.0611558	-0.0611233	-0.0962505	-0.10044	-0.0641543	-0.0645505	-0.0968794
154.7	-0.106458	-0.0611635	-0.0611187	-0.0962513	-0.100442	-0.0641546	-0.0645612	-0.0968712
154.8	-0.106465	-0.0611604	-0.0611294	-0.0962521	-0.100424	-0.0641519	-0.0645532	-0.0968675
154.9	-0.10646	-0.0611497	-0.0611241	-0.0962322	-0.10041	-0.0641455	-0.0645496	-0.0968529
155	-0.106439	-0.0611604	-0.0611225	-0.0962414	-0.100414	-0.0641525	-0.0645505	-0.0968419
155.1	-0.106452	-0.0611352	-0.0611241	-0.0962299	-0.100398	-0.0641442	-0.0645535	-0.0968324
155.2	-0.106441	-0.061136	-0.0611294	-0.0962139	-0.100398	-0.0641369	-0.0645474	-0.096823
155.3	-0.106429	-0.0611505	-0.0611248	-0.0962216	-0.100386	-0.0641369	-0.064548	-0.096823
155.4	-0.106431	-0.0611345	-0.0611271	-0.0962032	-0.10037	-0.0641348	-0.0645456	-0.0968156
155.5	-0.106422	-0.0611581	-0.061137	-0.0962071	-0.100363	-0.0641302	-0.0645413	-0.0968031
155.6	-0.106397	-0.0611566	-0.0611248	-0.0962025	-0.100353	-0.0641314	-0.0645395	-0.0967946
155.7	-0.10641	-0.0611612	-0.0611424	-0.0962032	-0.100345	-0.0641235	-0.0645331	-0.0967812
155.8	-0.106401	-0.0611406	-0.0611386	-0.0961933	-0.100335	-0.0641296	-0.0645404	-0.0967781
155.9	-0.106387	-0.0611596	-0.061134	-0.0962017	-0.100309	-0.0641281	-0.0645306	-0.096769
156	-0.106388	-0.0611467	-0.0611439	-0.0961857	-0.1003	-0.064103	-0.0645306	-0.096761
156.1	-0.10637	-0.0611291	-0.0611302	-0.0961849	-0.100298	-0.0641104	-0.0645212	-0.0967525
156.2	-0.106352	-0.0611497	-0.0611325	-0.096188	-0.100292	-0.0641012	-0.0645337	-0.0967427
156.3	-0.106368	-0.0611535	-0.0611462	-0.0961926	-0.100281	-0.0641055	-0.0645218	-0.0967369
156.4	-0.10633	-0.0611253	-0.0611279	-0.0961743	-0.100265	-0.0640994	-0.06452	-0.096721
156.5	-0.106346	-0.0611459	-0.0611447	-0.0961826	-0.100263	-0.0640957	-0.0645288	-0.0967113
156.6	-0.106342	-0.0611444	-0.0611416	-0.0961697	-0.100244	-0.0640927	-0.0645166	-0.096707
156.7	-0.106314	-0.0611322	-0.0611317	-0.0961659	-0.100236	-0.0640902	-0.0645139	-0.0966927
156.8	-0.10632	-0.0611329	-0.0611393	-0.0961598	-0.100233	-0.0640847	-0.0645154	-0.0966805
156.9	-0.106286	-0.061149	-0.0611279	-0.0961567	-0.100213	-0.0640832	-0.0645194	-0.0966695
157	-0.106288	-0.06112	-0.0611401	-0.0961498	-0.100194	-0.0640829	-0.064516	-0.0966628
157.1	-0.106307	-0.0611345	-0.0611576	-0.0961437	-0.1002	-0.0640786	-0.0645187	-0.0966548
157.2	-0.106271	-0.0611375	-0.0611409	-0.0961476	-0.10018	-0.0640808	-0.0645117	-0.0966539
157.3	-0.106269	-0.0611322	-0.0611515	-0.0961376	-0.100176	-0.0640829	-0.0645117	-0.0966444
157.4	-0.106247	-0.0611291	-0.0611409	-0.0961208	-0.100169	-0.0640756	-0.064516	-0.0966341
157.5	-0.106243	-0.0611459	-0.0611439	-0.0961369	-0.100163	-0.0640737	-0.0645105	-0.0966167
157.6	-0.106257	-0.0611352	-0.0611584	-0.0961186	-0.10016	-0.064075	-0.0645065	-0.0966127
157.7	-0.106227	-0.061104	-0.0611363	-0.0960972	-0.100142	-0.064067	-0.0645029	-0.0966069
157.8	-0.106218	-0.0611352	-0.0611409	-0.0961125	-0.100133	-0.0640664	-0.0645047	-0.0966032
157.9	-0.106221	-0.061123	-0.0611477	-0.0960903	-0.100125	-0.0640634	-0.0644946	-0.0965807
158	-0.10618	-0.0611146	-0.0611325	-0.0960774	-0.100114	-0.0640692	-0.0644867	-0.0965688
158.1	-0.10622	-0.0611421	-0.0611508	-0.0960949	-0.100114	-0.0640615	-0.0644904	-0.0965587
158.2	-0.106191	-0.0611467	-0.0611378	-0.0960858	-0.100106	-0.0640615	-0.0644898	-0.0965456
158.3	-0.106164	-0.0611177	-0.0611294	-0.0960636	-0.1001	-0.0640649	-0.0644885	-0.0965459
158.4	-0.106178	-0.0611513	-0.061134	-0.0960804	-0.100081	-0.0640631	-0.0644757	-0.0965416
158.5	-0.106163	-0.0611345	-0.0611401	-0.0960629	-0.100077	-0.064057	-0.0644775	-0.0965306
158.6	-0.106185	-0.0611192	-0.0611493	-0.0960529	-0.100061	-0.0640567	-0.0644782	-0.0965245
158.7	-0.106162	-0.0611558	-0.0611355	-0.096072	-0.100066	-0.0640438	-0.0644812	-0.0965053
158.8	-0.106149	-0.0611474	-0.0611401	-0.0960629	-0.100057	-0.0640545	-0.0644806	-0.0964977
158.9	-0.106124	-0.0611421	-0.0611256	-0.0960507	-0.100039	-0.0640496	-0.0644748	-0.0964821
159	-0.106132	-0.0611535	-0.0611325	-0.0960468	-0.100035	-0.0640338	-0.0644739	-0.0964687
159.1	-0.106152	-0.0611253	-0.0611515	-0.0960362	-0.100027	-0.0640432	-0.0644754	-0.096461
159.2	-0.106111	-0.0611329	-0.0611294	-0.0960339	-0.100025	-0.0640399	-0.0644666	-0.0964503
159.3	-0.106111	-0.0611505	-0.0611264	-0.0960453	-0.100016	-0.0640432	-0.064465	-0.09644
159.4	-0.106086	-0.0611215	-0.0611225	-0.096024	-0.100013	-0.064031	-0.0644666	-0.0964198
159.5	-0.106078	-0.0611406	-0.0611203	-0.0960346	-0.100008	-0.0640316	-0.0644681	-0.0964168
159.6	-0.10612	-0.0611459	-0.0611431	-0.0960331	-0.100003	-0.0640255	-0.0644663	-0.0964082
159.7	-0.106093	-0.0611192	-0.061134	-0.096014	-0.099997	-0.0640274	-0.0644617	-0.0963972
159.8	-0.106076	-0.0611421	-0.0611241	-0.096027	-0.0999885	-0.0640209	-0.0644635	-0.0963881
159.9	-0.106085	-0.0611108	-0.0611348	-0.0960072	-0.0999808	-0.0640188	-0.0644565	-0.0963777
160	-0.106063	-0.0611276	-0.0611164	-0.0960224	-0.0999744	-0.0640237	-0.064455	-0.0963734
160.1	-0.106067	-0.061139	-0.0611264	-0.0960156	-0.0999747	-0.0640209	-0.0644479	-0.0963634
160.2	-0.106072	-0.0611146	-0.0611378	-0.0960049	-0.0999595	-0.0640249	-0.0644522	-0.0963548
160.3	-0.106062	-0.0611268	-0.0611271	-0.0960217	-0.0999604	-0.0640142	-0.0644507	-0.0963518
160.4	-0.106056	-0.0611207	-0.0611317	-0.095995	-0.0999558	-0.0640094	-0.0644455	-0.0963396
160.5	-0.106049	-0.0611192	-0.0611256	-0.095998	-0.0999399	-0.064006	-0.064451	-0.0963289
160.6	-0.106036	-0.0611307	-0.0611264	-0.0959942	-0.0999399	-0.0640075	-0.0644409	-0.096313
160.7	-0.106025	-0.0611268	-0.0611187	-0.0959896	-0.0999216	-0.0639968	-0.0644446	-0.0963045
160.8	-0.106042	-0.0611223	-0.0611225	-0.0959782	-0.0999168	-0.0640045	-0.0644345	-0.096295
160.9	-0.106014	-0.0611261	-0.0611111	-0.0959721	-0.0999079	-0.0640045	-0.0644281	-0.0962755
161	-0.106024	-0.0611238	-0.0611195	-0.0959667	-0.0999	-0.0639956	-0.0644333	-0.0962709
161.1	-0.106014	-0.0611291	-0.0611149	-0.0959637	-0.0998966	-0.063999	-0.0644306	-0.0962611
161.2	-0.106014	-0.0611329	-0.0611142	-0.0959629	-0.0998896	-0.0639971	-0.0644302	-0.0962535
161.3	-0.106016	-0.0611276	-0.0611256	-0.0959507	-0.0998807	-0.0640011	-0.0644232	-0.0962532
161.4	-0.105994	-0.0611375	-0.0611157	-0.095953	-0.0998691	-0.0639929	-0.0644232	-0.0962416
161.5	-0.106	-0.0611329	-0.0611233	-0.0959408	-0.0998627	-0.0639865	-0.0644168	-0.0962276
161.6	-0.105985	-0.0611207	-0.0611218	-0.0959377	-0.0998579	-0.0639917	-0.0644205	-0.0962242
161.7	-0.105977	-0.0611444	-0.0611142	-0.0959385	-0.099849	-0.0639904	-0.0644113	-0.0962193
161.8	-0.105973	-0.0611268	-0.0611134	-0.0959362	-0.0998481	-0.0639935	-0.0644129	-0.0962157
161.9	-0.105953	-0.0611337	-0.0611111	-0.0959248	-0.0998414	-0.063984	-0.0644092	-0.0961952
162	-0.105956	-0.0611314	-0.0611225	-0.0959179	-0.0998319	-0.0639825	-0.064408	-0.0961879
162.1	-0.105966	-0.0611253	-0.0611287	-0.0959217	-0.0998234	-0.0639791	-0.0644049	-0.0961809
162.2	-0.105944	-0.0611322	-0.0611119	-0.0959179	-0.0998157	-0.0639852	-0.0644052	-0.0961769
162.3	-0.105926	-0.0611169	-0.0611203	-0.0958958	-0.099802	-0.0639758	-0.0644006	-0.0961638
162.4	-0.105925	-0.0611421	-0.061121	-0.0958965	-0.0997932	-0.0639703	-0.0643909	-0.096143
162.5	-0.105918	-0.0611307	-0.0611187	-0.0958882	-0.0997956	-0.063977	-0.064393	-0.09614
162.6	-0.105902	-0.0611337	-0.0611081	-0.0958874	-0.0997755	-0.0639602	-0.0643927	-0.0961266
162.7	-0.105913	-0.0611505	-0.061121	-0.0958935	-0.0997816	-0.0639752	-0.0643894	-0.0961238
162.8	-0.105915	-0.0611215	-0.0611203	-0.095866	-0.0997706	-0.0639654	-0.0643875	-0.0961137
162.9	-0.105902	-0.0611543	-0.061118	-0.0958828	-0.0997639	-0.063973	-0.0643887	-0.0961012
163	-0.105895	-0.0611322	-0.0611225	-0.0958592	-0.0997712	-0.0639691	-0.0643811	-0.0960979
163.1	-0.1059	-0.0611383	-0.0611225	-0.0958645	-0.0997477	-0.0639599	-0.0643796	-0.0960918
163.2	-0.105881	-0.0611413	-0.0611164	-0.0958637	-0.0997449	-0.0639538	-0.0643829	-0.0960887
163.3	-0.105864	-0.0611375	-0.0611081	-0.0958462	-0.0997346	-0.0639599	-0.0643778	-0.0960802
163.4	-0.105869	-0.0611459	-0.0611187	-0.0958363	-0.0997221	-0.0639553	-0.0643765	-0.09606
163.5	-0.105854	-0.0611307	-0.0611164	-0.0958233	-0.0997196	-0.0639584	-0.0643829	-0.0960509
163.6	-0.10586	-0.0611383	-0.0611233	-0.0958279	-0.0997034	-0.0639599	-0.0643768	-0.0960442
163.7	-0.105849	-0.0611558	-0.0611233	-0.0958294	-0.0997065	-0.0639611	-0.0643784	-0.0960381
163.8	-0.105829	-0.0611177	-0.0611172	-0.095805	-0.0996928	-0.0639547	-0.0643799	-0.0960271
163.9	-0.10584	-0.0611543	-0.0611332	-0.0958141	-0.0996876	-0.063944	-0.0643738	-0.0960152
164	-0.105818	-0.0611383	-0.0611119	-0.0958027	-0.0996845	-0.0639498	-0.0643759	-0.0960103
164.1	-0.105828	-0.0611108	-0.061118	-0.0957974	-0.0996705	-0.0639477	-0.0643689	-0.0960048
164.2	-0.105821	-0.061136	-0.0611248	-0.0958004	-0.0996628	-0.0639517	-0.0643655	-0.096002
164.3	-0.105802	-0.061136	-0.0611225	-0.0957897	-0.0996601	-0.063944	-0.0643628	-0.0959941
164.4	-0.105809	-0.0611223	-0.0611378	-0.095776	-0.0996403	-0.0639459	-0.0643628	-0.0959789
164.5	-0.105798	-0.0611177	-0.0611248	-0.0957745	-0.09964	-0.0639459	-0.0643649	-0.0959727
164.6	-0.105789	-0.0611337	-0.0611218	-0.0957852	-0.0996271	-0.0639428	-0.0643509	-0.095966
164.7	-0.105797	-0.0611291	-0.0611294	-0.0957638	-0.0996293	-0.0639401	-0.0643558	-0.0959569
164.8	-0.105797	-0.0611093	-0.0611317	-0.095747	-0.0996158	-0.0639419	-0.0643433	-0.0959486
164.9	-0.10577	-0.0611345	-0.0611119	-0.0957554	-0.0995997	-0.0639407	-0.0643347	-0.0959395
165	-0.105787	-0.0611139	-0.0611134	-0.0957424	-0.0996128	-0.0639285	-0.0643469	-0.0959224
165.1	-0.105766	-0.0611009	-0.0611035	-0.095734	-0.0995908	-0.0639373	-0.0643326	-0.0959203
165.2	-0.10576	-0.0611276	-0.0611027	-0.0957394	-0.0995963	-0.0639331	-0.0643393	-0.0959096
165.3	-0.105768	-0.0611253	-0.0611088	-0.0957295	-0.0995774	-0.0639346	-0.0643396	-0.0959111
165.4	-0.105744	-0.0611108	-0.0610981	-0.0957195	-0.0995627	-0.0639288	-0.0643363	-0.0958968
165.5	-0.10576	-0.0611299	-0.0611058	-0.0957211	-0.0995396	-0.0639273	-0.0643256	-0.095891
165.6	-0.105755	-0.0611154	-0.0611035	-0.0957081	-0.0995478	-0.0639306	-0.064332	-0.0958812
165.7	-0.105736	-0.0611154	-0.0611065	-0.0957012	-0.0995209	-0.0639285	-0.0643219	-0.0958784
165.8	-0.105746	-0.0611223	-0.0611103	-0.0957035	-0.099535	-0.0639306	-0.0643231	-0.0958742
165.9	-0.105712	-0.0611139	-0.0610875	-0.0956951	-0.099528	-0.0639355	-0.064324	-0.0958601
166	-0.105718	-0.0611207	-0.0611035	-0.0956951	-0.0995118	-0.0639193	-0.0643137	-0.0958522
166.1	-0.105714	-0.0611246	-0.0611058	-0.0956791	-0.0995133	-0.0639315	-0.0643112	-0.0958513
166.2	-0.105692	-0.0611017	-0.0610943	-0.0956761	-0.0995109	-0.0639141	-0.0643063	-0.0958403
166.3	-0.105698	-0.0611177	-0.0611126	-0.0956776	-0.0995026	-0.0639242	-0.0643002	-0.0958321
166.4	-0.105693	-0.0611078	-0.061105	-0.0956539	-0.0994938	-0.0639187	-0.0643045	-0.0958232
166.5	-0.105692	-0.061104	-0.0611103	-0.0956555	-0.0994773	-0.063912	-0.0642981	-0.095815
166.6	-0.105689	-0.0611177	-0.0611088	-0.0956623	-0.0994776	-0.0639236	-0.0643021	-0.0958073
166.7	-0.10568	-0.0610902	-0.0611164	-0.0956478	-0.0994605	-0.0639163	-0.0642935	-0.0958
166.8	-0.105683	-0.061094	-0.0611149	-0.0956448	-0.0994724	-0.0639138	-0.0643042	-0.095793
166.9	-0.105666	-0.0611062	-0.0611035	-0.0956417	-0.0994569	-0.063908	-0.0642987	-0.0957851
167	-0.105676	-0.0610826	-0.0611111	-0.0956295	-0.099441	-0.0639089	-0.0642871	-0.0957796
167.1	-0.105674	-0.0611017	-0.0611134	-0.095631	-0.0994434	-0.0639062	-0.0642932	-0.0957649
167.2	-0.10565	-0.0611055	-0.0611058	-0.0956257	-0.0994306	-0.0639056	-0.0642905	-0.0957631
167.3	-0.105659	-0.0610864	-0.061105	-0.0956112	-0.0994269	-0.0638986	-0.0642893	-0.09575
167.4	-0.105638	-0.061104	-0.0611004	-0.095612	-0.0994092	-0.0638916	-0.0642828	-0.0957362
167.5	-0.105637	-0.0610856	-0.0611027	-0.0955967	-0.099408	-0.0638989	-0.0642798	-0.0957274
167.6	-0.105654	-0.0610635	-0.0611065	-0.0955876	-0.0994059	-0.063898	-0.0642749	-0.095728
167.7	-0.105642	-0.0611047	-0.0611019	-0.0956028	-0.0994019	-0.0638995	-0.0642734	-0.0957121
167.8	-0.105647	-0.0610834	-0.0611081	-0.0955715	-0.0993952	-0.0639041	-0.0642749	-0.0957094
167.9	-0.105617	-0.0610956	-0.0610989	-0.0955616	-0.099387	-0.0638986	-0.0642755	-0.0956941
168	-0.105638	-0.0610841	-0.061121	-0.0955555	-0.0993763	-0.0638967	-0.0642713	-0.0956892
168.1	-0.105615	-0.0610864	-0.0611019	-0.0955494	-0.0993775	-0.0638928	-0.0642731	-0.0956819
168.2	-0.105593	-0.0610696	-0.061092	-0.095541	-0.0993641	-0.0638928	-0.0642703	-0.0956831
168.3	-0.105619	-0.0610978	-0.0611103	-0.0955547	-0.0993684	-0.0638912	-0.0642685	-0.0956691
168.4	-0.105576	-0.0610849	-0.0610913	-0.0955357	-0.0993488	-0.0638916	-0.0642587	-0.0956587
168.5	-0.10561	-0.0611009	-0.0611126	-0.0955349	-0.0993363	-0.0638858	-0.064259	-0.0956541
168.6	-0.10561	-0.0610872	-0.0611149	-0.0955189	-0.0993357	-0.0638824	-0.0642493	-0.0956529
168.7	-0.105576	-0.0610834	-0.0610951	-0.0955174	-0.0993253	-0.0638739	-0.0642545	-0.0956386
168.8	-0.105589	-0.0610826	-0.061105	-0.095512	-0.0993281	-0.06388	-0.064252	-0.0956361
168.9	-0.105564	-0.0610925	-0.0611019	-0.0955029	-0.0993238	-0.0638748	-0.0642441	-0.0956264
169	-0.10557	-0.0610803	-0.0610981	-0.0954998	-0.0993159	-0.0638754	-0.0642413	-0.0956197
169.1	-0.105568	-0.0610765	-0.0610958	-0.0954991	-0.0993113	-0.0638717	-0.0642398	-0.0956129
169.2	-0.105547	-0.0610811	-0.061089	-0.0954914	-0.0993101	-0.0638732	-0.0642432	-0.0956062
169.3	-0.105554	-0.0610788	-0.0611019	-0.0954907	-0.0993012	-0.0638677	-0.0642343	-0.0955925
169.4	-0.105528	-0.0610734	-0.0610958	-0.0954777	-0.0992893	-0.0638632	-0.0642307	-0.0955791
169.5	-0.105542	-0.0610711	-0.0611004	-0.0954807	-0.0992853	-0.0638748	-0.0642313	-0.0955769
169.6	-0.105544	-0.0610513	-0.061105	-0.0954662	-0.0992799	-0.0638586	-0.0642276	-0.0955675
169.7	-0.105518	-0.0610605	-0.0610913	-0.0954617	-0.0992789	-0.0638662	-0.0642279	-0.0955611
169.8	-0.105528	-0.0610544	-0.0610966	-0.0954609	-0.0992631	-0.0638516	-0.0642252	-0.0955492
169.9	-0.105523	-0.0610559	-0.0610928	-0.095451	-0.0992545	-0.0638565	-0.0642224	-0.0955367
170	-0.105498	-0.0610528	-0.0610875	-0.0954395	-0.0992493	-0.0638534	-0.0642212	-0.0955354
170.1	-0.105503	-0.0610521	-0.0610951	-0.0954373	-0.0992432	-0.0638497	-0.0642108	-0.0955199
170.2	-0.10551	-0.0610559	-0.0610951	-0.0954319	-0.0992371	-0.0638516	-0.0642127	-0.0955171
170.3	-0.105502	-0.0610589	-0.0610836	-0.0954312	-0.0992322	-0.0638537	-0.0642047	-0.0955153
170.4	-0.105486	-0.0610483	-0.0610813	-0.0954235	-0.0992216	-0.063843	-0.0642075	-0.0954985
170.5	-0.105498	-0.0610559	-0.0610981	-0.0954136	-0.0992084	-0.06384	-0.0642127	-0.0954921
170.6	-0.105499	-0.0610345	-0.0610974	-0.0953999	-0.0992106	-0.0638348	-0.0642026	-0.0954836
170.7	-0.105464	-0.0610383	-0.0610775	-0.0953922	-0.0992066	-0.0638339	-0.0642105	-0.0954808
170.8	-0.105481	-0.0610544	-0.0610867	-0.095393	-0.0991889	-0.0638293	-0.064202	-0.0954738
170.9	-0.105479	-0.061046	-0.0610836	-0.0953793	-0.0991798	-0.0638296	-0.0642093	-0.0954613
171	-0.10546	-0.0610559	-0.0610768	-0.0953732	-0.0991801	-0.0638317	-0.0642069	-0.0954652
171.1	-0.105467	-0.0610483	-0.0610852	-0.0953587	-0.0991746	-0.0638281	-0.0642066	-0.0954561
171.2	-0.105464	-0.0610582	-0.0610844	-0.0953526	-0.0991685	-0.0638317	-0.0641983	-0.0954558
171.3	-0.105454	-0.0610406	-0.0610905	-0.095332	-0.0991697	-0.0638247	-0.0641971	-0.0954552
171.4	-0.105442	-0.0610574	-0.0610783	-0.0953266	-0.0991636	-0.0638244	-0.0641892	-0.0954341
171.5	-0.105453	-0.0610483	-0.0610768	-0.0953243	-0.0991453	-0.0638262	-0.0641873	-0.0954289
171.6	-0.105425	-0.0610376	-0.0610722	-0.0953175	-0.0991489	-0.0638229	-0.0641849	-0.0954182
171.7	-0.105425	-0.0610429	-0.0610676	-0.0953259	-0.0991386	-0.063829	-0.064184	-0.095407
171.8	-0.105435	-0.0610475	-0.0610646	-0.0953259	-0.099137	-0.0638131	-0.0641757	-0.0954036
171.9	-0.105418	-0.0610292	-0.0610646	-0.0953083	-0.0991294	-0.0638101	-0.0641736	-0.0953932
172	-0.105414	-0.0610612	-0.061063	-0.0953167	-0.0991187	-0.0638262	-0.0641721	-0.0953844
172.1	-0.105428	-0.0610505	-0.0610752	-0.0953045	-0.099116	-0.0638162	-0.0641666	-0.0953804
172.2	-0.105406	-0.061049	-0.0610669	-0.0953045	-0.0991068	-0.0638223	-0.0641687	-0.0953725
172.3	-0.105401	-0.0610467	-0.0610623	-0.0953076	-0.0991016	-0.0638061	-0.0641724	-0.0953697
172.4	-0.105393	-0.0610521	-0.0610585	-0.0952976	-0.0991016	-0.0638067	-0.0641589	-0.0953496
172.5	-0.105384	-0.0610444	-0.0610531	-0.0952862	-0.099101	-0.0638064	-0.064155	-0.0953468
172.6	-0.105398	-0.0610361	-0.0610585	-0.0952862	-0.0990946	-0.0637957	-0.0641544	-0.0953374
172.7	-0.105387	-0.0610505	-0.0610485	-0.0952885	-0.0990925	-0.0638089	-0.0641501	-0.0953316
172.8	-0.105372	-0.0610429	-0.061047	-0.0952824	-0.0990848	-0.0637997	-0.064151	-0.0953258
172.9	-0.105386	-0.0610414	-0.0610524	-0.0952725	-0.0990699	-0.0637991	-0.0641528	-0.0953114
173	-0.105371	-0.061046	-0.0610417	-0.095277	-0.0990668	-0.0637936	-0.0641559	-0.0953099
173.1	-0.105366	-0.0610406	-0.0610432	-0.0952694	-0.099054	-0.0637875	-0.0641498	-0.0952943
173.2	-0.10538	-0.0610139	-0.0610463	-0.0952496	-0.0990504	-0.0637915	-0.0641467	-0.0952971
173.3	-0.105375	-0.0610452	-0.0610463	-0.0952603	-0.0990217	-0.0637942	-0.0641422	-0.095287
173.4	-0.105371	-0.061033	-0.0610524	-0.095248	-0.0990055	-0.063793	-0.0641358	-0.0952763
173.5	-0.105359	-0.0610177	-0.0610463	-0.0952503	-0.0990113	-0.0637869	-0.064148	-0.0952751
173.6	-0.105338	-0.0610414	-0.0610333	-0.095258	-0.0989905	-0.0637863	-0.0641379	-0.095262
173.7	-0.105354	-0.0610361	-0.0610432	-0.0952496	-0.0990131	-0.0637835	-0.0641364	-0.0952596
173.8	-0.105355	-0.0610208	-0.0610432	-0.0952381	-0.0989909	-0.063775	-0.0641312	-0.095244
173.9	-0.105338	-0.061033	-0.0610417	-0.0952526	-0.0989863	-0.0637826	-0.0641306	-0.0952235
174	-0.105334	-0.0610231	-0.061044	-0.0952534	-0.0989875	-0.0637701	-0.0641339	-0.0952217
174.1	-0.105325	-0.0610177	-0.061044	-0.0952404	-0.0989759	-0.0637817	-0.064137	-0.0952132
174.2	-0.105329	-0.0610223	-0.0610447	-0.095245	-0.0989719	-0.063775	-0.0641327	-0.0952034
174.3	-0.105331	-0.061033	-0.061047	-0.0952526	-0.0989762	-0.0637716	-0.0641385	-0.0952049
174.4	-0.105315	-0.0610002	-0.061044	-0.0952343	-0.0989652	-0.0637722	-0.0641382	-0.0951945
174.5	-0.105316	-0.0610353	-0.0610386	-0.0952427	-0.0989512	-0.0637576	-0.0641275	-0.0951756
174.6	-0.105304	-0.0610261	-0.0610356	-0.0952343	-0.0989625	-0.0637658	-0.0641306	-0.0951768
174.7	-0.105317	-0.0610101	-0.0610379	-0.0952183	-0.0989457	-0.0637551	-0.06413	-0.0951646
174.8	-0.105313	-0.061017	-0.0610279	-0.0952282	-0.0989518	-0.0637634	-0.0641293	-0.0951634
174.9	-0.105307	-0.0610078	-0.0610279	-0.0952145	-0.0989457	-0.0637619	-0.0641211	-0.0951454
175	-0.105306	-0.0610185	-0.0610333	-0.0952122	-0.0989298	-0.0637542	-0.0641187	-0.0951424
175.1	-0.105274	-0.0610315	-0.0610218	-0.0952183	-0.0989307	-0.0637582	-0.0641171	-0.0951433
175.2	-0.10529	-0.0610193	-0.0610196	-0.0951992	-0.0989246	-0.0637567	-0.0641196	-0.0951384
175.3	-0.105287	-0.0610032	-0.0610142	-0.0951985	-0.0989222	-0.0637545	-0.0641196	-0.0951277
175.4	-0.105286	-0.0610177	-0.0610073	-0.0951908	-0.0989124	-0.0637518	-0.0641138	-0.0951088
175.5	-0.10526	-0.0610208	-0.061002	-0.0951824	-0.0989194	-0.0637533	-0.0641119	-0.0951094
175.6	-0.105266	-0.0610307	-0.0609997	-0.0951817	-0.098903	-0.0637463	-0.0641153	-0.0951067
175.7	-0.105274	-0.061017	-0.0610089	-0.0951748	-0.0989115	-0.0637576	-0.0641095	-0.0950996
175.8	-0.10525	-0.0610299	-0.0609997	-0.0951779	-0.0989039	-0.0637353	-0.0641129	-0.0950899
175.9	-0.105259	-0.0610216	-0.0610073	-0.0951801	-0.0988914	-0.063728	-0.0641071	-0.0950682
176	-0.105242	-0.0610315	-0.0609974	-0.0951687	-0.0988914	-0.0637417	-0.0641086	-0.0950706
176.1	-0.105242	-0.0610399	-0.0609951	-0.0951702	-0.0988807	-0.0637329	-0.0641004	-0.0950615
176.2	-0.105253	-0.0610216	-0.0609974	-0.0951618	-0.0988825	-0.0637316	-0.0640991	-0.0950575
176.3	-0.105239	-0.0610261	-0.0609913	-0.0951649	-0.0988639	-0.0637338	-0.0640906	-0.095049
176.4	-0.105244	-0.0610216	-0.0609959	-0.0951588	-0.0988499	-0.0637326	-0.0640765	-0.0950386
176.5	-0.105216	-0.0610307	-0.0609822	-0.0951603	-0.0988557	-0.0637268	-0.0640827	-0.0950295
176.6	-0.105222	-0.0610368	-0.0609951	-0.0951641	-0.098845	-0.0637341	-0.0640756	-0.0950322
176.7	-0.105235	-0.0610223	-0.0610028	-0.0951534	-0.0988496	-0.0637203	-0.0640784	-0.0950218
176.8	-0.105193	-0.0610155	-0.0609791	-0.0951534	-0.0988425	-0.0637249	-0.0640686	-0.09502
176.9	-0.105215	-0.0610185	-0.0609967	-0.0951466	-0.0988337	-0.0637228	-0.0640671	-0.0950117
177	-0.105193	-0.0610147	-0.060989	-0.0951504	-0.0988315	-0.0637127	-0.0640747	-0.0949974
177.1	-0.105208	-0.0610315	-0.0609967	-0.0951534	-0.0988138	-0.0637124	-0.0640668	-0.0950011
177.2	-0.10519	-0.0610277	-0.0609944	-0.0951451	-0.0988123	-0.0637063	-0.0640698	-0.0949992
177.3	-0.105186	-0.0610147	-0.0609883	-0.0951351	-0.0988032	-0.0637112	-0.0640625	-0.094994
177.4	-0.105175	-0.0610284	-0.0609852	-0.0951405	-0.0987894	-0.063713	-0.0640659	-0.0949794
177.5	-0.105165	-0.0610109	-0.0609806	-0.095129	-0.0987958	-0.0637112	-0.0640619	-0.0949831
177.6	-0.105174	-0.0610277	-0.0609799	-0.0951435	-0.098787	-0.0637017	-0.0640585	-0.0949702
177.7	-0.105155	-0.0610231	-0.0609806	-0.0951321	-0.0987922	-0.0637081	-0.0640601	-0.0949644
177.8	-0.105145	-0.0609987	-0.0609867	-0.0951176	-0.09878	-0.0636996	-0.0640558	-0.094959
177.9	-0.105132	-0.0610292	-0.0609761	-0.0951222	-0.0987849	-0.0637017	-0.0640558	-0.0949461
178	-0.105122	-0.0610086	-0.0609692	-0.0951061	-0.0987815	-0.0637106	-0.0640451	-0.09494
178.1	-0.10514	-0.0610116	-0.0609784	-0.0951077	-0.0987739	-0.0637033	-0.0640427	-0.0949416
178.2	-0.105139	-0.0610277	-0.0609684	-0.0951153	-0.0987623	-0.0637097	-0.0640451	-0.0949373
178.3	-0.105119	-0.0610002	-0.060973	-0.0950977	-0.0987617	-0.0636981	-0.064043	-0.0949196
178.4	-0.105124	-0.0610086	-0.0609784	-0.0950962	-0.0987553	-0.0636904	-0.0640353	-0.094915
178.5	-0.105112	-0.0609964	-0.0609761	-0.0950855	-0.0987516	-0.0637054	-0.0640305	-0.0949232
178.6	-0.10511	-0.0610139	-0.060973	-0.0950939	-0.0987388	-0.0636849	-0.0640222	-0.0949062
178.7	-0.105119	-0.061001	-0.0609661	-0.0950817	-0.0987339	-0.0636969	-0.0640231	-0.094911
178.8	-0.10511	-0.0609926	-0.0609639	-0.095071	-0.0987293	-0.0636816	-0.0640207	-0.0948961
178.9	-0.105091	-0.0610223	-0.0609631	-0.0950726	-0.0987192	-0.063688	-0.0640274	-0.0948857
179	-0.1051	-0.0610017	-0.0609631	-0.0950588	-0.0987064	-0.0636935	-0.0640207	-0.0948894
179.1	-0.105092	-0.0610299	-0.0609608	-0.0950672	-0.0987083	-0.0636859	-0.0640192	-0.0948802
179.2	-0.105088	-0.0610322	-0.0609661	-0.0950657	-0.0986921	-0.0636856	-0.0640173	-0.0948778
179.3	-0.105089	-0.0610177	-0.0609631	-0.0950482	-0.0986906	-0.0636807	-0.0640091	-0.0948695
179.4	-0.105079	-0.0610246	-0.0609646	-0.0950367	-0.0986683	-0.0636743	-0.0639999	-0.0948604
179.5	-0.105077	-0.061017	-0.0609631	-0.0950253	-0.0986564	-0.0636752	-0.0639993	-0.0948503
179.6	-0.105072	-0.0610437	-0.0609623	-0.0950382	-0.0986567	-0.063673	-0.063996	-0.0948466
179.7	-0.105069	-0.0610292	-0.0609661	-0.0950215	-0.0986497	-0.0636755	-0.0639954	-0.0948482
179.8	-0.105067	-0.0609994	-0.060973	-0.0950031	-0.0986448	-0.0636727	-0.0639899	-0.0948424
179.9	-0.105064	-0.0610254	-0.0609722	-0.0950062	-0.0986323	-0.0636746	-0.0639853	-0.0948308
180	-0.105058	-0.061004	-0.0609639	-0.0949894	-0.0986344	-0.0636788	-0.0639932	-0.0948274
180.1	-0.105026	-0.0610284	-0.0609494	-0.0949978	-0.0986289	-0.0636712	-0.0639911	-0.094818
180.2	-0.105046	-0.0610185	-0.0609677	-0.0949909	-0.0986256	-0.0636718	-0.0639832	-0.0948094
180.3	-0.105053	-0.0610254	-0.0609761	-0.0949917	-0.0986182	-0.063663	-0.0639856	-0.0948076
180.4	-0.105005	-0.0610093	-0.0609631	-0.0949734	-0.0986088	-0.0636575	-0.063978	-0.0947939
180.5	-0.105038	-0.0610155	-0.0609776	-0.0949795	-0.0986021	-0.0636685	-0.0639749	-0.0947917
180.6	-0.105008	-0.0610307	-0.0609616	-0.0949841	-0.0985999	-0.0636599	-0.0639771	-0.0947835
180.7	-0.104989	-0.0610086	-0.0609616	-0.0949749	-0.0985889	-0.0636611	-0.0639691	-0.0947838
180.8	-0.105003	-0.0610055	-0.0609738	-0.0949642	-0.0985898	-0.0636541	-0.0639639	-0.0947783
180.9	-0.104996	-0.0610193	-0.0609555	-0.0949703	-0.0985752	-0.0636578	-0.0639664	-0.0947752
181	-0.104975	-0.0610048	-0.0609494	-0.0949597	-0.0985633	-0.0636611	-0.0639591	-0.0947655
181.1	-0.105004	-0.0610162	-0.0609639	-0.0949597	-0.0985612	-0.063656	-0.0639621	-0.0947557
181.2	-0.104996	-0.0610162	-0.0609608	-0.0949497	-0.098559	-0.0636486	-0.0639514	-0.0947453
181.3	-0.104984	-0.0610139	-0.0609562	-0.094949	-0.0985599	-0.0636547	-0.0639517	-0.0947472
181.4	-0.104988	-0.061017	-0.0609509	-0.0949352	-0.0985477	-0.0636505	-0.063949	-0.0947386
181.5	-0.10499	-0.0610231	-0.0609585	-0.094936	-0.0985398	-0.0636355	-0.0639362	-0.0947267
181.6	-0.104988	-0.0610155	-0.0609509	-0.0949276	-0.098538	-0.0636486	-0.0639404	-0.0947298
181.7	-0.104978	-0.0610101	-0.0609486	-0.0949246	-0.0985261	-0.0636294	-0.0639279	-0.0947072
181.8	-0.104984	-0.0610055	-0.0609562	-0.0949215	-0.0985169	-0.0636318	-0.0639319	-0.0947081
181.9	-0.104962	-0.0610162	-0.0609402	-0.0949116	-0.0985041	-0.0636294	-0.0639313	-0.0946928
182	-0.10497	-0.0610017	-0.0609455	-0.094904	-0.0985081	-0.0636273	-0.0639316	-0.0946901
182.1	-0.104974	-0.0610177	-0.0609539	-0.094907	-0.0984946	-0.0636346	-0.0639215	-0.0946916
182.2	-0.104965	-0.061033	-0.0609417	-0.0949177	-0.0984913	-0.0636276	-0.0639218	-0.0946877
182.3	-0.104952	-0.0610048	-0.0609372	-0.0949009	-0.0984873	-0.0636343	-0.0639157	-0.0946867
182.4	-0.104958	-0.0610223	-0.0609295	-0.0948963	-0.098487	-0.0636328	-0.0639102	-0.0946748
182.5	-0.104936	-0.0610246	-0.0609272	-0.0948948	-0.0984827	-0.0636184	-0.0639102	-0.0946727
182.6	-0.104937	-0.0609994	-0.0609295	-0.0948788	-0.0984724	-0.0636206	-0.0639093	-0.0946632
182.7	-0.104938	-0.0610155	-0.0609318	-0.0948857	-0.0984742	-0.0636215	-0.0639102	-0.0946602
182.8	-0.104916	-0.0610261	-0.0609272	-0.094891	-0.0984717	-0.0636233	-0.0639072	-0.0946516
182.9	-0.104919	-0.0610101	-0.0609211	-0.0948811	-0.0984641	-0.0636227	-0.0638953	-0.0946437
183	-0.10492	-0.0610322	-0.060928	-0.0948918	-0.0984565	-0.0636132	-0.0638941	-0.0946373
183.1	-0.104927	-0.0610269	-0.0609295	-0.0948757	-0.0984592	-0.0636169	-0.0638922	-0.0946309
183.2	-0.104908	-0.0610132	-0.0609143	-0.094862	-0.0984479	-0.063609	-0.0638928	-0.0946294
183.3	-0.10491	-0.0610124	-0.0609333	-0.0948689	-0.0984556	-0.0636093	-0.0638937	-0.0946254
183.4	-0.104899	-0.0610155	-0.0609265	-0.0948574	-0.0984424	-0.0636022	-0.063891	-0.0946107
183.5	-0.104884	-0.0609872	-0.0609143	-0.0948345	-0.0984275	-0.0636001	-0.0638889	-0.0946031
183.6	-0.104901	-0.0610193	-0.0609227	-0.0948437	-0.0984247	-0.0635986	-0.0638809	-0.0946007
183.7	-0.104901	-0.0610246	-0.0609295	-0.0948422	-0.098419	-0.0636007	-0.0638818	-0.094597
183.8	-0.104891	-0.0610017	-0.0609272	-0.0948239	-0.0984	-0.063601	-0.0638779	-0.094601
183.9	-0.104895	-0.0610185	-0.0609333	-0.09483	-0.0983982	-0.0636026	-0.063876	-0.0945906
184	-0.104889	-0.0610048	-0.0609349	-0.09483	-0.0983994	-0.0636044	-0.0638782	-0.0945796
184.1	-0.104867	-0.060988	-0.0609135	-0.0948239	-0.0983842	-0.0635937	-0.0638757	-0.0945766
184.2	-0.104868	-0.0610032	-0.0609257	-0.094817	-0.0983793	-0.0635961	-0.0638745	-0.0945702
184.3	-0.104885	-0.0610086	-0.0609303	-0.0948147	-0.0983744	-0.063583	-0.063877	-0.0945671
184.4	-0.104843	-0.0609941	-0.0609112	-0.0948033	-0.0983625	-0.0635821	-0.0638724	-0.0945567
184.5	-0.104875	-0.0610071	-0.0609249	-0.0948063	-0.0983567	-0.063583	-0.0638693	-0.094561
184.6	-0.104851	-0.0610017	-0.0609158	-0.0947895	-0.0983518	-0.0635733	-0.0638657	-0.0945497
184.7	-0.104818	-0.0609758	-0.060899	-0.0947766	-0.0983485	-0.0635781	-0.0638632	-0.0945506
184.8	-0.10485	-0.0610063	-0.0609295	-0.0947949	-0.098339	-0.0635696	-0.0638638	-0.0945415
184.9	-0.104803	-0.0609773	-0.060899	-0.0947697	-0.0983314	-0.0635733	-0.0638645	-0.0945265
185	-0.104836	-0.0609987	-0.0609166	-0.0947743	-0.098325	-0.0635702	-0.0638648	-0.0945247
185.1	-0.104826	-0.0609903	-0.0609097	-0.0947682	-0.0983237	-0.0635711	-0.0638678	-0.0945146
185.2	-0.104803	-0.0609979	-0.0609036	-0.094756	-0.0983158	-0.0635659	-0.0638678	-0.0945131
185.3	-0.10481	-0.0610017	-0.060912	-0.0947544	-0.0983131	-0.0635675	-0.0638666	-0.0945107
185.4	-0.104795	-0.0609949	-0.0609074	-0.0947575	-0.0983042	-0.063561	-0.063858	-0.0945012
185.5	-0.104791	-0.0609895	-0.0609089	-0.0947437	-0.098295	-0.0635565	-0.0638538	-0.0944936
185.6	-0.104802	-0.060972	-0.060912	-0.0947361	-0.0982944	-0.0635595	-0.0638525	-0.0944929
185.7	-0.104775	-0.0609811	-0.0609013	-0.0947392	-0.0982893	-0.0635586	-0.0638504	-0.094485
185.8	-0.104778	-0.0609849	-0.060896	-0.0947369	-0.0982889	-0.0635583	-0.0638471	-0.0944801
185.9	-0.104775	-0.0609804	-0.0609059	-0.0947361	-0.0982722	-0.0635546	-0.0638446	-0.0944695
186	-0.104774	-0.0609903	-0.0609021	-0.0947262	-0.0982569	-0.0635528	-0.0638425	-0.0944661
186.1	-0.104769	-0.060972	-0.0608998	-0.094717	-0.098256	-0.0635568	-0.0638449	-0.0944637
186.2	-0.104782	-0.0609796	-0.0609127	-0.09473	-0.0982511	-0.0635501	-0.0638358	-0.0944566
186.3	-0.104755	-0.0609819	-0.0608982	-0.0947201	-0.0982413	-0.0635476	-0.0638345	-0.0944493
186.4	-0.104751	-0.0609865	-0.0609166	-0.0947102	-0.0982325	-0.0635491	-0.0638309	-0.0944356
186.5	-0.104752	-0.060972	-0.0609112	-0.0947064	-0.0982206	-0.0635455	-0.0638254	-0.0944365
186.6	-0.104738	-0.060946	-0.0608975	-0.0946911	-0.0982258	-0.0635531	-0.063837	-0.0944286
186.7	-0.104731	-0.0609735	-0.0609051	-0.0947041	-0.0982172	-0.0635452	-0.0638352	-0.0944267
186.8	-0.104749	-0.0609804	-0.0609082	-0.0947025	-0.0982194	-0.0635424	-0.0638312	-0.0944157
186.9	-0.104711	-0.0609506	-0.0608967	-0.094685	-0.0982038	-0.0635363	-0.0638184	-0.0944041
187	-0.104733	-0.0609712	-0.0609043	-0.0946873	-0.098205	-0.0635324	-0.0638205	-0.0944066
187.1	-0.104704	-0.0609476	-0.0608929	-0.094672	-0.098198	-0.0635327	-0.0638202	-0.0944008
187.2	-0.104711	-0.0609292	-0.0608982	-0.094656	-0.0982056	-0.0635354	-0.0638156	-0.0944026
187.3	-0.1047	-0.0609468	-0.0608929	-0.0946575	-0.0981937	-0.0635311	-0.0638095	-0.0943993
187.4	-0.104695	-0.060946	-0.0608982	-0.094643	-0.0981806	-0.0635305	-0.063819	-0.0943883
187.5	-0.104698	-0.0609392	-0.0608952	-0.0946308	-0.0981922	-0.0635266	-0.0638181	-0.0943788
187.6	-0.104677	-0.0609186	-0.060886	-0.094611	-0.0981818	-0.0635244	-0.0638175	-0.094373
187.7	-0.104674	-0.0609361	-0.0608899	-0.0946087	-0.0981867	-0.063522	-0.0638205	-0.0943657
187.8	-0.104691	-0.0609643	-0.0609074	-0.0946118	-0.0981739	-0.0635162	-0.0638104	-0.0943623
187.9	-0.104677	-0.0609361	-0.0609013	-0.0945896	-0.098165	-0.0635177	-0.0638089	-0.0943578
188	-0.104679	-0.0609537	-0.0608914	-0.0945881	-0.0981681	-0.0635147	-0.0638074	-0.0943523
188.1	-0.104673	-0.0609384	-0.0608952	-0.0945774	-0.0981592	-0.063511	-0.063804	-0.0943544
188.2	-0.104666	-0.060946	-0.0608929	-0.0945736	-0.0981592	-0.0635043	-0.0638071	-0.0943541
188.3	-0.104672	-0.0609445	-0.060896	-0.0945721	-0.0981446	-0.0635046	-0.0638059	-0.0943538
188.4	-0.104652	-0.0609453	-0.0608891	-0.0945797	-0.0981406	-0.063504	-0.063801	-0.0943492
188.5	-0.104664	-0.0609598	-0.0608914	-0.0945713	-0.0981385	-0.0634924	-0.0638062	-0.094337
188.6	-0.104652	-0.0609422	-0.0608899	-0.0945545	-0.098126	-0.0634976	-0.0638019	-0.0943288
188.7	-0.10465	-0.0609407	-0.0608975	-0.0945568	-0.0981312	-0.0634902	-0.0638028	-0.094323
188.8	-0.104656	-0.0609544	-0.0608929	-0.0945622	-0.0981202	-0.0634835	-0.0638004	-0.0943224
188.9	-0.104637	-0.060943	-0.0608921	-0.0945507	-0.0981083	-0.0634783	-0.0638001	-0.0943169
189	-0.104643	-0.060946	-0.0608929	-0.0945461	-0.0980964	-0.0634844	-0.0637964	-0.0943178
189.1	-0.104636	-0.0609407	-0.0608914	-0.0945538	-0.0980909	-0.0634704	-0.0638022	-0.0943089
189.2	-0.104637	-0.0609468	-0.0608899	-0.0945538	-0.0980863	-0.0634735	-0.0637967	-0.0943083
189.3	-0.104626	-0.060943	-0.060886	-0.0945431	-0.0980817	-0.0634619	-0.0637955	-0.0942882
189.4	-0.104627	-0.0609323	-0.0608883	-0.0945454	-0.0980711	-0.0634637	-0.0637949	-0.0942747
189.5	-0.104608	-0.0609483	-0.0608746	-0.0945446	-0.0980595	-0.0634747	-0.0637854	-0.0942809
189.6	-0.104628	-0.060946	-0.0608975	-0.09454	-0.0980625	-0.0634616	-0.06379	-0.0942732
189.7	-0.104639	-0.0609323	-0.0609036	-0.0945286	-0.0980524	-0.063464	-0.0637802	-0.0942726
189.8	-0.104599	-0.0609331	-0.0608792	-0.0945294	-0.0980598	-0.0634481	-0.0637869	-0.0942632
189.9	-0.10463	-0.0609315	-0.0609021	-0.0945294	-0.0980497	-0.0634454	-0.0637839	-0.094258
190	-0.104597	-0.0609331	-0.0608792	-0.0945217	-0.0980314	-0.0634484	-0.0637833	-0.0942549
190.1	-0.104588	-0.060943	-0.0608792	-0.0945233	-0.0980381	-0.0634475	-0.0637784	-0.09425
190.2	-0.104608	-0.0609468	-0.0608914	-0.0945141	-0.0980277	-0.0634539	-0.0637848	-0.0942384
190.3	-0.104619	-0.0609292	-0.0608921	-0.0945118	-0.0980228	-0.06345	-0.0637821	-0.0942363
190.4	-0.104582	-0.0609491	-0.0608837	-0.094511	-0.098003	-0.0634399	-0.063775	-0.0942329
190.5	-0.104604	-0.0609445	-0.0608998	-0.0945027	-0.0980118	-0.0634445	-0.0637799	-0.0942314
190.6	-0.104588	-0.0609338	-0.0608876	-0.0945011	-0.0979972	-0.0634481	-0.0637714	-0.0942241
190.7	-0.10456	-0.060943	-0.0608837	-0.0945049	-0.0980057	-0.0634484	-0.0637747	-0.0942247
190.8	-0.104579	-0.0609331	-0.0608998	-0.0944927	-0.0979883	-0.0634484	-0.0637665	-0.0942143
190.9	-0.104555	-0.0609315	-0.0608899	-0.0945011	-0.0979798	-0.0634378	-0.0637717	-0.0942079
191	-0.104559	-0.0609285	-0.0608998	-0.0944996	-0.0979844	-0.0634393	-0.0637726	-0.0941945
191.1	-0.104563	-0.0609262	-0.0608967	-0.0944927	-0.0979673	-0.0634408	-0.0637784	-0.0941969
191.2	-0.104543	-0.0609208	-0.0608883	-0.0944943	-0.0979676	-0.0634371	-0.0637763	-0.0941862
191.3	-0.104558	-0.0609353	-0.0608891	-0.0944981	-0.0979612	-0.0634359	-0.063775	-0.0941829
191.4	-0.104539	-0.0609262	-0.0608845	-0.0944828	-0.0979548	-0.0634313	-0.0637766	-0.094174
191.5	-0.10454	-0.0609292	-0.0609036	-0.0944828	-0.0979484	-0.0634326	-0.0637656	-0.0941692
191.6	-0.104542	-0.0609407	-0.060896	-0.0944782	-0.0979545	-0.0634292	-0.0637705	-0.0941557
191.7	-0.104521	-0.0609247	-0.0608815	-0.0944691	-0.0979285	-0.063439	-0.0637674	-0.0941508
191.8	-0.104525	-0.0609323	-0.0608853	-0.0944683	-0.0979395	-0.0634313	-0.0637744	-0.0941411
191.9	-0.104525	-0.0609224	-0.0608822	-0.094466	-0.0979331	-0.0634252	-0.0637686	-0.0941325
192	-0.10452	-0.0609147	-0.0608776	-0.094463	-0.0979227	-0.0634255	-0.0637671	-0.0941325
192.1	-0.10454	-0.060927	-0.0608921	-0.0944676	-0.0979206	-0.0634191	-0.0637628	-0.0941264
192.2	-0.10454	-0.0609437	-0.060886	-0.0944729	-0.0979151	-0.063428	-0.0637634	-0.0941185
192.3	-0.10451	-0.0609361	-0.0608792	-0.0944584	-0.0979078	-0.063421	-0.0637601	-0.0941139
192.4	-0.104527	-0.0609422	-0.0608876	-0.0944698	-0.0978901	-0.0634222	-0.0637586	-0.0941148
192.5	-0.104514	-0.0609346	-0.0608754	-0.0944561	-0.0978925	-0.0634265	-0.0637598	-0.0941154
192.6	-0.104522	-0.0609163	-0.0608792	-0.094447	-0.0978794	-0.0634191	-0.0637506	-0.0941057
192.7	-0.104526	-0.0609216	-0.0608723	-0.0944485	-0.0978858	-0.0634234	-0.0637601	-0.0941087
192.8	-0.104514	-0.060943	-0.0608754	-0.0944599	-0.0978715	-0.0634173	-0.0637531	-0.0940929
192.9	-0.104507	-0.060914	-0.060867	-0.0944409	-0.0978739	-0.0634155	-0.0637448	-0.0940767
193	-0.104514	-0.0609392	-0.0608769	-0.0944462	-0.0978657	-0.0634201	-0.0637512	-0.0940773
193.1	-0.104516	-0.0609353	-0.06087	-0.0944355	-0.097862	-0.0634103	-0.0637531	-0.0940623
193.2	-0.104484	-0.0609109	-0.0608578	-0.0944325	-0.0978583	-0.063421	-0.063754	-0.0940663
193.3	-0.104505	-0.0609285	-0.0608822	-0.0944332	-0.0978571	-0.0634124	-0.0637503	-0.0940599
193.4	-0.104471	-0.0609254	-0.0608593	-0.0944332	-0.0978419	-0.063417	-0.0637418	-0.0940584
193.5	-0.104485	-0.0609315	-0.06087	-0.0944325	-0.0978428	-0.0634158	-0.0637399	-0.0940495
193.6	-0.104512	-0.060927	-0.06087	-0.0944348	-0.0978428	-0.0634225	-0.0637402	-0.0940474
193.7	-0.104482	-0.0609231	-0.0608647	-0.094434	-0.09784	-0.0634121	-0.0637323	-0.0940367
193.8	-0.10447	-0.0609201	-0.0608532	-0.0944233	-0.0978254	-0.0634152	-0.0637393	-0.0940382
193.9	-0.104503	-0.0609208	-0.0608746	-0.0944348	-0.0978226	-0.0634158	-0.0637378	-0.0940343
194	-0.104459	-0.0609155	-0.0608509	-0.0944111	-0.0978147	-0.0634088	-0.0637363	-0.0940242
194.1	-0.104488	-0.060917	-0.0608715	-0.0944096	-0.0978113	-0.0634097	-0.0637271	-0.0940294
194.2	-0.104494	-0.0609353	-0.0608822	-0.0944218	-0.0978019	-0.0633959	-0.0637299	-0.0940157
194.3	-0.104456	-0.0609262	-0.0608464	-0.0944088	-0.0978022	-0.0633996	-0.0637341	-0.0940105
194.4	-0.104492	-0.0609254	-0.0608693	-0.0944111	-0.0977912	-0.0633981	-0.0637293	-0.0940102
194.5	-0.104463	-0.0609285	-0.0608563	-0.0944027	-0.0977912	-0.0633947	-0.0637341	-0.0939983
194.6	-0.104467	-0.0608941	-0.060854	-0.0943867	-0.097786	-0.0633956	-0.0637296	-0.0939995
194.7	-0.104476	-0.0609338	-0.0608685	-0.0944042	-0.0977875	-0.0633947	-0.0637332	-0.0939897
194.8	-0.104454	-0.0609498	-0.060857	-0.0944073	-0.0977811	-0.0633908	-0.0637329	-0.0939915
194.9	-0.10446	-0.0609376	-0.0608609	-0.0944103	-0.0977695	-0.0633819	-0.063725	-0.093987
195	-0.104439	-0.0609529	-0.0608532	-0.0943951	-0.0977616	-0.0633831	-0.0637244	-0.0939827
195.1	-0.104457	-0.0609247	-0.06087	-0.0943859	-0.0977567	-0.0633789	-0.0637207	-0.0939836
195.2	-0.104449	-0.0609369	-0.0608586	-0.0943928	-0.0977408	-0.0633834	-0.0637192	-0.0939754
195.3	-0.10443	-0.0609575	-0.0608586	-0.0943928	-0.0977439	-0.0633853	-0.0637119	-0.0939699
195.4	-0.104431	-0.0609407	-0.0608548	-0.0943882	-0.0977347	-0.0633859	-0.0637155	-0.0939656
195.5	-0.104427	-0.0609498	-0.0608578	-0.0943875	-0.0977289	-0.0633776	-0.0637167	-0.0939598
195.6	-0.104431	-0.0609224	-0.0608616	-0.0943768	-0.0977271	-0.0633844	-0.0637134	-0.0939662
195.7	-0.104418	-0.06093	-0.0608548	-0.0943829	-0.0977268	-0.0633743	-0.0637082	-0.0939555
195.8	-0.104421	-0.0609422	-0.0608601	-0.0943836	-0.0977186	-0.0633889	-0.0637097	-0.0939507
195.9	-0.104415	-0.0609338	-0.0608517	-0.094376	-0.0977198	-0.0633847	-0.0637192	-0.0939415
196	-0.104421	-0.0609498	-0.0608578	-0.0943691	-0.0977039	-0.0633731	-0.063714	-0.0939403
196.1	-0.104433	-0.0609147	-0.060867	-0.0943577	-0.0977054	-0.0633892	-0.0637109	-0.093936
196.2	-0.104412	-0.0609208	-0.0608578	-0.0943638	-0.0976981	-0.0633703	-0.0637119	-0.0939207
196.3	-0.104392	-0.0609392	-0.0608448	-0.094373	-0.0976942	-0.0633853	-0.063703	-0.0939207
196.4	-0.104424	-0.0609208	-0.0608738	-0.0943638	-0.0976786	-0.0633801	-0.0637125	-0.0939082
196.5	-0.104384	-0.0609285	-0.0608555	-0.0943546	-0.0976758	-0.06337	-0.0637103	-0.0938963
196.6	-0.104405	-0.0609224	-0.0608654	-0.0943417	-0.09767	-0.0633786	-0.0637158	-0.0938957
196.7	-0.104399	-0.0609292	-0.0608792	-0.0943546	-0.0976542	-0.06337	-0.0637048	-0.0938847
196.8	-0.104388	-0.0609216	-0.0608693	-0.0943478	-0.0976606	-0.0633724	-0.0637097	-0.0938789
196.9	-0.104396	-0.0609323	-0.0608792	-0.0943493	-0.0976459	-0.063363	-0.0637009	-0.0938826
197	-0.104376	-0.0609369	-0.0608731	-0.0943417	-0.0976304	-0.0633609	-0.0636987	-0.0938728
197.1	-0.10436	-0.0609025	-0.0608624	-0.0943127	-0.097638	-0.0633563	-0.0637033	-0.0938762
197.2	-0.104363	-0.0609231	-0.0608693	-0.094331	-0.0976313	-0.0633557	-0.063707	-0.0938673
197.3	-0.104356	-0.0609422	-0.0608754	-0.0943295	-0.0976304	-0.0633505	-0.0637021	-0.0938683
197.4	-0.104338	-0.0609102	-0.0608616	-0.0943134	-0.0976197	-0.0633514	-0.063696	-0.093857
197.5	-0.104346	-0.0609338	-0.0608685	-0.0943203	-0.0976206	-0.0633511	-0.0636969	-0.0938469
197.6	-0.10435	-0.0609231	-0.06087	-0.094315	-0.0976017	-0.0633517	-0.0636932	-0.0938466
197.7	-0.104343	-0.0609292	-0.0608662	-0.0943066	-0.0976078	-0.0633486	-0.063689	-0.0938377
197.8	-0.104334	-0.0609338	-0.0608639	-0.0943058	-0.0976029	-0.0633517	-0.0636896	-0.0938377
197.9	-0.10434	-0.0609208	-0.0608693	-0.094302	-0.0975956	-0.0633489	-0.0636902	-0.0938347
198	-0.104341	-0.0609369	-0.0608723	-0.0943089	-0.0975776	-0.063341	-0.0636856	-0.0938228
198.1	-0.104333	-0.0609262	-0.0608685	-0.0942921	-0.0975867	-0.0633486	-0.0636923	-0.0938225
198.2	-0.104337	-0.0609399	-0.0608731	-0.0943028	-0.0975721	-0.0633407	-0.0636786	-0.0938158
198.3	-0.104341	-0.0609384	-0.0608776	-0.094299	-0.0975867	-0.063338	-0.0636871	-0.0938133
198.4	-0.104327	-0.060946	-0.0608677	-0.0942875	-0.09757	-0.0633367	-0.0636813	-0.0938014
198.5	-0.104325	-0.0609315	-0.0608578	-0.0942814	-0.097562	-0.0633319	-0.0636795	-0.0937959
198.6	-0.104337	-0.0609468	-0.0608731	-0.0942715	-0.0975611	-0.0633337	-0.0636786	-0.0937914
198.7	-0.104339	-0.0609308	-0.0608677	-0.0942593	-0.0975584	-0.0633279	-0.0636795	-0.0937923
198.8	-0.104319	-0.0609491	-0.0608662	-0.0942738	-0.0975532	-0.0633303	-0.0636801	-0.0937843
198.9	-0.104331	-0.0609376	-0.0608799	-0.0942578	-0.0975358	-0.0633181	-0.0636765	-0.0937733
199	-0.104304	-0.0609338	-0.0608693	-0.094244	-0.0975385	-0.0633291	-0.0636743	-0.093777
199.1	-0.104296	-0.0609376	-0.0608662	-0.0942501	-0.0975303	-0.0633215	-0.0636704	-0.0937721
199.2	-0.10431	-0.0609224	-0.0608784	-0.0942417	-0.0975269	-0.0633264	-0.0636643	-0.0937596
199.3	-0.104298	-0.0609384	-0.0608746	-0.0942455	-0.0975196	-0.0633151	-0.0636643	-0.0937511
199.4	-0.104297	-0.0609346	-0.0608738	-0.0942364	-0.0975126	-0.0633096	-0.063667	-0.0937474
199.5	-0.10429	-0.0609277	-0.0608837	-0.0942303	-0.0975156	-0.0633111	-0.0636649	-0.0937502
199.6	-0.104286	-0.0609331	-0.0608746	-0.0942326	-0.0975071	-0.0633068	-0.0636627	-0.093744
199.7	-0.104289	-0.0609407	-0.0608906	-0.094228	-0.0975046	-0.0633084	-0.0636582	-0.0937422
[truncated: 4,003 more rows]

## Sheet: Fig 6 Panel e
Control		VME
0.0738007	0.0910816	0.177986	0.134507
0.0132979	0.0181818	0.0801354	0.0454196
0.00403226	0	0.013715	0.0112853
0.000829876	0.000947867	0.0114713	0.00907544
0.0193309	0.022158	0.1072	0.0757212
0.000377644	0	0.0932568	0.0721154
		0.0691203	0.080402
		0.0473251	0.0511182
		0.0624291	0.0607102
		0.00370028	0.00101833
		0.00524659	0.00457457
		0.0354449	0.0263876
		0.037464	0.0294562
		0.0763209	0.0330083
		0.0948081	0.088964
		0.0331633	0.0381304

## Sheet: Fig 6 Panel f
Control	VME
0.5	0.875
